# Supplementary material for: Trophozoite fitness dictates the intestinal epithelial cell response to Giardia intestinalis infection
Source: PLoS Pathog. 2023 May 4;19(5):e1011372. doi: 10.1371/journal.ppat.1011372 (PMC10187934; doi:10.1371/journal.ppat.1011372)
Supplement: S1 Table — (XLSX) [file ppat.1011372.s010.xlsx]

## Sheet: DEG_IECs
Table S1. List of all DEGs identified in the IECs cells during G.i. infection with either fit or non-fit trophozoites for 1h and 3h p.i.. The infection time point and condition are indicated in the column name. The second sheet (Significant_DEG_IECs) shows only significantly DEGs during the IECs infections.
ensembl_gene_id	entrezgene_id	external_gene_name	chromosome_name	description	length	logFC_1h fit	logCPM_1h fit	F_1h fit	PValue_1h fit	FDR_1h fit	logFC_1h non-fit	logCPM_1h non-fit	F_1h non-fit	PValue_1h non-fit	FDR_1h non-fit	logFC_3h fit	logCPM_3h fit	F_3h fit	PValue_3h fit	FDR_3h fit	logFC_3h non-fit	logCPM_3h non-fit	F_3h non-fit	PValue_3h non-fit	FDR_3h non-fit
ENSG00000124391	27189	IL17C	16	interleukin 17C	1393	5.41552	2.48874	60.4182	2.59269e-06	0.00331057	6.43901	2.48874	87.9126	3.05389e-07	0.000157835	4.3925	2.48874	47.6377	9.4162e-06	0.00357563	4.76245	2.48874	56.999	3.57512e-06	0.000297338
ENSG00000100628	51676	ASB2	14	ankyrin repeat and SOCS box containing 2	4975	4.56301	-3.57584	12.553	0.0020471	0.247289	2.74623	-3.57584	3.52269	0.0752366	0.999937	-0.354324	-3.57584	0.492571	0.490889	0.917406	-0.1785	-3.57584	0.135136	0.717036	0.853131
ENSG00000164400	1437	CSF2	5	colony stimulating factor 2	788	4.39697	0.211527	48.7287	3.67267e-06	0.0034662	5.66694	0.211527	87.8771	8.71816e-08	6.32168e-05	2.27541	0.211527	14.7535	0.00151641	0.156003	2.17885	0.211527	13.761	0.00199306	0.0285727
ENSG00000168309	11170	FAM107A	3	family with sequence similarity 107 member A	5321	-3.82384	-3.7873	11.5737	0.00256475	0.273462	-0.333818	-3.7873	0.236198	0.631782	0.999937	-0.547914	-3.7873	0.477466	0.496815	0.919132	-0.0418716	-3.7873	0.00330605	0.954668	0.979486
ENSG00000081041	2920	CXCL2	4	C-X-C motif chemokine ligand 2	1398	3.26832	5.80467	93.7311	2.09607e-07	0.000649992	4.04595	5.80467	136.045	2.23319e-08	2.4238e-05	3.36595	5.80467	96.6523	1.74864e-07	0.000223281	3.75786	5.80467	117.695	5.38667e-08	1.06299e-05
ENSG00000115008	3552	IL1A	2	interleukin 1 alpha	2017	3.15314	3.46254	45.7428	1.16684e-05	0.00767531	4.62011	3.46254	95.9373	1.82713e-07	0.000110171	1.78004	3.46254	19.1419	0.000707428	0.089802	1.66088	3.46254	16.7966	0.001193	0.0209966
ENSG00000125144	4495	MT1G	16	metallothionein 1G	751	3.10008	-2.36871	27.5113	2.93579e-05	0.0159318	2.44388	-2.36871	15.5435	0.000696129	0.108711	0.952455	-2.36871	5.04093	0.0351585	0.607148	0.222017	-2.36871	0.257587	0.616844	0.788101
ENSG00000163739	2919	CXCL1	4	C-X-C motif chemokine ligand 1	1362	3.09184	6.81773	86.6516	3.32297e-07	0.000801462	3.87783	6.81773	127.992	3.24015e-08	2.88754e-05	3.06199	6.81773	84.0517	3.96859e-07	0.000366914	3.67635	6.81773	115.768	5.95071e-08	1.14311e-05
ENSG00000169245	3627	CXCL10	4	C-X-C motif chemokine ligand 10	1175	2.97644	-1.9134	10.3543	0.00495898	0.348364	2.21644	-1.9134	5.05883	0.0377881	0.97317	-0.389775	-1.9134	0.402772	0.533959	0.924653	-0.180409	-1.9134	0.0921804	0.765042	0.88163
ENSG00000285686	105376124	LINC02834	9	long intergenic non-protein coding RNA 2834	1446	2.94647	-4.11868	7.17015	0.013764	0.462499	1.88592	-4.11868	2.38121	0.137097	0.999937	-0.575829	-4.11868	0.455358	0.506847	0.92068	-0.146467	-4.11868	0.0350138	0.853285	0.931282
ENSG00000270571	105374811		2	novel transcript, antisense to TACR1	3438	-2.90794	-3.91142	8.47664	0.00810125	0.407647	-1.63024	-3.91142	4.05941	0.0563359	0.999937	0.449014	-3.91142	0.340223	0.565646	0.931778	0.627685	-3.91142	0.723142	0.404295	0.62695
ENSG00000152253	57405	SPC25	2	SPC25 component of NDC80 kinetochore complex	1829	2.86397	-3.37981	12.761	0.00170586	0.219107	1.21475	-3.37981	1.677	0.208778	0.999937	-0.0262873	-3.37981	0.00177532	0.966772	0.99497	-0.16382	-3.37981	0.0701645	0.793569	0.898404
ENSG00000100227	84271	POLDIP3	22	DNA polymerase delta interacting protein 3	3650	-2.76602	-3.74113	9.35346	0.00576818	0.36611	-0.723682	-3.74113	1.13832	0.297601	0.999937	-1.73646	-3.74113	3.68053	0.0681494	0.716362	-0.0695322	-3.74113	0.00977753	0.92213	0.963776
ENSG00000196136	12	SERPINA3	14	serpin family A member 3	5000	2.6542	2.53947	85.7553	9.33118e-08	0.000596446	3.431	2.53947	143.65	2.62607e-09	9.5007e-06	2.07856	2.53947	57.8817	1.19692e-06	0.00075622	2.33282	2.53947	73.6818	2.54919e-07	3.43697e-05
ENSG00000163734	2921	CXCL3	4	C-X-C motif chemokine ligand 3	2219	2.64268	6.33155	91.0618	2.47516e-07	0.000671605	3.18923	6.33155	127.516	3.29932e-08	2.88754e-05	2.46606	6.33155	79.0065	5.66107e-07	0.00044407	2.70118	6.33155	93.5787	2.10816e-07	2.93345e-05
ENSG00000233080	104310353	LINC01399	22	long intergenic non-protein coding RNA 1399	806	-2.62157	-3.96178	4.96968	0.036348	0.54388	-0.175492	-3.96178	0.0449446	0.834062	0.999937	0.68971	-3.96178	0.585282	0.452396	0.91125	0.326958	-3.96178	0.129346	0.722548	0.856506
ENSG00000259125	105751187	LRP1-AS	12	LRP1 antisense RNA	879	2.61004	-3.9356	6.89643	0.0154421	0.467543	1.6712	-3.9356	2.37865	0.137297	0.999937	-1.12193	-3.9356	1.66291	0.210633	0.823702	-1.74464	-3.9356	3.6938	0.0676902	0.223278
ENSG00000207475	677823	SNORA80E	1	small nucleolar RNA, H/ACA box 80E	137	-2.4983	-3.38418	8.34576	0.00853158	0.409522	-1.18887	-3.38418	2.69033	0.115211	0.999937	-0.00127584	-3.38418	8.22768e-07	0.999284	0.999904	0.206327	-3.38418	0.0684054	0.796111	0.899441
ENSG00000118503	7128	TNFAIP3	6	TNF alpha induced protein 3	6393	2.47922	5.92802	69.8394	1.15039e-06	0.00178368	3.16491	5.92802	108.601	8.73683e-08	6.32168e-05	1.58575	5.92802	29.675	0.00010179	0.0237586	1.64511	5.92802	31.9841	7.11359e-05	0.00307599
ENSG00000253522	107075116	MIR3142HG	5	MIR3142 host gene	2377	2.4738	-0.653986	15.884	0.000815371	0.155257	3.29485	-0.653986	33.5935	1.48589e-05	0.00444948	3.53974	-0.653986	45.9398	1.96374e-06	0.00103968	4.71818	-0.653986	90.4676	1.37442e-08	3.92558e-06
ENSG00000276462	440896	LINC03025	9	long intergenic non-protein coding RNA 3025	4149	2.4479	-2.66073	5.86763	0.0241291	0.496852	2.96876	-2.66073	10.1757	0.00423904	0.393776	4.35717	-2.66073	23.1397	8.39315e-05	0.0204708	6.17812	-2.66073	63.4946	6.40361e-08	1.18806e-05
ENSG00000136688	56300	IL36G	2	interleukin 36 gamma	1373	2.44239	-3.74982	6.69586	0.0168162	0.468923	-1.04054	-3.74982	0.505447	0.484603	0.999937	-0.403324	-3.74982	0.388013	0.539764	0.927611	0.0192484	-3.74982	0.000966289	0.975482	0.989576
ENSG00000184194	54328	GPR173	X	G protein-coupled receptor 173	4910	-2.37029	-2.68513	17.7958	0.000355251	0.092141	-0.225349	-2.68513	0.270561	0.608162	0.999937	0.280286	-2.68513	0.316573	0.579376	0.933183	0.444455	-2.68513	0.865348	0.362364	0.588628
ENSG00000172201	3400	ID4	6	inhibitor of DNA binding 4, HLH protein	3873	-2.2514	-2.92183	12.2679	0.00201663	0.246288	-0.489107	-2.92183	0.848773	0.366915	0.999937	-0.123893	-2.92183	0.0190493	0.891483	0.98757	0.0932398	-2.92183	0.0124382	0.912212	0.959478
ENSG00000108688	6354	CCL7	17	C-C motif chemokine ligand 7	863	2.2118	-3.11547	4.8979	0.0379749	0.550281	2.41035	-3.11547	6.21587	0.0209919	0.806499	0.500006	-3.11547	0.358633	0.555606	0.930434	1.84482	-3.11547	6.3146	0.0201138	0.111861
ENSG00000100906	4792	NFKBIA	14	NFKB inhibitor alpha	3394	2.19555	7.08316	102.953	5.71592e-08	0.000596446	2.60752	7.08316	141.078	7.35428e-09	1.33033e-05	1.44049	7.08316	45.838	7.56592e-06	0.00315834	1.34015	7.08316	39.901	1.62622e-05	0.000991495
ENSG00000154839	220134	SKA1	18	spindle and kinetochore associated complex subunit 1	2900	2.16557	-2.96767	10.7011	0.0034991	0.30382	1.09034	-2.96767	2.26237	0.146804	0.999937	-0.297639	-2.96767	0.255526	0.618249	0.941513	0.468276	-2.96767	0.76215	0.392106	0.61614
ENSG00000115009	6364	CCL20	2	C-C motif chemokine ligand 20	1594	2.14286	7.12949	56.8198	3.63739e-06	0.0034662	2.97544	7.12949	103.487	1.16549e-07	7.66647e-05	2.41055	7.12949	71.2739	1.02493e-06	0.000717685	3.04848	7.12949	108.707	8.68601e-08	1.52054e-05
ENSG00000284154	100500853	MIR3605	1	microRNA 3605	100	-2.13123	-3.41105	6.40193	0.0190826	0.476799	-0.272142	-3.41105	0.175122	0.679665	0.999937	-0.628913	-3.41105	0.794153	0.382511	0.893518	0.941128	-3.41105	2.53024	0.125983	0.319961
ENSG00000126759	5199	CFP	X	complement factor properdin	5617	-2.12405	-3.53635	6.28953	0.0200376	0.479743	-0.67658	-3.53635	0.960317	0.337785	0.999937	-0.250072	-3.53635	0.117915	0.734574	0.963831	-0.256331	-3.53635	0.132067	0.719775	0.854713
ENSG00000277224	8343	H2BC7	6	H2B clustered histone 7	473	2.08526	-4.18029	2.62509	0.119464	0.682751	1.58898	-4.18029	1.41294	0.24727	0.999937	-0.29482	-4.18029	0.0959555	0.75966	0.967242	-1.59501	-4.18029	2.16396	0.155471	0.362648
ENSG00000239930	101930094	RSPH1-DT	21	RSPH1 divergent transcript	449	2.08127	-4.13154	2.99769	0.0974161	0.666685	2.77485	-4.13154	6.54111	0.0179696	0.774392	1.36347	-4.13154	2.81058	0.10783	0.759204	0.492643	-4.13154	0.322617	0.575804	0.759954
ENSG00000127252	57110	PLAAT1	3	phospholipase A and acyltransferase 1	1166	2.08094	-3.94639	5.30377	0.0311339	0.5243	2.34485	-3.94639	7.40925	0.0124627	0.700851	0.585858	-3.94639	0.653342	0.427594	0.904573	-0.519076	-3.94639	0.422799	0.522291	0.720199
ENSG00000139547	8608	RDH16	12	retinol dehydrogenase 16	3464	-2.05613	-3.46568	7.40016	0.0125097	0.457739	-0.951673	-3.46568	2.18401	0.153656	0.999937	0.75056	-3.46568	1.11216	0.303082	0.864613	1.11858	-3.46568	2.81144	0.107779	0.291679
ENSG00000188171	199777	ZNF626	19	zinc finger protein 626	6835	-2.04717	-3.64013	6.62051	0.0173672	0.470728	-0.0310368	-3.64013	0.0027224	0.95886	0.999937	-0.583511	-3.64013	0.964072	0.336862	0.879593	0.172783	-3.64013	0.104369	0.749706	0.872349
ENSG00000109846	1410	CRYAB	11	crystallin alpha B	4388	2.03834	-3.13878	4.6212	0.0435555	0.574132	0.874781	-3.13878	0.679963	0.418995	0.999937	-2.90771	-3.13878	9.47589	0.00576374	0.30995	-0.780669	-3.13878	1.16065	0.293718	0.523188
ENSG00000144410	130749	CPO	2	carboxypeptidase O	1245	-2.00593	-3.20716	11.9895	0.00221924	0.258983	-0.860703	-3.20716	3.04557	0.0949428	0.999937	0.00238194	-3.20716	2.33626e-05	0.996187	0.998902	-0.170498	-3.20716	0.123654	0.728457	0.859882
ENSG00000042062	140876	RIPOR3	20	RIPOR family member 3	6023	-2.00508	-3.69501	1.9247	0.179264	0.733306	-0.164265	-3.69501	0.0236456	0.879195	0.999937	-0.21677	-3.69501	0.0862504	0.771758	0.96942	0.967526	-3.69501	2.22223	0.150267	0.355242
ENSG00000134802	29015	SLC43A3	11	solute carrier family 43 member 3	4517	-2.00336	-3.28032	5.05087	0.034996	0.541839	0.0720951	-3.28032	0.0114829	0.915637	0.999937	0.074131	-3.28032	0.0121449	0.913249	0.98798	1.02623	-3.28032	2.84872	0.105605	0.288045
ENSG00000229214	401288	LINC00242	6	long intergenic non-protein coding RNA 242	4496	1.98929	-3.94837	4.36582	0.0484716	0.585027	1.39395	-3.94837	1.94595	0.17698	0.999937	-0.536505	-3.94837	0.425857	0.520805	0.922244	0.709459	-3.94837	1.04299	0.318252	0.546889
ENSG00000264343	388677	NOTCH2NLA	1	notch 2 N-terminal like A	10231	-1.98458	-3.01898	8.63162	0.00762242	0.401653	-1.65026	-3.01898	6.83492	0.0158498	0.743091	0.870643	-3.01898	2.28546	0.144854	0.791078	0.302144	-3.01898	0.260569	0.614825	0.786725
ENSG00000173110	3310	HSPA6	1	heat shock protein family A (Hsp70) member 6	2355	1.96601	-1.81084	1.50306	0.241395	0.763875	-0.0468353	-1.81084	0.000576544	0.981199	0.999937	-3.42566	-1.81084	4.81346	0.0465063	0.665028	-3.44363	-1.81084	5.15403	0.040364	0.16538
ENSG00000169429	3576	CXCL8	4	C-X-C motif chemokine ligand 8	2588	1.96053	6.6971	31.3666	7.81423e-05	0.0302899	2.71326	6.6971	57.1553	3.52176e-06	0.00141568	1.20388	6.6971	12.2883	0.00373434	0.254111	1.00514	6.6971	8.6336	0.011259	0.0798168
ENSG00000164175	51151	SLC45A2	5	solute carrier family 45 member 2	3223	-1.96051	-4.31239	2.59358	0.121585	0.684974	0.438054	-4.31239	0.250352	0.621807	0.999937	0.336451	-4.31239	0.0245169	0.877008	0.985199	2.11811	-4.31239	1.56351	0.224317	0.447583
ENSG00000102755	2321	FLT1	13	fms related receptor tyrosine kinase 1	12565	-1.94235	-3.63774	8.27069	0.00878979	0.409522	-0.497341	-3.63774	0.815915	0.376183	0.999937	1.5058	-3.63774	4.94393	0.0367889	0.614763	2.0973	-3.63774	11.267	0.00285753	0.0359793
ENSG00000135625	1961	EGR4	2	early growth response 4	2373	1.91297	-4.29192	3.55897	0.0725227	0.631644	1.75534	-4.29192	2.99002	0.0978189	0.999937	-0.080953	-4.29192	0.00449968	0.947125	0.993537	0.239677	-4.29192	0.044626	0.834642	0.921599
ENSG00000172460	124221	PRSS30P	16	serine protease 30, pseudogene	3177	-1.89695	-3.54595	5.18674	0.0328581	0.533453	-1.00394	-3.54595	1.89098	0.182965	0.999937	-0.389851	-3.54595	0.198581	0.660232	0.949503	0.523196	-3.54595	0.469647	0.500323	0.702863
ENSG00000223387	105374219	LINC02068	3	long intergenic non-protein coding RNA 2068	3667	1.87148	-3.46224	7.061	0.0144076	0.464328	2.65522	-3.46224	17.1227	0.000432405	0.0750898	0.732392	-3.46224	1.59694	0.219594	0.828579	1.64002	-3.46224	9.8089	0.00485762	0.0493422
ENSG00000241472	100506994	PTPRG-AS1	3	PTPRG antisense RNA 1	9070	1.83575	-3.84375	5.14105	0.0335602	0.537631	0.713004	-3.84375	0.63872	0.432738	0.999937	0.460327	-3.84375	0.325324	0.574218	0.931778	0.312429	-3.84375	0.154641	0.697932	0.841667
ENSG00000140505	1544	CYP1A2	15	cytochrome P450 family 1 subfamily A member 2	3132	1.82174	-3.31618	6.68229	0.016914	0.468923	1.7392	-3.31618	6.15407	0.02126	0.808217	0.936223	-3.31618	2.71996	0.113339	0.76374	0.174987	-3.31618	0.0872709	0.770452	0.884683
ENSG00000251314	101929710		5	novel transcript, antisense to PCSK1	1488	1.8119	-3.52018	10.5036	0.0037591	0.309086	1.49899	-3.52018	7.02617	0.0146199	0.725273	-0.816559	-3.52018	1.30458	0.265684	0.852812	-0.105421	-3.52018	0.0279464	0.868765	0.938504
ENSG00000280852	653653		17	adaptor-related protein complex 1, sigma 2 subunit (AP1S2) pseudogene	1161	-1.80968	-3.82196	3.34883	0.0808669	0.644561	-0.685838	-3.82196	0.679876	0.418499	0.999937	-0.395489	-3.82196	0.200762	0.658498	0.948822	0.648825	-3.82196	0.720948	0.404998	0.627456
ENSG00000007952	27035	NOX1	X	NADPH oxidase 1	2543	1.79831	-3.27556	6.89295	0.0154649	0.467543	1.34263	-3.27556	3.63586	0.0697202	0.999937	0.574908	-3.27556	0.983231	0.332207	0.879061	0.639869	-3.27556	1.27983	0.270139	0.497278
ENSG00000124157	6407	SEMG2	20	semenogelin 2	1978	-1.79604	-3.70294	1.21189	0.282883	0.785612	0.868133	-3.70294	0.640133	0.432236	0.999937	3.24111	-3.70294	9.66439	0.0051281	0.297636	4.03413	-3.70294	17.4795	0.000389441	0.0100758
ENSG00000147697	56169	GSDMC	8	gasdermin C	2670	-1.74597	-3.80069	4.24029	0.0515322	0.594372	-1.36995	-3.80069	3.08173	0.0931232	0.999937	-1.52326	-3.80069	3.57002	0.072112	0.725364	0.610695	-3.80069	1.00424	0.327205	0.555258
ENSG00000171004	90161	HS6ST2	X	heparan sulfate 6-O-sulfotransferase 2	5122	1.7421	-3.11418	9.14561	0.00624505	0.377963	0.509718	-3.11418	0.630697	0.435602	0.999937	0.510139	-3.11418	1.06045	0.314326	0.870596	-0.418875	-3.11418	0.637623	0.433127	0.650429
ENSG00000131095	2670	GFAP	17	glial fibrillary acidic protein	11229	1.73069	-3.78242	4.14772	0.0539298	0.599269	0.914142	-3.78242	1.00952	0.325965	0.999937	2.13723	-3.78242	5.67827	0.0262626	0.563808	2.61251	-3.78242	9.65767	0.00514107	0.0509358
ENSG00000181009	390075	OR52N5	11	olfactory receptor family 52 subfamily N member 5	2788	1.73059	-3.06345	2.65091	0.119179	0.682751	1.41252	-3.06345	1.69966	0.207175	0.999937	6.80342	-3.06345	27.5873	3.88785e-05	0.0105492	8.07798	-3.06345	49.8497	7.69614e-07	8.56719e-05
ENSG00000228742	111216280	LINC02577	7	long intergenic non-protein coding RNA 2577	4510	1.72987	-2.95572	5.51341	0.0282931	0.517535	0.55967	-2.95572	0.458826	0.50525	0.999937	0.182714	-2.95572	0.106609	0.747131	0.965388	0.829445	-2.95572	2.49157	0.12876	0.324461
ENSG00000125815	10047	CST8	20	cystatin 8	910	1.72576	-2.97329	4.43827	0.0467993	0.580746	0.930511	-2.97329	1.10986	0.303572	0.999937	-0.595763	-2.97329	1.08242	0.30948	0.867107	0.25425	-2.97329	0.235514	0.632273	0.797997
ENSG00000280119	285097		2	TEC	4805	-1.72542	-3.62922	6.35619	0.0194649	0.479743	-1.30882	-3.62922	4.18798	0.052872	0.999937	-1.03262	-3.62922	0.955765	0.338908	0.879593	0.940327	-3.62922	1.42779	0.244876	0.469908
ENSG00000232415	107986809	ELN-AS1	7	ELN antisense RNA 1	1206	1.71824	-3.80784	5.47527	0.0287875	0.519833	1.07611	-3.80784	1.92327	0.17942	0.999937	0.0742341	-3.80784	0.0116896	0.914884	0.98798	0.463998	-3.80784	0.532542	0.473256	0.682239
ENSG00000172901	206338	LVRN	5	laeverin	6636	-1.71491	-3.89855	3.63407	0.0697839	0.624918	-0.946141	-3.89855	1.4321	0.244188	0.999937	0.165462	-3.89855	0.0429532	0.837724	0.981315	-0.708451	-3.89855	0.675875	0.419851	0.63929
ENSG00000043355	7546	ZIC2	13	Zic family member 2	3290	-1.71433	-4.09093	3.77935	0.0661261	0.623173	-1.88156	-4.09093	4.60829	0.044295	0.99525	-0.24115	-4.09093	0.0674661	0.797724	0.973568	-4.9212	-4.09093	8.74596	0.00780125	0.0646836
ENSG00000100253	55586	MIOX	22	myo-inositol oxygenase	1796	-1.7011	-3.30432	11.5054	0.00262695	0.273462	-0.668762	-3.30432	2.30648	0.143108	0.999937	-0.00645515	-3.30432	0.000121669	0.991299	0.997876	0.785967	-3.30432	2.23183	0.14943	0.353843
ENSG00000274816	102465463	MIR6772	16	microRNA 6772	64	-1.68809	-3.51406	5.82932	0.0245445	0.498962	-0.525251	-3.51406	0.776231	0.387841	0.999937	-0.27205	-3.51406	0.163363	0.689989	0.955681	0.28234	-3.51406	0.210484	0.650899	0.810896
ENSG00000179774	220202	ATOH7	10	atonal bHLH transcription factor 7	1519	1.6821	-3.88445	3.42161	0.0778576	0.636355	1.11625	-3.88445	1.36725	0.254826	0.999937	-0.556655	-3.88445	0.678313	0.419026	0.903337	-2.29595	-3.88445	8.07563	0.00950208	0.0723472
ENSG00000162526	81629	TSSK3	1	testis specific serine kinase 3	1849	-1.67779	-3.53546	7.13159	0.0139876	0.464225	-0.502606	-3.53546	0.882159	0.357832	0.999937	-0.0307144	-3.53546	0.00176662	0.966854	0.99497	1.88856	-3.53546	10.5646	0.00367664	0.041914
ENSG00000227908	441072	IL6ST-DT	5	IL6ST divergent transcript	2563	1.6673	-3.85496	3.7898	0.0644741	0.623173	0.800566	-3.85496	0.758893	0.393103	0.999937	0.744067	-3.85496	0.579297	0.454687	0.911396	1.35594	-3.85496	2.3163	0.1423	0.343899
ENSG00000265520	100422850	MIR548V	8	microRNA 548v	80	-1.66625	-3.39233	6.84392	0.0157893	0.468923	-0.737048	-3.39233	1.69818	0.20603	0.999937	-2.47269	-3.39233	8.15277	0.00921301	0.388341	-0.815648	-3.39233	1.4889	0.235334	0.459429
ENSG00000273513	101060351	TBC1D3K	17	TBC1 domain family member 3K	2122	1.65972	-3.35452	3.78921	0.0644934	0.623173	1.08395	-3.35452	1.46577	0.238889	0.999937	0.332903	-3.35452	0.338859	0.56642	0.931778	0.536312	-3.35452	0.946575	0.341192	0.568357
ENSG00000221866	91584	PLXNA4	7	plexin A4	16364	-1.65752	-3.77444	2.5227	0.127193	0.694062	-0.00961457	-3.77444	0.000123419	0.991241	0.999937	-0.30028	-3.77444	0.0442285	0.83546	0.980942	0.680901	-3.77444	0.320666	0.577222	0.760835
ENSG00000248483	134187	POU5F2	5	POU domain class 5, transcription factor 2	8381	-1.63811	-3.95105	4.63575	0.0425629	0.571092	-1.07551	-3.95105	2.41373	0.134575	0.999937	-1.71071	-3.95105	3.99189	0.0582583	0.695102	-1.39194	-3.95105	3.13373	0.090577	0.263807
ENSG00000287260	101928868		6	novel transcript	1182	1.63483	-3.88259	4.40769	0.0474972	0.583058	1.7039	-3.88259	5.02582	0.035407	0.967296	-0.790193	-3.88259	1.01682	0.324261	0.87466	-0.380415	-3.88259	0.279362	0.602423	0.77834
ENSG00000260941	644242	LINC00622	1	long intergenic non-protein coding RNA 622	1570	-1.62363	-3.49563	5.23989	0.0320621	0.530499	0.207261	-3.49563	0.13347	0.718358	0.999937	-0.793618	-3.49563	1.26508	0.272841	0.852812	-0.391137	-3.49563	0.360476	0.55439	0.744043
ENSG00000172016	5068	REG3A	2	regenerating family member 3 alpha	1580	1.6227	-3.83065	4.44264	0.0467007	0.580746	-0.657617	-3.83065	0.442223	0.512978	0.999937	0.22203	-3.83065	0.0760994	0.785235	0.972267	0.480893	-3.83065	0.398801	0.534231	0.729996
ENSG00000188624	388555	IGFL3	19	IGF like family member 3	680	1.62058	-3.79767	3.57898	0.0717812	0.631136	-0.472508	-3.79767	0.192355	0.66525	0.999937	-0.0765002	-3.79767	0.0101154	0.920801	0.989182	-1.35811	-3.79767	2.52454	0.126388	0.320503
ENSG00000235097	144817	LINC00330	13	long intergenic non-protein coding RNA 330	2036	-1.59582	-3.80966	3.31267	0.0824115	0.646443	0.0316554	-3.80966	0.00202469	0.964517	0.999937	-0.812847	-3.80966	1.00048	0.328093	0.876651	-0.749526	-3.80966	0.931132	0.34508	0.571894
ENSG00000112984	10112	KIF20A	5	kinesin family member 20A	3852	1.58297	-2.16498	9.77575	0.00493187	0.348364	0.318356	-2.16498	0.334232	0.569081	0.999937	-0.388291	-2.16498	0.558096	0.462983	0.913717	0.131177	-2.16498	0.0731683	0.789314	0.896439
ENSG00000142224	29949	IL19	1	interleukin 19	6233	1.58242	-4.21027	2.17089	0.156247	0.719485	-3.34194	-4.21027	2.92236	0.102869	0.999937	2.69142	-4.21027	5.40453	0.0307529	0.578411	3.77048	-4.21027	13.8058	0.00137107	0.0227275
ENSG00000124701	10930	APOBEC2	6	apolipoprotein B mRNA editing enzyme catalytic subunit 2	1633	1.57742	-3.83125	5.37223	0.0301724	0.521551	-0.52744	-3.83125	0.393793	0.536786	0.999937	-0.810046	-3.83125	0.90641	0.351435	0.884918	-0.0653183	-3.83125	0.00770448	0.930851	0.968415
ENSG00000112149	9308	CD83	6	CD83 molecule	2384	1.57073	0.0953191	28.823	2.32267e-05	0.0129277	2.47596	0.0953191	76.686	1.52075e-08	1.94182e-05	2.16288	0.0953191	44.7876	1.11339e-06	0.000732375	2.66333	0.0953191	72.6861	2.39239e-08	5.96914e-06
ENSG00000171241	79801	SHCBP1	16	SHC binding and spindle associated 1	6175	1.56944	-2.61862	9.03157	0.00652507	0.384508	0.239683	-2.61862	0.165694	0.687909	0.999937	-0.762874	-2.61862	2.75912	0.110919	0.760261	-0.720999	-2.61862	2.62189	0.119678	0.309636
ENSG00000121743	2700	GJA3	13	gap junction protein alpha 3	5214	1.5524	-3.34477	4.74721	0.0403642	0.562379	1.31452	-3.34477	3.33616	0.081404	0.999937	-0.308367	-3.34477	0.278069	0.603259	0.938638	0.528501	-3.34477	0.989614	0.330677	0.558556
ENSG00000168589	83657	DYNLRB2	16	dynein light chain roadblock-type 2	1479	-1.54957	-3.50544	6.62333	0.0173462	0.470728	-0.60224	-3.50544	1.29621	0.26718	0.999937	0.0926225	-3.50544	0.0188175	0.892141	0.987619	0.897176	-3.50544	2.23677	0.149001	0.35326
ENSG00000162643	126820	DNAI3	1	dynein axonemal intermediate chain 3	3923	1.54714	-4.16365	1.93361	0.178302	0.73171	1.0818	-4.16365	0.885872	0.356841	0.999937	1.14074	-4.16365	1.29449	0.267488	0.852812	0.635047	-4.16365	0.383123	0.542307	0.735557
ENSG00000107147	57582	KCNT1	9	potassium sodium-activated channel subfamily T member 1	15592	-1.54519	-3.91073	4.92769	0.0370702	0.548522	-0.924965	-3.91073	2.139	0.157766	0.999937	-1.29574	-3.91073	1.80555	0.192768	0.819954	-0.614157	-3.91073	0.536723	0.471545	0.68098
ENSG00000284713	107984345	SMIM38	11	small integral membrane protein 38	5682	-1.53909	-3.37307	7.25511	0.0132851	0.457804	0.191695	-3.37307	0.170538	0.68364	0.999937	0.925142	-3.37307	3.11023	0.0917176	0.742048	-0.254214	-3.37307	0.194726	0.663328	0.819654
ENSG00000182521	387332	TBPL2	14	TATA-box binding protein like 2	1738	1.53549	-3.92081	3.30568	0.082714	0.647017	1.35888	-3.92081	2.58673	0.122051	0.999937	-0.661002	-3.92081	0.560794	0.46189	0.913556	-0.542563	-3.92081	0.419129	0.524085	0.721756
ENSG00000008516	64386	MMP25	16	matrix metallopeptidase 25	4745	1.53212	-1.11175	26.3488	3.84367e-05	0.018541	2.25679	-1.11175	62.654	7.14857e-08	5.68234e-05	1.60214	-1.11175	23.8663	6.99735e-05	0.0180823	2.29925	-1.11175	55.7662	1.84123e-07	2.68239e-05
ENSG00000205923	752014	CEMP1	16	cementum protein 1	1383	-1.5319	-3.58554	3.79106	0.0644333	0.623173	-0.450937	-3.58554	0.444643	0.511838	0.999937	0.408282	-3.58554	0.322987	0.575586	0.931778	-0.0195433	-3.58554	0.000730133	0.978687	0.990704
ENSG00000158402	995	CDC25C	5	cell division cycle 25C	3329	1.5316	-3.32787	3.91191	0.0606329	0.621405	0.494893	-3.32787	0.347876	0.56134	0.999937	0.286468	-3.32787	0.146997	0.705109	0.957962	-0.301836	-3.32787	0.152962	0.699491	0.842565
ENSG00000270006	101928659	C16orf95-DT	16	C16orf95 divergent transcript	557	1.52752	-4.10139	2.99417	0.0976007	0.666685	-0.115438	-4.10139	0.0119236	0.91404	0.999937	0.967326	-4.10139	1.1501	0.295177	0.859163	0.0591919	-4.10139	0.00369226	0.952097	0.977603
ENSG00000226741	100507657	LINC02554	22	long intergenic non-protein coding RNA 2554	6356	-1.52685	-3.7522	4.86399	0.0381969	0.55114	-0.624626	-3.7522	1.05946	0.314546	0.999937	-2.58134	-3.7522	10.025	0.00448201	0.27906	-1.66671	-3.7522	5.81369	0.0247164	0.125225
ENSG00000023445	330	BIRC3	11	baculoviral IAP repeat containing 3	7518	1.52674	5.97197	49.1052	5.12859e-06	0.00445305	1.99	5.97197	81.6989	2.45964e-07	0.000136901	1.29568	5.97197	35.5482	3.01597e-05	0.00909275	1.70995	5.97197	61.0821	1.4415e-06	0.00014223
ENSG00000215186	55889	GOLGA6B	15	golgin A6 family member B	5480	-1.52602	-3.80811	3.8451	0.0627013	0.623173	0.637563	-3.80811	1.16491	0.292166	0.999937	1.77648	-3.80811	4.76962	0.0399378	0.630735	1.4273	-3.80811	3.00091	0.0972471	0.275293
ENSG00000206897	109616977	SNORA9B	12	small nucleolar RNA, H/ACA box 9B	133	-1.52526	-4.17984	1.60108	0.219017	0.753691	0.85526	-4.17984	0.962618	0.337218	0.999937	0.156942	-4.17984	0.0168319	0.897955	0.98798	0.865695	-4.17984	0.643456	0.431061	0.648938
ENSG00000060709	23504	RIMBP2	12	RIMS binding protein 2	10780	-1.52525	-4.01766	1.50743	0.232534	0.760757	0.101005	-4.01766	0.0106222	0.918848	0.999937	-0.377919	-4.01766	0.14057	0.711312	0.959317	0.437815	-4.01766	0.241301	0.628143	0.795564
ENSG00000223776	100287902	LGALS8-AS1	1	LGALS8 antisense RNA 1	1457	1.51478	-3.38912	4.57805	0.0437542	0.575271	0.286764	-3.38912	0.13042	0.721449	0.999937	0.606737	-3.38912	0.966035	0.336381	0.879593	0.872198	-3.38912	2.16205	0.155645	0.362777
ENSG00000123977	164781	DAW1	2	dynein assembly factor with WD repeats 1	2933	-1.51311	-3.83289	2.98697	0.0979796	0.666685	0.516387	-3.83289	0.62662	0.437068	0.999937	1.40306	-3.83289	4.37296	0.048304	0.669563	1.52877	-3.83289	5.54601	0.027878	0.133838
ENSG00000189409	8510	MMP23B	1	matrix metallopeptidase 23B	2205	-1.50179	-4.04728	2.01694	0.1696	0.727756	-0.852003	-4.04728	0.811502	0.377454	0.999937	0.151283	-4.04728	0.0215193	0.884712	0.986156	0.0553499	-4.04728	0.00308934	0.956178	0.98025
ENSG00000169436	169044	COL22A1	8	collagen type XXII alpha 1 chain	7865	-1.49631	-3.61619	5.31279	0.0310053	0.523766	-0.830571	-3.61619	1.98092	0.173297	0.999937	1.13468	-3.61619	2.18442	0.15362	0.793355	0.666862	-3.61619	0.71709	0.406238	0.628569
ENSG00000163357	149095	DCST1	1	DC-STAMP domain containing 1	3193	-1.49313	-2.4102	10.9971	0.00314565	0.289333	-0.538795	-2.4102	1.77051	0.196977	0.999937	0.790946	-2.4102	2.59506	0.121484	0.768409	-0.407127	-2.4102	0.56203	0.461403	0.673459
ENSG00000125740	2354	FOSB	19	FosB proto-oncogene, AP-1 transcription factor subunit	5553	1.48698	0.527778	31.8682	1.38427e-05	0.00834676	2.21999	0.527778	72.8321	3.14168e-08	2.88754e-05	0.556862	0.527778	2.8985	0.103584	0.753991	0.496074	0.527778	2.38055	0.137955	0.338066
ENSG00000276404	102465502	MIR6835	6	microRNA 6835	64	1.48318	-3.6905	5.83774	0.0244525	0.498863	1.27624	-3.6905	4.26922	0.0508078	0.999937	-1.01557	-3.6905	2.12616	0.158963	0.794232	-1.24599	-3.6905	3.25467	0.0849611	0.254391
ENSG00000235897	100874214	TM4SF19-AS1	3	TM4SF19 antisense RNA 1	2136	-1.47822	-3.5958	4.58507	0.0436073	0.574373	0.304247	-3.5958	0.306639	0.585347	0.999937	-0.286543	-3.5958	0.22183	0.642296	0.945763	-0.520018	-3.5958	0.73782	0.399643	0.623297
ENSG00000228606	100287049	DCAF8-DT	1	DCAF8 divergent transcript	1384	1.45515	-3.50039	3.7434	0.0660063	0.623173	1.5983	-3.50039	4.7541	0.0402326	0.984639	-0.0779498	-3.50039	0.00961149	0.922792	0.989308	0.804122	-3.50039	1.30952	0.264807	0.491086
ENSG00000188404	6402	SELL	1	selectin L	2731	-1.45011	-3.3571	6.02528	0.0225	0.489638	-1.07589	-3.3571	3.75937	0.0654744	0.999937	-0.131064	-3.3571	0.0439511	0.835878	0.981052	0.512286	-3.3571	0.806577	0.378879	0.604197
ENSG00000284981	107983993	UPK3BL2	7	uroplakin 3B like 2	1350	1.44769	-3.62481	4.3646	0.0485003	0.585027	1.50126	-3.62481	4.93422	0.0369569	0.97317	0.950814	-3.62481	2.17905	0.154102	0.793355	1.38695	-3.62481	5.25755	0.0318025	0.144245
ENSG00000242048	644090	PRKAG2-AS2	7	PRKAG2 antisense RNA 2	2390	-1.44391	-3.82515	1.30759	0.265149	0.774923	-1.60168	-3.82515	1.64143	0.213499	0.999937	-1.26193	-3.82515	2.04963	0.166328	0.801975	-0.52718	-3.82515	0.446649	0.510898	0.711691
ENSG00000119715	2103	ESRRB	14	estrogen related receptor beta	5930	-1.4386	-3.52618	4.35388	0.0487537	0.585341	-0.866773	-3.52618	1.88396	0.183747	0.999937	-0.236681	-3.52618	0.090452	0.766433	0.968493	0.544362	-3.52618	0.611572	0.442551	0.659059
ENSG00000075043	3785	KCNQ2	20	potassium voltage-gated channel subfamily Q member 2	12777	-1.43084	-3.78469	2.87032	0.10437	0.670154	-0.508793	-3.78469	0.478407	0.496396	0.999937	0.240487	-3.78469	0.0862941	0.771702	0.96942	0.749336	-3.78469	1.00043	0.328106	0.555856
ENSG00000167613	3903	LAIR1	19	leukocyte associated immunoglobulin like receptor 1	8071	1.43064	-3.55233	4.9573	0.0365592	0.544836	1.4263	-3.55233	5.09898	0.0342216	0.963127	-0.593354	-3.55233	1.0244	0.322504	0.873907	0.597197	-3.55233	1.39415	0.250341	0.476163
ENSG00000133980	55237	VRTN	14	vertebrae development associated	3678	-1.4187	-3.88364	3.00722	0.0969176	0.666685	-1.84586	-3.88364	4.82685	0.0388716	0.974174	0.982358	-3.88364	1.65301	0.211947	0.824068	0.770116	-3.88364	1.01805	0.323974	0.552005
ENSG00000117318	3399	ID3	1	inhibitor of DNA binding 3, HLH protein	1496	-1.41373	1.82733	35.5726	1.279e-05	0.00799551	-0.203942	1.82733	0.826519	0.375447	0.999937	-0.0999227	1.82733	0.146912	0.70605	0.957962	-0.228045	1.82733	0.778691	0.389322	0.613593
ENSG00000157152	6854	SYN2	3	synapsin II	6329	1.41083	-3.41625	4.29753	0.0501102	0.589223	1.52201	-3.41625	5.26962	0.0316264	0.936581	-0.184349	-3.41625	0.0835838	0.775211	0.970608	0.762516	-3.41625	1.80413	0.192937	0.410839
ENSG00000179388	1960	EGR3	8	early growth response 3	5033	1.3989	0.0617632	27.3512	3.10543e-05	0.0164413	2.17889	0.0617632	69.0754	3.32559e-08	2.88754e-05	1.01338	0.0617632	8.77573	0.00723698	0.349497	1.19087	0.0617632	13.1072	0.00153099	0.0244587
ENSG00000168078	55872	PBK	8	PDZ binding kinase	2148	1.39661	-2.49785	6.27084	0.0202015	0.479743	0.415083	-2.49785	0.471509	0.499484	0.999937	0.155451	-2.49785	0.103721	0.750456	0.965595	0.249473	-2.49785	0.283907	0.599505	0.776631
ENSG00000167850	10871	CD300C	17	CD300c molecule	1524	-1.39496	-3.00575	6.73795	0.016517	0.468923	-0.335305	-3.00575	0.50723	0.483842	0.999937	-0.470856	-3.00575	0.748769	0.396225	0.895846	0.336969	-3.00575	0.474526	0.498129	0.700956
ENSG00000070388	27006	FGF22	19	fibroblast growth factor 22	2780	-1.39361	-4.01879	3.58929	0.0714022	0.630783	-1.17215	-4.01879	2.84591	0.105768	0.999937	-0.311303	-4.01879	0.109563	0.743781	0.96493	1.60425	-4.01879	4.97252	0.0362997	0.155324
ENSG00000277681	102466724	MIR6739	1	microRNA 6739	75	-1.38964	-3.7976	3.27347	0.0841251	0.651736	-0.222525	-3.7976	0.114401	0.738401	0.999937	0.640756	-3.7976	0.464499	0.502656	0.920254	0.715433	-3.7976	0.63007	0.435827	0.652062
ENSG00000268812	91370	LIF-AS2	22	LIF antisense RNA 2	794	1.3807	-2.81767	3.31698	0.0822257	0.645803	1.84688	-2.81767	6.71663	0.0166678	0.752201	0.540748	-2.81767	0.835364	0.370656	0.892147	0.488323	-2.81767	0.708413	0.409047	0.630624
ENSG00000206603	109616964	SNORA22B	7	small nucleolar RNA, H/ACA box 22B	138	-1.37395	-3.60465	3.8732	0.0618217	0.622144	-0.498652	-3.60465	0.650753	0.428497	0.999937	1.21911	-3.60465	2.74277	0.111922	0.7619	0.603248	-3.60465	0.61998	0.439474	0.655977
ENSG00000232810	7124	TNF	6	tumor necrosis factor	1678	1.37122	0.741401	24.8703	7.17203e-05	0.0288302	2.04907	0.741401	57.8646	2.59177e-07	0.000140649	0.555615	0.741401	4.12393	0.0558509	0.686892	0.641962	0.741401	5.69694	0.0270348	0.131215
ENSG00000143632	58	ACTA1	1	actin alpha 1, skeletal muscle	2381	-1.36724	-3.96201	2.22024	0.150441	0.717962	-0.441576	-3.96201	0.304806	0.586463	0.999937	-0.224306	-3.96201	0.0576526	0.812473	0.97576	-0.278977	-3.96201	0.0943314	0.761636	0.87978
ENSG00000163874	80149	ZC3H12A	1	zinc finger CCCH-type containing 12A	3091	1.35088	6.45824	42.4624	1.15733e-05	0.00767531	1.84791	6.45824	77.7599	3.34041e-07	0.000164796	2.13535	6.45824	100.657	6.60235e-08	0.000130288	2.87572	6.45824	173.988	1.81835e-09	7.30943e-07
ENSG00000212283	692205	SNORD89	2	small nucleolar RNA, C/D box 89	114	1.34621	-3.42552	3.80915	0.0638475	0.623173	1.44443	-3.42552	4.63143	0.0426508	0.99525	0.0636329	-3.42552	0.0140535	0.906712	0.98798	-0.0189519	-3.42552	0.00128382	0.971741	0.988083
ENSG00000260325	94086	HSPB9	17	heat shock protein family B (small) member 9	549	-1.34516	-3.74042	2.04798	0.166491	0.726728	-1.50438	-3.74042	2.60442	0.12085	0.999937	-0.365651	-3.74042	0.312696	0.581691	0.933891	-0.897041	-3.74042	1.79593	0.193913	0.411986
ENSG00000105641	6528	SLC5A5	19	solute carrier family 5 member 5	3680	-1.34311	-1.86676	2.90711	0.103144	0.669159	0.132769	-1.86676	0.0445596	0.834879	0.999937	2.47527	-1.86676	16.6466	0.000549323	0.074526	4.02718	-1.86676	52.4924	4.21731e-07	5.23846e-05
ENSG00000277759	102465974	MIR6719	19	microRNA 6719	87	-1.34296	-3.55645	3.30688	0.0826622	0.647004	-0.952479	-3.55645	1.92662	0.179056	0.999937	-0.0469333	-3.55645	0.00483393	0.9452	0.993301	-0.124293	-3.55645	0.0353156	0.852662	0.930888
ENSG00000171786	4807	NHLH1	1	nescient helix-loop-helix 1	2557	-1.33832	-2.17252	6.6946	0.0168253	0.468923	0.342747	-2.17252	0.613505	0.44184	0.999937	-0.20502	-2.17252	0.151066	0.701263	0.957643	0.018968	-2.17252	0.00139086	0.970587	0.987279
ENSG00000087074	23645	PPP1R15A	19	protein phosphatase 1 regulatory subunit 15A	3065	1.33586	5.53049	64.1235	6.78803e-07	0.00147348	1.81753	5.53049	116.475	1.29749e-08	1.87478e-05	0.521273	5.53049	9.80181	0.00664952	0.333351	0.162468	5.53049	0.953419	0.343839	0.570616
ENSG00000196497	79711	IPO4	14	importin 4	4912	-1.33431	-3.55646	3.15848	0.0893936	0.658095	-0.24812	-3.55646	0.147906	0.704245	0.999937	-1.25445	-3.55646	3.40357	0.0785911	0.732277	-1.14458	-3.55646	3.12558	0.0909708	0.26428
ENSG00000188738	401024	FSIP2	2	fibrous sheath interacting protein 2	23585	1.33283	-3.51145	3.62068	0.0702635	0.627043	0.86909	-3.51145	1.4673	0.238652	0.999937	-0.187189	-3.51145	0.0737088	0.788548	0.972823	-0.536617	-3.51145	0.59709	0.447931	0.663504
ENSG00000237310	100289098	LINC03011	7	long intergenic non-protein coding RNA 3011	1262	1.33014	-3.67875	2.51617	0.126985	0.693736	2.07285	-3.67875	7.3777	0.0126264	0.701477	0.277143	-3.67875	0.137819	0.714018	0.960235	0.693447	-3.67875	1.00259	0.327596	0.555513
ENSG00000258659	53840	TRIM34	11	tripartite motif containing 34	2672	-1.32968	-3.43042	3.68765	0.0679027	0.623173	-1.49675	-3.43042	4.72405	0.0408104	0.990907	-0.343047	-3.43042	0.357647	0.555936	0.930434	0.131685	-3.43042	0.0606545	0.807753	0.906097
ENSG00000289083	100996255	LINC02256	15	long intergenic non-protein coding RNA 2256	1232	-1.32187	-3.33853	4.05956	0.0563317	0.60909	-1.27173	-3.33853	3.97067	0.0588778	0.999937	0.310546	-3.33853	0.234138	0.633265	0.94471	-0.194268	-3.33853	0.0865777	0.771338	0.885147
ENSG00000179148	59344	ALOXE3	17	arachidonate lipoxygenase 3	3761	1.32166	-3.77206	2.03754	0.167529	0.726997	1.34932	-3.77206	2.24741	0.148083	0.999937	0.434107	-3.77206	0.33672	0.567638	0.931778	0.806343	-3.77206	1.30119	0.266288	0.492342
ENSG00000229869	101927762	LARP4B-DT	10	LARP4B divergent transcript	407	-1.32145	-2.76151	5.44201	0.0292267	0.521551	-0.0320391	-2.76151	0.00424049	0.948669	0.999937	0.438804	-2.76151	0.504535	0.484993	0.916411	0.763168	-2.76151	1.73955	0.20079	0.420141
ENSG00000249532	109864269	MIR302CHG	4	miR-302/367 cluster host gene	2325	-1.31584	-3.34925	3.43327	0.0773874	0.636355	-1.10244	-3.34925	2.6124	0.120313	0.999937	0.54295	-3.34925	0.405228	0.530984	0.923872	0.934094	-3.34925	1.36959	0.254431	0.480792
ENSG00000135451	10024	TROAP	12	trophinin associated protein	3954	1.3154	-2.8733	5.2572	0.0318076	0.529562	0.725376	-2.8733	1.492	0.234863	0.999937	0.219513	-2.8733	0.148842	0.703358	0.957962	-0.686244	-2.8733	1.29235	0.267874	0.494259
ENSG00000188610	653820	FAM72B	1	family with sequence similarity 72 member B	3033	1.31007	-3.31067	4.66096	0.0420541	0.570017	0.68864	-3.31067	1.18211	0.28872	0.999937	-0.309866	-3.31067	0.288031	0.596883	0.937389	0.549192	-3.31067	1.11612	0.302244	0.532232
ENSG00000156970	701	BUB1B	15	BUB1 mitotic checkpoint serine/threonine kinase B	4463	1.30865	-1.05855	12.4676	0.00188385	0.233672	0.622415	-1.05855	2.59656	0.121383	0.999937	-0.0370826	-1.05855	0.0130981	0.909924	0.98798	-0.0722863	-1.05855	0.0513978	0.822746	0.915609
ENSG00000246859	100505678	STARD4-AS1	5	STARD4 antisense RNA 1	9263	-1.3001	-3.77372	1.70898	0.204646	0.745376	0.334187	-3.77372	0.18366	0.672423	0.999937	-0.236819	-3.77372	0.131255	0.720599	0.96208	-0.188599	-3.77372	0.08845	0.768953	0.883994
ENSG00000115468	80303	EFHD1	2	EF-hand domain family member D1	2671	-1.29459	-3.82175	1.91206	0.18064	0.733385	0.0692413	-3.82175	0.00783771	0.930257	0.999937	-0.585762	-3.82175	0.343791	0.56363	0.931778	-0.817978	-3.82175	0.68079	0.418191	0.637791
ENSG00000168959	2915	GRM5	11	glutamate metabotropic receptor 5	8694	1.29044	-3.42506	3.07261	0.093578	0.665256	1.25402	-3.42506	2.97957	0.0983715	0.999937	0.475856	-3.42506	0.371143	0.548636	0.930179	0.342481	-3.42506	0.196476	0.661919	0.81875
ENSG00000134321	91543	RSAD2	2	radical S-adenosyl methionine domain containing 2	5659	1.28993	-1.14646	5.27958	0.0342361	0.541269	1.2258	-1.14646	4.8511	0.0413885	0.992212	-0.6474	-1.14646	1.65062	0.215725	0.827599	0.0906269	-1.14646	0.0372559	0.849181	0.929441
ENSG00000126787	9787	DLGAP5	14	DLG associated protein 5	3597	1.28851	-1.96223	7.20266	0.0135785	0.460073	0.480682	-1.96223	0.896576	0.354009	0.999937	-0.477055	-1.96223	1.19154	0.286856	0.854946	-0.276236	-1.96223	0.432072	0.517807	0.717023
ENSG00000131379	84077	C3orf20	3	chromosome 3 open reading frame 20	3452	-1.28668	-3.39117	3.02785	0.0958494	0.666685	0.4174	-3.39117	0.460524	0.504471	0.999937	0.122334	-3.39117	0.0174927	0.895983	0.987622	0.669095	-3.39117	0.630289	0.435748	0.652015
ENSG00000235602	642559	POU5F1P3	12	POU class 5 homeobox 1 pseudogene 3	1078	1.27492	-3.11597	3.58773	0.0714594	0.630813	1.34655	-3.11597	4.18457	0.0529605	0.999937	0.363253	-3.11597	0.303601	0.587199	0.935178	0.355555	-3.11597	0.30499	0.586351	0.76741
ENSG00000150637	10666	CD226	18	CD226 molecule	13659	-1.26286	-3.51567	2.62103	0.119735	0.683015	0.394234	-3.51567	0.380073	0.543905	0.999937	-0.236951	-3.51567	0.09251	0.763875	0.967479	0.0771166	-3.51567	0.0110831	0.917113	0.961821
ENSG00000170477	3851	KRT4	12	keratin 4	2877	1.26029	-3.53281	3.74265	0.0660315	0.623173	0.378529	-3.53281	0.298264	0.590481	0.999937	-0.820808	-3.53281	1.05133	0.316369	0.871301	-1.06403	-3.53281	1.7934	0.194215	0.412306
ENSG00000135519	23416	KCNH3	12	potassium voltage-gated channel subfamily H member 3	4496	-1.25905	-2.80777	6.61018	0.0174443	0.470728	-0.337072	-2.80777	0.597384	0.447821	0.999937	0.102491	-2.80777	0.0453318	0.83336	0.980327	-0.0788437	-2.80777	0.0272849	0.870313	0.939402
ENSG00000111405	8909	ENDOU	12	endonuclease, poly(U) specific	2679	1.25799	-4.00066	1.48215	0.236365	0.762332	1.99324	-4.00066	4.4541	0.0464426	0.999937	0.84614	-4.00066	0.507645	0.483665	0.916411	-0.0262964	-4.00066	0.000423512	0.983767	0.993356
ENSG00000207870	407006	MIR221	X	microRNA 221	110	-1.25446	-1.37124	13.6735	0.0012604	0.187771	-0.708689	-1.37124	4.94492	0.0367719	0.97317	0.711583	-1.37124	3.1432	0.0901221	0.741574	1.57234	-1.37124	18.3811	0.000300317	0.00836839
ENSG00000187479	387763	C11orf96	11	chromosome 11 open reading frame 96	1242	-1.25224	-3.43642	2.39938	0.135681	0.704094	0.998137	-3.43642	2.62555	0.119434	0.999937	1.59043	-3.43642	5.4094	0.0296644	0.575359	0.797168	-3.43642	1.21997	0.281328	0.51044
ENSG00000113889	3827	KNG1	3	kininogen 1	4603	1.25196	-3.37946	3.01553	0.0964856	0.666685	0.700422	-3.37946	0.884183	0.357292	0.999937	0.489689	-3.37946	0.475948	0.497493	0.919333	-0.223379	-3.37946	0.0909947	0.765756	0.882066
ENSG00000201544	692157	SNORA16B	1	small nucleolar RNA, H/ACA box 16B	135	-1.25137	-3.091	4.61463	0.0429947	0.571573	-0.523388	-3.091	1.004	0.327263	0.999937	-0.0418271	-3.091	0.00664346	0.935777	0.992486	0.649282	-3.091	1.87891	0.184312	0.399767
ENSG00000129214	6462	SHBG	17	sex hormone binding globulin	1971	-1.24894	-3.22788	3.4462	0.07687	0.636355	0.145258	-3.22788	0.065675	0.800128	0.999937	0.27147	-3.22788	0.199597	0.659423	0.949148	-0.332156	-3.22788	0.27954	0.602308	0.778279
ENSG00000186871	54821	ERCC6L	X	ERCC excision repair 6 like, spindle assembly checkpoint helicase	4344	1.24449	-2.553	7.11709	0.0140727	0.464328	0.672986	-2.553	1.94498	0.177083	0.999937	-0.456793	-2.553	1.02314	0.322796	0.873907	-0.0691437	-2.553	0.0263193	0.872607	0.940422
ENSG00000253641	101929191	LINC03022	8	long intergenic non-protein coding RNA 3022	3195	-1.24387	-1.77404	8.56252	0.00783194	0.404781	0.15301	-1.77404	0.176949	0.678098	0.999937	0.0031903	-1.77404	7.45916e-05	0.993187	0.998049	0.128132	-1.77404	0.128072	0.723857	0.857401
ENSG00000186790	2301	FOXE3	1	forkhead box E3	1768	-1.24341	-3.89709	1.53239	0.228878	0.759601	-0.128299	-3.89709	0.0222915	0.882682	0.999937	0.748176	-3.89709	0.495724	0.488814	0.91666	-0.123028	-3.89709	0.0115894	0.915251	0.961029
ENSG00000079689	10590	SCGN	6	secretagogin, EF-hand calcium binding protein	1482	-1.24268	-2.69553	3.53195	0.0735379	0.634454	-0.0895098	-2.69553	0.0251887	0.875349	0.999937	-0.500363	-2.69553	0.950086	0.340317	0.879645	-0.416895	-2.69553	0.697633	0.412579	0.63328
ENSG00000147485	137902	PXDNL	8	peroxidasin like	5239	-1.23648	-2.95648	5.3435	0.0305719	0.522134	-0.565295	-2.95648	1.33804	0.259813	0.999937	0.204408	-2.95648	0.151327	0.701018	0.957643	-0.132713	-2.95648	0.0626218	0.804726	0.904112
ENSG00000207445	114599	SNORD15B	11	small nucleolar RNA, C/D box 15B	146	-1.23345	-2.9371	5.51926	0.0282181	0.517535	-0.560889	-2.9371	1.36922	0.254494	0.999937	0.696582	-2.9371	1.66199	0.210755	0.823702	0.869253	-2.9371	2.80425	0.108204	0.292102
ENSG00000125538	3553	IL1B	2	interleukin 1 beta	3009	1.23105	2.89303	29.2211	5.10231e-05	0.0230741	2.35776	2.89303	111.03	8.93807e-09	1.49245e-05	0.923827	2.89303	19.8714	0.000363214	0.0579727	1.13098	2.89303	30.0586	4.37042e-05	0.00217589
ENSG00000130487	113730	KLHDC7B	22	kelch domain containing 7B	5125	-1.22408	-3.67139	2.6777	0.116021	0.681072	-0.741765	-3.67139	1.14617	0.295983	0.999937	-0.663853	-3.67139	0.715408	0.40678	0.900347	-0.366042	-3.67139	0.248998	0.622746	0.791526
ENSG00000187726	374407	DNAJB13	11	DnaJ heat shock protein family (Hsp40) member B13	2767	-1.21867	-2.71763	5.37597	0.030121	0.521551	-0.696298	-2.71763	2.01115	0.170187	0.999937	0.220109	-2.71763	0.139838	0.71203	0.959577	0.884522	-2.71763	2.69275	0.115057	0.302293
ENSG00000167157	51450	PRRX2	9	paired related homeobox 2	1305	-1.21694	-3.42735	1.70467	0.205196	0.745396	-1.39359	-3.42735	2.26799	0.146326	0.999937	1.59452	-3.42735	4.16257	0.0535368	0.679484	2.75326	-3.42735	15.2713	0.000757355	0.0158297
ENSG00000140107	283600	SLC25A47	14	solute carrier family 25 member 47	1840	1.2103	-2.54563	4.12503	0.0546089	0.601114	0.400786	-2.54563	0.401512	0.532894	0.999937	0.534739	-2.54563	0.894883	0.354514	0.886052	0.269558	-2.54563	0.228138	0.637656	0.801169
ENSG00000073670	4185	ADAM11	17	ADAM metallopeptidase domain 11	4813	-1.20718	-2.29355	6.55275	0.0178798	0.47394	0.207454	-2.29355	0.257551	0.616869	0.999937	0.121248	-2.29355	0.0672644	0.797779	0.973568	-0.658292	-2.29355	1.78995	0.194628	0.412846
ENSG00000188051	100130519	TMEM221	19	transmembrane protein 221	2418	1.20712	-3.53454	3.08684	0.0928691	0.663346	1.39143	-3.53454	4.3912	0.0478783	0.999937	-1.37497	-3.53454	4.00565	0.0578607	0.694507	-0.469085	-3.53454	0.614294	0.441551	0.658067
ENSG00000237248	100499405	LINC00987	12	long intergenic non-protein coding RNA 987	2696	-1.20649	-3.8854	1.81098	0.192126	0.742158	-1.04456	-3.8854	1.49865	0.233856	0.999937	0.181508	-3.8854	0.0245026	0.877044	0.985199	2.24422	-3.8854	6.31643	0.0198043	0.110864
ENSG00000233198	643596	RNF224	9	ring finger protein 224	1569	-1.2003	-3.46492	4.86316	0.0382119	0.55114	0.0412887	-3.46492	0.00775367	0.930631	0.999937	0.551619	-3.46492	0.862581	0.363118	0.889138	-0.0230205	-3.46492	0.00135806	0.970936	0.987495
ENSG00000186907	349667	RTN4RL2	11	reticulon 4 receptor like 2	2408	-1.19972	-3.49463	2.29586	0.143987	0.712296	-0.870343	-3.49463	1.37806	0.253011	0.999937	0.443739	-3.49463	0.351897	0.559104	0.931229	0.513316	-3.49463	0.507899	0.483557	0.690769
ENSG00000216490	10437	IFI30	19	IFI30 lysosomal thiol reductase	2344	-1.19854	-3.77359	2.31276	0.142591	0.710896	-0.593527	-3.77359	0.688688	0.415545	0.999937	0.447828	-3.77359	0.232574	0.634396	0.94471	1.63473	-3.77359	4.27022	0.0507831	0.188436
ENSG00000162753	284525	SLC9C2	1	solute carrier family 9 member C2 (putative)	5123	-1.19688	-3.21563	2.86199	0.104844	0.670197	-0.828251	-3.21563	1.55637	0.225343	0.999937	-0.565429	-3.21563	0.753204	0.394853	0.895846	-0.270345	-3.21563	0.191755	0.665738	0.821276
ENSG00000138180	55165	CEP55	10	centrosomal protein 55	3291	1.19502	-1.54386	9.07408	0.00641909	0.381751	0.0857038	-1.54386	0.0402196	0.842898	0.999937	-0.438757	-1.54386	1.29993	0.266514	0.852812	-0.0123187	-1.54386	0.00114293	0.973336	0.988754
ENSG00000258651	105370458	SEC23A-AS1	14	SEC23A antisense RNA 1	500	1.19365	-2.74155	4.68301	0.0416146	0.568741	0.725661	-2.74155	1.65496	0.211688	0.999937	-1.06971	-2.74155	2.69283	0.115052	0.76374	0.279538	-2.74155	0.261096	0.614469	0.786562
ENSG00000180869	439927	LINC01555	1	long intergenic non-protein coding RNA 1555	2884	1.1916	-3.77057	2.35106	0.139485	0.709039	1.22384	-3.77057	2.57392	0.12293	0.999937	1.05126	-3.77057	2.11287	0.160213	0.7948	0.519875	-3.77057	0.492307	0.490273	0.696158
ENSG00000150667	161835	FSIP1	15	fibrous sheath interacting protein 1	3463	-1.19056	-2.90572	3.60276	0.0709109	0.629084	-0.111705	-2.90572	0.0425811	0.838418	0.999937	-0.599093	-2.90572	1.22682	0.280016	0.854176	0.0766963	-2.90572	0.024089	0.878077	0.943024
ENSG00000187942	401944	LDLRAD2	1	low density lipoprotein receptor class A domain containing 2	4494	-1.17865	-2.90104	4.86773	0.0381298	0.55114	-0.611466	-2.90104	1.50131	0.233455	0.999937	-2.63738	-2.90104	7.05248	0.0144592	0.466369	0.0918489	-2.90104	0.0197523	0.889513	0.948688
ENSG00000128886	80237	ELL3	15	elongation factor for RNA polymerase II 3	2500	-1.17734	-3.35503	2.59188	0.121701	0.68528	0.247135	-3.35503	0.167251	0.686529	0.999937	0.680773	-3.35503	1.23749	0.27799	0.85362	0.893617	-3.35503	2.31983	0.142011	0.343468
ENSG00000016082	3670	ISL1	5	ISL LIM homeobox 1	2817	-1.17437	-4.01625	2.01155	0.170147	0.727756	-0.573066	-4.01625	0.581517	0.453835	0.999937	1.96753	-4.01625	4.04254	0.0568096	0.68969	1.29763	-4.01625	1.6019	0.218903	0.44161
ENSG00000182489	402415	XKRX	X	XK related X-linked	3372	-1.17199	-2.53242	6.44708	0.0187134	0.476772	-0.332879	-2.53242	0.637133	0.433302	0.999937	-0.324145	-2.53242	0.456328	0.5064	0.92033	0.144025	-2.53242	0.104052	0.750072	0.872505
ENSG00000108950	54757	FAM20A	17	FAM20A golgi associated secretory pathway pseudokinase	6181	1.16198	-2.77444	5.66157	0.0264606	0.511677	0.711151	-2.77444	2.02829	0.168455	0.999937	0.442252	-2.77444	0.743662	0.397814	0.896154	1.04519	-2.77444	4.84278	0.0385805	0.160917
ENSG00000171403	3857	KRT9	17	keratin 9	2296	1.16078	-3.80759	2.69427	0.114961	0.681072	-0.274702	-3.80759	0.115954	0.736702	0.999937	0.453676	-3.80759	0.298291	0.590464	0.936005	0.355484	-3.80759	0.189358	0.6677	0.82259
ENSG00000176723	283933	ZNF843	16	zinc finger protein 843	4568	-1.15028	-2.67586	6.87874	0.0155581	0.468923	0.400473	-2.67586	1.15209	0.29477	0.999937	0.420918	-2.67586	0.930385	0.34527	0.882652	-0.521951	-2.67586	1.23846	0.277806	0.506096
ENSG00000249635	101929577		4	novel transcript	3526	-1.14875	-3.42846	2.66888	0.11659	0.681072	-0.0985791	-3.42846	0.0256617	0.874194	0.999937	-0.261689	-3.42846	0.127758	0.724182	0.962131	0.561416	-3.42846	0.745527	0.397232	0.621106
ENSG00000186998	129080	EMID1	22	EMI domain containing 1	4854	1.14699	-3.86898	1.77102	0.196914	0.742158	1.75796	-3.86898	4.90895	0.0373977	0.97317	0.0750826	-3.86898	0.00845551	0.927569	0.990651	-0.637761	-3.86898	0.568949	0.458692	0.67167
ENSG00000162772	467	ATF3	1	activating transcription factor 3	4040	1.14459	4.30328	72.1632	7.90187e-08	0.000596446	1.49991	4.30328	123.244	1.18736e-09	6.35556e-06	0.711703	4.30328	26.4336	6.15752e-05	0.0161937	0.631212	4.30328	20.97	0.000214395	0.00670588
ENSG00000070182	6710	SPTB	14	spectrin beta, erythrocytic	14796	-1.14014	-2.68904	4.64174	0.0424415	0.571092	-0.306522	-2.68904	0.415652	0.525795	0.999937	0.605423	-2.68904	1.29652	0.267124	0.852812	0.786258	-2.68904	2.36366	0.138481	0.338896
ENSG00000169418	4881	NPR1	1	natriuretic peptide receptor 1	4952	1.13584	-2.38637	3.28536	0.0836008	0.650807	0.983481	-2.38637	2.46056	0.13104	0.999937	1.02499	-2.38637	3.74731	0.0658756	0.712118	2.7042	-2.38637	33.033	8.8849e-06	0.00061239
ENSG00000286733	101927505	LINC02348	15	long intergenic non-protein coding RNA 2348	7483	1.13477	-1.95992	6.0647	0.0221121	0.486947	-0.359549	-1.95992	0.456844	0.506162	0.999937	-0.492599	-1.95992	1.74459	0.200163	0.82203	-0.877682	-1.95992	5.39813	0.0298175	0.138686
ENSG00000275793	85376	RIMBP3	22	RIMS binding protein 3	6105	-1.13445	-3.13525	3.85986	0.0622375	0.622351	-1.18867	-3.13525	4.38014	0.0481358	0.999937	-0.270545	-3.13525	0.293622	0.593367	0.937015	-1.02383	-3.13525	3.83596	0.0629903	0.21398
ENSG00000123358	3164	NR4A1	12	nuclear receptor subfamily 4 group A member 1	7295	1.13149	2.43976	33.6044	1.48292e-05	0.0086283	1.92946	2.43976	98.2691	7.17019e-09	1.33033e-05	0.37418	2.43976	3.3535	0.0830668	0.732277	0.475001	2.43976	5.57298	0.029283	0.137465
ENSG00000189350	165186	TOGARAM2	2	TOG array regulator of axonemal microtubules 2	10673	1.12759	-3.06897	3.08898	0.092763	0.663333	0.530232	-3.06897	0.63068	0.435608	0.999937	1.26993	-3.06897	3.80516	0.0639762	0.709952	1.34313	-3.06897	4.49343	0.0455699	0.177337
ENSG00000171848	6241	RRM2	2	ribonucleotide reductase regulatory subunit M2	9153	1.11916	0.932131	9.62151	0.00663341	0.384508	0.761051	0.932131	4.36979	0.0523246	0.999937	-0.0323949	0.932131	0.0107039	0.91884	0.988907	0.0437346	0.932131	0.0200204	0.889186	0.94843
ENSG00000186086	653149	NBPF6	1	NBPF member 6	3504	1.11298	-3.89511	2.66014	0.117157	0.681072	0.988563	-3.89511	2.12428	0.159139	0.999937	-1.07039	-3.89511	1.31697	0.26349	0.852812	-2.93932	-3.89511	6.34861	0.0195292	0.110047
ENSG00000121898	119587	CPXM2	10	carboxypeptidase X, M14 family member 2	4856	1.11133	0.230185	13.6799	0.00139266	0.195035	0.374219	0.230185	1.45463	0.241648	0.999937	0.0608283	0.230185	0.0464894	0.831439	0.979648	-0.124672	0.230185	0.196675	0.662107	0.81875
ENSG00000278558	728229	TMEM191B	22	transmembrane protein 191B	2067	-1.11095	-2.65379	4.05199	0.0565436	0.609264	0.256992	-2.65379	0.307796	0.584645	0.999937	0.739179	-2.65379	2.79099	0.108994	0.760261	0.0927053	-2.65379	0.0412662	0.840896	0.924407
ENSG00000182901	6000	RGS7	1	regulator of G protein signaling 7	21651	1.10684	-3.78401	1.61091	0.217657	0.753691	0.928615	-3.78401	1.13648	0.297983	0.999937	-0.120165	-3.78401	0.0349108	0.853499	0.981879	-2.64184	-3.78401	9.94239	0.00462171	0.0478871
ENSG00000177350	645683	RPL13AP3	14	ribosomal protein L13a pseudogene 3	1541	1.10273	-2.29745	6.99615	0.0148057	0.465912	0.7068	-2.29745	2.77104	0.110194	0.999937	-0.014526	-2.29745	0.0012413	0.972213	0.995228	-0.211196	-2.29745	0.264216	0.612374	0.785441
ENSG00000146215	401262	CRIP3	6	cysteine rich protein 3	2482	1.09786	-3.74828	1.81389	0.191784	0.742158	0.421506	-3.74828	0.240464	0.628737	0.999937	0.226545	-3.74828	0.0854709	0.772761	0.970231	-0.0244542	-3.74828	0.00101203	0.974909	0.989302
ENSG00000213694	1903	S1PR3	9	sphingosine-1-phosphate receptor 3	13702	-1.09737	-3.15008	3.89186	0.0612452	0.621864	0.231365	-3.15008	0.230809	0.635678	0.999937	-0.516313	-3.15008	0.789296	0.383945	0.893518	-0.751734	-3.15008	1.68945	0.207158	0.428102
ENSG00000183734	430	ASCL2	11	achaete-scute family bHLH transcription factor 2	1485	1.09723	-2.43088	3.33634	0.0820913	0.645803	0.955445	-2.43088	2.54777	0.125468	0.999937	-0.0641947	-2.43088	0.00969717	0.922495	0.989308	0.26543	-2.43088	0.187154	0.66973	0.823995
ENSG00000075218	51512	GTSE1	22	G2 and S-phase expressed 1	4113	1.09673	-2.54442	3.33889	0.0817161	0.645803	0.204687	-2.54442	0.102354	0.752142	0.999937	0.221442	-2.54442	0.12277	0.729493	0.963252	0.600962	-2.54442	1.019	0.324095	0.552012
ENSG00000254997	3846	KRTAP5-9	11	keratin associated protein 5-9	1189	-1.09623	-2.68499	5.62777	0.0268667	0.512473	-1.0364	-2.68499	5.28063	0.0314665	0.934696	0.132824	-2.68499	0.0715355	0.791611	0.973235	0.489943	-2.68499	1.10004	0.305669	0.535655
ENSG00000230533	102723649	LINC03004	6	long intergenic non-protein coding RNA 3004	2713	1.08981	-3.71582	1.42594	0.245172	0.765224	1.39849	-3.71582	2.61159	0.120367	0.999937	-1.65103	-3.71582	3.30706	0.0826543	0.732277	-0.603439	-3.71582	0.610568	0.44292	0.659338
ENSG00000105371	3386	ICAM4	19	intercellular adhesion molecule 4 (Landsteiner-Wiener blood group)	1439	1.08918	-1.29578	7.45899	0.0122096	0.451504	2.40334	-1.29578	43.8103	1.1904e-06	0.000516799	1.76891	-1.29578	19.7095	0.000207114	0.0376277	2.16876	-1.29578	32.0043	1.09927e-05	0.000718732
ENSG00000110245	345	APOC3	11	apolipoprotein C3	851	1.08789	-3.04242	4.53866	0.044589	0.577182	-0.136084	-3.04242	0.0580994	0.811763	0.999937	-0.122122	-3.04242	0.0569193	0.813646	0.975806	-0.269202	-3.04242	0.283648	0.59967	0.776673
ENSG00000266983	100128568	RANBP3-DT	19	RANBP3 divergent transcript	1476	1.08464	-3.28295	3.19318	0.0877643	0.655481	0.239903	-3.28295	0.139741	0.712124	0.999937	0.976289	-3.28295	2.23631	0.149041	0.791832	0.327123	-3.28295	0.232303	0.634592	0.799251
ENSG00000246526	339988	LINC02481	4	long intergenic non-protein coding RNA 2481	1846	-1.0818	-3.46641	2.76371	0.110639	0.680703	-0.835913	-3.46641	1.81688	0.191432	0.999937	0.0751191	-3.46641	0.0124398	0.912207	0.98798	-0.0949405	-3.46641	0.0204883	0.887487	0.947739
ENSG00000224109	347549	CENPVL3	X	centromere protein V like 3	1893	1.07968	-3.56222	2.83622	0.106329	0.671539	-0.0703421	-3.56222	0.00986456	0.921785	0.999937	0.767672	-3.56222	1.0616	0.31407	0.870477	1.29524	-3.56222	3.53023	0.0736033	0.233822
ENSG00000145040	90226	UCN2	3	urocortin 2	1498	-1.07459	-3.04688	3.88068	0.0615896	0.622039	-0.0350579	-3.04688	0.00524784	0.942906	0.999937	0.355501	-3.04688	0.367702	0.55048	0.930318	-0.29688	-3.04688	0.236568	0.631517	0.797506
ENSG00000007038	10942	PRSS21	16	serine protease 21	1967	1.07423	-1.88868	8.2858	0.00873714	0.409522	0.00186565	-1.88868	2.09193e-05	0.996392	0.999937	0.0713383	-1.88868	0.0385339	0.846181	0.981461	0.0736451	-1.88868	0.0427358	0.838129	0.923498
ENSG00000232973	285154	CYP1B1-AS1	2	CYP1B1 antisense RNA 1	10533	-1.0706	-3.44885	1.75267	0.199163	0.743077	-0.947192	-3.44885	1.48157	0.236453	0.999937	-0.42079	-3.44885	0.265355	0.611613	0.940641	-0.625184	-3.44885	0.591624	0.449989	0.665294
ENSG00000124102	5266	PI3	20	peptidase inhibitor 3	551	1.07054	4.0348	14.1726	0.00198132	0.244367	1.49946	4.0348	28.2769	9.69234e-05	0.0221839	1.73081	4.0348	38.9597	1.8504e-05	0.00599503	3.06478	4.0348	116.131	2.63011e-08	6.20563e-06
ENSG00000131747	7153	TOP2A	17	DNA topoisomerase II alpha	6374	1.06873	0.524628	7.69185	0.0133607	0.457804	0.706584	0.524628	3.30705	0.0873452	0.999937	-0.0266794	0.524628	0.00551791	0.941687	0.992979	-0.0797965	0.524628	0.0504918	0.824993	0.916814
ENSG00000117650	4751	NEK2	1	NIMA related kinase 2	3095	1.06674	-2.43773	5.15029	0.0334169	0.53664	0.496559	-2.43773	1.03529	0.320003	0.999937	0.237416	-2.43773	0.321243	0.576612	0.931778	-0.408302	-2.43773	0.89359	0.354796	0.581241
ENSG00000199121	407017	MIR26B	2	microRNA 26b	77	-1.06452	-3.82001	1.57906	0.222104	0.755034	0.360039	-3.82001	0.267711	0.610046	0.999937	0.947758	-3.82001	1.42441	0.245419	0.842395	0.804235	-3.82001	1.05189	0.316242	0.544987
ENSG00000117477	57821	CCDC181	1	coiled-coil domain containing 181	3961	1.06389	-4.27722	1.37596	0.253362	0.768433	-0.635382	-4.27722	0.339526	0.566041	0.999937	-1.35615	-4.27722	1.58431	0.221362	0.831478	-3.24489	-4.27722	5.83235	0.0245113	0.124577
ENSG00000126246	79713	IGFLR1	19	IGF like family receptor 1	2203	-1.06381	-3.84554	2.52338	0.126471	0.693105	-0.205037	-3.84554	0.120385	0.731921	0.999937	0.581397	-3.84554	0.775075	0.388189	0.894892	-1.3959	-3.84554	2.92208	0.101476	0.281897
ENSG00000274808	414059	TBC1D3B	17	TBC1 domain family member 3B	2842	-1.05424	-2.42779	5.1949	0.0327345	0.53293	-0.507925	-2.42779	1.40445	0.248652	0.999937	-0.0042122	-2.42779	9.33047e-05	0.99238	0.997973	0.372433	-2.42779	0.792645	0.382956	0.60786
ENSG00000205362	4489	MT1A	16	metallothionein 1A	396	1.05336	-2.73672	3.5358	0.0733924	0.633746	0.534086	-2.73672	0.841253	0.369006	0.999937	0.0988191	-2.73672	0.0469955	0.830378	0.979416	-0.000584431	-2.73672	1.996e-06	0.998886	0.999668
ENSG00000186185	146909	KIF18B	17	kinesin family member 18B	4717	1.0481	-2.94736	2.2759	0.145658	0.71295	0.908851	-2.94736	1.72598	0.20249	0.999937	-0.0769619	-2.94736	0.0130931	0.909941	0.98798	0.5183	-2.94736	0.695355	0.413331	0.633673
ENSG00000224717	284577	LEMD1-DT	1	LEMD1 divergent transcript	2885	1.04524	-3.36213	2.77686	0.109842	0.679883	0.929324	-3.36213	2.22256	0.150238	0.999937	-0.484353	-3.36213	0.495502	0.488883	0.91666	1.15744	-3.36213	4.12819	0.0544517	0.196924
ENSG00000245750	145837	DRAIC	15	downregulated RNA in cancer, inhibitor of cell invasion and migration	31409	-1.04322	-3.80929	2.2256	0.149973	0.716862	0.0602622	-3.80929	0.0102254	0.920372	0.999937	0.317252	-3.80929	0.288762	0.596421	0.937389	-0.586055	-3.80929	0.857488	0.364512	0.590605
ENSG00000189280	2709	GJB5	1	gap junction protein beta 5	1355	-1.04253	-3.15933	3.92656	0.0601897	0.621405	-1.00987	-3.15933	3.88072	0.0615887	0.999937	-0.414213	-3.15933	0.78763	0.384438	0.893743	-1.60343	-3.15933	9.79664	0.00487996	0.0495228
ENSG00000196503	132946	ARL9	4	ADP ribosylation factor like GTPase 9	2254	1.03966	-2.17805	6.63393	0.0172677	0.470728	0.85044	-2.17805	4.4379	0.0468076	0.999937	-0.138203	-2.17805	0.133478	0.718349	0.961702	-0.126368	-2.17805	0.117052	0.735508	0.863896
ENSG00000186648	90668	CARMIL3	14	capping protein regulator and myosin 1 linker 3	6657	-1.03711	-2.63333	4.34171	0.0490432	0.586606	-0.241866	-2.63333	0.28848	0.596599	0.999937	0.440866	-2.63333	0.709371	0.408735	0.900753	1.21264	-2.63333	6.45274	0.0186676	0.107862
ENSG00000283122	57061	HYMAI	6	hydatidiform mole associated and imprinted	3347	1.03387	-3.40748	1.47908	0.236834	0.762332	0.618548	-3.40748	0.50795	0.483535	0.999937	0.251117	-3.40748	0.0842709	0.774316	0.97038	1.19708	-3.40748	2.41696	0.134328	0.332556
ENSG00000245685	728339	FRG1-DT	4	FRG1 divergent transcript	7625	1.0323	-3.48367	2.7982	0.108564	0.677009	0.41989	-3.48367	0.422635	0.522371	0.999937	-0.177783	-3.48367	0.0838824	0.774821	0.970444	-1.3034	-3.48367	3.70449	0.0673235	0.222659
ENSG00000197497	79788	ZNF665	19	zinc finger protein 665	7601	-1.03187	-3.03464	2.15711	0.156097	0.719296	0.0964696	-3.03464	0.0249988	0.875815	0.999937	-0.676904	-3.03464	0.951424	0.339984	0.879593	0.269121	-3.03464	0.192595	0.665055	0.8208
ENSG00000109674	55247	NEIL3	4	nei like DNA glycosylase 3	2914	1.02516	-4.10285	0.944465	0.34172	0.811446	-1.0098	-4.10285	0.560512	0.462001	0.999937	-0.0152459	-4.10285	0.000247628	0.987587	0.997428	0.501382	-4.10285	0.288216	0.596766	0.774251
ENSG00000276830	102466722	MIR6730	1	microRNA 6730	67	1.02233	-3.29283	1.81722	0.191392	0.741751	0.646223	-3.29283	0.697529	0.412613	0.999937	0.682023	-3.29283	1.17807	0.289525	0.855355	1.02833	-3.29283	2.91611	0.101805	0.282305
ENSG00000125872	164312	LRRN4	20	leucine rich repeat neuronal 4	4864	1.01849	-2.02849	8.09992	0.00940998	0.417417	0.998396	-2.02849	7.95012	0.00999405	0.620515	0.282003	-2.02849	0.630399	0.435708	0.906207	0.605659	-2.02849	3.18372	0.0882049	0.260397
ENSG00000172425	143941	TTC36	11	tetratricopeptide repeat domain 36	1009	1.01546	-3.04071	5.64508	0.0266579	0.512473	-0.281422	-3.04071	0.358675	0.555374	0.999937	0.552184	-3.04071	1.2614	0.273519	0.852812	-0.0443922	-3.04071	0.00767734	0.930973	0.968427
ENSG00000161405	22806	IKZF3	17	IKAROS family zinc finger 3	10129	1.01476	-3.63551	2.01696	0.169598	0.727756	-0.495038	-3.63551	0.361926	0.553602	0.999937	-0.359479	-3.63551	0.201805	0.657671	0.948754	-0.364144	-3.63551	0.220871	0.643012	0.80472
ENSG00000168703	128488	WFDC12	20	WAP four-disulfide core domain 12	775	1.01443	-4.24332	0.758569	0.394136	0.835861	-3.89591	-4.24332	3.21172	0.0882919	0.999937	2.22335	-4.24332	3.78003	0.0661039	0.712118	2.28105	-4.24332	4.17708	0.0544023	0.196826
ENSG00000231646	107985781	FSIP2-AS1	2	FSIP2 antisense RNA 1	2382	-1.01366	-2.84198	3.78832	0.0645225	0.623173	0.280493	-2.84198	0.39218	0.537614	0.999937	-0.629058	-2.84198	1.67809	0.208636	0.823702	-0.565987	-2.84198	1.45225	0.240999	0.465714
ENSG00000182950	161753	ODF3L1	15	outer dense fiber of sperm tails 3 like 1	1132	-1.01157	-3.23539	3.04705	0.0948674	0.666685	0.257953	-3.23539	0.256346	0.617689	0.999937	0.653317	-3.23539	0.918441	0.348322	0.883832	-0.630594	-3.23539	0.664823	0.423621	0.642641
ENSG00000287729	105373174		X	novel transcript	1223	-1.01105	-3.34635	2.41952	0.134132	0.700731	-0.871973	-3.34635	1.94416	0.177171	0.999937	0.136361	-3.34635	0.041158	0.841102	0.981461	0.996915	-3.34635	2.73476	0.112417	0.298098
ENSG00000221520	100302218	MIR1285-1	7	microRNA 1285-1	84	-1.00837	-3.01345	3.7534	0.0656727	0.623173	-1.00822	-3.01345	3.92372	0.0602753	0.999937	-0.495579	-3.01345	0.743025	0.398012	0.896371	-0.192409	-3.01345	0.126178	0.725819	0.858415
ENSG00000119508	8013	NR4A3	9	nuclear receptor subfamily 4 group A member 3	6314	-1.00822	-3.63864	1.61362	0.217283	0.753655	0.00148792	-3.63864	3.66995e-06	0.998489	0.999937	-2.04583	-3.63864	2.95138	0.0998795	0.753163	0.922479	-3.63864	1.38923	0.251154	0.476765
ENSG00000179172	343069	HNRNPCL1	1	heterogeneous nuclear ribonucleoprotein C like 1	1134	1.00358	-3.70195	1.63328	0.214599	0.751667	0.843914	-3.70195	1.15544	0.294086	0.999937	-0.0871365	-3.70195	0.0146037	0.904912	0.98798	-0.64223	-3.70195	0.747493	0.396621	0.620585
ENSG00000170011	25924	MYRIP	3	myosin VIIA and Rab interacting protein	5868	-1.00312	-2.26991	6.96626	0.0149934	0.465912	-0.287819	-2.26991	0.661707	0.424694	0.999937	0.884482	-2.26991	3.17621	0.0885566	0.741342	0.814812	-2.26991	2.78914	0.109104	0.29343
ENSG00000020181	25960	ADGRA2	8	adhesion G protein-coupled receptor A2	7084	1.00088	-3.90789	1.9442	0.177166	0.730973	-0.337578	-3.90789	0.167906	0.685951	0.999937	1.02193	-3.90789	2.15732	0.156077	0.793355	0.10638	-3.90789	0.020148	0.888419	0.948267
ENSG00000188603	1201	CLN3	16	CLN3 lysosomal/endosomal transmembrane protein, battenin	9813	-0.997717	-1.37226	10.5548	0.00368975	0.309086	0.116321	-1.37226	0.179588	0.675851	0.999937	0.424765	-1.37226	2.17396	0.154563	0.793355	0.220155	-1.37226	0.587669	0.451488	0.66616
ENSG00000267586	284260	LINC00907	18	long intergenic non-protein coding RNA 907	10962	-0.996547	-3.66899	1.00399	0.327266	0.806548	0.37351	-3.66899	0.206191	0.654227	0.999937	1.34645	-3.66899	2.7142	0.1137	0.76374	0.505497	-3.66899	0.339201	0.566225	0.752621
ENSG00000259736	101926895	CRTC3-AS1	15	CRTC3 antisense RNA 1	957	0.995769	-3.72571	2.78038	0.109631	0.679218	-0.865987	-3.72571	1.44261	0.242517	0.999937	-0.799745	-3.72571	1.54182	0.227452	0.834001	-1.02354	-3.72571	2.55751	0.124067	0.316855
ENSG00000198483	148741	ANKRD35	1	ankyrin repeat domain 35	3363	-0.994184	-3.40247	3.2041	0.087259	0.655411	-1.15745	-3.40247	4.36705	0.0484426	0.999937	-0.581866	-3.40247	0.980927	0.332762	0.879061	0.0458834	-3.40247	0.00738565	0.932293	0.968853
ENSG00000248677	100505625	LINC02102	5	long intergenic non-protein coding RNA 2102	3537	-0.992487	-2.69355	4.34689	0.0489196	0.586606	-0.543229	-2.69355	1.47551	0.237383	0.999937	0.955743	-2.69355	3.93261	0.0600079	0.702114	-0.294557	-2.69355	0.308263	0.584362	0.76571
ENSG00000182931	280664	WFDC10B	20	WAP four-disulfide core domain 10B	632	0.991082	-3.93399	1.35358	0.257144	0.771182	0.556717	-3.93399	0.406651	0.53027	0.999937	0.950584	-3.93399	1.62021	0.216379	0.827599	-0.927192	-3.93399	1.0513	0.316374	0.545043
ENSG00000151014	25819	NOCT	4	nocturnin	2512	0.989068	1.18525	14.3817	0.00126309	0.187771	1.623	1.18525	39.9547	4.95744e-06	0.00185537	0.995817	1.18525	12.4426	0.00229906	0.192899	1.47791	1.18525	29.0942	3.52415e-05	0.00184334
ENSG00000090339	3383	ICAM1	19	intercellular adhesion molecule 1	3448	0.987996	5.7421	19.9954	0.0004865	0.112345	1.78959	5.7421	64.4354	1.04809e-06	0.000464302	1.5075	5.7421	46.7699	6.75709e-06	0.00293352	2.58259	5.7421	129.811	1.27209e-08	3.73152e-06
ENSG00000204176	83849	SYT15	10	synaptotagmin 15	7160	-0.985757	-2.65253	6.02426	0.0225101	0.489638	-0.4107	-2.65253	1.24349	0.276858	0.999937	-0.225652	-2.65253	0.391821	0.537799	0.926434	0.234149	-2.65253	0.477609	0.496751	0.700239
ENSG00000207554	693232	MIR647	20	microRNA 647	96	-0.985743	-0.842322	9.63294	0.00518913	0.351608	-0.286401	-0.842322	0.949764	0.340397	0.999937	-0.121031	-0.842322	0.178497	0.676778	0.953125	0.0158726	-0.842322	0.00321949	0.955265	0.97981
ENSG00000277481	342372	PKD1L3	16	polycystin 1 like 3, transient receptor potential channel interacting	5623	0.984964	-3.32584	3.97316	0.0588046	0.615899	0.543526	-3.32584	1.15811	0.293544	0.999937	-0.106094	-3.32584	0.0302842	0.863442	0.983252	1.16156	-3.32584	5.00963	0.0356755	0.153713
ENSG00000105711	6324	SCN1B	19	sodium voltage-gated channel beta subunit 1	8200	-0.984446	-3.14089	2.24932	0.147919	0.715442	-0.0594748	-3.14089	0.010276	0.920177	0.999937	0.886072	-3.14089	1.70683	0.204921	0.82203	0.435242	-3.14089	0.398545	0.534361	0.730005
ENSG00000227110	101927394	LMCD1-AS1	3	LMCD1 antisense RNA 1	11257	-0.983057	-2.49097	4.39048	0.047895	0.585027	0.0883264	-2.49097	0.0447834	0.834355	0.999937	-0.298429	-2.49097	0.410719	0.528239	0.923872	-0.563991	-2.49097	1.47496	0.237469	0.461935
ENSG00000243056	8637	EIF4EBP3	5	eukaryotic translation initiation factor 4E binding protein 3	693	0.982767	-2.69272	3.21868	0.0865892	0.655411	0.898829	-2.69272	2.7495	0.111508	0.999937	-0.133741	-2.69272	0.0890875	0.768147	0.968809	-0.219044	-2.69272	0.246599	0.624417	0.792605
ENSG00000165323	120114	FAT3	11	FAT atypical cadherin 3	19640	-0.982113	-3.70609	0.607973	0.443878	0.854721	1.36715	-3.70609	2.35909	0.138844	0.999937	-1.32648	-3.70609	3.32839	0.081736	0.732277	-0.181985	-3.70609	0.0838618	0.774848	0.88758
ENSG00000206612	677793	SNORA2A	12	small nucleolar RNA, H/ACA box 2A	135	-0.981847	-3.45767	2.99444	0.0975862	0.666685	-0.0783238	-3.45767	0.0239761	0.878361	0.999937	-1.16441	-3.45767	2.54723	0.124785	0.773473	0.733997	-3.45767	1.7012	0.205642	0.426131
ENSG00000221539	692212	SNORD99	1	small nucleolar RNA, C/D box 99	74	0.981388	-1.81777	8.73935	0.00730802	0.394548	0.991119	-1.81777	9.12853	0.00628613	0.489079	0.335255	-1.81777	0.897074	0.353878	0.886052	0.472939	-1.81777	1.9069	0.181206	0.395639
ENSG00000152580	285313	IGSF10	3	immunoglobulin superfamily member 10	9222	-0.977321	-1.9977	7.40369	0.0124914	0.457739	-1.00171	-1.9977	8.02484	0.00969786	0.611674	0.461109	-1.9977	1.85148	0.18742	0.817815	-0.221866	-1.9977	0.401715	0.532754	0.728851
ENSG00000185022	23764	MAFF	22	MAF bZIP transcription factor F	5611	0.976604	4.97241	50.9048	1.47611e-06	0.00213613	1.50108	4.97241	119.628	3.25104e-09	1.00815e-05	0.80458	4.97241	35.8422	1.34406e-05	0.0048626	0.962528	4.97241	51.3931	1.38604e-06	0.000138649
ENSG00000189134	222698	NKAPL	6	NFKB activating protein like	1662	0.974632	-3.67817	1.67792	0.208658	0.747663	0.127634	-3.67817	0.0252823	0.87512	0.999937	0.692368	-3.67817	0.602608	0.445869	0.908806	0.0835012	-3.67817	0.00813458	0.928953	0.9676
ENSG00000167641	94274	PPP1R14A	19	protein phosphatase 1 regulatory inhibitor subunit 14A	1442	0.974446	-2.33054	5.80046	0.0248628	0.500774	0.281438	-2.33054	0.445816	0.511288	0.999937	0.340749	-2.33054	0.611663	0.442517	0.907118	0.525208	-2.33054	1.57549	0.22261	0.445476
ENSG00000279873	100129726	LINC01126	2	long intergenic non-protein coding RNA 1126	1646	0.973804	-2.82614	2.91654	0.101782	0.669156	0.263688	-2.82614	0.195835	0.662434	0.999937	-0.260713	-2.82614	0.178312	0.676936	0.953125	-0.562913	-2.82614	0.825337	0.373491	0.598971
ENSG00000131096	5697	PYY	17	peptide YY	1186	-0.969379	-3.67968	1.4852	0.235899	0.762332	0.803118	-3.67968	1.60893	0.21793	0.999937	0.981925	-3.67968	2.09467	0.161945	0.797154	0.426272	-3.67968	0.369454	0.549539	0.741023
ENSG00000204472	199	AIF1	6	allograft inflammatory factor 1	1243	0.966961	-3.60372	1.82	0.191066	0.741452	-0.531254	-3.60372	0.410306	0.528445	0.999937	0.454932	-3.60372	0.412077	0.527565	0.923744	-0.371051	-3.60372	0.242502	0.627294	0.794856
ENSG00000242852	163051	ZNF709	19	zinc finger protein 709	5695	0.965334	-3.00593	2.8954	0.102956	0.669159	0.60176	-3.00593	1.0872	0.30844	0.999937	1.10772	-3.00593	3.56116	0.072441	0.726889	1.27024	-3.00593	4.99038	0.0359979	0.15452
ENSG00000171303	3777	KCNK3	2	potassium two pore domain channel subfamily K member 3	6191	-0.964038	-3.76228	2.26192	0.146842	0.71391	-0.607883	-3.76228	1.01785	0.324021	0.999937	-0.802608	-3.76228	1.06213	0.313951	0.870477	-0.474225	-3.76228	0.435564	0.516137	0.716055
ENSG00000261404	101928035	PSMD7-DT	16	PSMD7 divergent transcript	7473	-0.960586	-3.69152	2.18213	0.153825	0.718685	-0.0594957	-3.69152	0.0111134	0.917	0.999937	1.66035	-3.69152	7.71879	0.0109765	0.412228	2.07648	-3.69152	13.5489	0.00131288	0.022178
ENSG00000249992	25907	TMEM158	3	transmembrane protein 158	1822	-0.959013	-2.72722	3.38247	0.0794596	0.640011	0.0547607	-2.72722	0.0143153	0.905851	0.999937	0.378881	-2.72722	0.579879	0.454464	0.911396	0.793819	-2.72722	2.8905	0.10323	0.284295
ENSG00000076706	4162	MCAM	11	melanoma cell adhesion molecule	7422	0.958004	-3.52232	1.11715	0.302027	0.797191	1.4197	-3.52232	2.86469	0.10469	0.999937	0.131363	-3.52232	0.0398987	0.843518	0.981461	0.202952	-3.52232	0.100398	0.754346	0.875365
ENSG00000232977	100506697	LINC00327	13	long intergenic non-protein coding RNA 327	5207	0.954204	-1.74223	8.84254	0.00702027	0.38807	0.640082	-1.74223	3.88873	0.0613414	0.999937	0.0367187	-1.74223	0.0141805	0.906294	0.98798	-0.167847	-1.74223	0.300697	0.58898	0.769224
ENSG00000233893	101409257	EZR-AS1	6	EZR antisense RNA 1	362	-0.953237	-3.78466	1.56354	0.224313	0.755493	0.0489149	-3.78466	0.00543221	0.941914	0.999937	0.983786	-3.78466	0.833796	0.371097	0.89215	2.41095	-3.78466	7.43505	0.0123307	0.0844751
ENSG00000188338	10991	SLC38A3	3	solute carrier family 38 member 3	3968	0.952783	-3.24208	2.88298	0.103653	0.669159	0.382138	-3.24208	0.433885	0.516939	0.999937	-0.0277978	-3.24208	0.00232059	0.962014	0.994896	-1.79232	-3.24208	6.78142	0.0162141	0.0987882
ENSG00000117399	991	CDC20	1	cell division cycle 20	2012	0.952113	-0.726997	9.43256	0.00559737	0.362274	0.528314	-0.726997	2.80958	0.107889	0.999937	0.312345	-0.726997	1.14409	0.296411	0.859821	0.122333	-0.726997	0.177632	0.677515	0.82832
ENSG00000232082	100874353	RPS6KA2-IT1	6	RPS6KA2 intronic transcript 1	579	-0.950842	-3.72898	1.07106	0.311973	0.800057	0.0622204	-3.72898	0.00646346	0.936651	0.999937	-0.851119	-3.72898	1.22224	0.280891	0.854946	0.458246	-3.72898	0.496072	0.488636	0.69512
ENSG00000197165	6799	SULT1A2	16	sulfotransferase family 1A member 2	2216	-0.949634	-1.69047	7.52514	0.0118817	0.450115	-0.555095	-1.69047	2.84334	0.105916	0.999937	-0.129456	-1.69047	0.127242	0.724715	0.962297	0.206572	-1.69047	0.35773	0.555891	0.745228
ENSG00000188659	283726	SAXO2	15	stabilizer of axonemal microtubules 2	4160	0.948816	-3.28083	2.55612	0.124163	0.689136	0.370383	-3.28083	0.367667	0.550498	0.999937	0.669907	-3.28083	0.854442	0.365349	0.889638	-0.120656	-3.28083	0.0246755	0.876614	0.942433
ENSG00000148773	4288	MKI67	10	marker of proliferation Ki-67	12845	0.947007	0.806028	3.99179	0.0645951	0.623173	0.376895	0.806028	0.611358	0.446703	0.999937	-0.0316137	0.806028	0.00470944	0.946214	0.993444	0.171141	0.806028	0.144372	0.709413	0.848956
ENSG00000223839	100133036	FAM95B1	9	family with sequence similarity 95 member B1	7923	-0.946752	-2.10954	5.1625	0.0332285	0.535877	-0.0146537	-2.10954	0.00148592	0.969599	0.999937	-0.10679	-2.10954	0.0539722	0.818442	0.976495	0.174165	-2.10954	0.159097	0.693843	0.838801
ENSG00000163220	6280	S100A9	1	S100 calcium binding protein A9	573	0.945643	-4.10136	1.37012	0.254342	0.769004	0.0256548	-4.10136	0.000778266	0.977996	0.999937	1.03204	-4.10136	1.45161	0.241099	0.840725	0.360626	-4.10136	0.162995	0.69032	0.836437
ENSG00000177599	126069	ZNF491	19	zinc finger protein 491	3449	-0.945455	-0.934531	9.93774	0.00462971	0.342744	-0.326538	-0.934531	1.35234	0.257356	0.999937	-0.183808	-0.934531	0.407257	0.529967	0.923872	-0.312564	-0.934531	1.19734	0.285717	0.514462
ENSG00000177675	283316	CD163L1	12	CD163 molecule like 1	5658	-0.944143	-2.85557	2.12959	0.158642	0.720895	-0.767608	-2.85557	1.54082	0.227598	0.999937	0.0730948	-2.85557	0.0177729	0.895159	0.987622	-0.000302491	-2.85557	6.41179e-07	0.999368	0.999691
ENSG00000198885	150771	ITPRIPL1	2	ITPRIP like 1	4666	0.941439	-3.82046	0.787544	0.384464	0.832482	1.88747	-3.82046	4.0268	0.0572554	0.999937	-0.453504	-3.82046	0.274317	0.605698	0.938954	-1.2322	-3.82046	1.78799	0.194863	0.413156
ENSG00000167614	57348	TTYH1	19	tweety family member 1	7072	-0.941136	-3.93664	1.19747	0.28569	0.78656	-0.238804	-3.93664	0.0955153	0.760194	0.999937	0.343761	-3.93664	0.151708	0.700662	0.957545	-0.971896	-3.93664	0.930883	0.345143	0.571954
ENSG00000137434	347744	C6orf52	6	chromosome 6 open reading frame 52	891	0.940606	-2.54486	4.18278	0.0530072	0.597827	0.704512	-2.54486	2.31923	0.14206	0.999937	-0.0472083	-2.54486	0.0114668	0.915696	0.988114	-0.261288	-2.54486	0.3557	0.557005	0.745984
ENSG00000253953	8641	PCDHGB4	5	protocadherin gamma subfamily B, 4	6902	-0.93756	-2.1099	4.55111	0.0443232	0.576798	-0.62259	-2.1099	2.22174	0.15031	0.999937	-0.163462	-2.1099	0.144674	0.707334	0.957962	0.103663	-2.1099	0.0635628	0.803296	0.90348
ENSG00000115266	10297	APC2	19	APC regulator of WNT signaling pathway 2	12635	-0.93736	-3.33611	2.1807	0.153954	0.718685	-0.336161	-3.33611	0.333938	0.56923	0.999937	1.05366	-3.33611	2.56436	0.123591	0.771137	1.45734	-3.33611	5.49132	0.0285782	0.135708
ENSG00000207725	407007	MIR222	X	microRNA 222	110	-0.937357	-2.94903	4.85235	0.038407	0.55212	-0.404483	-2.94903	1.03509	0.32005	0.999937	0.600456	-2.94903	1.5474	0.22664	0.833379	0.246015	-2.94903	0.252955	0.620011	0.789772
ENSG00000206838	654319	SNORA5A	7	small nucleolar RNA, H/ACA box 5A	134	-0.935871	-3.50539	2.10285	0.161164	0.724006	-0.676376	-3.50539	1.22158	0.281019	0.999937	0.041062	-3.50539	0.00508871	0.943777	0.992994	0.159734	-3.50539	0.0821524	0.777089	0.888702
ENSG00000184697	9074	CLDN6	16	claudin 6	1739	0.934941	-3.11622	2.14496	0.157214	0.719778	0.936647	-3.11622	2.21729	0.150699	0.999937	0.21076	-3.11622	0.113478	0.739418	0.963831	0.871798	-3.11622	2.27263	0.145933	0.349115
ENSG00000138944	85352	SHISAL1	22	shisa like 1	6853	-0.934096	-4.08945	1.03017	0.321176	0.804852	-1.1146	-4.08945	1.47882	0.236874	0.999937	0.189763	-4.08945	0.0232383	0.880231	0.985793	0.78957	-4.08945	0.497367	0.488076	0.694738
ENSG00000004777	115703	ARHGAP33	19	Rho GTPase activating protein 33	5260	-0.933244	-0.801176	4.60811	0.0449163	0.577777	-0.0672119	-0.801176	0.0282568	0.868279	0.999937	-0.341616	-0.801176	0.677424	0.420665	0.903337	-0.000520013	-0.801176	1.66731e-06	0.998983	0.999691
ENSG00000257315	100381270	ZBED6	1	zinc finger BED-type containing 6	11697	0.932617	-1.95433	5.92472	0.0235244	0.493058	0.275659	-1.95433	0.475894	0.497517	0.999937	0.00154006	-1.95433	1.83205e-05	0.996624	0.999201	-0.0129591	-1.95433	0.00127206	0.971871	0.988151
ENSG00000261052	6818	SULT1A3	16	sulfotransferase family 1A member 3	2561	-0.929963	-2.4742	4.55255	0.0442924	0.576798	-0.35936	-2.4742	0.796577	0.381799	0.999937	-0.115894	-2.4742	0.0769077	0.784127	0.971765	0.316334	-2.4742	0.648093	0.429429	0.647458
ENSG00000277942	102465874	MIR8075	13	microRNA 8075	80	-0.929955	-3.49398	2.32276	0.141772	0.710896	-0.0731589	-3.49398	0.0180413	0.894375	0.999937	0.563588	-3.49398	0.710328	0.408425	0.900709	1.14891	-3.49398	3.50172	0.0746935	0.235939
ENSG00000231587	692093	SNORD62B	9	small nucleolar RNA, C/D box 62B	86	-0.926817	-1.76192	4.83356	0.0387487	0.553327	-0.0684652	-1.76192	0.0320625	0.859533	0.999937	-0.346473	-1.76192	0.769066	0.390003	0.895846	0.0108963	-1.76192	0.000840203	0.977137	0.990342
ENSG00000137331	8870	IER3	6	immediate early response 3	1350	0.923806	6.56237	54.3441	9.50356e-07	0.00165559	1.33876	6.56237	112.628	5.08906e-09	1.22742e-05	0.544788	6.56237	19.1153	0.000395561	0.0613317	0.312986	6.56237	6.33358	0.0219233	0.117301
ENSG00000115318	84695	LOXL3	2	lysyl oxidase like 3	4519	-0.923703	-2.86559	3.27531	0.0840434	0.651736	-0.784795	-2.86559	2.52751	0.126177	0.999937	0.315757	-2.86559	0.413217	0.526999	0.923583	0.494219	-2.86559	1.09942	0.305801	0.535756
ENSG00000264279	100616417	MIR4786	2	microRNA 4786	80	0.922969	-3.52049	2.1639	0.155476	0.71899	0.451889	-3.52049	0.496408	0.488491	0.999937	-0.086806	-3.52049	0.0111417	0.916895	0.988479	0.552488	-3.52049	0.555028	0.464173	0.675859
ENSG00000198542	9358	ITGBL1	13	integrin subunit beta like 1	6176	0.922653	-3.3695	2.86696	0.104561	0.670154	0.34982	-3.3695	0.379994	0.543947	0.999937	0.421772	-3.3695	0.55937	0.462452	0.913717	-0.085408	-3.3695	0.0219553	0.883559	0.945754
ENSG00000277200	101928991	CCDC92B	17	coiled-coil domain containing 92B	4643	-0.921044	-3.62867	1.45267	0.240933	0.763803	-0.145694	-3.62867	0.0460439	0.832077	0.999937	-0.539467	-3.62867	0.557995	0.462996	0.913717	0.0787556	-3.62867	0.0144787	0.905318	0.95615
ENSG00000213780	2968	GTF2H4	6	general transcription factor IIH subunit 4	2330	-0.91992	-3.47755	1.179	0.289341	0.788595	-0.043184	-3.47755	0.00337566	0.954194	0.999937	-0.552026	-3.47755	0.529162	0.474647	0.915592	0.209518	-3.47755	0.0947157	0.761167	0.879501
ENSG00000189057	374393	FAM111B	11	FAM111 trypsin like peptidase B	3865	0.919864	-0.868546	9.22964	0.00604719	0.372916	0.0490841	-0.868546	0.023766	0.87889	0.999937	-0.357704	-0.868546	1.55234	0.225924	0.832686	-0.633452	-0.868546	4.87513	0.0379972	0.159419
ENSG00000244383	105377108	FAM3D-AS1	3	FAM3D antisense RNA 1	1812	-0.916316	-3.58522	1.83826	0.18894	0.740823	-0.533792	-3.58522	0.705632	0.409954	0.999937	-0.824225	-3.58522	0.672424	0.421023	0.903337	0.953487	-3.58522	1.51193	0.231862	0.456273
ENSG00000233360	101927051	PDXP-DT	22	PDXP divergent transcript	1945	-0.915938	-4.04617	1.33176	0.260903	0.773383	-0.311443	-4.04617	0.186952	0.669684	0.999937	1.36401	-4.04617	2.06795	0.164528	0.79959	0.460474	-4.04617	0.198435	0.660349	0.81781
ENSG00000158887	4359	MPZ	1	myelin protein zero	2150	0.914993	-1.08896	10.9439	0.00320615	0.292805	0.843055	-1.08896	9.40347	0.00565952	0.460117	0.693615	-1.08896	6.84025	0.015814	0.485536	0.48928	-1.08896	3.43371	0.0773698	0.240646
ENSG00000204538	170680	PSORS1C2	6	psoriasis susceptibility 1 candidate 2	868	0.91433	-2.82208	2.71491	0.113656	0.680874	0.189431	-2.82208	0.104007	0.750125	0.999937	-0.256511	-2.82208	0.26408	0.612465	0.941012	-0.236434	-2.82208	0.236846	0.631317	0.797393
ENSG00000274386	100129924	TMEM269	1	transmembrane protein 269	4398	-0.911287	-3.64887	1.41954	0.246202	0.765224	0.546722	-3.64887	0.740097	0.398928	0.999937	1.02817	-3.64887	1.79575	0.193934	0.821089	0.869495	-3.64887	1.3141	0.263996	0.490588
ENSG00000176884	2902	GRIN1	9	glutamate ionotropic receptor NMDA type subunit 1	10233	0.909124	-2.86122	4.44475	0.0466529	0.580746	0.0215242	-2.86122	0.00222726	0.962785	0.999937	0.429537	-2.86122	0.79248	0.383004	0.893518	0.633865	-2.86122	1.88356	0.183791	0.399035
ENSG00000141682	5366	PMAIP1	18	phorbol-12-myristate-13-acetate-induced protein 1	2186	0.906955	2.29705	37.6552	3.58357e-06	0.0034662	1.16139	2.29705	62.4641	7.32969e-08	5.68234e-05	0.793869	2.29705	26.8385	3.42841e-05	0.00979216	0.755009	2.29705	24.6449	5.77772e-05	0.00267414
ENSG00000268472	100132686		11	novel transcript, antisense to C11orf34	1132	0.906941	-3.81929	1.56858	0.223592	0.755177	0.573411	-3.81929	0.609614	0.443272	0.999937	0.47682	-3.81929	0.266363	0.610942	0.940641	0.915245	-3.81929	1.16643	0.29186	0.521647
ENSG00000265107	2702	GJA5	1	gap junction protein alpha 5	3288	-0.906345	-3.49573	2.33257	0.140974	0.710394	-0.995212	-3.49573	2.88156	0.103733	0.999937	-0.134363	-3.49573	0.0380976	0.847043	0.981479	-0.15446	-3.49573	0.0534456	0.819314	0.913623
ENSG00000173805	9001	HAP1	17	huntingtin associated protein 1	6223	-0.904185	-1.3027	9.6352	0.00518471	0.351608	0.141722	-1.3027	0.289185	0.596153	0.999937	-0.0817086	-1.3027	0.0786981	0.781696	0.971765	0.314363	-1.3027	1.29392	0.267591	0.493962
ENSG00000244234	64396	GMCL2	5	germ cell-less 2, spermatogenesis associated	2867	-0.903595	-3.40999	1.41621	0.24674	0.765224	1.02722	-3.40999	2.99436	0.0975909	0.999937	-0.0212141	-3.40999	0.00142444	0.970235	0.995069	-0.456286	-3.40999	0.638762	0.432723	0.650322
ENSG00000263834	100616479	MIR4635	5	microRNA 4635	79	-0.903073	-2.08909	4.2499	0.0512904	0.594349	-0.424148	-2.08909	1.05326	0.315935	0.999937	0.502938	-2.08909	1.12255	0.300889	0.863203	0.896152	-2.08909	3.98826	0.0583637	0.205432
ENSG00000165863	143379	C10orf82	10	chromosome 10 open reading frame 82	2411	0.900771	-3.55309	1.3643	0.255324	0.769804	0.895568	-3.55309	1.3993	0.249495	0.999937	-0.342832	-3.55309	0.161979	0.691234	0.955681	0.148765	-3.55309	0.0364024	0.85044	0.930097
ENSG00000267498	105372352	UQCRFS1-DT	19	UQCRFS1 divergent transcript	1606	0.900017	-3.59479	1.57216	0.223082	0.755034	0.771906	-3.59479	1.18149	0.288844	0.999937	-0.121629	-3.59479	0.0346342	0.854073	0.981879	-0.276702	-3.59479	0.184062	0.672086	0.824855
ENSG00000171246	4884	NPTX1	17	neuronal pentraxin 1	7020	0.898118	-1.30064	1.49514	0.235895	0.762332	2.4142	-1.30064	15.9303	0.000740132	0.113141	1.82984	-1.30064	10.5165	0.00414825	0.269219	4.11477	-1.30064	68.6577	7.74977e-08	1.37889e-05
ENSG00000232645	100505683	LINC01431	20	long intergenic non-protein coding RNA 1431	1590	-0.897018	-3.27041	1.15186	0.295122	0.792568	-0.638965	-3.27041	0.643931	0.431119	0.999937	-0.075432	-3.27041	0.00798889	0.929611	0.991054	0.311444	-3.27041	0.153805	0.698807	0.842208
ENSG00000183150	2842	GPR19	12	G protein-coupled receptor 19	2624	0.896348	-3.13387	2.45729	0.131284	0.697075	0.707047	-3.13387	1.53138	0.22898	0.999937	-0.129851	-3.13387	0.0734766	0.788873	0.972823	-0.381407	-3.13387	0.636467	0.433539	0.650596
ENSG00000168748	766	CA7	16	carbonic anhydrase 7	1827	-0.895985	-2.42238	6.70018	0.0167852	0.468923	-0.36232	-2.42238	1.24644	0.276306	0.999937	-0.440539	-2.42238	1.24544	0.276493	0.853419	-0.367693	-2.42238	0.939105	0.343065	0.570077
ENSG00000175063	11065	UBE2C	20	ubiquitin conjugating enzyme E2 C	1286	0.895371	-2.27718	4.87039	0.038082	0.551097	0.662355	-2.27718	2.64304	0.118276	0.999937	0.128706	-2.27718	0.0944113	0.761538	0.9674	0.711916	-2.27718	3.33868	0.0812968	0.247609
ENSG00000188015	6274	S100A3	1	S100 calcium binding protein A3	841	0.893907	-0.280576	18.7312	0.000271957	0.0776758	0.637379	-0.280576	9.42349	0.00561667	0.459172	1.10641	-0.280576	28.6464	2.27102e-05	0.0071445	1.6814	-0.280576	70.9407	2.52831e-08	6.13902e-06
ENSG00000250075	101927237		4	novel transcript	3252	-0.893506	-3.63685	2.0836	0.163009	0.726269	-0.290883	-3.63685	0.259209	0.615744	0.999937	0.32824	-3.63685	0.204521	0.655534	0.948348	-0.728715	-3.63685	0.822413	0.374323	0.599885
ENSG00000185634	399694	SHC4	15	SHC adaptor protein 4	6532	0.892223	-2.53595	4.15701	0.0536836	0.599269	0.410966	-2.53595	0.830049	0.372155	0.999937	0.336622	-2.53595	0.814055	0.376718	0.893518	0.477495	-2.53595	1.74604	0.199983	0.419221
ENSG00000259370	105370854		15	novel transcript, antisense to TLN2	8535	0.892098	-2.56239	3.20177	0.0873665	0.655411	0.240034	-2.56239	0.210366	0.650989	0.999937	0.540779	-2.56239	1.58122	0.221799	0.831606	0.135427	-2.56239	0.0969486	0.75846	0.877513
ENSG00000116132	5396	PRRX1	1	paired related homeobox 1	8248	0.89193	-3.57293	1.43293	0.244055	0.765224	1.4002	-3.57293	3.97432	0.0587709	0.999937	-0.633267	-3.57293	0.536695	0.471556	0.915174	-0.846148	-3.57293	0.972954	0.334693	0.562471
ENSG00000170465	286887	KRT6C	12	keratin 6C	2916	-0.890774	-3.46569	1.0064	0.326698	0.806548	0.910388	-3.46569	1.63214	0.214754	0.999937	0.409837	-3.46569	0.281701	0.600918	0.937389	0.835716	-3.46569	1.32836	0.261493	0.488071
ENSG00000164411	375519	GJB7	6	gap junction protein beta 7	2727	-0.889472	-4.17994	0.509207	0.483001	0.867123	-0.660984	-4.17994	0.318585	0.578182	0.999937	-0.848701	-4.17994	0.731046	0.40178	0.898136	0.619023	-4.17994	0.580325	0.454292	0.668392
ENSG00000163263	388701	CFAP141	1	cilia and flagella associated protein 141	674	0.886096	-3.46324	1.26024	0.273735	0.77944	0.534662	-3.46324	0.44294	0.51264	0.999937	0.173154	-3.46324	0.0439238	0.835928	0.981052	-0.0797616	-3.46324	0.00944592	0.923457	0.964314
ENSG00000145757	83890	SPATA9	5	spermatogenesis associated 9	2926	-0.880806	-2.52677	3.36955	0.0799967	0.642192	-1.36553	-2.52677	7.60089	0.0115181	0.672108	-0.0608167	-2.52677	0.0175106	0.895931	0.987622	-0.157329	-2.52677	0.121063	0.731198	0.861052
ENSG00000177340	79857	FLJ13224	12	uncharacterized LOC79857	1514	0.880749	-3.94714	1.4508	0.241225	0.763823	0.929211	-3.94714	1.69308	0.206688	0.999937	2.55038	-3.94714	5.66293	0.0264444	0.565424	2.29589	-3.94714	4.57126	0.0438967	0.174135
ENSG00000182575	11248	NXPH3	17	neurexophilin 3	5635	-0.877526	-3.77457	1.44081	0.242803	0.764181	-0.371271	-3.77457	0.30181	0.588296	0.999937	-0.674753	-3.77457	0.664228	0.423826	0.904465	-0.301681	-3.77457	0.157239	0.695539	0.839824
ENSG00000137098	26206	SPAG8	9	sperm associated antigen 8	2722	-0.875778	-3.84739	0.945844	0.341375	0.811446	-0.0995112	-3.84739	0.0153536	0.902514	0.999937	-1.23344	-3.84739	1.49509	0.234394	0.834776	-0.161564	-3.84739	0.036266	0.850717	0.93021
ENSG00000244342	285401	LINC00698	3	long intergenic non-protein coding RNA 698	2745	-0.875471	-2.6682	3.29826	0.0830365	0.648372	-0.787626	-2.6682	2.8288	0.10676	0.999937	-0.488742	-2.6682	1.14762	0.295685	0.859227	-0.218462	-2.6682	0.252933	0.620026	0.789772
ENSG00000134007	8748	ADAM20	14	ADAM metallopeptidase domain 20	2795	-0.874768	-3.87137	1.16166	0.292823	0.790724	-0.0153861	-3.87137	0.000458948	0.983102	0.999937	-0.840156	-3.87137	0.73538	0.400411	0.897596	-0.439386	-3.87137	0.242705	0.627151	0.79472
ENSG00000053328	728464	METTL24	6	methyltransferase like 24	3839	-0.873985	-3.15968	1.35741	0.256492	0.77031	-0.124041	-3.15968	0.034382	0.854599	0.999937	-0.680712	-3.15968	1.16885	0.291373	0.856415	0.33219	-3.15968	0.348307	0.5611	0.748973
ENSG00000176490	148252	DIRAS1	19	DIRAS family GTPase 1	3439	-0.873915	-3.27762	2.19422	0.152742	0.717966	0.0272856	-3.27762	0.0025532	0.960158	0.999937	-0.109795	-3.27762	0.0259312	0.873541	0.985199	-0.042481	-3.27762	0.00417254	0.949081	0.976055
ENSG00000189325	389384	BNIP5	6	BCL2 interacting protein 5	3735	0.873791	7.12009	23.8446	0.000198233	0.0642246	1.22169	7.12009	46.1426	6.03439e-06	0.00213599	2.30172	7.12009	151.554	3.01037e-09	1.63365e-05	3.67426	7.12009	347.487	8.576e-12	1.32971e-08
ENSG00000129675	9459	ARHGEF6	X	Rac/Cdc42 guanine nucleotide exchange factor 6	5278	0.873617	-3.70124	1.99632	0.171704	0.728256	0.505362	-3.70124	0.639493	0.432463	0.999937	0.267832	-3.70124	0.159572	0.693411	0.955681	-0.482283	-3.70124	0.462645	0.503501	0.705454
ENSG00000146232	4794	NFKBIE	6	NFKB inhibitor epsilon	2581	0.872222	4.35608	60.1305	1.36017e-07	0.000596446	1.14258	4.35608	103.343	1.46394e-09	6.35556e-06	0.471489	4.35608	17.7525	0.000390679	0.0610105	0.333326	4.35608	8.91623	0.00704758	0.0610542
ENSG00000164675	154865	IQUB	7	IQ motif and ubiquitin domain containing	6100	-0.866801	-3.04992	1.85104	0.18747	0.738952	-0.0332235	-3.04992	0.0033791	0.954171	0.999937	-0.66177	-3.04992	0.998867	0.328475	0.877024	-0.100819	-3.04992	0.0275711	0.869641	0.939029
ENSG00000103175	58189	WFDC1	16	WAP four-disulfide core domain 1	8578	0.866659	-3.52223	2.44018	0.132565	0.698877	0.494141	-3.52223	0.768825	0.390076	0.999937	-0.590634	-3.52223	0.878457	0.358823	0.888309	-0.571552	-3.52223	0.884281	0.357265	0.583528
ENSG00000069399	602	BCL3	19	BCL3 transcription coactivator	3094	0.865695	6.31093	28.7462	7.07573e-05	0.0288302	1.26154	6.31093	60.4223	9.86808e-07	0.000446263	1.61964	6.31093	96.4529	4.69519e-08	0.000101918	2.23219	6.31093	177.575	6.67107e-10	3.24435e-07
ENSG00000247624	441009	CPEB2-DT	4	CPEB2 divergent transcript	3089	-0.864011	-3.0611	1.69896	0.205929	0.745516	0.320031	-3.0611	0.30131	0.588603	0.999937	0.206704	-3.0611	0.0774337	0.78341	0.971765	1.04985	-3.0611	2.49248	0.128694	0.324343
ENSG00000279968	100507462	CCDC28A-AS1	6	CCDC28A antisense RNA 1	2993	-0.863941	-3.23537	1.46153	0.239548	0.763658	-0.948609	-3.23537	1.80232	0.193152	0.999937	1.48024	-3.23537	3.86115	0.062197	0.707235	1.05024	-3.23537	1.89178	0.182876	0.398078
ENSG00000169607	150468	CKAP2L	2	cytoskeleton associated protein 2 like	5464	0.863906	-1.87433	4.42415	0.0471201	0.581257	0.791153	-1.87433	3.78571	0.0646078	0.999937	-0.125413	-1.87433	0.13311	0.71872	0.961702	-0.451731	-1.87433	1.71634	0.203709	0.424085
ENSG00000224034	110806285	LINC02561	10	long intergenic non-protein coding RNA 2561	692	-0.862934	-3.8224	0.74119	0.398674	0.838303	-0.742127	-3.8224	0.597377	0.447901	0.999937	-0.16356	-3.8224	0.0249043	0.876062	0.985199	0.752805	-3.8224	0.683189	0.417469	0.637081
ENSG00000140527	56964	WDR93	15	WD repeat domain 93	4054	0.862819	-3.2512	1.18081	0.289175	0.788486	0.803306	-3.2512	1.0517	0.31647	0.999937	-0.381989	-3.2512	0.228726	0.637278	0.94471	-1.29708	-3.2512	2.28078	0.145484	0.348703
ENSG00000167513	81620	CDT1	16	chromatin licensing and DNA replication factor 1	2760	0.860364	-0.581671	12.9231	0.00161548	0.212528	0.408407	-0.581671	2.80688	0.108049	0.999937	-0.57529	-0.581671	6.35986	0.0194339	0.518246	-0.296678	-0.581671	1.8235	0.190656	0.408063
ENSG00000267414	101927943	SETBP1-DT	18	SETBP1 divergent transcript	2065	-0.859771	-3.49707	1.69104	0.206952	0.746127	-0.524866	-3.49707	0.714221	0.407163	0.999937	-1.26587	-3.49707	3.91645	0.060495	0.70279	-1.96263	-3.49707	8.57292	0.00779999	0.0646836
ENSG00000196932	219623	TMEM26	10	transmembrane protein 26	6839	-0.859279	-3.87046	1.26923	0.272076	0.779088	-1.01283	-3.87046	1.77627	0.196277	0.999937	0.0149271	-3.87046	0.000358572	0.985063	0.997224	-0.84897	-3.87046	0.972762	0.334739	0.562471
ENSG00000269956	100507423	MKNK1-AS1	1	MKNK1 antisense RNA 1	2530	-0.856221	-3.77369	2.0244	0.168847	0.72762	-0.285878	-3.77369	0.268875	0.609275	0.999937	0.597212	-3.77369	0.736309	0.400118	0.897494	0.841011	-3.77369	1.63698	0.214098	0.436738
ENSG00000151006	339105	PRSS53	16	serine protease 53	5489	-0.856068	-1.15388	4.51486	0.0452535	0.578514	-0.416786	-1.15388	1.20703	0.283975	0.999937	0.141262	-1.15388	0.152004	0.700433	0.957545	0.491086	-1.15388	1.98936	0.172599	0.385176
ENSG00000205309	56953	NT5M	17	5',3'-nucleotidase, mitochondrial	1961	0.854529	-3.98823	1.06258	0.313852	0.80094	0.315888	-3.98823	0.133427	0.718401	0.999937	0.198674	-3.98823	0.0558466	0.815376	0.975979	0.447334	-3.98823	0.317068	0.579081	0.762103
ENSG00000258792	105370616		14	novel transcript	1122	0.854369	-3.45306	1.26407	0.273027	0.779213	1.18349	-3.45306	2.64641	0.118055	0.999937	-0.361569	-3.45306	0.203061	0.65668	0.948521	0.373662	-3.45306	0.26956	0.608822	0.782717
ENSG00000169347	2813	GP2	16	glycoprotein 2	4046	0.85421	-3.85913	0.696507	0.41295	0.84332	1.49448	-3.85913	2.57425	0.122907	0.999937	-0.552496	-3.85913	0.53021	0.474215	0.915366	-1.05761	-3.85913	1.86024	0.186421	0.402991
ENSG00000166840	92292	GLYATL1	11	glycine-N-acyltransferase like 1	5440	0.852638	-3.89442	1.61436	0.217181	0.753655	0.68262	-3.89442	1.03604	0.319832	0.999937	0.650185	-3.89442	0.604878	0.445025	0.908591	1.18322	-3.89442	2.42898	0.133412	0.331523
ENSG00000199477	677814	SNORA31	13	small nucleolar RNA, H/ACA box 31	130	-0.852037	-3.41022	1.60707	0.218186	0.753691	-0.485087	-3.41022	0.594194	0.44902	0.999937	0.718523	-3.41022	1.20803	0.283632	0.854946	0.3755	-3.41022	0.322178	0.576062	0.76011
ENSG00000166106	170689	ADAMTS15	11	ADAM metallopeptidase with thrombospondin type 1 motif 15	6006	-0.851783	0.261571	16.1713	0.000574569	0.125982	-0.685398	0.261571	10.961	0.0031866	0.333382	0.654314	0.261571	9.07177	0.00642481	0.330482	1.73119	0.261571	70.3285	2.72112e-08	6.35132e-06
ENSG00000259070	283547	LINC00639	14	long intergenic non-protein coding RNA 639	9453	-0.850118	-3.63913	1.62677	0.215484	0.752374	-0.568824	-3.63913	0.818832	0.375347	0.999937	0.0697736	-3.63913	0.0117153	0.914791	0.98798	-0.367004	-3.63913	0.314026	0.580895	0.763657
ENSG00000243083	201617	LINC00870	3	long intergenic non-protein coding RNA 870	8761	0.849984	-3.60442	1.7636	0.197819	0.742174	-0.416897	-3.60442	0.347162	0.561739	0.999937	0.728913	-3.60442	0.718663	0.405732	0.899472	0.219387	-3.60442	0.0612504	0.806831	0.905578
ENSG00000185272	54033	RBM11	21	RNA binding motif protein 11	2360	0.849887	-3.28537	1.71497	0.203883	0.744716	0.23304	-3.28537	0.119305	0.733078	0.999937	-0.0430621	-3.28537	0.0041952	0.948943	0.993711	0.669251	-3.28537	1.22551	0.280266	0.508929
ENSG00000198720	124930	ANKRD13B	17	ankyrin repeat domain 13B	4307	-0.849638	-0.0206685	12.8655	0.00164698	0.214078	-0.0929589	-0.0206685	0.177868	0.677313	0.999937	0.20136	-0.0206685	0.85996	0.363834	0.889198	0.430784	-0.0206685	4.12346	0.0545791	0.197129
ENSG00000127366	54429	TAS2R5	7	taste 2 receptor member 5	1151	-0.848939	-0.6261	11.9465	0.00225244	0.258983	0.111409	-0.6261	0.245397	0.625258	0.999937	-0.11403	-0.6261	0.24493	0.625585	0.943286	0.105446	-0.6261	0.223114	0.641339	0.803785
ENSG00000272677	101928963	HNRNPD-DT	4	HNRNPD divergent transcript	1070	0.848214	-2.57498	3.92394	0.0602688	0.621405	0.593158	-2.57498	1.90106	0.181849	0.999937	0.520982	-2.57498	1.42586	0.245185	0.841973	0.0667056	-2.57498	0.0224708	0.88221	0.945395
ENSG00000207697	693158	MIR573	4	microRNA 573	99	-0.847843	-1.52664	9.4215	0.00562091	0.362274	-0.200987	-1.52664	0.613408	0.441876	0.999937	0.362573	-1.52664	1.6607	0.210925	0.823702	0.829062	-1.52664	9.69265	0.00507392	0.0506156
ENSG00000232938	388574	RPL23AP87	17	ribosomal protein L23a pseudogene 87	2256	-0.847246	-3.54574	1.64276	0.21332	0.750736	-0.462621	-3.54574	0.562924	0.461051	0.999937	-0.505447	-3.54574	0.666638	0.422998	0.904148	-0.742157	-3.54574	1.45062	0.241254	0.466041
ENSG00000163735	6374	CXCL5	4	C-X-C motif chemokine ligand 5	2436	0.847217	7.44874	22.5017	0.000258929	0.0776758	1.2694	7.44874	49.8657	3.79012e-06	0.00149586	1.33641	7.44874	55.338	2.04086e-06	0.00105479	2.08349	7.44874	129.04	8.78703e-09	2.78972e-06
ENSG00000104055	9333	TGM5	15	transglutaminase 5	3684	0.846383	-4.27593	0.726961	0.403077	0.84058	1.07074	-4.27593	1.26173	0.273459	0.999937	0.435102	-4.27593	0.0777557	0.782972	0.971765	0.584566	-4.27593	0.158901	0.694022	0.838862
ENSG00000131400	9476	NAPSA	19	napsin A aspartic peptidase	3581	-0.844611	-1.02607	10.0284	0.00447642	0.337394	-0.395656	-1.02607	2.45595	0.131383	0.999937	-0.0521244	-1.02607	0.0444552	0.834954	0.980839	-0.248972	-1.02607	1.02238	0.32297	0.551157
ENSG00000021645	9369	NRXN3	14	neurexin 3	15534	-0.843638	-0.836523	6.4797	0.0184515	0.475686	-0.133874	-0.836523	0.195732	0.662517	0.999937	0.182957	-0.836523	0.470718	0.49984	0.920184	0.333544	-0.836523	1.63865	0.213874	0.436371
ENSG00000272666	105373098	KLHDC7B-DT	22	KLHDC7B divergent transcript	602	0.841342	-2.69422	2.6614	0.117075	0.681072	1.4265	-2.69422	8.88976	0.00689281	0.510656	1.38609	-2.69422	9.14802	0.00623927	0.324786	2.21117	-2.69422	26.9198	3.36431e-05	0.00177686
ENSG00000270641	9383	TSIX	X	TSIX transcript, XIST antisense RNA	37027	-0.840999	-2.15611	2.33284	0.142076	0.710896	-0.515289	-2.15611	0.952876	0.340459	0.999937	0.036553	-2.15611	0.00264849	0.959458	0.994896	1.23238	-2.15611	3.92317	0.0613135	0.211091
ENSG00000165480	221150	SKA3	13	spindle and kinetochore associated complex subunit 3	2998	0.840914	-2.39679	3.09019	0.0927031	0.663333	-0.0816892	-2.39679	0.0252909	0.875098	0.999937	0.630655	-2.39679	1.98109	0.173279	0.807915	0.406047	-2.39679	0.822886	0.374188	0.599801
ENSG00000173947	128344	PIFO	1	primary cilia formation	3949	0.840387	-2.25198	3.68221	0.0680908	0.623173	1.37134	-2.25198	10.9593	0.00318861	0.333382	0.438205	-2.25198	1.10141	0.305374	0.86511	0.610905	-2.25198	2.29855	0.143764	0.346089
ENSG00000265321	100422965	MIR4263	2	microRNA 4263	83	0.839117	-2.61321	2.06512	0.164804	0.726463	0.981457	-2.61321	2.9827	0.0982058	0.999937	-0.0772121	-2.61321	0.0205709	0.887262	0.986987	0.226865	-2.61321	0.196192	0.662147	0.81875
ENSG00000136286	64005	MYO1G	7	myosin IG	8717	0.838965	-2.74861	2.66502	0.11684	0.681072	0.0622368	-2.74861	0.0132589	0.909375	0.999937	-0.00125336	-2.74861	6.14619e-06	0.998044	0.999572	-0.394908	-2.74861	0.587496	0.451554	0.66616
ENSG00000118193	9928	KIF14	1	kinesin family member 14	7294	0.837145	-2.74827	2.20726	0.151583	0.717966	1.41288	-2.74827	7.14904	0.0138859	0.710963	-0.129303	-2.74827	0.0621686	0.805419	0.974341	-0.619431	-2.74827	1.36538	0.255141	0.481291
ENSG00000197993	3792	KEL	7	Kell metallo-endopeptidase (Kell blood group)	3660	-0.836926	-3.48853	0.920145	0.348308	0.815526	-1.01354	-3.48853	1.35646	0.257161	0.999937	-0.583409	-3.48853	0.373585	0.54759	0.930179	-0.368817	-3.48853	0.166727	0.687155	0.834185
ENSG00000162975	3754	KCNF1	2	potassium voltage-gated channel modifier subfamily F member 1	2292	-0.836641	-3.81049	1.25325	0.275033	0.77944	-1.01497	-3.81049	1.85977	0.186473	0.999937	-0.672703	-3.81049	0.783499	0.385667	0.893743	-0.425325	-3.81049	0.357019	0.556281	0.745428
ENSG00000125968	3397	ID1	20	inhibitor of DNA binding 1, HLH protein	1233	-0.836281	5.82901	44.6104	3.41944e-06	0.0034662	-0.517506	5.82901	17.3633	0.000616331	0.0990064	0.250113	5.82901	4.08896	0.0587943	0.697483	0.0691976	5.82901	0.313597	0.58261	0.76466
ENSG00000005961	3674	ITGA2B	17	integrin subunit alpha 2b	5695	0.834638	-0.8091	12.8271	0.00166833	0.215563	0.419626	-0.8091	3.14184	0.0901873	0.999937	-0.254666	-0.8091	1.23216	0.279	0.85362	-0.0927637	-0.8091	0.173777	0.680825	0.830577
ENSG00000164867	4846	NOS3	7	nitric oxide synthase 3	5931	0.834402	-3.45506	2.14383	0.157319	0.719778	0.477507	-3.45506	0.67592	0.419836	0.999937	0.0377975	-3.45506	0.00412271	0.949385	0.993711	-0.119678	-3.45506	0.0431007	0.83745	0.923142
ENSG00000109956	27087	B3GAT1	11	beta-1,3-glucuronyltransferase 1	11749	-0.834393	-2.62884	2.65577	0.117442	0.681527	-0.283131	-2.62884	0.351543	0.559301	0.999937	0.342768	-2.62884	0.399726	0.533761	0.924653	-0.579231	-2.62884	0.99498	0.329397	0.557088
ENSG00000273173	8926	SNURF	15	SNRPN upstream open reading frame	1560	-0.834106	-3.54433	2.31854	0.142117	0.710896	-0.308964	-3.54433	0.373634	0.547308	0.999937	0.0728646	-3.54433	0.0187319	0.892385	0.987619	-0.438186	-3.54433	0.638206	0.43292	0.650384
ENSG00000183688	359845	RFLNB	17	refilin B	3621	-0.833825	-3.00932	2.14797	0.156937	0.719778	0.796627	-3.00932	2.81236	0.107725	0.999937	0.406403	-3.00932	0.566907	0.45949	0.91323	0.596845	-3.00932	1.33012	0.261188	0.487834
ENSG00000082126	58538	MPP4	2	MAGUK p55 scaffold protein 4	4924	-0.833332	-3.72819	1.09245	0.307302	0.798573	0.0812978	-3.72819	0.013126	0.909828	0.999937	-0.788725	-3.72819	0.908197	0.35097	0.884918	-0.602061	-3.72819	0.597996	0.447591	0.663244
ENSG00000155428	378108	TRIM74	7	tripartite motif containing 74	1471	-0.833102	-1.41952	6.32134	0.0197621	0.479743	-0.23843	-1.41952	0.595781	0.448423	0.999937	0.651914	-1.41952	4.14287	0.054059	0.682382	0.548581	-1.41952	2.99017	0.0978112	0.276137
ENSG00000108947	1949	EFNB3	17	ephrin B3	3216	-0.832639	-3.39237	2.09986	0.161449	0.724833	-0.23807	-3.39237	0.204988	0.655167	0.999937	-0.0444651	-3.39237	0.00754172	0.931584	0.991586	-1.13621	-3.39237	4.17181	0.053294	0.19407
ENSG00000279891	401105	FLJ42393	3	uncharacterized LOC401105	2270	-0.832296	-2.91604	1.94946	0.176606	0.730895	-0.272322	-2.91604	0.245711	0.625038	0.999937	0.410735	-2.91604	0.542264	0.469293	0.914981	0.645106	-2.91604	1.44693	0.241835	0.466738
ENSG00000160282	10841	FTCD	21	formimidoyltransferase cyclodeaminase	3425	-0.832259	-2.9624	2.84123	0.106038	0.670677	-0.0730564	-2.9624	0.0259642	0.873461	0.999937	0.386812	-2.9624	0.374098	0.547062	0.930179	0.846759	-2.9624	2.11217	0.160279	0.369032
ENSG00000150281	1489	CTF1	16	cardiotrophin 1	1644	-0.831689	-2.84589	2.82143	0.107192	0.673644	-0.536531	-2.84589	1.30453	0.265693	0.999937	0.513793	-2.84589	1.26299	0.273226	0.852812	0.203201	-2.84589	0.19538	0.6628	0.819188
ENSG00000115155	9381	OTOF	2	otoferlin	8025	-0.831437	-3.66128	1.2837	0.269436	0.777684	-0.457073	-3.66128	0.439883	0.514084	0.999937	-1.25228	-3.66128	2.39806	0.135783	0.784499	-0.97384	-3.66128	1.66825	0.209927	0.431839
ENSG00000178404	100653515	CEP295NL	17	CEP295 N-terminal like	2759	-0.831168	-2.93919	2.37445	0.137627	0.707095	-0.508302	-2.93919	0.980017	0.332982	0.999937	-0.725642	-2.93919	1.50912	0.232282	0.834776	-0.569857	-2.93919	1.02269	0.322899	0.551157
ENSG00000176381	285800	PRR18	6	proline rich 18	3149	0.831041	-3.90942	0.900769	0.352908	0.816553	-0.0393406	-3.90942	0.001839	0.966182	0.999937	-0.373328	-3.90942	0.166605	0.687101	0.954579	0.0170003	-3.90942	0.000421878	0.983798	0.993356
ENSG00000227963	440600	RBM15-AS1	1	RBM15 antisense RNA 1	2738	-0.830734	-1.48292	7.51766	0.0119183	0.450296	0.0459526	-1.48292	0.0274046	0.870031	0.999937	0.384625	-1.48292	1.66765	0.210007	0.823702	-0.257384	-1.48292	0.698047	0.412442	0.633223
ENSG00000142609	85452	CFAP74	1	cilia and flagella associated protein 74	10422	0.827865	-3.638	2.22413	0.150101	0.716885	-0.224975	-3.638	0.137715	0.71412	0.999937	-1.61848	-3.638	5.90347	0.0237474	0.541475	-1.29616	-3.638	4.44838	0.0465713	0.179624
ENSG00000269155	441179		6	novel transcript	2719	0.827174	-4.25885	0.930047	0.345355	0.814483	-0.786488	-4.25885	0.59712	0.44792	0.999937	0.74757	-4.25885	0.347153	0.561744	0.931778	0.755055	-4.25885	0.382905	0.542421	0.735666
ENSG00000124251	27296	TP53TG5	20	TP53 target 5	2978	-0.82604	-3.66111	1.0302	0.32117	0.804852	-0.109059	-3.66111	0.0222431	0.882804	0.999937	-0.0118526	-3.66111	0.000245462	0.987641	0.997428	-0.695835	-3.66111	0.775676	0.388008	0.6125
ENSG00000143476	51514	DTL	1	denticleless E3 ubiquitin protein ligase homolog	4923	0.825042	0.118269	6.49372	0.0193076	0.478982	0.163242	0.118269	0.239237	0.630171	0.999937	-0.495014	0.118269	2.73429	0.114098	0.76374	-0.752675	0.118269	6.33103	0.0206783	0.113407
ENSG00000260691	84210	ANKRD20A1	9	ankyrin repeat domain 20 family member A1	7230	-0.82462	-2.47056	3.81504	0.0636579	0.623173	0.0564974	-2.47056	0.0214993	0.884765	0.999937	-0.226402	-2.47056	0.220115	0.643579	0.945945	-0.31023	-2.47056	0.432242	0.517726	0.716955
ENSG00000189269	51233	DRICH1	22	aspartate rich 1	1302	-0.823095	-2.43698	3.24424	0.0854293	0.652927	-0.161272	-2.43698	0.144827	0.707187	0.999937	0.121937	-2.43698	0.0492486	0.826428	0.978607	0.994968	-2.43698	4.11357	0.0548462	0.197705
ENSG00000232940	414765	HCG25	6	HLA complex group 25	4397	-0.822464	-2.99843	1.97506	0.173907	0.728256	-0.440718	-2.99843	0.64434	0.430749	0.999937	-0.424172	-2.99843	0.554692	0.464306	0.913798	0.204524	-2.99843	0.151944	0.700441	0.843101
ENSG00000115657	10058	ABCB6	2	ATP binding cassette subfamily B member 6 (Langereis blood group)	5205	-0.822186	-0.580158	11.2291	0.00289614	0.280244	-0.64621	-0.580158	7.34093	0.01282	0.701477	0.097936	-0.580158	0.170004	0.684107	0.953848	0.211145	-0.580158	0.826506	0.373159	0.598548
ENSG00000138769	8999	CDKL2	4	cyclin dependent kinase like 2	5290	-0.821149	-2.36401	2.9064	0.102343	0.669159	-0.142736	-2.36401	0.106551	0.747197	0.999937	-0.240432	-2.36401	0.361879	0.553627	0.930434	-0.493284	-2.36401	1.52121	0.230481	0.454823
ENSG00000263293	102724508	EFCAB13-DT	17	EFCAB13 divergent transcript	1346	0.820971	-3.7251	1.05257	0.316089	0.801415	1.61305	-3.7251	4.86594	0.0381619	0.97317	-0.695641	-3.7251	0.633366	0.434646	0.906207	-0.288613	-3.7251	0.129458	0.722433	0.856465
ENSG00000164972	84688	C9orf24	9	chromosome 9 open reading frame 24	1435	0.819726	-3.51142	2.01773	0.16952	0.727756	1.13073	-3.51142	4.19972	0.0525679	0.999937	-0.116547	-3.51142	0.0442978	0.835242	0.980942	-0.381232	-3.51142	0.475541	0.497675	0.700697
ENSG00000143105	3744	KCNA10	1	potassium voltage-gated channel subfamily A member 10	1959	0.818633	-3.46351	1.87407	0.184856	0.737079	-0.276896	-3.46351	0.183286	0.672735	0.999937	-1.53754	-3.46351	2.85184	0.105426	0.756303	-0.50694	-3.46351	0.441371	0.51338	0.71362
ENSG00000163666	8820	HESX1	3	HESX homeobox 1	1493	-0.816572	-2.01661	3.77954	0.0648096	0.623173	-0.49201	-2.01661	1.51763	0.231012	0.999937	0.230567	-2.01661	0.346552	0.56208	0.931778	-0.00307112	-2.01661	6.06275e-05	0.993858	0.997396
ENSG00000161888	147841	SPC24	19	SPC24 component of NDC80 kinetochore complex	2839	0.814928	-2.74887	2.03032	0.168251	0.727538	0.407353	-2.74887	0.486165	0.492962	0.999937	0.00718426	-2.74887	0.000173644	0.989605	0.997665	-0.179561	-2.74887	0.117335	0.735202	0.863817
ENSG00000160223	23308	ICOSLG	21	inducible T cell costimulator ligand	19441	0.81332	2.14524	10.3199	0.00506834	0.349359	1.35426	2.14524	30.0179	3.96281e-05	0.0103639	0.865591	2.14524	13.804	0.00169968	0.169083	1.4802	2.14524	41.0751	6.23634e-06	0.00047333
ENSG00000138315	170392	OIT3	10	oncoprotein induced transcript 3	2365	-0.811779	-2.8101	1.6889	0.207229	0.746236	0.60681	-2.8101	1.28476	0.269243	0.999937	-0.353036	-2.8101	0.29763	0.590873	0.936005	0.713963	-2.8101	1.5904	0.220508	0.443275
ENSG00000166507	8509	NDST2	10	N-deacetylase and N-sulfotransferase 2	4654	-0.811398	-2.54084	3.07146	0.0936355	0.665256	0.25097	-2.54084	0.379306	0.544309	0.999937	-0.518095	-2.54084	1.29293	0.267769	0.852812	0.724718	-2.54084	3.32789	0.081757	0.248662
ENSG00000180767	166012	CHST13	3	carbohydrate sulfotransferase 13	1917	-0.811054	-3.41839	1.38323	0.252149	0.768322	0.01293	-3.41839	0.00042839	0.983674	0.999937	0.142933	-3.41839	0.0507956	0.82377	0.977996	0.368784	-3.41839	0.370174	0.549154	0.740862
ENSG00000157168	3084	NRG1	8	neuregulin 1	21398	0.810818	-3.12499	1.64757	0.212675	0.750167	1.21622	-3.12499	4.14005	0.0541341	0.999937	-0.259539	-3.12499	0.218354	0.644902	0.946429	-0.201188	-3.12499	0.139126	0.712729	0.850795
ENSG00000264370	100422986	MIR3125	2	microRNA 3125	78	0.809627	-1.42582	4.24757	0.0513489	0.594349	1.42435	-1.42582	14.9035	0.000849688	0.12633	0.982923	-1.42582	7.78014	0.010706	0.411437	1.1001	-1.42582	10.1462	0.0042855	0.0460522
ENSG00000241404	80864	EGFL8	6	EGF like domain multiple 8	2609	-0.809227	-0.767668	8.18759	0.00908574	0.414337	-0.0728698	-0.767668	0.0762132	0.785079	0.999937	0.183361	-0.767668	0.421021	0.523159	0.922622	0.337779	-0.767668	1.50867	0.23235	0.456642
ENSG00000256436	259290	TAS2R31	12	taste 2 receptor member 31	1021	-0.808911	-2.62169	2.66533	0.11682	0.681072	-0.02486	-2.62169	0.00306348	0.956361	0.999937	0.134192	-2.62169	0.0690221	0.795216	0.973441	1.21721	-2.62169	7.22072	0.0134767	0.08927
ENSG00000105737	2901	GRIK5	19	glutamate ionotropic receptor kainate type subunit 5	5722	-0.808872	-3.59472	1.52238	0.230308	0.759971	0.151824	-3.59472	0.0705942	0.792953	0.999937	0.849244	-3.59472	1.8439	0.18829	0.818307	1.41055	-3.59472	5.92485	0.023523	0.122069
ENSG00000255154	109703458	HTD2	3	hydroxyacyl-thioester dehydratase type 2	3738	-0.808438	-2.8478	3.67813	0.0682326	0.623173	-0.510038	-2.8478	1.62312	0.215981	0.999937	-0.486775	-2.8478	1.26986	0.271962	0.852812	0.261536	-2.8478	0.44654	0.510948	0.711691
ENSG00000174945	155185	AMZ1	7	archaelysin family metallopeptidase 1	10165	-0.808414	-3.30456	1.89924	0.182049	0.734224	-0.967909	-3.30456	2.73088	0.112658	0.999937	-1.66703	-3.30456	3.81108	0.0637852	0.709952	0.656412	-3.30456	1.1079	0.303987	0.533915
ENSG00000279943	651430	FLJ38576	4	uncharacterized LOC651430	2459	0.80832	-3.68094	1.00923	0.326034	0.806548	0.306402	-3.68094	0.136262	0.715562	0.999937	-1.35226	-3.68094	1.84529	0.18813	0.817972	0.168628	-3.68094	0.0448148	0.834298	0.921469
ENSG00000153956	781	CACNA2D1	7	calcium voltage-gated channel auxiliary subunit alpha2delta 1	8989	0.806517	-3.34569	0.859708	0.363903	0.822077	1.01485	-3.34569	1.50864	0.232353	0.999937	0.192559	-3.34569	0.113245	0.739675	0.963831	-0.0579172	-3.34569	0.0103028	0.920073	0.963111
ENSG00000278267	102466751	MIR6859-1	1	microRNA 6859-1	68	-0.806427	-0.95867	10.8616	0.00330231	0.294993	-0.326739	-0.95867	1.9867	0.172696	0.999937	0.115243	-0.95867	0.23649	0.631572	0.94471	0.117718	-0.95867	0.255937	0.617968	0.788517
ENSG00000250486	152756	FAM218A	4	family with sequence similarity 218 member A	2175	0.80626	-2.7576	3.44656	0.076856	0.636355	0.792356	-2.7576	3.42486	0.0777262	0.999937	0.808425	-2.7576	4.06318	0.0562309	0.687277	-0.210784	-2.7576	0.240709	0.628563	0.795977
ENSG00000174521	148014	TTC9B	19	tetratricopeptide repeat domain 9B	2327	0.805836	-4.05866	0.88899	0.356013	0.817905	0.286151	-4.05866	0.104391	0.74968	0.999937	1.3679	-4.05866	1.79265	0.194305	0.821461	1.51962	-4.05866	2.40888	0.134948	0.333427
ENSG00000266916	101927720	ZNF793-AS1	19	ZNF793 antisense RNA 1 (head to head)	1405	0.805566	-3.20835	1.83327	0.189518	0.741452	0.404175	-3.20835	0.445521	0.511426	0.999937	0.613131	-3.20835	0.928356	0.345785	0.882792	0.735872	-3.20835	1.43386	0.243907	0.469126
ENSG00000104833	10382	TUBB4A	19	tubulin beta 4A class IVa	3220	-0.804241	-3.6588	0.825824	0.373352	0.826851	-0.0914812	-3.6588	0.0131054	0.909899	0.999937	-0.241375	-3.6588	0.0887864	0.768528	0.96899	-0.984696	-3.6588	1.33218	0.260828	0.487372
ENSG00000152254	57818	G6PC2	2	glucose-6-phosphatase catalytic subunit 2	3074	0.803712	-3.12718	1.71346	0.204075	0.744763	0.00238949	-3.12718	1.14955e-05	0.997325	0.999937	-0.335188	-3.12718	0.471853	0.499329	0.920184	-1.34122	-3.12718	6.55605	0.0178546	0.104833
ENSG00000093134	55350	VNN3P	6	vanin 3, pseudogene	6019	0.802776	-0.562498	1.9595	0.177962	0.731355	1.27407	-0.562498	5.71605	0.0275185	0.891379	0.883835	-0.562498	5.53058	0.0298303	0.575622	1.16098	-0.562498	9.88753	0.00542222	0.0524744
ENSG00000058335	5923	RASGRF1	15	Ras protein specific guanine nucleotide releasing factor 1	9977	-0.80246	-3.80914	1.10547	0.304507	0.797495	-0.221001	-3.80914	0.101424	0.753138	0.999937	-0.668028	-3.80914	0.81974	0.375087	0.893108	0.457028	-3.80914	0.524694	0.476496	0.684639
ENSG00000237872	645682	POU5F1P4	1	POU class 5 homeobox 1 pseudogene 4	1085	-0.801862	-3.30292	1.08404	0.309128	0.799324	-0.136555	-3.30292	0.0382519	0.846737	0.999937	1.62087	-3.30292	4.86391	0.0381983	0.625255	1.44894	-3.30292	3.91476	0.0605464	0.209648
ENSG00000081853	56113	PCDHGA2	5	protocadherin gamma subfamily A, 2	6720	-0.801174	-3.22031	1.48054	0.23661	0.762332	-0.0438681	-3.22031	0.00540072	0.942082	0.999937	-0.699949	-3.22031	1.23942	0.277625	0.853617	-0.549031	-3.22031	0.83176	0.371671	0.59762
ENSG00000280639	101929151	LINC02204	15	long intergenic non-protein coding RNA 2204	3206	-0.800371	-3.83323	0.86807	0.361625	0.820592	0.676547	-3.83323	0.915845	0.34899	0.999937	0.218197	-3.83323	0.10003	0.754782	0.966154	-1.98402	-3.83323	5.09774	0.0342413	0.149703
ENSG00000114450	59345	GNB4	3	G protein subunit beta 4	7975	-0.797512	-3.30543	1.89559	0.182454	0.734437	-0.977302	-3.30543	2.85908	0.105011	0.999937	-0.519542	-3.30543	0.746725	0.396859	0.895846	-0.575858	-3.30543	0.961082	0.337596	0.565157
ENSG00000137441	83888	FGFBP2	4	fibroblast growth factor binding protein 2	1187	-0.797087	-3.85939	0.960155	0.337824	0.809345	-0.649135	-3.85939	0.694067	0.413758	0.999937	-0.107947	-3.85939	0.0176629	0.895482	0.987622	0.334449	-3.85939	0.198413	0.660366	0.81781
ENSG00000161298	84911	ZNF382	19	zinc finger protein 382	11319	-0.796709	-1.23891	7.94478	0.0100156	0.423874	-0.0432147	-1.23891	0.0273943	0.870056	0.999937	-0.0300138	-1.23891	0.0121017	0.913403	0.98798	-0.0216657	-1.23891	0.00657562	0.936105	0.970486
ENSG00000226251	101929541	LINC02608	1	long intergenic non-protein coding RNA 2608	2749	0.796329	-2.63341	3.89737	0.0610762	0.621405	0.0255906	-2.63341	0.00359665	0.952721	0.999937	1.07563	-2.63341	6.8897	0.0154861	0.480774	1.3146	-2.63341	11.0755	0.0030588	0.037407
ENSG00000138166	1847	DUSP5	10	dual specificity phosphatase 5	2535	0.796189	2.84926	27.6716	3.25868e-05	0.0168419	1.11632	2.84926	55.163	2.66838e-07	0.000141274	0.616245	2.84926	16.9713	0.000488906	0.071226	0.488624	2.84926	10.7535	0.00358201	0.0412491
ENSG00000230082	100874032	PRRT3-AS1	3	PRRT3 antisense RNA 1	614	-0.795787	-2.0535	5.88187	0.0239766	0.496769	0.277402	-2.0535	0.913611	0.349567	0.999937	0.193021	-2.0535	0.463444	0.503137	0.920254	0.111432	-2.0535	0.158932	0.693993	0.838862
ENSG00000117400	4352	MPL	1	MPL proto-oncogene, thrombopoietin receptor	3937	-0.795181	-2.51702	2.03744	0.167539	0.726997	-0.351993	-2.51702	0.454386	0.507296	0.999937	-0.381764	-2.51702	0.47965	0.495843	0.918759	0.464611	-2.51702	0.859512	0.363957	0.590156
ENSG00000158815	8822	FGF17	8	fibroblast growth factor 17	3287	-0.794933	-3.35569	1.56897	0.223537	0.755177	-1.18982	-3.35569	3.37723	0.0796768	0.999937	0.391364	-3.35569	0.367481	0.550598	0.930318	0.090007	-3.35569	0.0196348	0.88984	0.948897
ENSG00000128606	10234	LRRC17	7	leucine rich repeat containing 17	2827	-0.794579	-2.52954	3.06431	0.0939945	0.665256	-0.0380723	-2.52954	0.00853054	0.927249	0.999937	0.0261815	-2.52954	0.00422228	0.948779	0.993711	-0.382017	-2.52954	0.882543	0.357729	0.583764
ENSG00000133069	9911	TMCC2	1	transmembrane and coiled-coil domain family 2	5822	-0.794148	-3.89701	0.539517	0.470407	0.862874	0.924285	-3.89701	1.20152	0.284898	0.999937	-0.150291	-3.89701	0.0349918	0.853331	0.981879	-0.0772017	-3.89701	0.0100316	0.921128	0.963565
ENSG00000243832	100507210	LINC02000	3	long intergenic non-protein coding RNA 2000	640	-0.794112	-3.55671	0.849438	0.366975	0.823522	-1.20529	-3.55671	1.87321	0.18529	0.999937	-0.547223	-3.55671	0.31652	0.579547	0.93332	-0.196538	-3.55671	0.0469997	0.83042	0.919285
ENSG00000150672	1740	DLG2	11	discs large MAGUK scaffold protein 2	16709	-0.794081	-2.52681	2.14991	0.156758	0.719778	-0.270851	-2.52681	0.290724	0.595184	0.999937	-0.11598	-2.52681	0.0534828	0.819252	0.976602	0.0965191	-2.52681	0.0405881	0.84219	0.924955
ENSG00000156414	122402	TDRD9	14	tudor domain containing 9	5486	-0.792194	-2.2366	2.56922	0.123254	0.688484	-0.0841237	-2.2366	0.0348036	0.853721	0.999937	-0.380564	-2.2366	0.753256	0.394836	0.895846	-0.30611	-2.2366	0.512505	0.481603	0.689179
ENSG00000245614	100506660	DDX11-AS1	12	DDX11 antisense RNA 1	4240	0.791839	-2.50135	2.14868	0.156871	0.719778	0.427187	-2.50135	0.60533	0.444857	0.999937	0.0834391	-2.50135	0.0218293	0.883891	0.986134	0.671359	-2.50135	1.62277	0.216029	0.438783
ENSG00000104888	57030	SLC17A7	19	solute carrier family 17 member 7	5989	-0.791554	-2.60727	2.68	0.115873	0.681072	-0.678807	-2.60727	2.10629	0.160837	0.999937	-0.0939631	-2.60727	0.0397622	0.843782	0.981461	-0.152227	-2.60727	0.108172	0.745352	0.86937
ENSG00000204682	399726	MIR1915HG	10	MIR1915 host gene	4057	0.790969	-3.89555	1.5324	0.22883	0.759601	0.353693	-3.89555	0.286661	0.597751	0.999937	-0.77689	-3.89555	1.20732	0.28377	0.854946	-0.512859	-3.89555	0.604256	0.445256	0.661303
ENSG00000188293	374918	IGFL1	19	IGF like family member 1	779	0.79038	-1.78656	4.56171	0.0440982	0.576798	0.199022	-1.78656	0.267608	0.610114	0.999937	-0.273248	-1.78656	0.582683	0.453389	0.91125	0.76481	-1.78656	5.51032	0.0283328	0.134932
ENSG00000170312	983	CDK1	10	cyclin dependent kinase 1	3909	0.790317	0.450605	12.6611	0.00176428	0.223961	0.243711	0.450605	1.15486	0.294204	0.999937	-0.122391	0.450605	0.354218	0.557821	0.930705	-0.21365	0.450605	1.09647	0.306436	0.536133
ENSG00000143257	9970	NR1I3	1	nuclear receptor subfamily 1 group I member 3	3247	0.788583	-2.99858	2.23536	0.149124	0.716862	0.0858674	-2.99858	0.0243685	0.877378	0.999937	-0.363097	-2.99858	0.233446	0.633764	0.94471	-0.90924	-2.99858	1.36723	0.254829	0.480966
ENSG00000176293	7694	ZNF135	19	zinc finger protein 135	6418	-0.788175	-3.02323	1.67332	0.209261	0.747991	-0.0669311	-3.02323	0.0144256	0.905491	0.999937	0.559304	-3.02323	0.824534	0.373719	0.893106	0.0609835	-3.02323	0.00936492	0.923785	0.964392
ENSG00000104147	11339	OIP5	15	Opa interacting protein 5	1201	0.788022	-1.41141	5.7964	0.024908	0.501092	0.085565	-1.41141	0.0630066	0.80414	0.999937	-0.124594	-1.41141	0.147042	0.705067	0.957962	-0.219355	-1.41141	0.466441	0.501774	0.703904
ENSG00000136944	4010	LMX1B	9	LIM homeobox transcription factor 1 beta	6345	0.787986	-3.64788	1.52433	0.230019	0.759971	0.695192	-3.64788	1.21682	0.281932	0.999937	-1.0907	-3.64788	2.09611	0.161806	0.797154	-1.77392	-3.64788	5.00174	0.0358073	0.153915
ENSG00000242767	100874131	ZBTB20-AS4	3	ZBTB20 antisense RNA 4	675	0.787837	-3.70272	1.20331	0.28455	0.785612	-0.146907	-3.70272	0.0356919	0.851889	0.999937	-0.544579	-3.70272	0.503467	0.48545	0.916637	-1.0643	-3.70272	1.8198	0.191089	0.408525
ENSG00000134775	80206	FHOD3	18	formin homology 2 domain containing 3	8131	-0.786082	-2.53554	2.86286	0.104795	0.670197	-0.294151	-2.53554	0.4492	0.509705	0.999937	0.423339	-2.53554	0.525964	0.475969	0.915827	0.407356	-2.53554	0.5161	0.480087	0.687917
ENSG00000165935	341346	SMCO2	12	single-pass membrane protein with coiled-coil domains 2	2068	-0.784754	-3.1662	1.48289	0.236251	0.762332	0.394371	-3.1662	0.505871	0.484422	0.999937	-0.477295	-3.1662	0.737142	0.399856	0.897124	0.141155	-3.1662	0.0755574	0.785981	0.894479
ENSG00000236334	644591	PPIAL4G	1	peptidylprolyl isomerase A like 4G	755	0.7846	-3.94861	0.809399	0.378062	0.829303	-0.32272	-3.94861	0.107922	0.745636	0.999937	-0.196844	-3.94861	0.06966	0.794294	0.973285	0.172399	-3.94861	0.0608148	0.807504	0.905907
ENSG00000176732	375189	PFN4	2	profilin family member 4	1605	-0.78291	-2.56152	2.92156	0.101505	0.669156	-0.629377	-2.56152	2.01665	0.16963	0.999937	0.0573894	-2.56152	0.0148882	0.903996	0.98798	0.269187	-2.56152	0.353303	0.558326	0.746735
ENSG00000265996	100500854	MIR3671	1	microRNA 3671	88	0.782303	-2.29806	2.43959	0.13261	0.698877	0.719058	-2.29806	2.10411	0.161044	0.999937	0.755322	-2.29806	2.4716	0.130223	0.778591	0.928852	-2.29806	3.96775	0.0589635	0.206639
ENSG00000167077	150365	MEI1	22	meiotic double-stranded break formation protein 1	7038	0.781938	-3.40653	2.18867	0.153238	0.718304	0.951096	-3.40653	3.43722	0.0772292	0.999937	-0.238828	-3.40653	0.178633	0.676662	0.953125	-1.43775	-3.40653	5.17576	0.0330254	0.146512
ENSG00000103647	10391	CORO2B	15	coronin 2B	3975	-0.780693	-1.96015	4.27081	0.0507683	0.592488	0.250733	-1.96015	0.542896	0.469037	0.999937	0.377371	-1.96015	0.96415	0.336842	0.879593	0.832588	-1.96015	5.25115	0.0318962	0.144344
ENSG00000145861	114898	C1QTNF2	5	C1q and TNF related 2	2411	-0.780679	-3.54559	0.979999	0.332986	0.806668	-0.311848	-3.54559	0.183358	0.672675	0.999937	-0.600062	-3.54559	0.61658	0.440714	0.906957	-0.191682	-3.54559	0.072875	0.789717	0.89671
ENSG00000186912	5030	P2RY4	X	pyrimidinergic receptor P2Y4	2039	-0.776382	-2.53115	4.21711	0.052121	0.596812	0.038591	-2.53115	0.0126731	0.911391	0.999937	-0.472923	-2.53115	1.59357	0.220064	0.828579	-0.0653819	-2.53115	0.0348333	0.853659	0.931399
ENSG00000150783	56158	TEX12	11	testis expressed 12	1152	-0.77499	-3.61705	1.05642	0.315227	0.801221	0.0395921	-3.61705	0.00346864	0.953568	0.999937	-0.150622	-3.61705	0.0403546	0.842639	0.981461	-0.077541	-3.61705	0.0116329	0.91509	0.960906
ENSG00000184515	340542	BEX5	X	brain expressed X-linked 5	983	0.774962	-2.78923	2.44415	0.132266	0.697611	0.359837	-2.78923	0.503019	0.485642	0.999937	-0.0307404	-2.78923	0.00473517	0.945762	0.993444	-0.564844	-2.78923	1.51592	0.231267	0.455684
ENSG00000066735	26153	KIF26A	14	kinesin family member 26A	7041	-0.774687	-0.709185	14.3278	0.00102001	0.169017	-0.247647	-0.709185	1.62349	0.215931	0.999937	-0.0928093	-0.709185	0.20815	0.652703	0.947708	-0.423389	-0.709185	4.28983	0.0502989	0.187376
ENSG00000260792	101929634	LINC02280	14	long intergenic non-protein coding RNA 2280	3816	-0.772383	-2.83882	3.08537	0.0929423	0.66335	-0.131098	-2.83882	0.106406	0.747363	0.999937	0.856386	-2.83882	4.31128	0.0497754	0.671875	1.28055	-2.83882	10.7119	0.00348549	0.0405247
ENSG00000255153	255512	TOLLIP-DT	11	TOLLIP divergent transcript	939	0.772296	-2.76594	2.62906	0.119201	0.682751	-0.0721593	-2.76594	0.0200753	0.888619	0.999937	-0.393386	-2.76594	0.730466	0.401964	0.898136	-0.346506	-2.76594	0.603503	0.445536	0.661372
ENSG00000204262	1290	COL5A2	2	collagen type V alpha 2 chain	7319	-0.771313	-0.691223	10.0591	0.0044258	0.335936	-0.225322	-0.691223	0.973494	0.334561	0.999937	0.389956	-0.691223	3.12304	0.0910935	0.741574	0.428343	-0.691223	3.88193	0.061551	0.211373
ENSG00000244411	440050	KRTAP5-7	11	keratin associated protein 5-7	1403	-0.769268	-3.79741	0.764545	0.391376	0.834164	-0.0852554	-3.79741	0.0112821	0.916375	0.999937	-0.340559	-3.79741	0.0799159	0.78006	0.971765	-0.0997646	-3.79741	0.0080051	0.929519	0.967708
ENSG00000018625	477	ATP1A2	1	ATPase Na+/K+ transporting subunit alpha 2	6298	-0.768659	-3.88579	0.757231	0.393613	0.83569	-0.151067	-3.88579	0.0353989	0.852491	0.999937	-0.604928	-3.88579	0.452551	0.508146	0.920921	-2.79266	-3.88579	5.74508	0.0254866	0.127415
ENSG00000283828	102724474		13	novel transcript, antisense to F10	2238	0.767987	-3.56368	1.50889	0.232316	0.760603	0.510181	-3.56368	0.654782	0.427092	0.999937	-0.0507851	-3.56368	0.00739338	0.932258	0.991681	-0.028055	-3.56368	0.00242127	0.9612	0.982799
ENSG00000226763	100170229	SRRM5	19	serine/arginine repetitive matrix 5	2699	-0.767656	-1.38624	5.84811	0.0243398	0.497558	0.183497	-1.38624	0.402071	0.532574	0.999937	-0.440693	-1.38624	1.94693	0.176875	0.81121	-0.228383	-1.38624	0.568963	0.458687	0.67167
ENSG00000131142	6370	CCL25	19	C-C motif chemokine ligand 25	2006	0.767259	-0.4614	5.25152	0.0324869	0.532222	0.139195	-0.4614	0.162683	0.69082	0.999937	0.131474	-0.4614	0.163844	0.689781	0.955681	-0.00572892	-0.4614	0.000317225	0.98596	0.994167
ENSG00000164743	157773	C8orf48	8	chromosome 8 open reading frame 48	1420	-0.76668	-1.03547	7.63076	0.0113782	0.44261	-0.203348	-1.03547	0.596588	0.448119	0.999937	0.0785626	-1.03547	0.0667937	0.798471	0.973618	0.0279165	-1.03547	0.00876101	0.926276	0.966017
ENSG00000109805	64151	NCAPG	4	non-SMC condensin I complex subunit G	4847	0.764972	-1.65756	2.88419	0.103585	0.669159	-0.0946749	-1.65756	0.0385589	0.846132	0.999937	-0.255108	-1.65756	0.426871	0.520314	0.922244	-0.231129	-1.65756	0.367247	0.550724	0.741691
ENSG00000066279	259266	ASPM	1	assembly factor for spindle microtubules	11994	0.764654	-1.6793	1.96849	0.175998	0.729825	0.944257	-1.6793	3.18363	0.0896147	0.999937	-0.497708	-1.6793	1.07135	0.31304	0.870212	-0.524653	-1.6793	1.24549	0.277693	0.506078
ENSG00000132874	8170	SLC14A2	18	solute carrier family 14 member 2	4736	-0.764492	-3.59465	1.31044	0.264643	0.774545	0.0314924	-3.59465	0.00274693	0.958675	0.999937	1.29613	-3.59465	3.71186	0.0670715	0.713527	-0.169888	-3.59465	0.0492926	0.826351	0.917525
ENSG00000173826	81033	KCNH6	17	potassium voltage-gated channel subfamily H member 6	4211	0.764327	-2.60829	1.79267	0.194302	0.742158	0.595669	-2.60829	1.07946	0.310127	0.999937	0.407669	-2.60829	0.610909	0.442795	0.907118	-0.0377401	-2.60829	0.00509683	0.943732	0.974298
ENSG00000140451	80119	PIF1	15	PIF1 5'-to-3' DNA helicase	4656	0.763282	-3.86998	0.55253	0.465168	0.861327	1.47275	-3.86998	2.51583	0.127009	0.999937	-0.892517	-3.86998	0.773233	0.388744	0.895232	0.460149	-3.86998	0.304025	0.586939	0.767928
ENSG00000183833	89876	CFAP91	3	cilia and flagella associated protein 91	7106	0.763271	-3.58427	1.20174	0.284855	0.785612	0.578656	-3.58427	0.691864	0.414488	0.999937	0.271522	-3.58427	0.144633	0.707373	0.957962	0.23151	-3.58427	0.109549	0.743797	0.868548
ENSG00000143552	91181	NUP210L	1	nucleoporin 210 like	5889	-0.762415	-3.84571	0.842128	0.368762	0.824549	-0.0328222	-3.84571	0.00192554	0.965396	0.999937	-0.486885	-3.84571	0.329378	0.57186	0.931778	0.0567742	-3.84571	0.00538669	0.942157	0.973595
ENSG00000287709	101928505		5	novel transcript	4453	0.760117	-3.67066	0.851984	0.366027	0.823351	0.97461	-3.67066	1.51571	0.231298	0.999937	-3.08388	-3.67066	8.10119	0.00940518	0.391015	-0.518794	-3.67066	0.484465	0.493711	0.698447
ENSG00000224057	100507500	EGFR-AS1	7	EGFR antisense RNA 1	2849	0.760032	0.475282	9.91233	0.00467371	0.342744	0.266181	0.475282	1.15923	0.293316	0.999937	-0.268736	0.475282	1.77105	0.196911	0.821804	-0.737663	0.475282	13.0655	0.00154044	0.0245689
ENSG00000120555	285961	SEPTIN7P9	10	septin 7 pseudogene 9	2480	0.759847	-2.50799	2.29465	0.144087	0.712296	0.696499	-2.50799	1.95643	0.175866	0.999937	-0.156647	-2.50799	0.118784	0.733637	0.963831	0.16877	-2.50799	0.153084	0.699378	0.842565
ENSG00000257283	105369911		12	novel transcript, antisense to RRP12	540	-0.75969	-2.73872	2.32018	0.141982	0.710896	-0.715945	-2.73872	2.14808	0.156927	0.999937	-0.133319	-2.73872	0.0545386	0.81751	0.976263	-0.563884	-2.73872	0.940355	0.342751	0.569688
ENSG00000110244	337	APOA4	11	apolipoprotein A4	1471	0.758193	2.67601	2.32084	0.150991	0.717962	-0.464855	2.67601	0.831721	0.377955	0.999937	0.260322	2.67601	0.259048	0.619085	0.941595	-0.139139	2.67601	0.0732868	0.790752	0.897072
ENSG00000256977	96626	LIMS3	2	LIM zinc finger domain containing 3	3530	0.757774	-3.24325	1.79968	0.193465	0.742158	1.20575	-3.24325	5.1328	0.0336887	0.954675	-0.507737	-3.24325	1.07135	0.31191	0.86937	-0.324387	-3.24325	0.478919	0.496168	0.699935
ENSG00000143512	79802	HHIPL2	1	HHIP like 2	3290	-0.757352	-2.67	3.19616	0.0876262	0.655411	0.31796	-2.67	0.699257	0.412044	0.999937	0.789633	-2.67	2.28946	0.14452	0.791078	1.06671	-2.67	4.71453	0.0409953	0.166914
ENSG00000221916	55150	C19orf73	19	chromosome 19 open reading frame 73	742	0.75704	-1.83874	6.36456	0.0193944	0.479078	0.709283	-1.83874	5.67334	0.0263209	0.883071	0.33899	-1.83874	1.31597	0.263666	0.852812	-0.329161	-1.83874	1.15538	0.2941	0.523495
ENSG00000260230	23732	FRRS1L	9	ferric chelate reductase 1 like	15513	-0.755074	-4.01649	0.614033	0.441647	0.854448	-0.570061	-4.01649	0.38614	0.540735	0.999937	1.12691	-4.01649	1.47882	0.236875	0.836938	0.367668	-4.01649	0.138801	0.713049	0.850963
ENSG00000237707	101928596		1	novel transcript	568	-0.754589	-3.62548	1.33023	0.261168	0.773383	0.190962	-3.62548	0.108199	0.745321	0.999937	0.466972	-3.62548	0.448825	0.50988	0.920921	0.103349	-3.62548	0.0216754	0.884298	0.946157
ENSG00000261192	376412	RNF126P1	17	ring finger protein 126 pseudogene 1	1320	0.75449	-3.83367	1.35197	0.257418	0.771519	-0.768219	-3.83367	1.00801	0.326319	0.999937	-1.98544	-3.83367	6.70985	0.0167161	0.497606	-0.0428617	-3.83367	0.00537594	0.942215	0.973595
ENSG00000018869	147948	ZNF582	19	zinc finger protein 582	3341	-0.754483	-1.93058	5.87047	0.0240986	0.496801	-0.26181	-1.93058	0.788499	0.384181	0.999937	-0.435456	-1.93058	1.53687	0.228175	0.834539	-0.309993	-1.93058	0.844722	0.368039	0.593861
ENSG00000266668	100847017	MIR5692C2	7	microRNA 5692c-2	77	-0.754007	-3.62669	0.98148	0.332629	0.806668	0.62278	-3.62669	0.937681	0.343424	0.999937	0.19696	-3.62669	0.0662094	0.799335	0.973618	0.134955	-3.62669	0.0331956	0.8571	0.933194
ENSG00000253414	100507420	LINC01605	8	long intergenic non-protein coding RNA 1605	742	0.75304	-2.97543	1.44151	0.242692	0.764181	0.339006	-2.97543	0.281032	0.601347	0.999937	-0.721449	-2.97543	1.20606	0.284014	0.854946	-0.408468	-2.97543	0.434215	0.516781	0.71647
ENSG00000257913	105369758	DDN-AS1	12	DDN and PRKAG1 antisense RNA 1	2244	0.749561	-1.57091	6.30912	0.0198674	0.479743	0.351212	-1.57091	1.3375	0.259907	0.999937	0.152728	-1.57091	0.269728	0.608712	0.940449	0.298499	-1.57091	1.0937	0.307033	0.536785
ENSG00000228358	105377390	LINC02263	4	long intergenic non-protein coding RNA 2263	12555	0.748817	-3.87062	0.75473	0.394382	0.835861	-0.170193	-3.87062	0.0327571	0.858037	0.999937	0.45669	-3.87062	0.281807	0.600849	0.937389	1.48556	-3.87062	3.87081	0.0618957	0.211953
ENSG00000146700	136853	SSC4D	7	scavenger receptor cysteine rich family member with 4 domains	2821	0.748155	-2.64908	1.762	0.198016	0.742432	0.240159	-2.64908	0.172828	0.681646	0.999937	-0.91139	-2.64908	2.40339	0.135371	0.784464	-0.483271	-2.64908	0.784496	0.38537	0.610065
ENSG00000091513	7018	TF	3	transferrin	26038	0.747751	-2.64271	2.13386	0.158244	0.720428	0.312313	-2.64271	0.356152	0.556756	0.999937	-0.599905	-2.64271	1.26433	0.272978	0.852812	-0.0889588	-2.64271	0.0324384	0.858721	0.933744
ENSG00000087116	9509	ADAMTS2	5	ADAM metallopeptidase with thrombospondin type 1 motif 2	8965	-0.745725	-3.1486	1.05491	0.315564	0.801221	0.769319	-3.1486	1.54929	0.226365	0.999937	-0.132613	-3.1486	0.0371275	0.848977	0.981566	-0.449577	-3.1486	0.42273	0.522325	0.7202
ENSG00000244752	1415	CRYBB2	22	crystallin beta B2	1047	-0.745426	-3.61604	0.855397	0.365086	0.822902	0.205952	-3.61604	0.0818096	0.777542	0.999937	0.217366	-3.61604	0.0575827	0.812585	0.975763	-0.26097	-3.61604	0.0784392	0.782046	0.891777
ENSG00000284343	693216	MIR631	15	microRNA 631	75	-0.744343	-2.92237	1.65761	0.211335	0.749258	-0.14618	-2.92237	0.074634	0.787259	0.999937	-0.200308	-2.92237	0.095274	0.760487	0.967242	0.672655	-2.92237	1.35294	0.257253	0.483599
ENSG00000255337	101928424	TMEM123-DT	11	TMEM123 divergent transcript	692	0.744263	-2.35654	2.85762	0.105094	0.670197	-0.27604	-2.35654	0.324231	0.574857	0.999937	-0.320232	-2.35654	0.78014	0.386669	0.894345	-0.645795	-2.35654	3.14176	0.090191	0.263338
ENSG00000165194	57526	PCDH19	X	protocadherin 19	9756	-0.743994	-2.61823	2.53053	0.125962	0.692558	-0.269246	-2.61823	0.37897	0.544485	0.999937	-0.123775	-2.61823	0.069219	0.794931	0.973441	0.339823	-2.61823	0.596529	0.448142	0.663607
ENSG00000121905	3208	HPCA	1	hippocalcin	1964	0.743967	-2.46712	2.36701	0.138215	0.708103	0.865547	-2.46712	3.35534	0.0805921	0.999937	-0.626302	-2.46712	1.31997	0.262962	0.852812	0.566383	-2.46712	1.44378	0.242332	0.467291
ENSG00000229851	100506356	ARSD-AS1	X	ARSD antisense RNA 1	816	0.743368	-3.93584	0.852334	0.36593	0.823351	-0.166997	-3.93584	0.0371135	0.849005	0.999937	-0.807112	-3.93584	0.496169	0.488594	0.91666	0.198007	-3.93584	0.0425563	0.838464	0.923548
ENSG00000006210	6376	CX3CL1	16	C-X3-C motif chemokine ligand 1	5960	0.742755	4.20285	16.1722	0.00101911	0.169017	1.35565	4.20285	54.1515	1.79464e-06	0.000763848	1.18825	4.20285	41.0842	9.40806e-06	0.00357563	2.00061	4.20285	115.011	1.23606e-08	3.67551e-06
ENSG00000215912	100287898	TTC34	1	tetratricopeptide repeat domain 34	7780	0.742361	-2.43304	2.67735	0.116043	0.681072	0.560984	-2.43304	1.52939	0.229273	0.999937	0.480432	-2.43304	1.02313	0.322799	0.873907	0.554083	-2.43304	1.44569	0.242031	0.466878
ENSG00000203280	100128531	KIAA1671-AS1	22	KIAA1671 antisense RNA 1	957	0.741602	-2.84465	1.66111	0.210871	0.74895	1.29353	-2.84465	5.74122	0.0255308	0.875357	-0.147344	-2.84465	0.0791432	0.781097	0.971765	-0.839441	-2.84465	2.36465	0.138402	0.338741
ENSG00000100288	1120	CHKB	22	choline kinase beta	2866	-0.741126	-1.06477	5.17094	0.033099	0.534982	-0.0168921	-1.06477	0.00309589	0.956131	0.999937	-0.0809804	-1.06477	0.0647663	0.801484	0.973618	-0.0232201	-1.06477	0.00560141	0.941018	0.973023
ENSG00000153086	130013	ACMSD	2	aminocarboxymuconate semialdehyde decarboxylase	2716	0.740768	-2.15351	2.30325	0.143374	0.712296	0.0547338	-2.15351	0.0114309	0.915827	0.999937	-0.282288	-2.15351	0.348455	0.561017	0.931778	-0.313939	-2.15351	0.447519	0.51049	0.711379
ENSG00000143355	56956	LHX9	1	LIM homeobox 9	10442	-0.740502	-3.40886	1.34781	0.258131	0.772224	0.509638	-3.40886	0.858471	0.364242	0.999937	0.370665	-3.40886	0.343278	0.56392	0.931778	0.541779	-3.40886	0.795987	0.381972	0.607122
ENSG00000187372	56123	PCDHB13	5	protocadherin beta 13	5061	-0.740437	-2.79164	1.61684	0.216841	0.753569	0.577517	-2.79164	1.36366	0.255431	0.999937	-0.119864	-2.79164	0.0617798	0.806015	0.974387	0.198417	-2.79164	0.187324	0.669376	0.823845
ENSG00000145365	92610	TIFA	4	TRAF interacting protein with forkhead associated domain	4256	0.740043	2.8621	34.1843	7.0355e-06	0.00565628	1.04092	2.8621	68.7588	3.29296e-08	2.88754e-05	0.291465	2.8621	5.58022	0.0274498	0.566009	0.555906	2.8621	20.6921	0.000158632	0.00548643
ENSG00000276043	29128	UHRF1	19	ubiquitin like with PHD and ring finger domains 1	5145	0.738989	0.285892	6.32762	0.0203401	0.479916	0.156085	0.285892	0.269053	0.609538	0.999937	-0.551014	0.285892	3.84899	0.0635382	0.709952	-0.111453	0.285892	0.170046	0.684364	0.832333
ENSG00000173991	8557	TCAP	17	titin-cap	960	-0.738662	-2.21487	4.35476	0.0487329	0.585341	0.0456882	-2.21487	0.0196547	0.889784	0.999937	0.428607	-2.21487	1.18216	0.288711	0.854946	1.06301	-2.21487	8.52942	0.00793454	0.0653638
ENSG00000143816	7483	WNT9A	1	Wnt family member 9A	4005	-0.734351	-1.76078	3.12391	0.0910513	0.660808	0.198931	-1.76078	0.280959	0.601394	0.999937	-0.293949	-1.76078	0.544941	0.468211	0.914968	0.127223	-1.76078	0.113832	0.739027	0.865695
ENSG00000231742	101927541	LINC01273	20	long intergenic non-protein coding RNA 1273	1861	-0.731958	-2.61903	3.18863	0.0879759	0.655647	-0.316935	-2.61903	0.681126	0.418078	0.999937	-0.16082	-2.61903	0.186002	0.670471	0.951858	-0.16912	-2.61903	0.215009	0.647434	0.808297
ENSG00000235387	158376	SPAAR	9	small regulatory polypeptide of amino acid response	2902	-0.731579	-2.22642	3.14052	0.0902505	0.65851	-1.69906	-2.22642	14.2591	0.00104269	0.145087	0.458	-2.22642	1.23382	0.278685	0.85362	0.214089	-2.22642	0.270326	0.608317	0.782456
ENSG00000240053	58496	LY6G5B	6	lymphocyte antigen 6 family member G5B	3222	-0.731018	0.590591	9.76027	0.00495702	0.348364	-0.176272	0.590591	0.615146	0.44126	0.999937	0.0496737	0.590591	0.0439143	0.835951	0.981052	0.243424	0.590591	1.10323	0.305013	0.535203
ENSG00000162739	114836	SLAMF6	1	SLAM family member 6	2746	-0.730838	-3.00484	1.52203	0.23036	0.759971	-0.102626	-3.00484	0.0354957	0.852291	0.999937	-0.0138272	-3.00484	0.000593995	0.980776	0.99656	-0.41487	-3.00484	0.529484	0.474514	0.683224
ENSG00000186105	100130733	LRRC70	5	leucine rich repeat containing 70	2163	-0.730703	-3.04619	1.96675	0.174777	0.728614	-0.526495	-3.04619	1.10925	0.3037	0.999937	0.38374	-3.04619	0.547859	0.467037	0.914716	-0.138873	-3.04619	0.0683741	0.796157	0.899441
ENSG00000125735	8740	TNFSF14	19	TNF superfamily member 14	4780	-0.729403	-3.38822	0.364138	0.552667	0.892548	1.55583	-3.38822	2.95631	0.100222	0.999937	1.77784	-3.38822	2.87298	0.104829	0.755144	3.09111	-3.38822	11.1115	0.00314789	0.0381526
ENSG00000259426	145694	KIF23-AS1	15	KIF23 and PAQR5 antisense RNA 1	4717	0.728256	-2.17085	4.25867	0.0510706	0.594099	0.904795	-2.17085	6.87437	0.015587	0.743091	-0.603584	-2.17085	1.40997	0.247753	0.845094	0.184077	-2.17085	0.170257	0.683886	0.832218
ENSG00000176383	79369	B3GNT4	12	UDP-GlcNAc:betaGal beta-1,3-N-acetylglucosaminyltransferase 4	4552	0.727691	-0.346625	11.2158	0.00290983	0.280244	0.193343	-0.346625	0.754382	0.394489	0.999937	-0.0458635	-0.346625	0.0491021	0.826682	0.978607	0.125481	-0.346625	0.385737	0.540945	0.734446
ENSG00000234479	23782	AP1B1P1	22	AP1B1 pseudogene 1	827	-0.726885	-4.13365	0.878182	0.358897	0.819168	0.44278	-4.13365	0.457923	0.505665	0.999937	0.0477016	-4.13365	0.0022874	0.962287	0.994896	2.55727	-4.13365	12.5259	0.00184691	0.0273559
ENSG00000179564	132228	LSMEM2	3	leucine rich single-pass membrane protein 2	1434	-0.725779	-3.06863	1.80166	0.19323	0.742158	-0.524669	-3.06863	1.01752	0.324099	0.999937	0.156007	-3.06863	0.0742911	0.787736	0.972704	0.0745331	-3.06863	0.0173793	0.896319	0.952065
ENSG00000167476	126306	JSRP1	19	junctional sarcoplasmic reticulum protein 1	1950	-0.724558	-3.04108	1.28361	0.269453	0.777684	-0.489458	-3.04108	0.640451	0.432124	0.999937	-0.356622	-3.04108	0.289083	0.596218	0.937389	0.307642	-3.04108	0.256528	0.617565	0.78829
ENSG00000272568	100506497	CPVL-AS2	7	CPVL antisense RNA 2	4928	-0.724005	-1.37984	5.60076	0.0271962	0.514199	-0.491833	-1.37984	2.77425	0.11	0.999937	0.400051	-1.37984	1.61665	0.216866	0.827599	0.0193585	-1.37984	0.00369936	0.952051	0.977603
ENSG00000179284	199699	DAND5	19	DAN domain BMP antagonist family member 5	1967	0.722978	-4.01774	0.308576	0.584173	0.903372	0.973748	-4.01774	0.623071	0.438352	0.999937	0.251288	-4.01774	0.0806484	0.779082	0.971765	-0.563333	-4.01774	0.358321	0.555567	0.744935
ENSG00000170381	9723	SEMA3E	7	semaphorin 3E	8450	0.722164	-3.426	1.3916	0.250763	0.767486	0.212936	-3.426	0.113006	0.73994	0.999937	0.681029	-3.426	1.35216	0.257387	0.85041	0.76652	-3.426	1.82826	0.1901	0.407476
ENSG00000183484	29933	GPR132	14	G protein-coupled receptor 132	4194	0.721731	-2.49779	3.624	0.0701442	0.627043	0.585541	-2.49779	2.39782	0.135802	0.999937	0.855951	-2.49779	4.96029	0.0365082	0.614397	0.60245	-2.49779	2.44849	0.13194	0.32954
ENSG00000185633	56901	NDUFA4L2	12	NDUFA4 mitochondrial complex associated like 2	2803	0.72138	-1.59641	3.35735	0.0805075	0.64383	-0.110433	-1.59641	0.0704428	0.79317	0.999937	0.260182	-1.59641	0.449999	0.509333	0.920921	-0.0398026	-1.59641	0.0104994	0.919317	0.962667
ENSG00000132563	51308	REEP2	5	receptor accessory protein 2	3244	-0.719761	-3.80969	0.647859	0.429511	0.849374	-0.749879	-3.80969	0.7283	0.402651	0.999937	-0.876995	-3.80969	0.685949	0.41646	0.903247	-0.149943	-3.80969	0.0260421	0.873274	0.940612
ENSG00000251365	109729133	LINC02236	5	long intergenic non-protein coding RNA 2236	5709	-0.719731	-3.2547	1.3951	0.250184	0.767289	-0.246385	-3.2547	0.186259	0.670258	0.999937	-1.5001	-3.2547	4.65541	0.0421656	0.64079	-0.384872	-3.2547	0.42209	0.522637	0.720447
ENSG00000122863	9469	CHST3	10	carbohydrate sulfotransferase 3	6934	-0.719675	0.237855	10.0547	0.00443304	0.335936	-0.2306	0.237855	1.10696	0.304188	0.999937	-0.0691179	0.237855	0.079973	0.779983	0.971765	-0.220941	0.237855	0.82826	0.372661	0.598281
ENSG00000146221	202500	TCTE1	6	t-complex-associated-testis-expressed 1	3086	-0.717056	-3.97589	0.880721	0.358216	0.81886	0.468391	-3.97589	0.511847	0.481881	0.999937	-0.176284	-3.97589	0.0351408	0.853023	0.981879	0.402696	-3.97589	0.22693	0.638517	0.801682
ENSG00000160097	252995	FNDC5	1	fibronectin type III domain containing 5	3199	0.716075	-2.78394	3.11767	0.0913544	0.661253	0.160313	-2.78394	0.146817	0.705281	0.999937	-0.334207	-2.78394	0.55056	0.465955	0.914402	0.023271	-2.78394	0.00303458	0.956567	0.98033
ENSG00000199059	442891	MIR135B	1	microRNA 135b	97	-0.715275	-2.95611	1.59078	0.220455	0.753691	-0.140647	-2.95611	0.0723333	0.790481	0.999937	0.958666	-2.95611	2.88565	0.103503	0.753991	1.20155	-2.95611	4.91822	0.0372354	0.157557
ENSG00000174371	9156	EXO1	1	exonuclease 1	4137	0.715006	-1.41471	3.50156	0.0746997	0.636355	0.412223	-1.41471	1.14659	0.295897	0.999937	0.361284	-1.41471	1.01811	0.323962	0.874431	0.0246722	-1.41471	0.00470588	0.945929	0.974695
ENSG00000180190	157695	TDRP	8	testis development related protein	3449	0.714201	-2.38041	2.42587	0.133648	0.700578	0.294675	-2.38041	0.396825	0.535236	0.999937	-0.276813	-2.38041	0.356389	0.556627	0.930582	-0.113596	-2.38041	0.0647542	0.801502	0.902779
ENSG00000010319	56920	SEMA3G	3	semaphorin 3G	5047	0.713905	-3.52344	1.33112	0.261014	0.773383	0.530361	-3.52344	0.735797	0.400279	0.999937	-0.947726	-3.52344	1.75974	0.198293	0.821804	-0.258225	-3.52344	0.165747	0.687862	0.834612
ENSG00000185038	339766	MROH2A	2	maestro heat like repeat family member 2A	5730	0.713355	-3.4539	1.27431	0.271146	0.778436	-0.0572229	-3.4539	0.00729977	0.932687	0.999937	0.548078	-3.4539	0.655887	0.426708	0.904573	-0.142723	-3.4539	0.0406738	0.842026	0.924853
ENSG00000162998	2487	FRZB	2	frizzled related protein	2637	-0.711854	-3.16271	1.01844	0.323884	0.805517	0.75659	-3.16271	1.58684	0.221006	0.999937	1.58706	-3.16271	4.92463	0.0371235	0.616591	1.30746	-3.16271	3.30826	0.0826023	0.250286
ENSG00000178184	84552	PARD6G	18	par-6 family cell polarity regulator gamma	4192	-0.711606	-1.10073	4.84506	0.0385391	0.552254	-0.00101078	-1.10073	1.21178e-05	0.997254	0.999937	-0.530215	-1.10073	3.20401	0.0872628	0.737971	-0.488338	-1.10073	2.84559	0.105786	0.288303
ENSG00000198502	3127	HLA-DRB5	6	major histocompatibility complex, class II, DR beta 5	1250	-0.711085	-3.35515	1.47034	0.23818	0.763013	0.0872587	-3.35515	0.0272002	0.870512	0.999937	-0.0657218	-3.35515	0.0120732	0.913504	0.98798	-0.483397	-3.35515	0.635323	0.433946	0.650596
ENSG00000224165	729723	DNAJC27-AS1	2	DNAJC27 antisense RNA 1	6014	0.710904	-2.97304	1.77341	0.196624	0.742158	0.769217	-2.97304	2.15396	0.156385	0.999937	0.194483	-2.97304	0.133015	0.718816	0.961702	-0.110884	-2.97304	0.0431264	0.837402	0.923142
ENSG00000180447	2619	GAS1	9	growth arrest specific 1	3145	-0.71036	-1.501	3.19478	0.0879556	0.655647	-0.703825	-1.501	3.23285	0.0862087	0.999937	-0.556644	-1.501	1.61335	0.217572	0.827838	-1.10683	-1.501	5.9842	0.0230872	0.120702
ENSG00000169184	4330	MN1	22	MN1 proto-oncogene, transcriptional regulator	8257	-0.709468	-1.12903	6.38706	0.019206	0.477215	-0.174605	-1.12903	0.430865	0.518387	0.999937	0.446662	-1.12903	1.99849	0.171482	0.807191	0.980793	-1.12903	10.9219	0.00323158	0.0387872
ENSG00000124882	2069	EREG	4	epiregulin	5713	0.70806	-1.71842	2.72132	0.11344	0.680703	0.562527	-1.71842	1.72084	0.203314	0.999937	0.748122	-1.71842	2.52833	0.126304	0.77552	0.657943	-1.71842	2.02302	0.169168	0.380375
ENSG00000111664	2784	GNB3	12	G protein subunit beta 3	3437	-0.707834	-1.61338	2.74679	0.111674	0.680703	0.0445023	-1.61338	0.0129853	0.910311	0.999937	0.0148273	-1.61338	0.0014656	0.969808	0.995069	0.0522655	-1.61338	0.0192274	0.890981	0.949517
ENSG00000169962	83756	TAS1R3	1	taste 1 receptor member 3	3475	-0.707667	-0.774493	6.42063	0.0189287	0.476772	0.0786963	-0.774493	0.0892748	0.767911	0.999937	0.471106	-0.774493	1.90591	0.181315	0.815702	0.439639	-0.774493	1.72572	0.202523	0.422369
ENSG00000233602	100874278	ERI3-IT1	1	ERI3 intronic transcript 1	619	-0.706375	-3.61689	0.901884	0.352616	0.816401	-0.604176	-3.61689	0.70732	0.409403	0.999937	0.990024	-3.61689	1.27723	0.270612	0.852812	1.23882	-3.61689	2.25185	0.147702	0.351609
ENSG00000114113	5948	RBP2	3	retinol binding protein 2	845	0.705224	2.71378	15.0223	0.0010453	0.16933	-0.079325	2.71378	0.184532	0.672423	0.999937	-0.0579948	2.71378	0.103674	0.751042	0.965752	0.0229932	2.71378	0.0165764	0.898933	0.953022
ENSG00000270332	101928550	SMC2-DT	9	SMC2 divergent transcript	8585	0.705183	-3.08823	1.52208	0.230352	0.759971	0.667801	-3.08823	1.3997	0.249429	0.999937	-0.0351266	-3.08823	0.00466429	0.946169	0.993444	0.0295163	-3.08823	0.00348187	0.95348	0.978637
ENSG00000164621	9597	SMAD5-AS1	5	SMAD5 antisense RNA 1	1816	-0.705105	-3.7743	0.876921	0.359235	0.819318	-1.52485	-3.7743	3.48921	0.0751778	0.999937	-0.0670743	-3.7743	0.00846744	0.927518	0.990651	0.977899	-3.7743	2.35099	0.13949	0.340445
ENSG00000177335	286122	LINC02904	8	long intergenic non-protein coding RNA 2904	4087	-0.704698	-0.878626	8.79347	0.00715551	0.390263	-0.0503066	-0.878626	0.0512354	0.823022	0.999937	0.0919981	-0.878626	0.166211	0.68745	0.954579	0.128126	-0.878626	0.334678	0.568806	0.754711
ENSG00000285793	285074	ANAPC1P2	2	ANAPC1 pseudogene 2	2217	0.704404	-2.77785	2.99889	0.0973527	0.666685	0.494217	-2.77785	1.46652	0.238772	0.999937	-0.388365	-2.77785	0.850685	0.366385	0.889651	0.0318459	-2.77785	0.00660221	0.935976	0.970399
ENSG00000285278	109729173	TFAP2A-AS2	6	TFAP2A antisense RNA 2	3427	0.704188	-3.16131	1.25157	0.275346	0.779659	0.696136	-3.16131	1.27185	0.271596	0.999937	1.12349	-3.16131	3.83443	0.0630389	0.709744	0.645181	-3.16131	1.22381	0.280591	0.509348
ENSG00000204983	5644	PRSS1	7	serine protease 1	1872	0.704134	0.919253	25.3012	4.92918e-05	0.0229612	0.349485	0.919253	6.14014	0.0213905	0.809166	-0.344621	0.919253	6.35634	0.0194637	0.518404	0.0595724	0.919253	0.201157	0.658185	0.816459
ENSG00000225578	100874001	NCBP2-AS1	3	NCBP2 antisense RNA 1	562	0.703648	-3.77069	1.12992	0.299346	0.796019	-0.272249	-3.77069	0.145699	0.70635	0.999937	0.481858	-3.77069	0.18906	0.667945	0.95157	0.852758	-3.77069	0.71618	0.406531	0.628907
ENSG00000204248	1302	COL11A2	6	collagen type XI alpha 2 chain	7364	-0.702398	-0.907951	4.36625	0.0484617	0.585027	0.303012	-0.907951	0.957565	0.338463	0.999937	0.729449	-0.907951	4.00282	0.0579422	0.694507	1.02875	-0.907951	8.64148	0.00759303	0.0637609
ENSG00000258947	10381	TUBB3	16	tubulin beta 3 class III	7421	-0.700858	0.20326	5.9383	0.023383	0.493058	-0.0326654	0.20326	0.0148586	0.904091	0.999937	0.0348945	0.20326	0.0206574	0.887027	0.986987	0.127169	0.20326	0.28303	0.600066	0.776821
ENSG00000183034	92736	OTOP2	17	otopetrin 2	3001	0.699032	-4.24185	0.673713	0.420585	0.846617	0.990883	-4.24185	1.49238	0.234806	0.999937	0.0471408	-4.24185	0.00135858	0.970931	0.995069	-0.16639	-4.24185	0.0168203	0.89799	0.952537
ENSG00000065328	55388	MCM10	10	minichromosome maintenance 10 replication initiation factor	5456	0.699003	-1.42005	2.96654	0.0990651	0.667529	0.0601807	-1.42005	0.0203575	0.887845	0.999937	0.167301	-1.42005	0.201029	0.658286	0.948754	0.038959	-1.42005	0.0111684	0.916795	0.961726
ENSG00000141337	22901	ARSG	17	arylsulfatase G	6583	0.698887	-3.77309	0.620761	0.43919	0.85375	-0.134076	-3.77309	0.0199045	0.889091	0.999937	-0.0350355	-3.77309	0.00165516	0.967916	0.99497	-0.510279	-3.77309	0.336472	0.56778	0.753909
ENSG00000207730	406984	MIR200B	1	microRNA 200b	95	-0.698114	1.1531	13.5048	0.00133201	0.192759	-0.486731	1.1531	6.78487	0.0161903	0.750426	0.024381	1.1531	0.0140857	0.906606	0.98798	-0.0270985	1.1531	0.017849	0.894936	0.951201
ENSG00000171631	5031	P2RY6	11	pyrimidinergic receptor P2Y6	10778	-0.69735	-0.0442332	18.1257	0.000323051	0.0865737	0.264934	-0.0442332	2.97901	0.0984014	0.999937	-0.0172102	-0.0442332	0.00961647	0.922772	0.989308	0.491476	-0.0442332	8.70444	0.0074083	0.0627926
ENSG00000135636	8291	DYSF	2	dysferlin	8743	0.697134	-0.902444	5.95296	0.0232315	0.493058	0.625164	-0.902444	4.84635	0.0385158	0.97317	0.336341	-0.902444	1.36478	0.255242	0.85041	0.0373578	-0.902444	0.016805	0.898036	0.952537
ENSG00000261760	100507334		2	novel ion transport protein domain-containing pseudogene	1946	0.697035	-3.08609	1.75623	0.198724	0.742915	0.41221	-3.08609	0.598865	0.447266	0.999937	0.442087	-3.08609	0.663575	0.42405	0.904573	-0.350012	-3.08609	0.376722	0.545671	0.738118
ENSG00000089685	332	BIRC5	17	baculoviral IAP repeat containing 5	3815	0.696655	-1.68572	4.07549	0.0558891	0.607199	0.134609	-1.68572	0.143614	0.708355	0.999937	-0.189906	-1.68572	0.305728	0.585901	0.935005	0.0970984	-1.68572	0.0874805	0.770185	0.884525
ENSG00000133246	84106	PRAM1	19	PML-RARA regulated adaptor molecule 1	3291	-0.696404	-3.22945	1.27631	0.270781	0.777972	0.488134	-3.22945	0.808459	0.378334	0.999937	-1.23421	-3.22945	3.07218	0.0935997	0.745981	-0.28152	-3.22945	0.214416	0.647886	0.808718
ENSG00000225492	400759	GBP1P1	1	guanylate binding protein 1 pseudogene 1	2352	-0.696397	-2.84448	1.3796	0.252754	0.768322	-0.704702	-2.84448	1.46924	0.238351	0.999937	-0.27907	-2.84448	0.201795	0.657679	0.948754	0.166909	-2.84448	0.0825395	0.77658	0.888437
ENSG00000120729	9499	MYOT	5	myotilin	2826	-0.695206	-3.37489	1.85417	0.187112	0.73843	-0.624436	-3.37489	1.57398	0.222824	0.999937	-1.07691	-3.37489	2.85927	0.105	0.755462	0.227532	-3.37489	0.184717	0.67154	0.824621
ENSG00000169679	699	BUB1	2	BUB1 mitotic checkpoint serine/threonine kinase	6304	0.694084	-0.591068	7.37536	0.0126386	0.457804	0.260714	-0.591068	0.999194	0.328398	0.999937	-0.413248	-0.591068	3.34351	0.081092	0.732277	-0.740239	-0.591068	10.6125	0.00361325	0.041433
ENSG00000104140	171177	RHOV	15	ras homolog family member V	1650	0.693766	1.97822	24.0363	6.70875e-05	0.0285543	1.09051	1.97822	60.7681	9.18829e-08	6.43387e-05	0.241337	1.97822	2.9106	0.102109	0.753991	0.182535	1.97822	1.68777	0.207375	0.428427
ENSG00000008735	23542	MAPK8IP2	22	mitogen-activated protein kinase 8 interacting protein 2	5793	-0.69365	-1.35751	8.91384	0.00682876	0.38807	-0.180058	-1.35751	0.675069	0.420125	0.999937	0.349918	-1.35751	2.32588	0.141517	0.788044	0.190124	-1.35751	0.6978	0.412524	0.633241
ENSG00000266967	80755	AARSD1	17	alanyl-tRNA synthetase domain containing 1	3704	-0.69306	-0.713729	8.89117	0.00688903	0.38807	-0.410259	-0.713729	3.33492	0.081457	0.999937	0.409645	-0.713729	2.76962	0.11028	0.760261	0.662888	-0.713729	7.7838	0.0106901	0.0777874
ENSG00000135835	57710	KIAA1614	1	KIAA1614	10452	-0.692466	-2.5475	2.40691	0.1351	0.703263	-0.291501	-2.5475	0.476654	0.497177	0.999937	-0.808276	-2.5475	2.73944	0.112127	0.7619	-0.603824	-2.5475	1.70248	0.205477	0.426056
ENSG00000185689	404220	C6orf201	6	chromosome 6 open reading frame 201	3319	0.692342	-3.46216	1.10462	0.304687	0.797512	0.444671	-3.46216	0.451337	0.50871	0.999937	1.91197	-3.46216	6.29335	0.0200043	0.522542	1.21198	-3.46216	2.27683	0.145579	0.348834
ENSG00000260388	100861549	LINC00562	13	long intergenic non-protein coding RNA 562	2470	-0.691399	-2.0164	3.90625	0.060805	0.621405	-0.311906	-2.0164	0.878567	0.358793	0.999937	0.229612	-2.0164	0.420298	0.523512	0.922673	0.277085	-2.0164	0.645107	0.430479	0.648512
ENSG00000123405	4778	NFE2	12	nuclear factor, erythroid 2	2363	-0.690603	-1.89099	3.7864	0.064585	0.623173	-0.442409	-1.89099	1.69128	0.20692	0.999937	1.08408	-1.89099	8.14963	0.0092246	0.388341	2.36255	-1.89099	47.3779	6.5912e-07	7.49085e-05
ENSG00000221818	64641	EBF2	8	EBF transcription factor 2	7098	-0.690169	-2.10397	3.19879	0.0875043	0.655411	-0.151987	-2.10397	0.173618	0.680963	0.999937	0.489311	-2.10397	1.14434	0.29636	0.859821	0.688526	-2.10397	2.46316	0.130848	0.327867
ENSG00000213760	534	ATP6V1G2	6	ATPase H+ transporting V1 subunit G2	2165	-0.689996	-3.15837	1.22845	0.279705	0.782906	-0.142197	-3.15837	0.0607814	0.807556	0.999937	0.668642	-3.15837	1.08233	0.309501	0.867107	0.879694	-3.15837	2.03576	0.167707	0.378273
ENSG00000171116	100506164	HSFX1	X	heat shock transcription factor family, X-linked 1	1963	-0.68931	-2.35102	3.19885	0.0875013	0.655411	0.305764	-2.35102	0.787305	0.384535	0.999937	0.20785	-2.35102	0.327634	0.572872	0.931778	0.244223	-2.35102	0.475537	0.497676	0.700697
ENSG00000158816	127731	VWA5B1	1	von Willebrand factor A domain containing 5B1	11045	0.689296	-3.11153	1.82775	0.19016	0.741452	0.184331	-3.11153	0.123145	0.728993	0.999937	-0.540899	-3.11153	1.10737	0.304101	0.864613	-0.577669	-3.11153	1.32735	0.26167	0.488272
ENSG00000124721	1769	DNAH8	6	dynein axonemal heavy chain 8	15348	-0.689243	-2.45242	2.1108	0.160409	0.723457	-0.64988	-2.45242	1.9552	0.175996	0.999937	-0.252302	-2.45242	0.23218	0.634681	0.94471	-0.223879	-2.45242	0.19321	0.664555	0.820417
ENSG00000105327	27113	BBC3	19	BCL2 binding component 3	3185	0.688261	3.85035	57.8346	1.37386e-07	0.000596446	1.02341	3.85035	128.539	1.2055e-10	2.61678e-06	0.47333	3.85035	26.8482	3.42068e-05	0.00979216	0.361653	3.85035	15.7887	0.000645571	0.0141999
ENSG00000133863	56154	TEX15	8	testis expressed 15, meiosis and synapsis associated	11869	0.688208	-3.27004	1.05538	0.31546	0.801221	0.527303	-3.27004	0.619796	0.439541	0.999937	-1.34782	-3.27004	3.23358	0.0859106	0.736661	-0.289362	-3.27004	0.201876	0.657616	0.81608
ENSG00000225937	50652	PCA3	9	prostate cancer associated 3	14176	-0.688041	-3.85866	0.929132	0.345588	0.814483	-0.978811	-3.85866	1.83378	0.189459	0.999937	-0.0306269	-3.85866	0.00124099	0.972217	0.995228	0.890914	-3.85866	1.3737	0.253741	0.480038
ENSG00000177202	171169	SPACA4	19	sperm acrosome associated 4	973	-0.686058	-3.72796	0.74574	0.397166	0.837329	0.557886	-3.72796	0.689655	0.415223	0.999937	-1.57243	-3.72796	4.20908	0.0523267	0.676803	-0.433409	-3.72796	0.45138	0.50869	0.709841
ENSG00000151967	29970	SCHIP1	3	schwannomin interacting protein 1	7645	-0.68441	-3.24736	1.27785	0.270499	0.777972	-0.835034	-3.24736	1.90931	0.180942	0.999937	-0.722317	-3.24736	1.33358	0.260585	0.852812	-0.885041	-3.24736	2.06052	0.165256	0.375191
ENSG00000213397	55559	HAUS7	X	HAUS augmin like complex subunit 7	3966	-0.683293	-2.42489	2.28285	0.145073	0.712394	-0.30259	-2.42489	0.494345	0.489386	0.999937	-0.293752	-2.42489	0.286008	0.598166	0.937389	1.02268	-2.42489	4.75885	0.0401421	0.164792
ENSG00000255346	79400	NOX5	15	NADPH oxidase 5	12530	-0.682648	-3.77262	0.782169	0.386063	0.833561	0.458926	-3.77262	0.477387	0.49685	0.999937	-0.0366694	-3.77262	0.00278734	0.958373	0.994458	-0.969742	-3.77262	1.63019	0.215018	0.437637
ENSG00000105613	22983	MAST1	19	microtubule associated serine/threonine kinase 1	7381	-0.681261	-1.31335	4.66428	0.0419876	0.570017	-0.439315	-1.31335	2.0919	0.16221	0.999937	0.127655	-1.31335	0.170312	0.683838	0.953772	-0.51279	-1.31335	2.59223	0.121676	0.312979
ENSG00000125931	4435	CITED1	X	Cbp/p300 interacting transactivator with Glu/Asp rich carboxy-terminal domain 1	1760	-0.680169	-3.58549	0.780261	0.386633	0.833561	-0.622037	-3.58549	0.692172	0.414386	0.999937	0.117207	-3.58549	0.0167299	0.898263	0.98798	-0.249989	-3.58549	0.0742052	0.787855	0.895767
ENSG00000262585	101928766	LINC01979	17	long intergenic non-protein coding RNA 1979	5271	-0.679461	-1.63487	5.00535	0.035747	0.54388	-0.067947	-1.63487	0.0577075	0.812386	0.999937	-0.19199	-1.63487	0.416687	0.525285	0.923529	0.165458	-1.63487	0.34277	0.564205	0.751405
ENSG00000163808	56992	KIF15	3	kinesin family member 15	5281	0.676812	-2.16877	1.22199	0.281448	0.783658	0.402257	-2.16877	0.425683	0.521178	0.999937	0.331469	-2.16877	0.418015	0.524918	0.923446	0.173661	-2.16877	0.117407	0.735262	0.863842
ENSG00000287925	101928701		10	novel transcript, antisense to C1QL3	4023	-0.675394	-3.2455	1.68964	0.207133	0.746127	-0.189167	-3.2455	0.150897	0.701421	0.999937	-1.01918	-3.2455	2.7897	0.109071	0.760261	-0.292958	-3.2455	0.291902	0.594444	0.772931
ENSG00000138400	130752	MDH1B	2	malate dehydrogenase 1B	2891	0.675054	-3.71225	0.612192	0.442323	0.854488	1.09881	-3.71225	1.82278	0.19074	0.999937	1.2237	-3.71225	1.70146	0.205609	0.822245	0.0547093	-3.71225	0.00273543	0.958762	0.981505
ENSG00000253537	56108	PCDHGA7	5	protocadherin gamma subfamily A, 7	5439	-0.6746	-1.94803	4.32463	0.0494527	0.587821	-0.268944	-1.94803	0.765121	0.391201	0.999937	0.0361291	-1.94803	0.0122712	0.912801	0.98798	0.217403	-1.94803	0.475774	0.49757	0.700697
ENSG00000197251	401253	LINC00336	6	long intergenic non-protein coding RNA 336	2109	-0.674423	-3.3125	1.2664	0.272598	0.779088	-1.4012	-3.3125	4.81124	0.0391591	0.975921	-0.183356	-3.3125	0.0827369	0.77632	0.971161	0.936651	-3.3125	2.8142	0.107617	0.291472
ENSG00000093009	8318	CDC45	22	cell division cycle 45	2978	0.674416	-1.13727	1.71975	0.205738	0.745396	0.532708	-1.13727	1.0791	0.31226	0.999937	0.0548477	-1.13727	0.0148291	0.904388	0.98798	0.35539	-1.13727	0.669272	0.423698	0.642667
ENSG00000177455	930	CD19	16	CD19 molecule	2681	0.674231	-3.90721	0.562911	0.461056	0.859546	0.251786	-3.90721	0.0752204	0.786447	0.999937	0.562014	-3.90721	0.381597	0.543106	0.929006	0.839738	-3.90721	0.950811	0.340137	0.567389
ENSG00000099769	3483	IGFALS	16	insulin like growth factor binding protein acid labile subunit	2332	0.673022	-2.60256	2.27459	0.145768	0.71295	1.06765	-2.60256	6.19833	0.0208517	0.805535	1.34631	-2.60256	6.261	0.0202884	0.52491	0.726535	-2.60256	1.68975	0.207118	0.428095
ENSG00000267470	100507433	ZNF571-AS1	19	ZNF571 antisense RNA 1	7599	-0.672997	-3.03208	1.8206	0.190995	0.741452	-1.05801	-3.03208	4.33314	0.0492482	0.999937	0.102604	-3.03208	0.0359846	0.85129	0.981566	0.191029	-3.03208	0.132703	0.719131	0.854423
ENSG00000133048	1116	CHI3L1	1	chitinase 3 like 1	3363	0.672584	-2.12844	2.47039	0.130313	0.696231	0.383666	-2.12844	0.791107	0.38341	0.999937	-0.455465	-2.12844	1.17826	0.289488	0.855355	-0.711043	-2.12844	2.86705	0.104556	0.28642
ENSG00000124126	57580	PREX1	20	phosphatidylinositol-3,4,5-trisphosphate dependent Rac exchange factor 1	7509	-0.672468	-2.94284	1.26096	0.273601	0.77944	-0.0877497	-2.94284	0.0254343	0.874748	0.999937	-0.591647	-2.94284	1.09513	0.306725	0.86511	0.488982	-2.94284	0.95742	0.338499	0.566086
ENSG00000116106	2043	EPHA4	2	EPH receptor A4	7554	-0.672042	-2.72455	1.78532	0.195185	0.742158	-0.195009	-2.72455	0.172519	0.681915	0.999937	-0.82017	-2.72455	2.5132	0.127198	0.77586	-0.339261	-2.72455	0.505863	0.484425	0.691539
ENSG00000249884	100526767	RNF103-CHMP3	2	RNF103-CHMP3 readthrough	1503	0.671452	-3.62438	1.38876	0.251232	0.767696	-0.526286	-3.62438	0.684695	0.41688	0.999937	0.916697	-3.62438	2.14798	0.156935	0.793355	0.338522	-3.62438	0.272408	0.606948	0.781391
ENSG00000105011	55723	ASF1B	19	anti-silencing function 1B histone chaperone	1958	0.67075	0.606242	9.53884	0.0053766	0.355784	0.174916	0.606242	0.629027	0.436201	0.999937	-0.27495	0.606242	1.68206	0.208117	0.823702	-0.181296	0.606242	0.75763	0.39349	0.617472
ENSG00000236740	101927189		6	novel transcript	3227	-0.670704	-2.65199	1.44176	0.242651	0.764181	-0.0361162	-2.65199	0.00499123	0.944317	0.999937	-0.302564	-2.65199	0.329299	0.571905	0.931778	0.355509	-2.65199	0.534625	0.472402	0.681823
ENSG00000139278	11010	GLIPR1	12	GLI pathogenesis related 1	6210	0.666027	-3.16394	0.931968	0.344868	0.814137	0.369709	-3.16394	0.281942	0.600763	0.999937	-0.0461808	-3.16394	0.00422497	0.948762	0.993711	0.101025	-3.16394	0.0222355	0.882824	0.945503
ENSG00000163126	200539	ANKRD23	2	ankyrin repeat domain 23	4103	0.666018	-1.63231	4.20077	0.0525406	0.597827	0.446006	-1.63231	1.87048	0.18526	0.999937	0.405706	-1.63231	1.49956	0.233719	0.834776	0.408906	-1.63231	1.5904	0.220507	0.443275
ENSG00000112139	266727	MDGA1	6	MAM domain containing glycosylphosphatidylinositol anchor 1	14690	-0.665806	-1.57097	4.18148	0.0530411	0.597827	-0.100981	-1.57097	0.109323	0.744051	0.999937	0.162716	-1.57097	0.242869	0.627035	0.943548	0.479655	-1.57097	2.30137	0.14353	0.345794
ENSG00000258099	102723619	ATXN2-AS	12	ATXN2 antisense RNA	485	-0.664703	-2.95839	1.2308	0.279257	0.782707	0.17617	-2.95839	0.107345	0.746291	0.999937	-0.147916	-2.95839	0.0751101	0.786599	0.97253	-0.680616	-2.95839	1.51395	0.23156	0.455874
ENSG00000115363	84141	EVA1A	2	eva-1 homolog A, regulator of programmed cell death	2745	0.66149	0.22364	6.54867	0.0179908	0.47394	0.473273	0.22364	3.35613	0.0806926	0.999937	-0.0741425	0.22364	0.0823279	0.776884	0.971369	-0.21099	0.22364	0.674502	0.420402	0.639814
ENSG00000226476	105378763	LINC01748	1	long intergenic non-protein coding RNA 1748	15496	0.660529	-3.16952	1.29201	0.267935	0.777684	-0.0269516	-3.16952	0.00196217	0.965069	0.999937	0.150306	-3.16952	0.0589648	0.810394	0.975491	-0.157415	-3.16952	0.0639311	0.80274	0.903322
ENSG00000187601	28986	MAGEH1	X	MAGE family member H1	1440	0.659848	0.528749	17.6336	0.000372352	0.0929039	0.216119	0.528749	1.84674	0.187963	0.999937	0.0433947	0.528749	0.077577	0.783215	0.971765	-0.415626	0.528749	6.96549	0.0149982	0.0944806
ENSG00000124875	6372	CXCL6	4	C-X-C motif chemokine ligand 6	2040	0.659226	2.50196	8.27898	0.0100883	0.424391	1.40549	2.50196	40.7358	5.42075e-06	0.00199438	1.76556	2.50196	69.1077	1.5082e-07	0.000218256	3.15835	2.50196	217.36	1.96808e-11	1.94187e-08
ENSG00000203805	196051	PLPP4	10	phospholipid phosphatase 4	3722	0.657902	-1.97222	3.54244	0.0731418	0.633302	0.360937	-1.97222	1.04556	0.31767	0.999937	-0.202295	-1.97222	0.358859	0.555273	0.930434	-0.062796	-1.97222	0.0369008	0.849433	0.929461
ENSG00000178752	151176	ERFE	2	erythroferrone	3584	0.657807	-3.32843	1.17146	0.290848	0.789411	-0.491268	-3.32843	0.54428	0.468478	0.999937	-0.217218	-3.32843	0.103346	0.750892	0.965674	-0.998715	-3.32843	1.95488	0.17603	0.38943
ENSG00000091137	5172	SLC26A4	7	solute carrier family 26 member 4	5607	-0.657742	-2.02399	1.89985	0.181982	0.734224	0.34025	-2.02399	0.627056	0.436911	0.999937	0.0205043	-2.02399	0.00206608	0.964156	0.994896	-0.218653	-2.02399	0.234108	0.633286	0.798626
ENSG00000170837	2850	GPR27	3	G protein-coupled receptor 27	2642	-0.657014	-2.83149	1.32009	0.262941	0.773383	-0.0908153	-2.83149	0.0294172	0.865391	0.999937	0.166396	-2.83149	0.101118	0.753498	0.966144	0.180099	-2.83149	0.125267	0.726768	0.859256
ENSG00000183092	57596	BEGAIN	14	brain enriched guanylate kinase associated	7882	-0.656794	-1.15474	3.68949	0.067839	0.623173	-0.721384	-1.15474	4.55948	0.0441454	0.99525	0.00220929	-1.15474	3.92262e-05	0.995059	0.998463	0.540969	-1.15474	2.70533	0.114259	0.300888
ENSG00000173557	339778	FAM166C	2	family with sequence similarity 166 member C	2504	0.656756	-3.02468	1.20665	0.283899	0.785612	0.316804	-3.02468	0.27206	0.607176	0.999937	-0.621734	-3.02468	1.25164	0.275333	0.853222	-1.47285	-3.02468	6.26553	0.0202483	0.112268
ENSG00000181322	347736	NME9	3	NME/NM23 family member 9	4119	0.656688	-3.36194	1.45983	0.239813	0.763658	-0.0604881	-3.36194	0.0111149	0.916994	0.999937	-0.306307	-3.36194	0.296756	0.591415	0.936522	-0.404469	-3.36194	0.539406	0.470452	0.680127
ENSG00000284693	100506022	LINC02606	1	long intergenic non-protein coding RNA 2606	3456	0.655084	-2.9046	2.93516	0.10076	0.668888	-0.0792484	-2.9046	0.0387839	0.845689	0.999937	-1.18363	-2.9046	8.78219	0.00718701	0.349497	-1.59933	-2.9046	15.5895	0.000686322	0.0147944
ENSG00000124116	140686	WFDC3	20	WAP four-disulfide core domain 3	2405	0.653062	-3.24193	0.972622	0.334773	0.807299	0.753611	-3.24193	1.38068	0.252574	0.999937	0.340491	-3.24193	0.330809	0.571032	0.931778	0.8546	-3.24193	2.36597	0.138297	0.338561
ENSG00000057149	6317	SERPINB3	18	serpin family B member 3	1707	0.652948	-0.943549	8.05376	0.00958584	0.419079	0.224527	-0.943549	0.915833	0.348993	0.999937	0.456783	-0.943549	4.03778	0.056944	0.690435	0.660958	-0.943549	8.95802	0.00671299	0.0595426
ENSG00000122877	1959	EGR2	10	early growth response 2	3707	0.652375	-2.14938	3.02783	0.0958503	0.666685	1.02932	-2.14938	8.01129	0.00975086	0.611674	1.13037	-2.14938	3.1369	0.0904242	0.741574	1.6157	-2.14938	7.69726	0.0110733	0.0791546
ENSG00000179133	256815	C10orf67	10	chromosome 10 open reading frame 67	6473	0.651899	-2.58444	2.69693	0.114791	0.681072	0.371678	-2.58444	0.860364	0.363724	0.999937	0.971529	-2.58444	5.78112	0.0250788	0.555495	1.03779	-2.58444	6.92894	0.0152314	0.0953585
ENSG00000260468	106144584	LINC01290	16	long intergenic non-protein coding RNA 1290	502	0.65169	-3.3294	0.800209	0.380735	0.831028	1.15188	-3.3294	2.84336	0.105915	0.999937	-0.19588	-3.3294	0.0793658	0.780797	0.971765	0.155954	-3.3294	0.057392	0.812889	0.909556
ENSG00000266437	100616371	MIR4746	19	microRNA 4746	71	-0.651451	-3.94881	0.253237	0.620043	0.915285	1.15331	-3.94881	1.29326	0.268259	0.999937	-1.66907	-3.94881	1.79476	0.194667	0.821461	-0.406231	-3.94881	0.159794	0.693383	0.83848
ENSG00000278611	101928238	ZNF426-DT	19	ZNF426 divergent transcript	1054	0.651264	-3.28492	1.1181	0.301827	0.796824	-0.55246	-3.28492	0.647566	0.429614	0.999937	0.240842	-3.28492	0.167379	0.686416	0.954579	-0.46763	-3.28492	0.583515	0.453071	0.667536
ENSG00000170345	2353	FOS	14	Fos proto-oncogene, AP-1 transcription factor subunit	3186	-0.651193	6.8284	56.4632	1.66678e-07	0.000603014	-0.333179	6.8284	14.9316	0.000842218	0.126083	-0.0177876	6.8284	0.0428166	0.837978	0.981315	-0.408544	6.8284	22.4973	9.88348e-05	0.00395102
ENSG00000179846	284353	NKPD1	19	NTPase KAP family P-loop domain containing 1	5051	-0.649222	-2.71038	2.91862	0.101667	0.669156	-0.31272	-2.71038	0.74796	0.396476	0.999937	0.123074	-2.71038	0.0934215	0.762751	0.9674	-0.797959	-2.71038	3.41264	0.0782215	0.242081
ENSG00000272549	401286	LINC02538	6	long intergenic non-protein coding RNA 2538	4569	0.648667	-2.3255	2.50884	0.127511	0.694913	0.537075	-2.3255	1.73345	0.201552	0.999937	-0.528892	-2.3255	1.46781	0.238573	0.838629	-0.28822	-2.3255	0.481968	0.494814	0.699204
ENSG00000206561	8292	COLQ	3	collagen like tail subunit of asymmetric acetylcholinesterase	9237	-0.64846	-1.18814	3.56082	0.0724536	0.631644	-0.00631363	-1.18814	0.000389525	0.984432	0.999937	0.0631124	-1.18814	0.0400612	0.843204	0.981461	-0.293773	-1.18814	0.853448	0.365623	0.591827
ENSG00000234719	729978	NPIPB2	16	nuclear pore complex interacting protein family member B2	3799	-0.64805	-2.34446	3.10919	0.0917683	0.662239	0.171145	-2.34446	0.259233	0.615727	0.999937	0.633646	-2.34446	2.68584	0.115498	0.76374	1.24487	-2.34446	11.9659	0.00223744	0.0307525
ENSG00000231185	101926941	SPRY4-AS1	5	SPRY4 antisense RNA 1	4121	-0.647674	-2.68623	1.83823	0.188944	0.740823	-0.711433	-2.68623	2.27615	0.145637	0.999937	0.275549	-2.68623	0.342035	0.56462	0.931778	0.280347	-2.68623	0.369624	0.549448	0.741023
ENSG00000183914	146754	DNAH2	17	dynein axonemal heavy chain 2	16839	-0.647557	-1.44244	4.79167	0.0395232	0.558615	-0.222913	-1.44244	0.635187	0.433995	0.999937	-0.498065	-1.44244	3.00888	0.0968309	0.750106	0.0148635	-1.44244	0.00303353	0.956575	0.98033
ENSG00000231521	105376171		9	novel transcript	285	-0.64753	-1.90892	2.8213	0.107199	0.673644	0.0748232	-1.90892	0.0434522	0.836798	0.999937	0.496711	-1.90892	1.50371	0.233093	0.834776	-0.00694311	-1.90892	0.000286264	0.986654	0.994483
ENSG00000263526	100616321	MIR378G	1	microRNA 378g	41	-0.647072	-2.54301	1.53943	0.2278	0.759601	0.155349	-2.54301	0.105185	0.748764	0.999937	0.468275	-2.54301	0.757348	0.393577	0.895846	-0.0220431	-2.54301	0.00160883	0.968368	0.986316
ENSG00000166432	84460	ZMAT1	X	zinc finger matrin-type 1	7514	-0.647032	-2.54449	2.03873	0.16741	0.726997	-0.230856	-2.54449	0.290828	0.595119	0.999937	0.216473	-2.54449	0.2399	0.629138	0.944067	-0.367972	-2.54449	0.650154	0.428707	0.64683
ENSG00000197083	134466	ZNF300P1	5	zinc finger protein 300 pseudogene 1	3783	-0.645908	-1.10304	6.97159	0.0149597	0.465912	-0.0773991	-1.10304	0.112233	0.740796	0.999937	-0.0244515	-1.10304	0.00907215	0.924982	0.990077	0.404907	-1.10304	2.77063	0.110219	0.294844
ENSG00000107968	1326	MAP3K8	10	mitogen-activated protein kinase kinase kinase 8	3517	0.644808	4.26827	18.8094	0.000418232	0.100873	1.26443	4.26827	73.0226	1.14545e-07	7.66647e-05	0.855053	4.26827	34.6904	1.56237e-05	0.00536225	1.10486	4.26827	58.068	5.70571e-07	6.6232e-05
ENSG00000284738	101928059		1	novel transcript, antisense to DENND4B	1468	-0.644235	-3.83373	0.570891	0.457937	0.858425	0.486941	-3.83373	0.44789	0.510317	0.999937	0.697174	-3.83373	0.932737	0.344673	0.882652	-1.36113	-3.83373	2.30014	0.143632	0.345925
ENSG00000166793	219539	YPEL4	11	yippee like 4	4460	-0.64311	-3.46593	0.891006	0.355479	0.817293	0.0458494	-3.46593	0.00536719	0.942262	0.999937	1.20634	-3.46593	2.98254	0.098214	0.753066	1.59297	-3.46593	5.80553	0.0248066	0.12549
ENSG00000131153	51659	GINS2	16	GINS complex subunit 2	3219	0.642403	-0.140678	4.29118	0.0505184	0.590842	0.454786	-0.140678	2.14792	0.157231	0.999937	-0.439965	-0.140678	2.54135	0.125491	0.775144	-0.438688	-0.140678	2.60875	0.120851	0.311595
ENSG00000148795	1586	CYP17A1	10	cytochrome P450 family 17 subfamily A member 1	3384	0.642086	-3.24244	1.61287	0.217386	0.753655	0.141266	-3.24244	0.0736571	0.78862	0.999937	0.606752	-3.24244	1.2558	0.274558	0.853037	0.233473	-3.24244	0.181798	0.673985	0.826331
ENSG00000198797	57795	BRINP2	1	BMP/retinoic acid inducible neural specific 2	4492	-0.641944	-3.57596	0.806904	0.378785	0.829303	-1.43977	-3.57596	3.50682	0.0744971	0.999937	-0.828651	-3.57596	0.935951	0.34386	0.882519	-0.185003	-3.57596	0.0581534	0.811677	0.908715
ENSG00000136010	160428	ALDH1L2	12	aldehyde dehydrogenase 1 family member L2	9493	0.641871	-3.32863	1.12103	0.301209	0.796678	-0.485375	-3.32863	0.528087	0.475091	0.999937	-1.40877	-3.32863	3.84011	0.0628587	0.709744	-0.115496	-3.32863	0.0369587	0.849317	0.929461
ENSG00000096996	3594	IL12RB1	19	interleukin 12 receptor subunit beta 1	4291	0.641319	-1.48267	4.98812	0.0360359	0.54388	0.363172	-1.48267	1.57032	0.223345	0.999937	0.309897	-1.48267	1.25696	0.274343	0.853036	0.104698	-1.48267	0.144801	0.707212	0.847557
ENSG00000090402	6476	SI	3	sucrase-isomaltase	6139	0.640523	6.28059	17.204	0.000795423	0.154163	0.121077	6.28059	0.616457	0.44413	0.999937	-0.211601	6.28059	1.91175	0.186247	0.817656	-0.325981	6.28059	4.53775	0.0494464	0.185703
ENSG00000092295	7051	TGM1	14	transglutaminase 1	3735	-0.639326	-0.115799	10.8919	0.00326662	0.293011	0.109199	-0.115799	0.356857	0.556369	0.999937	0.0964956	-0.115799	0.250319	0.62183	0.942898	0.0593404	-0.115799	0.0974245	0.757888	0.877365
ENSG00000221634	100302121	MIR1276	15	microRNA 1276	83	-0.63737	-3.95976	0.484431	0.493726	0.871795	1.54009	-3.95976	4.89727	0.0376035	0.97317	1.42509	-3.95976	3.04362	0.0950421	0.747117	0.220123	-3.95976	0.0579036	0.812074	0.908961
ENSG00000172023	5968	REG1B	2	regenerating family member 1 beta	2391	0.636632	-3.50118	0.922971	0.34716	0.814989	0.062852	-3.50118	0.0082042	0.92865	0.999937	-0.186956	-3.50118	0.058127	0.811719	0.975598	-0.128753	-3.50118	0.0298737	0.864361	0.936495
ENSG00000137411	57176	VARS2	6	valyl-tRNA synthetase 2, mitochondrial	6467	-0.636136	-1.84629	4.2645	0.0509252	0.593279	-0.066251	-1.84629	0.0525357	0.82083	0.999937	0.0284847	-1.84629	0.00785932	0.930162	0.991178	0.252906	-1.84629	0.678783	0.418868	0.638419
ENSG00000188396	343521	DYNLT4	1	dynein light chain Tctex-type 4	1355	-0.635724	-3.20489	1.08085	0.309824	0.799686	0.145293	-3.20489	0.0678613	0.796905	0.999937	-0.336975	-3.20489	0.281472	0.601065	0.937389	-0.14244	-3.20489	0.0558137	0.81543	0.911084
ENSG00000164076	79012	CAMKV	3	CaM kinase like vesicle associated	3613	-0.635676	-3.40175	0.819199	0.375241	0.827445	-0.436549	-3.40175	0.419877	0.523719	0.999937	0.465366	-3.40175	0.285791	0.598304	0.937389	1.50369	-3.40175	3.90627	0.0608045	0.210072
ENSG00000134339	6289	SAA2	11	serum amyloid A2	2242	0.6354	-1.95665	1.00474	0.327541	0.806548	0.720745	-1.95665	1.36945	0.254974	0.999937	1.77806	-1.95665	11.2961	0.0029468	0.222879	2.51486	-1.95665	24.8155	6.20411e-05	0.00282333
ENSG00000249138	643036	SLED1	4	proteoglycan 3, pro eosinophil major basic protein 2 pseudogene	751	-0.635284	-1.01979	8.24961	0.00886385	0.410306	-0.018666	-1.01979	0.00805208	0.929313	0.999937	0.294072	-1.01979	1.81503	0.191649	0.819954	-0.039789	-1.01979	0.032836	0.857868	0.933661
ENSG00000166924	222950	NYAP1	7	neuronal tyrosine phosphorylated phosphoinositide-3-kinase adaptor 1	3589	0.634374	-3.2031	0.925908	0.346409	0.814927	0.762368	-3.2031	1.42409	0.24547	0.999937	0.217479	-3.2031	0.163034	0.690285	0.955681	-0.651369	-3.2031	1.32177	0.262646	0.48914
ENSG00000198342	79973	ZNF442	19	zinc finger protein 442	6596	-0.634087	-2.53263	2.63451	0.118839	0.682751	0.0630459	-2.53263	0.0307004	0.862517	0.999937	0.818248	-2.53263	4.03323	0.0570726	0.690951	0.408831	-2.53263	0.980825	0.332787	0.560463
ENSG00000223979	105371564	SMCR2	17	Smith-Magenis syndrome chromosome region, candidate 2	564	0.634087	-3.52338	1.01468	0.32476	0.805863	0.121077	-3.52338	0.0346581	0.854024	0.999937	0.101761	-3.52338	0.0279648	0.868723	0.984656	-0.203196	-3.52338	0.109836	0.743474	0.868319
ENSG00000099977	1652	DDT	22	D-dopachrome tautomerase	1410	0.633863	-3.80818	0.445328	0.511517	0.878603	0.843367	-3.80818	0.873284	0.360214	0.999937	0.740304	-3.80818	0.888183	0.356227	0.887787	0.949014	-3.80818	1.59057	0.220484	0.443275
ENSG00000246022	100862662	ALDH1L1-AS2	3	ALDH1L1 antisense RNA 2	2772	0.633857	-2.60226	1.51517	0.231379	0.760466	-0.589225	-2.60226	1.04588	0.317597	0.999937	-0.741615	-2.60226	2.34237	0.140182	0.787024	-0.570671	-2.60226	1.49749	0.234031	0.458325
ENSG00000223573	257000	TINCR	19	TINCR ubiquitin domain containing	4429	-0.633658	-0.413907	6.02454	0.0225074	0.489638	-0.269927	-0.413907	1.16437	0.292276	0.999937	-0.0363007	-0.413907	0.0142485	0.90607	0.98798	-0.54577	-0.413907	3.081	0.0931595	0.268206
ENSG00000197361	283807	FBXL22	15	F-box and leucine rich repeat protein 22	3614	-0.633005	-2.05234	2.73576	0.112355	0.680703	-0.127525	-2.05234	0.125617	0.726403	0.999937	-0.0136785	-2.05234	0.00117845	0.972925	0.995228	0.487786	-2.05234	1.70184	0.20556	0.426056
ENSG00000144671	9389	SLC22A14	3	solute carrier family 22 member 14	3659	-0.632021	-3.73653	1.05173	0.316277	0.801621	0.346583	-3.73653	0.401211	0.533009	0.999937	1.07006	-3.73653	1.62038	0.216355	0.827599	1.29554	-3.73653	2.65484	0.117503	0.306196
ENSG00000237989	101928399	LINC01679	21	long intergenic non-protein coding RNA 1679	2798	-0.631921	-3.97511	0.698938	0.412149	0.84332	-0.772918	-3.97511	1.05258	0.316087	0.999937	0.0563359	-3.97511	0.00202731	0.964494	0.994896	2.20605	-3.97511	5.71737	0.0258054	0.128124
ENSG00000272808	105369201	GCAWKR	15	gastric cancer associated WDR5 and KAT2A binding lncRNA	8164	-0.631678	-3.15824	0.832149	0.371562	0.826031	-0.413817	-3.15824	0.388915	0.539297	0.999937	0.150474	-3.15824	0.0453134	0.833393	0.980327	0.06942	-3.15824	0.00987637	0.921739	0.963656
ENSG00000138161	50624	CUZD1	10	CUB and zona pellucida like domains 1	2837	0.631525	-4.10283	0.40023	0.533506	0.887995	-1.54041	-4.10283	1.38487	0.251877	0.999937	1.02621	-4.10283	1.40651	0.248314	0.845508	0.679241	-4.10283	0.606907	0.444272	0.66049
ENSG00000107742	9806	SPOCK2	10	SPARC (osteonectin), cwcv and kazal like domains proteoglycan 2	6405	0.631497	-2.56984	1.6216	0.216189	0.75287	-0.340277	-2.56984	0.40845	0.52937	0.999937	-0.51757	-2.56984	0.874296	0.359942	0.888309	0.672435	-2.56984	1.92767	0.178943	0.393109
ENSG00000105479	93233	ODAD1	19	outer dynein arm docking complex subunit 1	5145	-0.631358	-3.22018	1.0548	0.31559	0.801221	-0.343348	-3.22018	0.346705	0.561995	0.999937	-0.129621	-3.22018	0.0555671	0.81583	0.975984	-0.233576	-3.22018	0.186897	0.669729	0.823995
ENSG00000105642	3780	KCNN1	19	potassium calcium-activated channel subfamily N member 1	4268	-0.631139	-3.83028	0.624607	0.437795	0.853539	0.680093	-3.83028	0.983503	0.332142	0.999937	1.91873	-3.83028	3.02738	0.0958737	0.748241	1.68441	-3.83028	2.33451	0.140816	0.342104
ENSG00000165244	195828	ZNF367	9	zinc finger protein 367	3687	0.629138	0.042492	5.54994	0.0278778	0.515288	0.189363	0.042492	0.488414	0.492011	0.999937	-0.1809	0.042492	0.4812	0.495191	0.91857	-0.543774	0.042492	4.2949	0.0502354	0.18736
ENSG00000261798	101929536		1	novel transcript, antisense to BMP8B	1196	0.627006	-3.64701	0.776058	0.387893	0.833561	-0.14712	-3.64701	0.037807	0.847619	0.999937	0.009021	-3.64701	0.000131902	0.99094	0.997836	0.361555	-3.64701	0.22981	0.636406	0.800437
ENSG00000213930	2592	GALT	9	galactose-1-phosphate uridylyltransferase	4407	-0.626911	0.113699	6.07038	0.0220569	0.486947	-0.147108	0.113699	0.362169	0.553469	0.999937	-0.0146902	0.113699	0.00316413	0.955651	0.994339	0.434688	0.113699	3.00653	0.0969537	0.27482
ENSG00000112137	221692	PHACTR1	6	phosphatase and actin regulator 1	24490	0.6258	-1.44397	2.92995	0.101044	0.669035	0.0170239	-1.44397	0.00201287	0.964621	0.999937	0.0239245	-1.44397	0.00597323	0.939096	0.992834	-0.311517	-1.44397	1.00452	0.32714	0.555258
ENSG00000139574	8620	NPFF	12	neuropeptide FF-amide peptide precursor	670	-0.624382	-1.87645	2.0535	0.165946	0.726728	-0.0965884	-1.87645	0.0566562	0.814069	0.999937	0.683414	-1.87645	2.93064	0.101007	0.753991	0.952587	-1.87645	6.08501	0.0219152	0.117286
ENSG00000061918	2983	GUCY1B1	4	guanylate cyclase 1 soluble subunit beta 1	3944	-0.624267	-1.69948	4.96776	0.0363806	0.54388	-0.48172	-1.69948	3.12183	0.0911526	0.999937	-0.303432	-1.69948	1.02573	0.322197	0.873907	-0.488184	-1.69948	2.69458	0.11494	0.302133
ENSG00000128656	1123	CHN1	2	chimerin 1	9402	0.623745	-2.85963	1.0546	0.315634	0.801221	-0.153714	-2.85963	0.0564601	0.814385	0.999937	-0.361542	-2.85963	0.444393	0.511956	0.920921	-0.0250559	-2.85963	0.0023644	0.961658	0.982802
ENSG00000208028	693201	MIR616	12	microRNA 616	97	0.622871	-3.60278	0.723903	0.404052	0.84074	-0.00386688	-3.60278	2.54272e-05	0.996022	0.999937	2.28813	-3.60278	6.15728	0.0212302	0.529051	2.04628	-3.60278	4.90285	0.037505	0.158218
ENSG00000115274	83444	INO80B	2	INO80 complex subunit B	1442	-0.622512	-1.90631	2.56591	0.123483	0.688484	-0.207998	-1.90631	0.317811	0.57864	0.999937	0.39768	-1.90631	0.959953	0.337874	0.879593	0.536103	-1.90631	1.8732	0.184953	0.400677
ENSG00000178776	389336	C5orf46	5	chromosome 5 open reading frame 46	1218	0.62125	-3.97482	0.530579	0.474063	0.864325	0.68535	-3.97482	0.683952	0.417129	0.999937	1.40006	-3.97482	2.61633	0.120049	0.766895	1.28942	-3.97482	2.26656	0.146448	0.349873
ENSG00000250286	105371824		17	novel transcript, antisense to EPN3	1655	-0.620913	-3.61825	0.565317	0.460112	0.858991	-0.315165	-3.61825	0.163068	0.690255	0.999937	-1.13303	-3.61825	1.49807	0.233944	0.834776	-0.221684	-3.61825	0.0765566	0.784608	0.893384
ENSG00000187045	164656	TMPRSS6	22	transmembrane serine protease 6	4232	-0.62084	0.347046	6.27159	0.020279	0.479743	0.0465158	0.347046	0.0381837	0.84689	0.999937	0.043485	0.347046	0.0269606	0.871093	0.984886	-0.405911	0.347046	2.28596	0.144951	0.347731
ENSG00000164742	107	ADCY1	7	adenylate cyclase 1	13966	-0.620037	-2.55672	1.88084	0.184096	0.736118	-0.438345	-2.55672	1.01557	0.324553	0.999937	-0.380278	-2.55672	0.707382	0.409383	0.901217	0.0121949	-2.55672	0.000813306	0.977506	0.990465
ENSG00000164611	9232	PTTG1	5	PTTG1 regulator of sister chromatid separation, securin	1975	0.619304	-0.785415	4.10308	0.0551311	0.603412	0.550173	-0.785415	3.29307	0.0832631	0.999937	0.422039	-0.785415	2.12584	0.158993	0.794232	0.627142	-0.785415	4.93959	0.0368639	0.156596
ENSG00000103034	65009	NDRG4	16	NDRG family member 4	9647	-0.619135	-0.927245	4.33923	0.0491023	0.586606	0.170422	-0.927245	0.383916	0.541893	0.999937	-0.210753	-0.927245	0.546853	0.467441	0.914847	0.0305006	-0.927245	0.0123265	0.912605	0.959551
ENSG00000183036	5121	PCP4	21	Purkinje cell protein 4	985	-0.617762	-3.31869	1.25936	0.273897	0.77944	-0.241979	-3.31869	0.218215	0.645007	0.999937	1.28235	-3.31869	5.93524	0.0234147	0.540323	0.895871	-3.31869	2.82442	0.107016	0.290312
ENSG00000213471	440307	TTLL13	15	tubulin tyrosine ligase like 13	3902	-0.61773	-3.50654	0.679013	0.41879	0.84555	-0.0808894	-3.50654	0.0135784	0.908295	0.999937	0.0125258	-3.50654	0.000236129	0.987879	0.997428	-0.341691	-3.50654	0.174825	0.67992	0.829718
ENSG00000163354	127579	DCST2	1	DC-STAMP domain containing 2	3071	-0.61756	0.550732	8.65207	0.0075616	0.400341	-0.256204	0.550732	1.5716	0.223163	0.999937	0.147698	0.550732	0.438661	0.514664	0.921824	0.487087	0.550732	5.09256	0.0343238	0.149793
ENSG00000169715	4493	MT1E	16	metallothionein 1E	1052	0.617014	-0.671333	3.20931	0.0870189	0.655411	0.348338	-0.671333	1.0091	0.326064	0.999937	0.567268	-0.671333	4.10907	0.0549683	0.682565	-0.167032	-0.671333	0.340512	0.565482	0.752185
ENSG00000277399	440435	GPR179	17	G protein-coupled receptor 179	9247	0.616473	-3.48249	1.07113	0.311958	0.800057	0.566275	-3.48249	0.927695	0.345954	0.999937	0.445203	-3.48249	0.435095	0.516361	0.92183	1.07879	-3.48249	3.06305	0.094058	0.269559
ENSG00000136490	80774	LIMD2	17	LIM domain containing 2	4751	-0.616119	-2.12904	2.48459	0.129269	0.695426	0.433879	-2.12904	1.55678	0.225283	0.999937	-0.201946	-2.12904	0.321026	0.576739	0.931778	0.424527	-2.12904	1.6395	0.213759	0.436284
ENSG00000104213	5157	PDGFRL	8	platelet derived growth factor receptor like	2420	0.616071	-3.88009	0.951197	0.340041	0.810311	-0.133254	-3.88009	0.0389782	0.845308	0.999937	1.90065	-3.88009	6.60546	0.0174797	0.50123	0.617841	-3.88009	0.547885	0.467027	0.677838
ENSG00000284753	110599564	EEF1AKMT4	3	EEF1A lysine methyltransferase 4	975	0.615849	-0.707781	5.23509	0.0321331	0.530499	0.176201	-0.707781	0.412631	0.527289	0.999937	0.230628	-0.707781	0.803416	0.379799	0.893518	0.035695	-0.707781	0.0193779	0.890558	0.949383
ENSG00000172986	727936	GXYLT2	3	glucoside xylosyltransferase 2	3683	-0.615634	-3.25338	1.19869	0.285451	0.786529	-1.85178	-3.25338	8.42357	0.00827277	0.571901	0.398004	-3.25338	0.532549	0.473253	0.915366	0.762973	-3.25338	2.19204	0.152936	0.359051
ENSG00000182993	144608	C12orf60	12	chromosome 12 open reading frame 60	4518	-0.61505	-1.33438	3.47484	0.0757382	0.636355	-0.249788	-1.33438	0.634915	0.434092	0.999937	-0.0502662	-1.33438	0.0265822	0.871978	0.985165	0.0550548	-1.33438	0.0335589	0.85633	0.932631
ENSG00000188693	613126	CYP51A1-AS1	7	CYP51A1 antisense RNA 1	3470	0.614865	-3.38348	0.708582	0.408992	0.841903	-0.788179	-3.38348	0.903613	0.352164	0.999937	-1.0678	-3.38348	1.47385	0.23764	0.838431	0.598663	-3.38348	0.703329	0.410707	0.631803
ENSG00000274026	100131997	FAM27E3	9	family with sequence similarity 27 member E3	1593	0.614013	-0.191494	6.72436	0.0166129	0.468923	0.366236	-0.191494	2.37691	0.137434	0.999937	0.0737946	-0.191494	0.0941353	0.761876	0.9674	0.500832	-0.191494	4.68686	0.0415383	0.168504
ENSG00000137860	9153	SLC28A2	15	solute carrier family 28 member 2	5189	-0.614009	-2.33082	1.72345	0.202809	0.743499	-0.752865	-2.33082	2.61121	0.120393	0.999937	0.658925	-2.33082	1.73067	0.201901	0.82203	0.156068	-2.33082	0.0925874	0.763779	0.88113
ENSG00000161905	246	ALOX15	17	arachidonate 15-lipoxygenase	3387	-0.612331	-3.71567	0.505789	0.484456	0.867956	0.460347	-3.71567	0.388364	0.539582	0.999937	-0.693531	-3.71567	0.828932	0.372471	0.892508	-0.0180291	-3.71567	0.000711842	0.978956	0.990712
ENSG00000137959	10964	IFI44L	1	interferon induced protein 44 like	11610	0.610996	-1.42428	0.909255	0.353571	0.817001	0.704357	-1.42428	1.27136	0.275053	0.999937	-0.275457	-1.42428	0.245269	0.626717	0.943548	0.507788	-1.42428	0.956873	0.341585	0.568706
ENSG00000180422	283860	LINC00304	16	long intergenic non-protein coding RNA 304	3961	-0.610264	-1.72803	2.88449	0.103568	0.669159	0.723368	-1.72803	5.31652	0.0309522	0.932763	-0.246086	-1.72803	0.592422	0.449688	0.909941	-0.013805	-1.72803	0.00202004	0.964558	0.983855
ENSG00000196366	158055	C9orf163	9	chromosome 9 putative open reading frame 163	2573	0.610182	-1.32593	3.75021	0.0657789	0.623173	0.791752	-1.32593	6.64176	0.0172098	0.76867	0.506317	-1.32593	2.58767	0.121987	0.769314	0.599749	-1.32593	3.81556	0.0636412	0.215376
ENSG00000063127	28968	SLC6A16	19	solute carrier family 6 member 16	3589	0.610053	-2.7803	1.95971	0.175519	0.72978	1.70721	-2.7803	19.0561	0.000248244	0.0492096	0.618454	-2.7803	2.22054	0.150415	0.793001	0.786155	-2.7803	3.87378	0.0618035	0.211838
ENSG00000251209	91948	LINC00923	15	long intergenic non-protein coding RNA 923	16724	-0.60999	-3.73571	0.566959	0.459469	0.858941	0.957902	-3.73571	2.13138	0.158475	0.999937	1.73972	-3.73571	6.44952	0.0186936	0.515781	1.1126	-3.73571	2.42581	0.133653	0.331901
ENSG00000222012	105375614		7	novel transcript, antisense to PTPRN2	3456	-0.609906	-2.5798	1.89856	0.182124	0.734224	-0.266599	-2.5798	0.403924	0.53164	0.999937	-0.120838	-2.5798	0.0818086	0.777543	0.971493	-0.0728747	-2.5798	0.0313908	0.860996	0.934866
ENSG00000267767	400685	LINC01801	19	long intergenic non-protein coding RNA 1801	2709	-0.609744	-3.48397	0.395889	0.536334	0.888583	-0.353855	-3.48397	0.146775	0.705674	0.999937	-0.383108	-3.48397	0.143289	0.709017	0.958756	-0.500261	-3.48397	0.252677	0.620681	0.790265
ENSG00000132704	79368	FCRL2	1	Fc receptor like 2	5058	0.60941	-3.4645	0.602029	0.446084	0.854738	0.33993	-3.4645	0.180909	0.674734	0.999937	0.540376	-3.4645	0.64961	0.428897	0.904681	1.73981	-3.4645	8.49639	0.00803842	0.0658701
ENSG00000272533	677811	SNORA28	14	small nucleolar RNA, H/ACA box 28	126	0.609206	-3.10022	1.1782	0.2895	0.788595	0.982241	-3.10022	3.34969	0.0808305	0.999937	-0.0898972	-3.10022	0.0217406	0.884125	0.986134	-0.245989	-3.10022	0.167139	0.686628	0.8337
ENSG00000138336	80312	TET1	10	tet methylcytosine dioxygenase 1	9612	-0.60774	-2.05058	2.80393	0.108223	0.67681	-0.548588	-2.05058	2.3797	0.137215	0.999937	-0.99103	-2.05058	6.45385	0.0186587	0.515781	-0.524106	-2.05058	2.07619	0.163726	0.373232
ENSG00000163467	128229	TSACC	1	TSSK6 activating cochaperone	1115	0.607592	-2.57675	2.47778	0.129768	0.696231	0.496675	-2.57675	1.67486	0.209059	0.999937	0.070846	-2.57675	0.033031	0.857451	0.982986	-0.272518	-2.57675	0.484932	0.493505	0.698447
ENSG00000120051	159686	CFAP58	10	cilia and flagella associated protein 58	3491	-0.607494	-3.44764	0.946046	0.341324	0.811446	0.0124034	-3.44764	0.000481746	0.982687	0.999937	-0.184002	-3.44764	0.0878694	0.76969	0.969132	-0.532872	-3.44764	0.726223	0.403312	0.626065
ENSG00000181085	225689	MAPK15	8	mitogen-activated protein kinase 15	2975	-0.606927	-1.06611	2.98757	0.0979482	0.666685	-0.416157	-1.06611	1.48811	0.235455	0.999937	0.269188	-1.06611	0.592254	0.449751	0.909941	-0.0223537	-1.06611	0.00407926	0.949653	0.976324
ENSG00000152661	2697	GJA1	6	gap junction protein alpha 1	3395	-0.606863	-2.88943	0.542864	0.46905	0.862874	-1.21621	-2.88943	1.93641	0.178001	0.999937	1.25307	-2.88943	4.46721	0.0461496	0.663423	2.4986	-2.88943	21.1903	0.000138921	0.00497616
ENSG00000172348	10231	RCAN2	6	regulator of calcineurin 2	3795	-0.606804	0.560828	12.6106	0.00179466	0.226492	-0.217312	0.560828	1.74858	0.199668	0.999937	0.0556219	0.560828	0.127482	0.724467	0.962189	0.0970663	0.560828	0.397375	0.534956	0.730416
ENSG00000258867	283587	LINC01146	14	long intergenic non-protein coding RNA 1146	11361	-0.606646	-3.76155	1.00823	0.326267	0.806548	0.333535	-3.76155	0.389424	0.539034	0.999937	0.590723	-3.76155	0.744111	0.397674	0.895932	0.831429	-3.76155	1.65243	0.212025	0.434068
ENSG00000268403	644656		11	novel transcript, antisense to ZNF143	1154	0.605941	-0.32447	5.32214	0.0308725	0.523235	0.317086	-0.32447	1.44082	0.242801	0.999937	0.504162	-0.32447	3.67931	0.0681916	0.716362	0.39501	-0.32447	2.29458	0.144094	0.346537
ENSG00000185739	6345	SRL	16	sarcalumenin	5702	-0.605845	-0.624439	5.77312	0.0251687	0.502195	-0.299021	-0.624439	1.50327	0.23316	0.999937	0.143248	-0.624439	0.313122	0.581436	0.933867	-0.319327	-0.624439	1.50944	0.232234	0.456622
ENSG00000243064	150000	ABCC13	21	ATP binding cassette subfamily C member 13 (pseudogene)	10933	0.605183	-2.52329	1.13971	0.297534	0.794119	0.5833	-2.52329	1.08394	0.309365	0.999937	-0.317214	-2.52329	0.23709	0.631234	0.94471	-0.180005	-2.52329	0.0833449	0.775575	0.888084
ENSG00000008311	10157	AASS	7	aminoadipate-semialdehyde synthase	10816	-0.605181	0.202749	11.8381	0.00233871	0.263038	-0.187304	0.202749	1.22423	0.280511	0.999937	0.440203	0.202749	6.49856	0.018302	0.512621	0.585311	0.202749	11.9425	0.00225562	0.0308913
ENSG00000186710	387885	CFAP73	12	cilia and flagella associated protein 73	1860	-0.605161	-1.68991	3.31764	0.0821973	0.645803	-0.283466	-1.68991	0.794956	0.382275	0.999937	-0.118651	-1.68991	0.115508	0.737189	0.963831	0.185567	-1.68991	0.312416	0.581859	0.764276
ENSG00000212232	692086	SNORD17	20	small nucleolar RNA, C/D box 17	237	-0.603866	-2.9967	1.00492	0.327045	0.806548	0.187787	-2.9967	0.12023	0.732087	0.999937	-0.0202452	-2.9967	0.00140437	0.970445	0.995069	-0.0395378	-2.9967	0.00562905	0.940873	0.972981
ENSG00000289469	105374101		3	novel transcript	1723	0.603676	-2.67577	1.25116	0.275422	0.779659	-0.207647	-2.67577	0.130939	0.720921	0.999937	-0.0170763	-2.67577	0.00111851	0.973623	0.995228	-0.672014	-2.67577	1.6021	0.218876	0.44161
ENSG00000188582	344838	PAQR9	3	progestin and adipoQ receptor family member 9	10807	-0.60354	-3.64907	0.843656	0.368336	0.824419	0.304032	-3.64907	0.264885	0.611927	0.999937	-0.759749	-3.64907	0.375591	0.54627	0.930179	1.01604	-3.64907	1.18312	0.28852	0.517599
ENSG00000136982	79075	DSCC1	8	DNA replication and sister chromatid cohesion 1	2487	0.602859	-1.91278	2.79814	0.108567	0.677009	0.495835	-1.91278	1.91054	0.180807	0.999937	-0.74377	-1.91278	5.16261	0.0332268	0.596571	-0.580708	-1.91278	3.37092	0.0799395	0.245161
ENSG00000235590	149775	GNAS-AS1	20	GNAS antisense RNA 1	3658	-0.602643	-2.67768	1.28556	0.269098	0.777684	-0.365577	-2.67768	0.51346	0.481199	0.999937	-0.758206	-2.67768	1.88272	0.183886	0.815978	-0.446329	-2.67768	0.73357	0.400982	0.624488
ENSG00000248098	593	BCKDHA	19	branched chain keto acid dehydrogenase E1 subunit alpha	2251	0.602372	-3.47403	0.415187	0.526212	0.885344	0.640324	-3.47403	0.495647	0.489028	0.999937	0.802926	-3.47403	0.896088	0.354425	0.886052	0.225603	-3.47403	0.0678141	0.797042	0.900082
ENSG00000167656	8581	LY6D	8	lymphocyte antigen 6 family member D	1498	0.602066	-1.53182	3.94195	0.0597283	0.619944	0.628569	-1.53182	4.45074	0.0465182	0.999937	0.713907	-1.53182	5.25764	0.0318012	0.582473	1.82811	-1.53182	41.0839	1.9131e-06	0.0001762
ENSG00000005421	5444	PON1	7	paraoxonase 1	2657	-0.60094	-3.76342	0.714546	0.407058	0.84074	-0.110736	-3.76342	0.0284985	0.867488	0.999937	-1.43585	-3.76342	4.74438	0.0404185	0.630735	-1.35554	-3.76342	4.62964	0.0426873	0.171341
ENSG00000223658	728819	C1GALT1C1L	2	C1GALT1 specific chaperone 1 like	1279	-0.600568	-2.5242	2.27411	0.145809	0.71295	0.214111	-2.5242	0.350344	0.559966	0.999937	-0.157286	-2.5242	0.168104	0.685776	0.954477	-0.0738644	-2.5242	0.0396044	0.844088	0.926086
ENSG00000278599	102723859	TBC1D3E	17	TBC1 domain family member 3E	2082	0.600209	-1.27355	3.05253	0.0945891	0.666322	0.205892	-1.27355	0.343958	0.563536	0.999937	0.0898236	-1.27355	0.090356	0.766553	0.968493	0.399513	-1.27355	1.92102	0.179664	0.394015
ENSG00000111305	83445	GSG1	12	germ cell associated 1	3033	0.599986	-1.33674	2.35896	0.138989	0.708997	-0.130046	-1.33674	0.101449	0.753137	0.999937	-0.0472797	-1.33674	0.0154479	0.902228	0.98798	0.0554416	-1.33674	0.0224816	0.882195	0.945395
ENSG00000151320	9472	AKAP6	14	A-kinase anchoring protein 6	19726	0.599316	-2.1481	1.93597	0.178048	0.7315	-0.321871	-2.1481	0.481338	0.495094	0.999937	-0.25768	-2.1481	0.442265	0.512958	0.920946	-0.549897	-2.1481	2.00442	0.170874	0.382901
ENSG00000104903	4066	LYL1	19	LYL1 basic helix-loop-helix family member	3119	-0.599017	-2.17318	2.49802	0.128292	0.694913	-0.177724	-2.17318	0.245626	0.625097	0.999937	0.272131	-2.17318	0.539547	0.470395	0.915109	-0.488251	-2.17318	1.58388	0.221424	0.444219
ENSG00000044012	2981	GUCA2B	1	guanylate cyclase activator 2B	604	0.598831	-2.34498	2.30145	0.143524	0.712296	0.118634	-2.34498	0.086369	0.771606	0.999937	0.445295	-2.34498	1.03936	0.319076	0.872645	0.0585323	-2.34498	0.017573	0.895747	0.951736
ENSG00000288235	100129396	FAM106C	17	family with sequence similarity 106 member C	1623	-0.598337	-2.87966	1.47384	0.237641	0.762971	0.199262	-2.87966	0.202429	0.657179	0.999937	-0.772475	-2.87966	2.92143	0.101512	0.753991	-0.171696	-2.87966	0.170754	0.683451	0.831947
ENSG00000166250	79827	CLMP	11	CXADR like membrane protein	5057	-0.597569	-3.89663	0.548302	0.466859	0.862478	-0.98279	-3.89663	1.41687	0.246634	0.999937	0.0668659	-3.89663	0.00937379	0.923749	0.989432	0.0646481	-3.89663	0.00898394	0.925347	0.965422
ENSG00000204934	401431	ATP6V0E2-AS1	7	ATP6V0E2 antisense RNA 1	3291	0.596539	-2.79761	1.16888	0.291366	0.789996	0.902482	-2.79761	2.90402	0.102475	0.999937	0.648767	-2.79761	1.30113	0.266299	0.852812	0.455269	-2.79761	0.648157	0.429407	0.647458
ENSG00000182866	3932	LCK	1	LCK proto-oncogene, Src family tyrosine kinase	3332	-0.596379	-3.02604	1.21461	0.282358	0.785219	-0.85075	-3.02604	2.43795	0.132733	0.999937	-0.162243	-3.02604	0.102182	0.752249	0.966144	-0.39569	-3.02604	0.611707	0.442501	0.659059
ENSG00000137807	9493	KIF23	15	kinesin family member 23	6576	0.595753	-0.292855	4.77194	0.039894	0.560206	0.627493	-0.292855	5.42332	0.0294766	0.917867	-0.343372	-0.292855	1.5113	0.231955	0.834776	-0.0454387	-0.292855	0.0286054	0.867242	0.937743
ENSG00000204103	9935	MAFB	20	MAF bZIP transcription factor B	3389	-0.595034	2.37645	25.2656	4.97156e-05	0.0229612	-0.877258	2.37645	54.1264	2.33567e-07	0.000133422	0.0789511	2.37645	0.471813	0.499347	0.920184	0.0403559	2.37645	0.124626	0.727438	0.85944
ENSG00000232871	653677	SEC1P	19	secretory blood group 1, pseudogene	2634	0.594941	-2.49606	1.9076	0.181129	0.733838	-0.296541	-2.49606	0.412219	0.527494	0.999937	-0.491941	-2.49606	1.38456	0.251929	0.848237	-0.666554	-2.49606	2.57196	0.123065	0.315281
ENSG00000074660	8578	SCARF1	17	scavenger receptor class F member 1	4954	-0.594783	2.17544	8.82038	0.00789099	0.40612	-0.354384	2.17544	3.22743	0.0883925	0.999937	-0.171543	2.17544	0.711773	0.409392	0.901217	0.149604	2.17544	0.563845	0.461949	0.674008
ENSG00000104899	268	AMH	19	anti-Mullerian hormone	2587	-0.594158	-0.394641	4.54127	0.0445331	0.577182	0.137057	-0.394641	0.269547	0.608831	0.999937	0.481841	-0.394641	2.42645	0.133604	0.7815	0.492203	-0.394641	2.63579	0.118754	0.308487
ENSG00000128271	135	ADORA2A	22	adenosine A2a receptor	4190	-0.593907	-3.64877	0.456669	0.506242	0.876561	0.853855	-3.64877	1.39923	0.249507	0.999937	-0.420823	-3.64877	0.326939	0.573276	0.931778	0.627587	-3.64877	0.948651	0.340674	0.567843
ENSG00000184845	1812	DRD1	5	dopamine receptor D1	4031	0.593626	3.17666	31.2473	1.28918e-05	0.00799551	0.584576	3.17666	30.4703	1.52208e-05	0.00446483	0.124506	3.17666	1.29626	0.267171	0.852812	0.136714	3.17666	1.5868	0.221013	0.443802
ENSG00000115593	150572	SMYD1	2	SET and MYND domain containing 1	4552	0.593606	-3.05853	0.959887	0.33789	0.809345	0.481458	-3.05853	0.63919	0.432571	0.999937	0.243898	-3.05853	0.187943	0.668864	0.951612	-0.0163671	-3.05853	0.000837652	0.977172	0.990342
ENSG00000134962	152831	KLB	4	klotho beta	6002	-0.593513	-2.17074	2.75161	0.111378	0.680703	-0.453325	-2.17074	1.68524	0.207704	0.999937	-0.630103	-2.17074	1.5889	0.220718	0.830063	-0.501281	-2.17074	1.11845	0.301752	0.531839
ENSG00000206069	255349	LHFPL7	22	LHFPL tetraspan subfamily member 7	979	-0.593476	-2.79821	1.32659	0.261804	0.773383	-0.360325	-2.79821	0.537777	0.471115	0.999937	0.156952	-2.79821	0.128598	0.723316	0.96208	-0.955762	-2.79821	4.0838	0.0556595	0.199438
ENSG00000011426	54443	ANLN	7	anillin actin binding protein	5997	0.59309	2.02359	16.8313	0.000471351	0.110017	0.187242	2.02359	1.65005	0.212343	0.999937	-0.225971	2.02359	2.71254	0.113805	0.76374	-0.278409	2.02359	4.16757	0.0534054	0.194313
ENSG00000274253	283683		15	novel transcript, sense overlapping NIPA1	5335	-0.592846	-3.03905	0.630474	0.435682	0.852018	0.710459	-3.03905	1.28966	0.268358	0.999937	0.226985	-3.03905	0.177473	0.67765	0.953125	-0.274583	-3.03905	0.247924	0.623493	0.791934
ENSG00000069122	221395	ADGRF5	6	adhesion G protein-coupled receptor F5	6601	-0.592632	-2.6015	2.00035	0.17129	0.727934	-0.39026	-2.6015	0.933897	0.344379	0.999937	0.0652268	-2.6015	0.0219147	0.883666	0.986106	0.130111	-2.6015	0.0924166	0.76399	0.881327
ENSG00000175985	400224	PLEKHD1	14	pleckstrin homology and coiled-coil domain containing D1	8097	-0.592114	-2.23232	2.44551	0.132164	0.697611	0.263248	-2.23232	0.585581	0.452283	0.999937	0.379403	-2.23232	1.01359	0.325014	0.87542	0.601186	-2.23232	2.76	0.110865	0.295862
ENSG00000174483	582	BBS1	11	Bardet-Biedl syndrome 1	6131	-0.591857	-0.501447	4.32008	0.0495623	0.587821	0.209525	-0.501447	0.624143	0.437963	0.999937	0.153076	-0.501447	0.312596	0.581751	0.933891	0.252969	-0.501447	0.891065	0.355463	0.581904
ENSG00000165186	139411	PTCHD1	X	patched domain containing 1	12883	-0.591586	-2.3416	1.42319	0.245614	0.765224	0.439134	-2.3416	0.956088	0.338828	0.999937	0.260871	-2.3416	0.252313	0.620453	0.942233	-0.404399	-2.3416	0.555667	0.463919	0.675783
ENSG00000289088	101929898		5	novel transcript	981	0.590493	-2.04918	2.6248	0.119484	0.682751	-0.195906	-2.04918	0.258453	0.616256	0.999937	-0.524932	-2.04918	2.23332	0.1493	0.791832	-0.454823	-2.04918	1.77246	0.196739	0.415687
ENSG00000231050	105378949	GNB1-DT	1	GNB1 divergent transcript	1417	-0.590205	-2.9181	1.0785	0.310337	0.799968	-0.335238	-2.9181	0.37934	0.544291	0.999937	-0.620371	-2.9181	1.19749	0.285686	0.854946	-0.587446	-2.9181	1.15035	0.295126	0.524552
ENSG00000179698	340390	WDR97	8	WD repeat domain 97	8980	-0.589902	0.483131	7.28705	0.0131099	0.457804	-0.177643	0.483131	0.704294	0.410391	0.999937	0.566255	0.483131	6.31428	0.0198228	0.521568	0.751122	0.483131	11.5945	0.00254613	0.0335776
ENSG00000162426	50651	SLC45A1	1	solute carrier family 45 member 1	2600	-0.589815	-2.2262	1.98988	0.172368	0.728256	0.271464	-2.2262	0.506721	0.484059	0.999937	0.153806	-2.2262	0.138534	0.713312	0.959941	0.406794	-2.2262	1.06239	0.313893	0.543009
ENSG00000174137	152877	FAM53A	4	family with sequence similarity 53 member A	4244	0.589306	-1.57144	2.90387	0.102483	0.669159	0.355285	-1.57144	1.04981	0.31671	0.999937	-0.235852	-1.57144	0.425779	0.520843	0.922244	-0.621416	-1.57144	2.90398	0.102477	0.283335
ENSG00000128512	9732	DOCK4	7	dedicator of cytokinesis 4	11774	-0.589279	-1.65025	3.82509	0.0633362	0.623173	-0.840056	-1.65025	7.64103	0.0113305	0.665989	-0.45876	-1.65025	3.32423	0.081914	0.732277	0.358188	-1.65025	2.34011	0.140364	0.341426
ENSG00000131378	23180	RFTN1	3	raftlin, lipid raft linker 1	4769	0.588947	-1.94949	1.82132	0.190911	0.741452	0.333697	-1.94949	0.577676	0.455311	0.999937	-0.285945	-1.94949	0.48275	0.494468	0.918171	-0.30928	-1.94949	0.58802	0.451355	0.666047
ENSG00000182308	285429	DCAF4L1	4	DDB1 and CUL4 associated factor 4 like 1	4710	-0.588723	-2.22066	1.67265	0.209348	0.747991	0.450545	-2.22066	1.21853	0.281602	0.999937	1.60867	-2.22066	11.6096	0.00253266	0.203164	1.5968	-2.22066	11.8384	0.00233847	0.0315875
ENSG00000131969	145447	ABHD12B	14	abhydrolase domain containing 12B	4551	0.58825	-2.99362	1.07077	0.312038	0.800057	1.23685	-2.99362	5.42798	0.0294141	0.917867	-0.136138	-2.99362	0.0596556	0.809309	0.974966	-0.479802	-2.99362	0.734071	0.400824	0.624453
ENSG00000183604	595101	SMG1P5	16	SMG1 pseudogene 5	4817	-0.586904	0.606777	7.66778	0.0112073	0.441708	-0.193337	0.606777	0.883235	0.357544	0.999937	-0.279136	0.606777	1.59212	0.220266	0.829083	0.426653	0.606777	4.13103	0.0543756	0.196787
ENSG00000125869	24141	LAMP5	20	lysosomal associated membrane protein family member 5	2042	-0.586348	-3.19191	0.58954	0.450778	0.855942	0.660454	-3.19191	1.02765	0.321754	0.999937	-1.67292	-3.19191	5.64353	0.0266765	0.565584	-0.239641	-3.19191	0.164357	0.689101	0.835426
ENSG00000138061	1545	CYP1B1	2	cytochrome P450 family 1 subfamily B member 1	5985	-0.586197	-2.42842	1.66692	0.210103	0.748175	-0.116619	-2.42842	0.0740814	0.788028	0.999937	-0.70616	-2.42842	1.82999	0.189899	0.819348	0.226452	-2.42842	0.240615	0.62863	0.795977
ENSG00000217442	644186	SYCE3	22	synaptonemal complex central element protein 3	489	0.586135	-2.0791	1.28805	0.269337	0.777684	-0.896143	-2.0791	2.38354	0.13772	0.999937	0.119904	-2.0791	0.0498084	0.825577	0.9785	-0.298961	-2.0791	0.301369	0.588879	0.769224
ENSG00000110169	3263	HPX	11	hemopexin	3631	-0.585978	0.513763	7.55257	0.0117486	0.449145	0.0602967	0.513763	0.0859937	0.772088	0.999937	-0.0271842	0.513763	0.0122743	0.91279	0.98798	0.374122	0.513763	2.5535	0.124346	0.317367
ENSG00000150471	23284	ADGRL3	4	adhesion G protein-coupled receptor L3	14923	-0.585722	-2.00208	2.05721	0.165581	0.726726	0.0310191	-2.00208	0.00688173	0.934638	0.999937	0.182662	-2.00208	0.337827	0.567007	0.931778	-0.361516	-2.00208	1.27481	0.271054	0.498351
ENSG00000201785	692233	SNORD117	6	small nucleolar RNA, C/D box 117	76	-0.585568	-2.96451	1.82778	0.190156	0.741452	-0.361121	-2.96451	0.760938	0.392477	0.999937	-0.696824	-2.96451	2.63303	0.118937	0.766785	0.16199	-2.96451	0.176923	0.67812	0.828686
ENSG00000137101	971	CD72	9	CD72 molecule	2925	-0.585475	-1.87407	2.64558	0.118109	0.68204	-0.157803	-1.87407	0.215778	0.64685	0.999937	0.315297	-1.87407	0.894551	0.354542	0.886052	-0.0733619	-1.87407	0.0474181	0.82963	0.918903
ENSG00000224758	103695432	LINC01167	10	long intergenic non-protein coding RNA 1167	604	-0.585213	-3.83342	0.381581	0.543115	0.890401	-0.0147903	-3.83342	0.000278734	0.986831	0.999937	-0.362086	-3.83342	0.102034	0.752423	0.966144	0.769043	-3.83342	0.64497	0.430528	0.648541
ENSG00000200879	85391	SNORD14E	11	small nucleolar RNA, C/D box 14E	85	0.585178	-2.26701	2.2391	0.1488	0.716475	0.614696	-2.26701	2.54946	0.124629	0.999937	0.839906	-2.26701	4.23598	0.0516411	0.673662	-0.0635768	-2.26701	0.0217069	0.884214	0.946157
ENSG00000238578	26773	SNORD4A	17	small nucleolar RNA, C/D box 4A	72	0.584903	-2.63038	2.10654	0.160812	0.723847	0.594742	-2.63038	2.25467	0.14746	0.999937	-0.246109	-2.63038	0.355481	0.557125	0.930602	-0.127764	-2.63038	0.103254	0.750998	0.873021
ENSG00000258708	100129794	SLC25A21-AS1	14	SLC25A21 antisense RNA 1	1924	-0.583885	-0.714324	4.19645	0.0526524	0.597827	-0.609302	-0.714324	4.70345	0.0412118	0.992212	0.09363	-0.714324	0.132871	0.718962	0.961702	-0.110048	-0.714324	0.184687	0.671565	0.824621
ENSG00000235244	642776	DANT2	X	DXZ4 associated non-coding transcript 2, distal	6409	-0.583659	-0.615947	6.09953	0.0217756	0.486947	-0.197492	-0.615947	0.7605	0.392611	0.999937	0.120942	-0.615947	0.285568	0.598446	0.937389	0.0486814	-0.615947	0.0474271	0.829614	0.918903
ENSG00000151748	60485	SAV1	14	salvador family WW domain containing protein 1	5605	0.583592	6.67611	36.0459	5.97272e-06	0.00498653	0.924962	6.67611	90.0906	5.00291e-09	1.22742e-05	0.582757	6.67611	36.3535	5.638e-06	0.00254967	0.80252	6.67611	68.7205	4.7974e-08	9.55388e-06
ENSG00000185156	162387	MFSD6L	17	major facilitator superfamily domain containing 6 like	2256	0.582879	0.175916	8.57236	0.00780172	0.404181	0.0558571	0.175916	0.0757893	0.785662	0.999937	-0.078279	0.175916	0.161947	0.691262	0.955681	-0.135175	0.175916	0.493072	0.489939	0.695984
ENSG00000128408	26150	RIBC2	22	RIB43A domain with coiled-coils 2	1826	0.582565	-3.08903	0.724479	0.403868	0.84074	1.08061	-3.08903	2.88338	0.103631	0.999937	-0.291105	-3.08903	0.265507	0.611512	0.940641	0.0666468	-3.08903	0.01553	0.901959	0.954599
ENSG00000266643	100500812	MIR3677	16	microRNA 3677	60	-0.58218	-2.82499	1.15738	0.293691	0.791552	-0.134223	-2.82499	0.0687118	0.795666	0.999937	0.120623	-2.82499	0.0273552	0.870148	0.984656	1.04597	-2.82499	2.72595	0.112965	0.299041
ENSG00000080947	114819	CROCCP3	1	CROCC pseudogene 3	6905	-0.582156	0.763945	6.10924	0.0218735	0.486947	-0.363275	0.763945	2.49047	0.129145	0.999937	-0.112173	0.763945	0.237279	0.63111	0.94471	0.050741	0.763945	0.0505057	0.824309	0.916382
ENSG00000157782	9478	CABP1	12	calcium binding protein 1	5784	-0.581446	-0.673324	5.86181	0.0241917	0.497281	-0.551318	-0.673324	5.45935	0.0289967	0.914872	0.291858	-0.673324	1.52522	0.229887	0.834776	0.296335	-0.673324	1.62666	0.215498	0.438086
ENSG00000136040	10154	PLXNC1	12	plexin C1	10033	0.581012	-0.622558	7.34546	0.012796	0.457804	0.216804	-0.622558	0.999344	0.328362	0.999937	-0.178209	-0.622558	0.691075	0.41475	0.903247	-0.252379	-0.622558	1.4224	0.245742	0.471021
ENSG00000160318	125875	CLDND2	19	claudin domain containing 2	1156	0.580865	-2.15352	2.2975	0.143851	0.712296	0.67924	-2.15352	3.29192	0.0833134	0.999937	0.23325	-2.15352	0.351898	0.559104	0.931229	0.417605	-2.15352	1.21911	0.281491	0.510556
ENSG00000185614	389119	INKA1	3	inka box actin regulator 1	1033	0.580862	-3.89377	0.307261	0.584969	0.903776	0.585036	-3.89377	0.321641	0.576377	0.999937	0.438046	-3.89377	0.249361	0.622493	0.942898	-0.311432	-3.89377	0.113329	0.739583	0.865825
ENSG00000132535	1742	DLG4	17	discs large MAGUK scaffold protein 4	10282	-0.580681	0.0107303	5.7688	0.0252173	0.502195	-0.104296	0.0107303	0.201126	0.658209	0.999937	0.314618	0.0107303	1.56149	0.224607	0.8321	0.365916	0.0107303	2.19161	0.152974	0.359102
ENSG00000179743	729614	SPEN-AS1	1	SPEN antisense RNA 1	2473	0.580512	0.21985	5.9629	0.0231294	0.493058	0.247889	0.21985	1.07106	0.311974	0.999937	0.444542	0.21985	3.59566	0.0711695	0.722242	0.443369	0.21985	3.66336	0.0687481	0.224814
ENSG00000000938	2268	FGR	1	FGR proto-oncogene, Src family tyrosine kinase	3382	-0.579948	-2.91507	1.13553	0.298179	0.795011	0.212	-2.91507	0.18565	0.670763	0.999937	0.446532	-2.91507	0.625916	0.437322	0.906207	1.34894	-2.91507	6.99992	0.0147822	0.0937707
ENSG00000213171	339398	LINGO4	1	leucine rich repeat and Ig domain containing 4	2644	-0.579847	-1.50519	6.03778	0.0223762	0.488652	-0.508484	-1.50519	4.82075	0.0389838	0.974174	0.789712	-1.50519	7.83162	0.0104846	0.409302	0.398679	-1.50519	1.94479	0.177103	0.390728
ENSG00000241644	11185	INMT	7	indolethylamine N-methyltransferase	3376	-0.579622	-2.76082	1.0367	0.319682	0.804188	0.572887	-2.76082	1.30589	0.265451	0.999937	0.187514	-2.76082	0.124025	0.728068	0.96314	-0.537878	-2.76082	0.925057	0.346626	0.573361
ENSG00000133392	4629	MYH11	16	myosin heavy chain 11	17729	0.579598	-3.72699	0.735333	0.400425	0.839162	0.495611	-3.72699	0.551161	0.465714	0.999937	-0.845962	-3.72699	1.57594	0.222546	0.8321	-0.295845	-3.72699	0.234567	0.632955	0.798348
ENSG00000153822	3773	KCNJ16	17	potassium inwardly rectifying channel subfamily J member 16	6340	-0.578854	-2.41309	1.93814	0.177816	0.731197	0.197378	-2.41309	0.268557	0.609485	0.999937	0.346198	-2.41309	0.637714	0.433095	0.905061	1.02367	-2.41309	6.53377	0.0180265	0.105614
ENSG00000109181	7365	UGT2B10	4	UDP glucuronosyltransferase family 2 member B10	2757	-0.578622	-1.4082	3.04435	0.0950045	0.666685	0.0253314	-1.4082	0.00661333	0.935922	0.999937	-0.618055	-1.4082	3.5202	0.0739848	0.726889	-0.362972	-1.4082	1.32036	0.262894	0.489371
ENSG00000267530	107985343	LINC01836	19	long intergenic non-protein coding RNA 1836	1720	-0.578616	0.976302	14.0804	0.00110441	0.172471	-0.481407	0.976302	10.0427	0.00445267	0.405002	-0.29882	0.976302	3.75251	0.0657023	0.712118	0.256259	0.976302	2.96866	0.0989517	0.277791
ENSG00000148483	653567	TMEM236	10	transmembrane protein 236	5515	0.578594	-2.26716	1.78488	0.195237	0.742158	-0.205209	-2.26716	0.201119	0.658214	0.999937	0.305674	-2.26716	0.493869	0.489593	0.917124	0.658907	-2.26716	2.53365	0.125741	0.319555
ENSG00000269904	139201	MAP2K4P1	X	mitogen-activated protein kinase kinase 4 pseudogene 1	2539	0.576766	-1.32573	3.82166	0.0634459	0.623173	0.497392	-1.32573	2.88466	0.103558	0.999937	0.32874	-1.32573	1.30224	0.2661	0.852812	0.30196	-1.32573	1.13441	0.298413	0.527969
ENSG00000100302	23551	RASD2	22	RASD family member 2	3447	-0.576712	-3.15529	0.985636	0.331629	0.806668	0.351986	-3.15529	0.458864	0.505232	0.999937	1.67845	-3.15529	7.77083	0.0107466	0.411437	1.51074	-3.15529	6.34077	0.0195958	0.110157
ENSG00000272840	105374312		3	novel transcript	373	-0.575614	-3.90781	0.436598	0.515644	0.880591	-0.480747	-3.90781	0.325701	0.573998	0.999937	0.506029	-3.90781	0.290761	0.595161	0.937301	0.0952115	-3.90781	0.0100783	0.920946	0.963513
ENSG00000049247	10911	UTS2	1	urotensin 2	1793	-0.574846	-2.8593	0.870258	0.361032	0.819828	-0.116374	-2.8593	0.0408932	0.841607	0.999937	-0.782723	-2.8593	1.90537	0.181375	0.815702	-1.3459	-2.8593	5.30863	0.0310645	0.142051
ENSG00000128805	58504	ARHGAP22	10	Rho GTPase activating protein 22	6776	-0.574617	-2.66199	1.50563	0.232805	0.761078	-0.530988	-2.66199	1.35029	0.257706	0.999937	0.687428	-2.66199	2.02156	0.169133	0.804518	0.483115	-2.66199	1.00791	0.326343	0.554297
ENSG00000152292	284948	SH2D6	2	SH2 domain containing 6	4466	-0.572726	-2.95401	0.999727	0.328271	0.806552	-0.442351	-2.95401	0.630359	0.435723	0.999937	0.676787	-2.95401	1.04183	0.318514	0.871809	1.20701	-2.95401	3.84327	0.0627588	0.213427
ENSG00000237819	101927497	CDK6-AS1	7	CDK6 antisense RNA 1	1053	-0.572621	-3.186	1.2142	0.282438	0.785219	-0.541516	-3.186	1.13591	0.298102	0.999937	1.78537	-3.186	10.2952	0.0040568	0.265244	0.827639	-3.186	1.9465	0.176921	0.390525
ENSG00000134323	4613	MYCN	2	MYCN proto-oncogene, bHLH transcription factor	2755	-0.57244	0.492871	9.50937	0.00543684	0.357495	-1.0652	0.492871	31.5839	1.20063e-05	0.00388987	-0.318694	0.492871	2.78404	0.10941	0.760261	-0.808495	0.492871	17.3901	0.000399747	0.0102717
ENSG00000237505	101927891	PKN2-AS1	1	PKN2 antisense RNA 1	16635	-0.572093	-3.27999	1.26233	0.273348	0.77944	-0.596202	-3.27999	1.422	0.245805	0.999937	-1.67888	-3.27999	7.85416	0.0103893	0.409293	-0.134913	-3.27999	0.0767153	0.78439	0.893384
ENSG00000169067	345651	ACTBL2	5	actin beta like 2	2794	0.571473	-2.29282	1.12446	0.300488	0.796611	0.880016	-2.29282	2.89317	0.103081	0.999937	0.598822	-2.29282	1.14904	0.295393	0.859163	1.39218	-2.29282	7.32192	0.0129215	0.0871077
ENSG00000155530	136332	LRGUK	7	leucine rich repeats and guanylate kinase domain containing	6960	-0.57099	-1.2286	3.20421	0.0872539	0.655411	0.283126	-1.2286	0.911725	0.350055	0.999937	0.537036	-1.2286	2.13196	0.158421	0.794213	1.02386	-1.2286	8.80389	0.00712655	0.0614849
ENSG00000162511	7805	LAPTM5	1	lysosomal protein transmembrane 5	3228	0.570608	-3.03837	0.764095	0.391513	0.834253	-0.146166	-3.03837	0.0452936	0.833429	0.999937	0.349638	-3.03837	0.283844	0.599545	0.937389	-0.326762	-3.03837	0.230966	0.635563	0.800149
ENSG00000064989	10203	CALCRL	2	calcitonin receptor like receptor	7309	-0.57016	-1.39157	2.91888	0.101652	0.669156	-0.28613	-1.39157	0.794337	0.382457	0.999937	0.189911	-1.39157	0.326472	0.573548	0.931778	0.180973	-1.39157	0.307577	0.584778	0.766069
ENSG00000236915	105378828	CLCA4-AS1	1	CLCA4 antisense RNA 1	8476	0.569412	-2.64007	1.20618	0.283991	0.785612	0.985939	-2.64007	4.01478	0.0575985	0.999937	0.481552	-2.64007	0.987724	0.331129	0.879061	0.971146	-2.64007	4.52984	0.0447784	0.175566
ENSG00000125148	4502	MT2A	16	metallothionein 2A	914	0.569353	-0.567988	3.42346	0.0777827	0.636355	-0.0117037	-0.567988	0.00135109	0.971011	0.999937	0.583328	-0.567988	4.71407	0.0410042	0.630735	0.181575	-0.567988	0.451875	0.50846	0.709829
ENSG00000108700	6355	CCL8	17	C-C motif chemokine ligand 8	862	0.568857	-3.56057	0.577171	0.455505	0.856593	0.902417	-3.56057	1.6179	0.216696	0.999937	1.99999	-3.56057	5.38622	0.0299801	0.575622	3.06628	-3.56057	16.1109	0.000585175	0.0132731
ENSG00000267040	100505549	ATP8B1-AS1	18	ATP8B1 antisense RNA 1	2636	0.568489	-2.90931	1.57576	0.222571	0.755034	0.16238	-2.90931	0.123252	0.728881	0.999937	-0.779157	-2.90931	2.59656	0.121382	0.768396	0.0560253	-2.90931	0.0167126	0.898316	0.952601
ENSG00000100652	6554	SLC10A1	14	solute carrier family 10 member 1	2002	-0.568375	-2.94977	1.15638	0.293895	0.791627	0.0298831	-2.94977	0.00371166	0.951972	0.999937	0.297702	-2.94977	0.319525	0.577626	0.931871	-0.426168	-2.94977	0.595751	0.448434	0.663677
ENSG00000140511	145864	HAPLN3	15	hyaluronan and proteoglycan link protein 3	3489	-0.567874	0.706948	10.1888	0.00421869	0.334034	0.175999	0.706948	1.07884	0.310263	0.999937	0.555166	0.706948	9.43372	0.0055949	0.30995	1.13562	0.706948	42.1622	1.58186e-06	0.000152494
ENSG00000250654	100240735		12	novel pseudogene	1390	0.567713	-2.20743	2.56537	0.123521	0.688484	0.0390709	-2.20743	0.0114989	0.915578	0.999937	-0.278979	-2.20743	0.554966	0.464198	0.913798	0.132619	-2.20743	0.141143	0.710753	0.849629
ENSG00000165443	84457	PHYHIPL	10	phytanoyl-CoA 2-hydroxylase interacting protein like	4040	-0.567704	-1.01692	3.56724	0.0722153	0.631136	-0.0115917	-1.01692	0.00165512	0.967916	0.999937	-0.109578	-1.01692	0.123333	0.728796	0.963252	-0.312588	-1.01692	1.01202	0.325381	0.553076
ENSG00000241769	100131434	EOLA1-DT	X	EOLA1 divergent transcript	3604	-0.567328	-0.426902	5.56279	0.027667	0.514199	-0.156421	-0.426902	0.460004	0.504709	0.999937	-0.110709	-0.426902	0.199122	0.659801	0.949378	0.591267	-0.426902	6.42855	0.0188639	0.108265
ENSG00000269845	641367	CCNYL6	19	cyclin Y like 6 (pseudogene)	2692	-0.567144	-3.72806	0.524343	0.476642	0.865378	0.361368	-3.72806	0.276113	0.604528	0.999937	-0.932393	-3.72806	1.5065	0.232674	0.834776	-1.15028	-3.72806	2.32462	0.14162	0.342926
ENSG00000107611	8029	CUBN	10	cubilin	13264	-0.566071	-1.8926	1.3663	0.255646	0.769813	-0.279711	-1.8926	0.359388	0.555309	0.999937	-0.388162	-1.8926	0.445999	0.51157	0.920921	0.274683	-1.8926	0.270029	0.608788	0.782717
ENSG00000277758	102724488	SYT15B	10	synaptotagmin 15B	11673	0.565995	-2.92253	0.887047	0.356529	0.818159	1.08235	-2.92253	3.77901	0.0648267	0.999937	0.238826	-2.92253	0.2278	0.637878	0.94489	0.691449	-2.92253	2.14892	0.156849	0.36418
ENSG00000215529	388795	EFCAB8	20	EF-hand calcium binding domain 8	4772	0.565423	-3.47381	1.01786	0.32402	0.805698	-0.0454473	-3.47381	0.00614104	0.938248	0.999937	-0.0912404	-3.47381	0.0195167	0.890169	0.987415	-0.121963	-3.47381	0.0368237	0.849588	0.929584
ENSG00000165091	117531	TMC1	9	transmembrane channel like 1	8712	0.56519	-2.86416	2.00998	0.170307	0.727778	-0.25896	-2.86416	0.375636	0.546246	0.999937	-0.362584	-2.86416	0.67	0.421849	0.903685	-0.465997	-2.86416	1.14567	0.296087	0.525486
ENSG00000260389	441818	WBP11P1	18	WBP11 pseudogene 1	2972	-0.564643	-1.57148	3.97757	0.0586756	0.615899	0.235058	-1.57148	0.806238	0.378978	0.999937	-0.0548457	-1.57148	0.0354625	0.85236	0.981848	0.0458513	-1.57148	0.0263489	0.872536	0.940422
ENSG00000183248	80164	PRR36	19	proline rich 36	4467	-0.564639	-0.846037	4.27672	0.0506219	0.591733	-0.145975	-0.846037	0.315509	0.580009	0.999937	0.22177	-0.846037	0.744517	0.397547	0.895846	0.295353	-0.846037	1.37473	0.253568	0.479826
ENSG00000182389	785	CACNB4	2	calcium voltage-gated channel auxiliary subunit beta 4	35957	-0.564329	-2.65367	0.991526	0.33022	0.806668	0.489885	-2.65367	0.959505	0.337985	0.999937	-0.0448665	-2.65367	0.00785292	0.93019	0.991178	0.0156245	-2.65367	0.00100443	0.975003	0.989314
ENSG00000148219	23245	ASTN2	9	astrotactin 2	10403	0.564188	-0.313737	7.19738	0.0136084	0.460121	-0.0367781	-0.313737	0.0288001	0.866796	0.999937	-0.210654	-0.313737	1.14586	0.296046	0.859654	-0.360789	-0.313737	3.40287	0.0786198	0.242413
ENSG00000163121	93082	NEURL3	2	neuralized E3 ubiquitin protein ligase 3	2494	0.564178	-1.39153	2.65135	0.117731	0.68167	0.883836	-1.39153	6.94651	0.0151188	0.735837	0.151807	-1.39153	0.156054	0.696628	0.956827	0.934091	-1.39153	7.00637	0.0147422	0.0936825
ENSG00000167634	199713	NLRP7	19	NLR family pyrin domain containing 7	3914	-0.563056	-2.45116	2.177	0.154288	0.718711	-0.724418	-2.45116	3.61226	0.0705669	0.999937	0.786704	-2.45116	4.63793	0.0425186	0.643621	-0.0474204	-2.45116	0.0152466	0.902853	0.954986
ENSG00000177465	122970	ACOT4	14	acyl-CoA thioesterase 4	1465	0.562699	-2.63634	1.33286	0.260712	0.773383	0.0725663	-2.63634	0.0210145	0.886062	0.999937	-0.707545	-2.63634	1.66953	0.209759	0.823702	0.0449933	-2.63634	0.00833868	0.928069	0.967283
ENSG00000092853	63967	CLSPN	1	claspin	9591	0.562475	-0.166486	5.9464	0.0232992	0.493058	0.203562	-0.166486	0.76228	0.392067	0.999937	0.0232537	-0.166486	0.0104289	0.919587	0.989103	-0.139643	-0.166486	0.381933	0.54293	0.736126
ENSG00000227199	93653	ST7-AS1	7	ST7 antisense RNA 1	1889	-0.562048	-2.26088	1.93714	0.177923	0.731333	-0.271596	-2.26088	0.496563	0.488424	0.999937	0.314612	-2.26088	0.562516	0.461212	0.913397	1.26843	-2.26088	11.1108	0.00302059	0.037107
ENSG00000145386	890	CCNA2	4	cyclin A2	2748	0.561299	-0.0354489	6.14427	0.0213516	0.48376	0.173916	-0.0354489	0.575085	0.456311	0.999937	-0.248456	-0.0354489	1.35097	0.257589	0.85041	-0.0802044	-0.0354489	0.147799	0.704347	0.845505
ENSG00000135218	948	CD36	7	CD36 molecule	10880	0.56058	-1.72007	2.53767	0.125457	0.692305	0.247843	-1.72007	0.485973	0.493047	0.999937	0.0322144	-1.72007	0.0080957	0.929122	0.990985	-0.435833	-1.72007	1.43685	0.243431	0.46862
ENSG00000162438	11330	CTRC	1	chymotrypsin C	3483	-0.560122	-2.55694	1.78806	0.194855	0.742158	-0.0934725	-2.55694	0.0557356	0.815556	0.999937	1.47095	-2.55694	8.2512	0.00885823	0.382277	1.32105	-2.55694	6.75667	0.0163858	0.0994927
ENSG00000256546	100506691	LINC02985	12	long intergenic non-protein coding RNA 2985	1831	-0.560027	-3.47823	0.660393	0.425147	0.848613	-0.549915	-3.47823	0.666754	0.422959	0.999937	-1.24606	-3.47823	3.01116	0.0967127	0.750106	-1.20495	-3.47823	3.02716	0.095885	0.272977
ENSG00000142945	11004	KIF2C	1	kinesin family member 2C	3646	0.55782	-1.98694	1.37609	0.25334	0.768433	0.780367	-1.98694	2.88401	0.103595	0.999937	-0.00711083	-1.98694	0.000284396	0.986697	0.997384	-0.07138	-1.98694	0.0295296	0.865136	0.936821
ENSG00000215183	692094	MSMP	9	microseminoprotein, prostate associated	794	0.557525	-3.60449	0.633718	0.43452	0.851889	-0.574536	-3.60449	0.54715	0.467322	0.999937	0.198819	-3.60449	0.0606973	0.807686	0.974802	0.670729	-3.60449	0.818876	0.375334	0.600839
ENSG00000203722	353091	RAET1G	6	retinoic acid early transcript 1G	1486	-0.557264	-1.98081	2.17222	0.15472	0.71899	-0.0401677	-1.98081	0.0128134	0.910904	0.999937	0.387203	-1.98081	1.18458	0.28823	0.854946	0.00381284	-1.98081	0.000111642	0.991665	0.99667
ENSG00000283929	100847046	MIR5010	17	microRNA 5010	120	-0.556631	-2.68457	0.912872	0.349758	0.816181	-0.611819	-2.68457	1.1399	0.297276	0.999937	-0.380309	-2.68457	0.43206	0.517813	0.921931	-0.588801	-2.68457	1.05144	0.316343	0.545032
ENSG00000144152	129804	FBLN7	2	fibulin 7	6580	-0.556621	-3.42762	0.514337	0.48083	0.866597	0.143698	-3.42762	0.0412492	0.840928	0.999937	0.442184	-3.42762	0.315326	0.580118	0.933548	0.528055	-3.42762	0.478842	0.496202	0.699935
ENSG00000163449	92691	TMEM169	2	transmembrane protein 169	3628	-0.556393	-1.10343	3.5492	0.0728878	0.632552	-0.486087	-1.10343	2.81723	0.107438	0.999937	-0.289817	-1.10343	0.872031	0.360552	0.888309	-0.724717	-1.10343	5.28214	0.0314448	0.1431
ENSG00000257242	256021	LINC01619	12	long intergenic non-protein coding RNA 1619	4912	-0.554432	-0.729277	5.68437	0.0261906	0.50978	-0.213635	-0.729277	0.923816	0.346943	0.999937	-0.0424765	-0.729277	0.0389181	0.845426	0.981461	0.501381	-0.729277	5.95173	0.0232442	0.121318
ENSG00000272695	100506394	GAS6-DT	13	GAS6 divergent transcript	2009	0.554376	-1.57735	3.01773	0.0963717	0.666685	0.508387	-1.57735	2.58373	0.122256	0.999937	0.486194	-1.57735	2.4921	0.128721	0.775885	0.0348207	-1.57735	0.0124216	0.912271	0.959478
ENSG00000241370	79897	RPP21	6	ribonuclease P/MRP subunit p21	1606	-0.554055	0.181144	7.53265	0.0118451	0.449512	0.0250357	0.181144	0.0167034	0.898343	0.999937	0.0895611	0.181144	0.178089	0.677125	0.953125	0.372107	0.181144	3.27923	0.0838706	0.252507
ENSG00000095370	10044	SH2D3C	9	SH2 domain containing 3C	4628	-0.553298	-2.60522	0.820176	0.374962	0.827333	0.571515	-2.60522	1.19609	0.285962	0.999937	0.389318	-2.60522	0.758838	0.39312	0.895846	0.615459	-2.60522	2.041	0.167184	0.377477
ENSG00000182580	2049	EPHB3	3	EPH receptor B3	4530	-0.553197	1.50438	11.8727	0.00231083	0.261256	-0.0658555	1.50438	0.178849	0.676479	0.999937	0.0742175	1.50438	0.223638	0.64095	0.945698	0.0649128	1.50438	0.174136	0.680514	0.830257
ENSG00000251791	677772	SCARNA6	2	small Cajal body-specific RNA 6	265	-0.552857	-2.76313	1.46334	0.239267	0.763658	-0.314753	-2.76313	0.513466	0.481197	0.999937	-0.191798	-2.76313	0.111717	0.74137	0.963831	0.724495	-2.76313	2.06003	0.165303	0.37522
ENSG00000120498	56159	TEX11	X	testis expressed 11	3351	0.552827	-2.50879	1.68413	0.207849	0.7469	0.868742	-2.50879	4.5105	0.0451968	0.997039	-0.689597	-2.50879	2.82032	0.107256	0.758129	-0.843436	-2.50879	4.32384	0.0494717	0.185703
ENSG00000160298	54058	C21orf58	21	chromosome 21 open reading frame 58	5315	0.551828	-0.707921	3.30398	0.0827879	0.647129	0.295279	-0.707921	0.932855	0.344643	0.999937	-0.389802	-0.707921	1.82839	0.190085	0.819385	-0.102597	-0.707921	0.136221	0.715603	0.852226
ENSG00000253731	56109	PCDHGA6	5	protocadherin gamma subfamily A, 6	7929	-0.551631	-0.933193	5.36488	0.0302741	0.522134	0.0258829	-0.933193	0.0133502	0.909065	0.999937	-0.252686	-0.933193	1.22751	0.279883	0.854176	0.295613	-0.933193	1.87275	0.185004	0.400707
ENSG00000288702	54659	UGT1A3	2	UDP glucuronosyltransferase family 1 member A3	2431	-0.551436	-3.71619	0.459814	0.504797	0.875559	-0.203218	-3.71619	0.0713032	0.791941	0.999937	0.543406	-3.71619	0.468347	0.50091	0.920222	1.01528	-3.71619	1.88839	0.183253	0.398663
ENSG00000122254	9956	HS3ST2	16	heparan sulfate-glucosamine 3-sulfotransferase 2	2620	-0.551077	-1.53796	2.84787	0.105654	0.670283	-0.362481	-1.53796	1.31865	0.263195	0.999937	0.369549	-1.53796	1.16674	0.291797	0.856415	1.21525	-1.53796	14.754	0.00089069	0.0174655
ENSG00000128594	64101	LRRC4	7	leucine rich repeat containing 4	4403	0.55074	-1.18419	4.58957	0.0435134	0.574132	0.28651	-1.18419	1.22848	0.279699	0.999937	-0.172892	-1.18419	0.389479	0.539005	0.926935	0.614938	-1.18419	5.79623	0.0249099	0.12569
ENSG00000205791	503693	LOH12CR2	12	loss of heterozygosity on chromosome 12, region 2	1543	0.550569	-3.00783	0.790624	0.383552	0.831724	0.805209	-3.00783	1.84564	0.188089	0.999937	0.314359	-3.00783	0.365874	0.551464	0.930318	-0.328279	-3.00783	0.376674	0.545697	0.738118
ENSG00000165891	144455	E2F7	12	E2F transcription factor 7	6291	0.550481	1.80007	14.6307	0.000926162	0.166635	0.305202	1.80007	4.46824	0.0461268	0.999937	-0.237889	1.80007	3.44093	0.0770808	0.732277	-0.315341	1.80007	6.10076	0.0217638	0.116706
ENSG00000249740	101926904	OSMR-DT	5	OSMR divergent transcript	5158	0.550406	-1.99917	0.79068	0.383901	0.832025	0.0954595	-1.99917	0.0225834	0.88197	0.999937	1.20607	-1.99917	5.97989	0.0233058	0.540323	1.4845	-1.99917	9.52117	0.00557537	0.0534797
ENSG00000288675	101927423	PANO1	11	proapoptotic nucleolar protein 1	1680	0.550163	-2.37739	1.67688	0.208794	0.747904	0.356689	-2.37739	0.705784	0.409904	0.999937	-0.25335	-2.37739	0.406891	0.53015	0.923872	-0.896305	-2.37739	4.71987	0.0408914	0.166758
ENSG00000139364	114795	TMEM132B	12	transmembrane protein 132B	16153	-0.549913	-1.58984	3.07942	0.093238	0.664669	-0.45001	-1.58984	2.1572	0.156088	0.999937	0.533403	-1.58984	2.11176	0.160318	0.794835	0.46908	-1.58984	1.69672	0.206218	0.426908
ENSG00000207607	406983	MIR200A	1	microRNA 200a	90	-0.54977	1.53635	7.2001	0.0140854	0.464328	-0.219369	1.53635	1.18999	0.287968	0.999937	-0.280391	1.53635	1.64552	0.213862	0.825838	-0.316147	1.53635	2.1413	0.158521	0.366768
ENSG00000274602	728233	PI4KAP1	22	phosphatidylinositol 4-kinase alpha pseudogene 1	4812	-0.549745	2.31146	6.97748	0.0164426	0.468923	-0.193311	2.31146	0.900811	0.354947	0.999937	0.133151	2.31146	0.434263	0.518122	0.921931	0.328446	2.31146	2.70353	0.117218	0.305883
ENSG00000184344	9573	GDF3	12	growth differentiation factor 3	1236	-0.549163	-1.65028	1.80853	0.192416	0.742158	-0.7882	-1.65028	3.67665	0.0682841	0.999937	0.278182	-1.65028	0.624015	0.43801	0.906207	0.32171	-1.65028	0.873112	0.360261	0.586264
ENSG00000253767	9708	PCDHGA8	5	protocadherin gamma subfamily A, 8	8657	-0.549092	-3.49642	0.904086	0.352041	0.816365	-0.71677	-3.49642	1.54906	0.226399	0.999937	-0.638009	-3.49642	1.23198	0.279034	0.85362	-0.387588	-3.49642	0.507004	0.483938	0.691073
ENSG00000275022	102465451	MIR6753	11	microRNA 6753	164	-0.547785	-2.55514	1.35369	0.257125	0.771182	-0.413353	-2.55514	0.821955	0.374454	0.999937	0.333236	-2.55514	0.50502	0.484785	0.916411	0.941264	-2.55514	4.63217	0.0426358	0.17122
ENSG00000181619	64582	GPR135	14	G protein-coupled receptor 135	5021	-0.547739	-0.876031	4.29897	0.050075	0.589223	-0.287134	-0.876031	1.26202	0.273405	0.999937	0.0901447	-0.876031	0.119115	0.733281	0.963831	0.0905916	-0.876031	0.124819	0.727236	0.85944
ENSG00000183396	440955	TMEM89	3	transmembrane protein 89	576	-0.547614	-1.03232	4.96975	0.0363468	0.54388	0.108879	-1.03232	0.219349	0.644154	0.999937	0.412515	-1.03232	2.02641	0.168644	0.804518	0.852232	-1.03232	9.7709	0.00492719	0.0497695
ENSG00000272269	105374952	NUP153-AS1	6	NUP153 antisense RNA 1	1251	0.547599	-2.76424	0.990006	0.330583	0.806668	0.431973	-2.76424	0.626798	0.437004	0.999937	0.389921	-2.76424	0.48894	0.491744	0.917406	0.779448	-2.76424	2.19207	0.152934	0.359051
ENSG00000140274	405753	DUOXA2	15	dual oxidase maturation factor 2	2549	0.54716	7.54423	10.2365	0.00586472	0.369002	0.759721	7.54423	19.7056	0.000459613	0.0773396	1.91276	7.54423	119.963	1.25034e-08	4.09968e-05	2.64795	7.54423	218.363	1.88558e-10	1.13695e-07
ENSG00000012223	4057	LTF	3	lactotransferrin	3989	0.54707	-3.42731	0.990548	0.330453	0.806668	0.0412116	-3.42731	0.00521371	0.943092	0.999937	-0.730638	-3.42731	1.46774	0.238584	0.838629	-0.199484	-3.42731	0.131156	0.7207	0.855501
ENSG00000107518	26033	ATRNL1	10	attractin like 1	9957	-0.546226	-3.26095	0.495728	0.488786	0.870235	0.265161	-3.26095	0.147004	0.705103	0.999937	0.253936	-3.26095	0.164453	0.689015	0.955317	0.598977	-3.26095	1.01185	0.32542	0.553076
ENSG00000253972	105375726	MAL2-AS1	8	MAL2 antisense RNA 1	2001	-0.546223	-3.64898	0.642331	0.431458	0.849956	-0.741541	-3.64898	1.18875	0.287406	0.999937	1.196	-3.64898	2.0169	0.169604	0.805071	0.52092	-3.64898	0.344048	0.563486	0.750957
ENSG00000066405	51208	CLDN18	3	claudin 18	3715	0.5461	0.805758	6.26985	0.0202102	0.479743	0.32263	0.805758	2.18135	0.153896	0.999937	-0.118984	0.805758	0.303931	0.586997	0.935178	0.126213	0.805758	0.358578	0.555426	0.744906
ENSG00000238835	677765	SCARNA18	5	small Cajal body-specific RNA 18	134	0.54591	-3.90696	0.599787	0.446921	0.854738	-0.831194	-3.90696	1.05711	0.315071	0.999937	2.15805	-3.90696	4.53044	0.0447654	0.655734	2.48277	-3.90696	6.71701	0.0166651	0.100347
ENSG00000186075	124626	ZPBP2	17	zona pellucida binding protein 2	2257	-0.545427	-3.63645	0.342819	0.564178	0.8966	0.648088	-3.63645	0.661747	0.42468	0.999937	0.967817	-3.63645	1.33257	0.260761	0.852812	0.814902	-3.63645	0.960728	0.337683	0.565157
ENSG00000258643	100529063	BCL2L2-PABPN1	14	BCL2L2-PABPN1 readthrough	2370	-0.54472	-1.51988	2.13744	0.157911	0.719778	-0.0862325	-1.51988	0.0595465	0.80948	0.999937	0.290367	-1.51988	0.545258	0.468083	0.914952	0.82365	-1.51988	4.96169	0.0364841	0.155687
ENSG00000101955	8406	SRPX	X	sushi repeat containing protein X-linked	1987	-0.54466	-2.77918	0.687307	0.416006	0.844258	-0.29733	-2.77918	0.224214	0.640522	0.999937	0.545895	-2.77918	0.786916	0.38465	0.893743	0.320293	-2.77918	0.271669	0.607433	0.781691
ENSG00000137496	10068	IL18BP	11	interleukin 18 binding protein	5851	-0.544036	2.68285	14.4991	0.00097056	0.166635	-0.0540832	2.68285	0.149284	0.702954	0.999937	0.197316	2.68285	1.89139	0.182968	0.815702	0.363943	2.68285	6.57734	0.0177211	0.104417
ENSG00000106804	727	C5	9	complement C5	16890	0.543987	0.265879	6.26098	0.0202886	0.479743	-0.0972698	0.265879	0.188973	0.668016	0.999937	-0.0575261	0.265879	0.0782019	0.782367	0.971765	-0.174777	0.265879	0.729899	0.402144	0.625476
ENSG00000101307	10326	SIRPB1	20	signal regulatory protein beta 1	8227	-0.5432	-2.68392	1.13991	0.297272	0.794061	0.0167219	-2.68392	0.00127084	0.971885	0.999937	-0.659727	-2.68392	1.9644	0.175025	0.810055	-1.02419	-2.68392	4.66665	0.0419401	0.169533
ENSG00000236790	339789	LINC00299	2	long intergenic non-protein coding RNA 299	23624	-0.543059	-0.985003	2.8064	0.108077	0.676089	0.175774	-0.985003	0.336048	0.568022	0.999937	-0.190354	-0.985003	0.357033	0.556273	0.930434	-0.14468	-0.985003	0.216275	0.646473	0.807562
ENSG00000255150	493861	EID3	12	EP300 interacting inhibitor of differentiation 3	1467	0.542714	-2.84958	1.46585	0.238877	0.763612	0.602564	-2.84958	1.8835	0.183798	0.999937	0.244005	-2.84958	0.209045	0.65201	0.947655	1.12201	-2.84958	5.51956	0.0282143	0.134663
ENSG00000260071	101927026		16	novel transcript	6826	0.542702	-3.83136	0.785303	0.38513	0.833002	-0.652119	-3.83136	0.905383	0.351702	0.999937	1.4269	-3.83136	3.54208	0.0731553	0.726889	0.572772	-3.83136	0.495238	0.488998	0.695349
ENSG00000181218	92815	H2AW	1	H2A.W histone	1850	0.542234	-0.0351893	6.65374	0.0171218	0.470728	0.165048	-0.0351893	0.602237	0.446007	0.999937	0.0321011	-0.0351893	0.026779	0.87151	0.9851	0.0456309	-0.0351893	0.0555659	0.815832	0.911392
ENSG00000121101	56155	TEX14	17	testis expressed 14, intercellular bridge forming factor	5325	-0.542046	-3.19632	1.02956	0.321316	0.804852	0.0516768	-3.19632	0.0108601	0.917948	0.999937	-0.209109	-3.19632	0.124768	0.727289	0.962638	0.782857	-3.19632	2.25021	0.147843	0.351695
ENSG00000249715	90342	FER1L5	2	fer-1 like family member 5	10449	0.542023	-3.14695	1.02903	0.321438	0.804852	1.01507	-3.14695	4.09027	0.0554816	0.999937	0.729284	-3.14695	2.15149	0.156613	0.793355	0.596512	-3.14695	1.46785	0.238566	0.463156
ENSG00000267309	728752	ZNF566-AS1	19	ZNF566 antisense RNA 1	1392	-0.541792	-0.621369	6.48643	0.0183981	0.475015	-0.390414	-0.621369	3.53378	0.0734688	0.999937	0.0605835	-0.621369	0.0723915	0.790399	0.972961	0.329309	-0.621369	2.30743	0.143029	0.345042
ENSG00000173261	153770	PLAC8L1	5	PLAC8 like 1	1937	-0.541628	-2.77786	0.935022	0.344095	0.813909	0.00477153	-2.77786	8.38694e-05	0.992776	0.999937	0.736365	-2.77786	1.20231	0.284744	0.854946	1.12846	-2.77786	3.20328	0.0872967	0.258767
ENSG00000198590	339883	APRG1	3	APRG1 tumor suppressor candidate	8964	-0.540933	0.570471	8.87878	0.00692222	0.38807	-0.238919	0.570471	1.82704	0.190242	0.999937	0.212187	0.570471	1.36047	0.255972	0.85041	0.269591	0.570471	2.26433	0.146637	0.350016
ENSG00000130477	23025	UNC13A	19	unc-13 homolog A	11180	-0.540839	-1.73998	1.02255	0.322931	0.805361	0.478982	-1.73998	1.07093	0.312001	0.999937	0.8569	-1.73998	4.1593	0.0536231	0.679508	2.44897	-1.73998	41.0026	1.941e-06	0.000176912
ENSG00000146216	84630	TTBK1	6	tau tubulin kinase 1	10231	0.540813	-0.494212	3.24012	0.0856152	0.652927	0.0841497	-0.494212	0.0755668	0.785968	0.999937	-0.154251	-0.494212	0.268805	0.609322	0.940609	0.00753371	-0.494212	0.000677675	0.979467	0.990971
ENSG00000273032	26220	DGCR5	22	DiGeorge syndrome critical region gene 5	12964	-0.540638	-1.57484	3.93643	0.0598933	0.620212	0.110415	-1.57484	0.188439	0.668455	0.999937	0.0633811	-1.57484	0.0583585	0.811352	0.975598	-0.436567	-1.57484	2.66186	0.117045	0.30563
ENSG00000139973	83851	SYT16	14	synaptotagmin 16	15237	0.540248	-3.08872	1.15545	0.294084	0.791627	-0.5842	-3.08872	1.13506	0.298276	0.999937	-0.309017	-3.08872	0.301111	0.588725	0.935579	-0.457105	-3.08872	0.675009	0.420145	0.639644
ENSG00000197467	1305	COL13A1	10	collagen type XIII alpha 1 chain	11509	-0.539992	0.396887	8.01387	0.00974075	0.420874	-0.188557	0.396887	1.03498	0.320073	0.999937	-0.0581806	0.396887	0.0883653	0.76906	0.96899	0.0837092	0.396887	0.191225	0.666171	0.821624
ENSG00000224177	100874055	LINC00570	2	long intergenic non-protein coding RNA 570	2175	-0.539369	-2.91718	1.16235	0.292684	0.790703	-0.264307	-2.91718	0.302912	0.58762	0.999937	-0.329773	-2.91718	0.35582	0.556939	0.930602	-0.614856	-2.91718	1.22654	0.28007	0.508777
ENSG00000259030	100526835	FPGT-TNNI3K	1	FPGT-TNNI3K readthrough	9896	-0.538815	-0.749289	4.95564	0.0365877	0.544836	-0.326361	-0.749289	1.93342	0.178323	0.999937	-0.0910765	-0.749289	0.156537	0.696184	0.956635	-0.616074	-0.749289	6.87952	0.015553	0.0966254
ENSG00000236871	751580	LINC00106	X	long intergenic non-protein coding RNA 106	592	-0.538542	1.99135	4.59645	0.046846	0.580746	-0.147606	1.99135	0.361998	0.555367	0.999937	-0.0920675	1.99135	0.139927	0.712995	0.959881	0.222834	1.99135	0.849354	0.369676	0.595692
ENSG00000254815	692247	LMNTD2-AS1	11	LMNTD2 antisense RNA 1	2418	-0.537756	4.42613	4.79041	0.0454584	0.579427	-0.0416012	4.42613	0.0293444	0.866357	0.999937	0.283944	4.42613	1.32138	0.268976	0.852812	0.320726	4.42613	1.70068	0.212547	0.434741
ENSG00000186919	353174	ZACN	17	zinc activated ion channel	4307	-0.537691	-3.58509	1.21107	0.283043	0.785612	-1.03962	-3.58509	4.25787	0.0510906	0.999937	0.196582	-3.58509	0.0599417	0.808862	0.974966	1.49816	-3.58509	5.12376	0.0338303	0.148775
ENSG00000124145	6385	SDC4	20	syndecan 4	2613	0.537478	8.74338	21.3067	0.000183012	0.0601915	0.91129	8.74338	60.6732	2.28335e-07	0.000133422	0.69529	8.74338	35.5571	9.22187e-06	0.00357563	1.25841	8.74338	114.195	1.56154e-09	6.73685e-07
ENSG00000131650	79412	KREMEN2	16	kringle containing transmembrane protein 2	2342	-0.537353	-3.22636	0.701569	0.411284	0.843035	0.0343301	-3.22636	0.00329461	0.954747	0.999937	0.579725	-3.22636	1.07827	0.310389	0.868279	0.338546	-3.22636	0.369049	0.549756	0.741123
ENSG00000259207	3690	ITGB3	17	integrin subunit beta 3	6829	-0.537304	-1.9117	3.04989	0.094723	0.6665	0.183884	-1.9117	0.420935	0.523201	0.999937	0.609513	-1.9117	4.00862	0.0577753	0.694507	1.31739	-1.9117	21.4575	0.000129465	0.00473829
ENSG00000141469	6563	SLC14A1	18	solute carrier family 14 member 1 (Kidd blood group)	7182	0.536992	1.34518	5.17681	0.0341939	0.540996	-0.0640532	1.34518	0.0705304	0.793318	0.999937	-0.482868	1.34518	4.63569	0.0438599	0.65123	-0.33753	1.34518	2.33773	0.142132	0.343686
ENSG00000129195	54478	PIMREG	17	PICALM interacting mitotic regulator	2797	0.535161	-2.07911	1.06922	0.31238	0.800057	0.0840765	-2.07911	0.0248521	0.876177	0.999937	-0.730742	-2.07911	3.04423	0.0950106	0.747117	-0.546459	-2.07911	1.83275	0.189578	0.406685
ENSG00000079263	11262	SP140	2	SP140 nuclear body protein	5582	-0.534657	-2.86737	0.695602	0.41325	0.84332	-0.788931	-2.86737	1.49654	0.234175	0.999937	-0.393474	-2.86737	0.436696	0.515597	0.92183	-0.260847	-2.86737	0.205948	0.654417	0.813412
ENSG00000204179	26095	PTPN20	10	protein tyrosine phosphatase non-receptor type 20	4506	-0.534553	-1.12086	3.81115	0.0637832	0.623173	0.222247	-1.12086	0.767023	0.390622	0.999937	-0.41009	-1.12086	2.49473	0.128531	0.775885	-0.304681	-1.12086	1.46168	0.239525	0.464271
ENSG00000255920	103752584	CCND2-AS1	12	CCND2 antisense RNA 1	4397	-0.533872	-1.61249	2.0903	0.162364	0.725308	-0.00379042	-1.61249	0.000115693	0.991515	0.999937	0.261615	-1.61249	0.494492	0.489322	0.916792	0.25383	-1.61249	0.486809	0.492679	0.698034
ENSG00000245293	101929595	CYP2U1-AS1	4	CYP2U1 and SGMS2 antisense RNA 1	6974	-0.533485	-1.92703	1.97179	0.174249	0.728256	-0.22497	-1.92703	0.38321	0.542262	0.999937	0.161884	-1.92703	0.194687	0.663359	0.949963	0.167104	-1.92703	0.215781	0.646848	0.80789
ENSG00000229980	400604	TOB1-AS1	17	TOB1 antisense RNA 1	3539	0.53315	-0.377771	5.33477	0.0306943	0.522134	0.445519	-0.377771	3.77173	0.065066	0.999937	0.366503	-0.377771	2.95575	0.0996444	0.753163	0.419029	-0.377771	3.98681	0.0584061	0.205515
ENSG00000187098	4286	MITF	3	melanocyte inducing transcription factor	7419	0.532815	-1.06055	3.15365	0.0896232	0.658095	0.0752059	-1.06055	0.0600473	0.808697	0.999937	-0.278584	-1.06055	0.952823	0.339637	0.879593	-0.313592	-1.06055	1.24616	0.276359	0.504786
ENSG00000203859	3284	HSD3B2	1	hydroxy-delta-5-steroid dehydrogenase, 3 beta- and steroid delta-isomerase 2	2277	0.532512	-3.46436	0.599566	0.447004	0.854738	-0.122508	-3.46436	0.0286175	0.867214	0.999937	0.0731444	-3.46436	0.00989456	0.921667	0.989182	0.78903	-3.46436	1.37084	0.25422	0.48061
ENSG00000149201	60494	CCDC81	11	coiled-coil domain containing 81	4544	-0.531087	-3.03078	1.07875	0.310284	0.799968	-0.356115	-3.03078	0.528963	0.474729	0.999937	0.604666	-3.03078	1.89751	0.18224	0.815702	0.426436	-3.03078	0.958911	0.338131	0.565664
ENSG00000283441	100616134	MIR499B	20	microRNA 499b	73	-0.53064	-3.62657	0.455268	0.506888	0.876909	0.968892	-3.62657	2.18563	0.153511	0.999937	0.344914	-3.62657	0.194816	0.663256	0.949957	0.604524	-3.62657	0.670402	0.421712	0.641057
ENSG00000176809	374819	LRRC37A3	17	leucine rich repeat containing 37 member A3	7823	-0.530554	-0.225658	6.0922	0.0218459	0.486947	-0.173427	-0.225658	0.696996	0.412789	0.999937	0.164544	-0.225658	0.572095	0.457469	0.912515	0.320244	-0.225658	2.27439	0.145786	0.349022
ENSG00000048052	9734	HDAC9	7	histone deacetylase 9	17269	-0.530536	-1.28392	2.07455	0.163886	0.726278	0.206175	-1.28392	0.375224	0.546464	0.999937	0.411051	-1.28392	1.6308	0.214935	0.827305	0.901231	-1.28392	8.54972	0.00787144	0.0650173
ENSG00000221869	1052	CEBPD	8	CCAAT enhancer binding protein delta	1252	0.530175	4.419	20.8958	0.000173064	0.0577953	0.810064	4.419	49.2193	7.02218e-07	0.000331371	1.2825	4.419	122.57	3.93664e-10	2.91105e-06	1.59714	4.419	189.427	7.41173e-12	1.23759e-08
ENSG00000154330	5239	PGM5	9	phosphoglucomutase 5	7714	-0.530168	-2.67386	1.21258	0.282749	0.78547	-0.327986	-2.67386	0.504076	0.485189	0.999937	0.0291457	-2.67386	0.00370896	0.951989	0.993711	-0.399713	-2.67386	0.676042	0.419795	0.639248
ENSG00000140323	85455	DISP2	15	dispatched RND transporter family member 2	12752	-0.529867	5.24629	12.5504	0.00272059	0.277123	-0.213897	5.24629	2.06926	0.169633	0.999937	0.187408	5.24629	1.50581	0.237591	0.838431	0.162728	5.24629	1.14314	0.300909	0.531121
ENSG00000284770	6905	TBCE	1	tubulin folding cofactor E	12444	-0.528895	-0.157624	5.50498	0.0284015	0.517535	-0.265378	-0.157624	1.46287	0.239339	0.999937	-0.327394	-0.157624	1.76073	0.198172	0.821804	0.146751	-0.157624	0.393813	0.536776	0.731759
ENSG00000100027	29799	YPEL1	22	yippee like 1	4681	-0.5286	-2.12166	1.33528	0.26029	0.773383	-0.165857	-2.12166	0.150491	0.701803	0.999937	-0.000194982	-2.12166	3.0423e-07	0.999565	0.999931	0.188703	-2.12166	0.321278	0.576591	0.760346
ENSG00000264175	100422943	MIR3189	19	microRNA 3189	73	-0.528226	0.463697	6.90506	0.0153859	0.467543	0.140263	0.463697	0.527324	0.475406	0.999937	0.457696	0.463697	4.12352	0.0545775	0.682382	1.00568	0.463697	21.8446	0.000116992	0.0044243
ENSG00000267544	117751740	HIKESHIP2	19	HIKESHI pseudogene 2	412	-0.528138	-3.07018	0.64941	0.428968	0.848886	-0.610051	-3.07018	0.88586	0.356845	0.999937	-0.324601	-3.07018	0.281255	0.601204	0.937389	-0.324191	-3.07018	0.294094	0.593072	0.772182
ENSG00000118557	83449	PMFBP1	16	polyamine modulated factor 1 binding protein 1	5591	0.527071	-3.02797	1.04878	0.316941	0.801926	-0.103993	-3.02797	0.0378401	0.847554	0.999937	0.779222	-3.02797	1.72469	0.202652	0.82203	0.437253	-3.02797	0.53106	0.473865	0.682787
ENSG00000100162	79019	CENPM	22	centromere protein M	1750	0.526048	-0.173984	3.83244	0.0631022	0.623173	0.0321364	-0.173984	0.0136711	0.907984	0.999937	0.150261	-0.173984	0.355465	0.557134	0.930602	-0.198463	-0.173984	0.615442	0.44113	0.657711
ENSG00000202314	692075	SNORD6	11	small nucleolar RNA, C/D box 6	73	0.525917	-1.53093	3.24818	0.0852523	0.652927	0.492499	-1.53093	2.90626	0.10235	0.999937	0.305094	-1.53093	0.886352	0.356714	0.887979	0.706735	-1.53093	5.33653	0.0306696	0.140928
ENSG00000135604	8676	STX11	6	syntaxin 11	5758	0.525434	-0.786383	2.241	0.148635	0.716475	1.39725	-0.786383	18.0878	0.000326581	0.0585875	1.89386	-0.786383	26.7504	3.49932e-05	0.00986489	2.50376	-0.786383	50.867	3.80784e-07	4.89093e-05
ENSG00000179412	101060301	HNRNPCL4	1	heterogeneous nuclear ribonucleoprotein C like 4	1718	0.525305	-3.1479	0.918218	0.348379	0.815526	-0.0572803	-3.1479	0.00998162	0.921324	0.999937	-0.0948966	-3.1479	0.0358026	0.851662	0.981734	-1.05326	-3.1479	3.85383	0.0624265	0.212658
ENSG00000165181	158401	SHOC1	9	shortage in chiasmata 1	6443	-0.524957	-3.35795	0.64476	0.430601	0.849933	-1.03217	-3.35795	2.33186	0.141031	0.999937	-0.399313	-3.35795	0.335941	0.568083	0.931778	0.612516	-3.35795	1.02198	0.323065	0.551224
ENSG00000167653	8000	PSCA	8	prostate stem cell antigen	1763	-0.522508	-0.161987	4.64195	0.0424371	0.571092	-0.454199	-0.161987	3.60666	0.0707696	0.999937	-0.134562	-0.161987	0.28406	0.599407	0.937389	-1.23831	-0.161987	20.8739	0.000151104	0.00533048
ENSG00000114656	57501	CFAP92	3	cilia and flagella associated protein 92 (putative)	12033	-0.522337	-3.13365	0.957376	0.33851	0.809789	0.235109	-3.13365	0.236892	0.631284	0.999937	-0.133146	-3.13365	0.0729025	0.789679	0.972823	0.234652	-3.13365	0.254127	0.619206	0.789353
ENSG00000104368	5327	PLAT	8	plasminogen activator, tissue type	7770	0.522267	-1.39332	2.3358	0.140713	0.710336	0.698352	-1.39332	4.48053	0.0458541	0.999937	0.447797	-1.39332	2.44653	0.132088	0.779484	1.62983	-1.39332	37.8485	3.45556e-06	0.000290846
ENSG00000103355	260429	PRSS33	16	serine protease 33	2140	0.522048	-2.8496	1.00003	0.328199	0.806552	0.659891	-2.8496	1.68533	0.207692	0.999937	0.00660576	-2.8496	0.0001428	0.990574	0.997836	-0.426916	-2.8496	0.566358	0.459705	0.672504
ENSG00000126233	57152	SLURP1	8	secreted LY6/PLAUR domain containing 1	527	0.52163	-3.67002	0.452156	0.50833	0.877368	-1.14003	-3.67002	1.55797	0.225113	0.999937	0.534587	-3.67002	0.337761	0.567044	0.931778	0.615912	-3.67002	0.479359	0.495972	0.699913
ENSG00000107593	9033	PKD2L1	10	polycystin 2 like 1, transient receptor potential cation channel	2848	0.521144	-2.43501	1.65168	0.212125	0.749569	0.39717	-2.43501	0.970121	0.335382	0.999937	0.19622	-2.43501	0.208869	0.652146	0.947655	0.752872	-2.43501	3.57622	0.071883	0.23096
ENSG00000214837	731275	LINC01347	1	long intergenic non-protein coding RNA 1347	3841	-0.521126	-0.759112	2.04751	0.167424	0.726997	-0.256138	-0.759112	0.527545	0.475798	0.999937	0.208454	-0.759112	0.311134	0.582986	0.934206	0.415347	-0.759112	1.31426	0.264743	0.491067
ENSG00000167434	762	CA4	17	carbonic anhydrase 4	2418	0.520593	0.47557	3.29935	0.0843956	0.651736	0.306009	0.47557	1.13753	0.298938	0.999937	0.805997	0.47557	8.33302	0.009149	0.388341	0.590714	0.47557	4.49548	0.046743	0.179949
ENSG00000242866	161497	STRC	15	stereocilin	8102	-0.519661	0.902926	8.82091	0.00707954	0.38807	0.20311	0.902926	1.45918	0.239914	0.999937	0.351684	0.902926	3.743	0.0660198	0.712118	0.391249	0.902926	4.77339	0.0398666	0.164272
ENSG00000159164	9900	SV2A	1	synaptic vesicle glycoprotein 2A	4786	-0.51953	-3.1504	0.709015	0.408851	0.841903	0.0619595	-3.1504	0.0118499	0.914305	0.999937	0.257813	-3.1504	0.211994	0.649738	0.947291	0.198931	-3.1504	0.130061	0.721816	0.856235
ENSG00000120049	30819	KCNIP2	10	potassium voltage-gated channel interacting protein 2	3397	-0.519488	0.618246	5.39039	0.0299231	0.521551	-0.162622	0.618246	0.562764	0.461114	0.999937	0.297314	0.618246	1.92344	0.179401	0.812533	0.251239	0.618246	1.39819	0.249678	0.475516
ENSG00000182578	1436	CSF1R	5	colony stimulating factor 1 receptor	5151	0.519229	-2.19113	1.49134	0.234963	0.762332	0.362668	-2.19113	0.72983	0.402165	0.999937	-0.0504668	-2.19113	0.0102001	0.920471	0.989182	-0.332299	-2.19113	0.44298	0.512621	0.713025
ENSG00000059915	5662	PSD	10	pleckstrin and Sec7 domain containing	5979	-0.519212	-0.270938	7.95559	0.00997206	0.423608	-0.20541	-0.270938	1.3258	0.261941	0.999937	0.00302134	-0.270938	0.000259901	0.987283	0.997428	-0.226827	-0.270938	1.48026	0.236654	0.460804
ENSG00000164114	79884	MAP9	4	microtubule associated protein 9	8857	-0.518484	-1.17226	3.10244	0.0920991	0.662676	-0.140561	-1.17226	0.250026	0.622032	0.999937	-0.180263	-1.17226	0.413108	0.527053	0.923583	-0.368397	-1.17226	1.74038	0.200686	0.419965
ENSG00000103710	51285	RASL12	15	RAS like family 12	2681	-0.517813	-0.814441	5.2348	0.0321374	0.530499	-0.268519	-0.814441	1.50033	0.233602	0.999937	0.0249756	-0.814441	0.012596	0.911659	0.98798	-0.265345	-0.814441	1.4162	0.246742	0.472147
ENSG00000242574	3109	HLA-DMB	6	major histocompatibility complex, class II, DM beta	4613	-0.516563	0.761757	6.87598	0.0155763	0.468923	-0.126462	0.761757	0.436872	0.515514	0.999937	-0.0260053	0.761757	0.0173962	0.896269	0.987622	-0.0151552	0.761757	0.00606559	0.938628	0.971801
ENSG00000004776	126393	HSPB6	19	heat shock protein family B (small) member 6	1724	0.516444	-3.49173	0.357717	0.555995	0.893866	0.801995	-3.49173	0.940125	0.342975	0.999937	1.17193	-3.49173	1.76595	0.197748	0.821804	0.0307813	-3.49173	0.000992274	0.97516	0.98938
ENSG00000282961	101867536	PRNCR1	8	prostate cancer associated non-coding RNA 1	12727	-0.516403	-2.06509	1.5902	0.220535	0.753691	-0.220798	-2.06509	0.317797	0.578649	0.999937	0.169913	-2.06509	0.19366	0.664191	0.950521	0.136784	-2.06509	0.12991	0.721971	0.85629
ENSG00000215187	730112	FAM166B	9	family with sequence similarity 166 member B	1372	0.516081	-2.94275	0.570567	0.458198	0.858434	0.0469576	-2.94275	0.00433912	0.948086	0.999937	-0.639614	-2.94275	0.746131	0.397202	0.895846	0.0668488	-2.94275	0.0100164	0.921203	0.963576
ENSG00000074211	5522	PPP2R2C	4	protein phosphatase 2 regulatory subunit Bgamma	9366	-0.51597	-0.847071	3.4977	0.0748486	0.636355	-0.175	-0.847071	0.428165	0.519688	0.999937	0.629565	-0.847071	3.32199	0.0820101	0.732277	0.379019	-0.847071	1.20656	0.283916	0.512556
ENSG00000164691	117289	TAGAP	6	T cell activation RhoGTPase activating protein	4089	0.515686	-1.04773	3.88407	0.0614849	0.622039	0.289796	-1.04773	1.22101	0.281127	0.999937	-0.157696	-1.04773	0.322689	0.575761	0.931778	-0.271519	-1.04773	0.981837	0.332543	0.560313
ENSG00000177984	389812	LCN15	9	lipocalin 15	2887	-0.515651	-3.01496	0.86482	0.362508	0.821596	0.453162	-3.01496	0.830767	0.371952	0.999937	0.509587	-3.01496	0.94534	0.341501	0.880798	0.0904437	-3.01496	0.0285875	0.867283	0.937743
ENSG00000100867	10202	DHRS2	14	dehydrogenase/reductase 2	7527	0.515643	-2.0356	1.71578	0.203781	0.744716	0.609528	-2.0356	2.49488	0.12852	0.999937	-0.396928	-2.0356	0.965536	0.336503	0.879593	0.0392625	-2.0356	0.0106993	0.918555	0.96245
ENSG00000270392	767846	PFN1P2	1	profilin 1 pseudogene 2	1849	-0.515631	-3.46389	0.614832	0.441354	0.854331	0.0566158	-3.46389	0.00876209	0.926271	0.999937	0.651951	-3.46389	1.0515	0.31633	0.871301	-0.170453	-3.46389	0.0646232	0.801699	0.902852
ENSG00000267454	386758	ZNF582-DT	19	ZNF582 divergent transcript	2069	-0.51549	-4.08859	0.302931	0.587608	0.905092	0.278939	-4.08859	0.111473	0.741641	0.999937	-0.305663	-4.08859	0.0601324	0.808565	0.974966	0.0402857	-4.08859	0.00114121	0.973356	0.988754
ENSG00000102970	6361	CCL17	16	C-C motif chemokine ligand 17	621	0.515481	-2.62414	0.363738	0.552877	0.892755	1.52137	-2.62414	4.16528	0.0539908	0.999937	3.54239	-2.62414	14.7737	0.000939485	0.109642	5.06177	-2.62414	38.7139	3.53803e-06	0.000295385
ENSG00000168490	9796	PHYHIP	8	phytanoyl-CoA 2-hydroxylase interacting protein	3931	-0.515386	-2.07565	1.49663	0.234161	0.762245	-0.239818	-2.07565	0.346139	0.562312	0.999937	-0.115723	-2.07565	0.0539396	0.818496	0.976495	-0.0276331	-2.07565	0.00331785	0.954588	0.97945
ENSG00000263675	100847010	MIR5581	1	microRNA 5581	60	-0.515293	-2.16571	1.78688	0.194997	0.742158	-0.14649	-2.16571	0.159293	0.693664	0.999937	-0.310101	-2.16571	0.514291	0.480849	0.916199	0.552007	-2.16571	2.01394	0.169905	0.381398
ENSG00000184661	157313	CDCA2	8	cell division cycle associated 2	3697	0.515245	-1.14172	3.39705	0.0788582	0.637058	-0.508369	-1.14172	2.89827	0.102796	0.999937	-0.210137	-1.14172	0.558119	0.462947	0.913717	-0.247977	-1.14172	0.804122	0.379593	0.605024
ENSG00000145975	222826	FAM217A	6	family with sequence similarity 217 member A	3133	0.514593	-2.05105	2.2532	0.147586	0.715249	0.189778	-2.05105	0.300459	0.589126	0.999937	-0.617925	-2.05105	2.68696	0.115427	0.76374	-0.691224	-2.05105	3.48822	0.0752161	0.236728
ENSG00000124103	200232	FAM209A	20	family with sequence similarity 209 member A	889	-0.514566	-3.03892	0.560837	0.461873	0.85998	0.578118	-3.03892	0.906863	0.351317	0.999937	0.341866	-3.03892	0.253107	0.619906	0.941931	0.700459	-3.03892	1.18699	0.287754	0.516947
ENSG00000144395	284992	CCDC150	2	coiled-coil domain containing 150	9678	-0.514112	-1.83851	2.08512	0.162862	0.726269	-0.168917	-1.83851	0.245598	0.625117	0.999937	-0.392939	-1.83851	1.17797	0.289545	0.855355	-0.332807	-1.83851	0.893118	0.354921	0.581241
ENSG00000212978	339803	C2orf74-DT	2	C2orf74 divergent transcript	3109	0.513918	-1.43059	4.65768	0.0421198	0.570027	0.202807	-1.43059	0.709096	0.408825	0.999937	-0.1084	-1.43059	0.221924	0.642225	0.945763	-0.483161	-1.43059	4.3274	0.049386	0.185631
ENSG00000105369	973	CD79A	19	CD79a molecule	1344	-0.513825	-3.9492	0.48564	0.493193	0.871476	-1.78632	-3.9492	4.42279	0.047151	0.999937	0.335229	-3.9492	0.209559	0.651612	0.947487	0.511363	-3.9492	0.535298	0.472127	0.68164
ENSG00000197140	203102	ADAM32	8	ADAM metallopeptidase domain 32	10050	-0.513701	-0.315081	5.69624	0.0260513	0.50978	0.237764	-0.315081	1.35597	0.256737	0.999937	0.233339	-0.315081	1.00692	0.326576	0.87542	0.0199844	-0.315081	0.00741751	0.932148	0.968853
ENSG00000185880	140691	TRIM69	15	tripartite motif containing 69	9265	0.513398	4.61062	37.9851	3.36813e-06	0.0034662	0.520324	4.61062	39.2355	2.67131e-06	0.00109408	0.517242	4.61062	40.2849	2.20731e-06	0.00108896	0.926441	4.61062	129.469	1.12609e-10	8.02886e-08
ENSG00000277117	102723996		21	novel protein, similar to inducible T-cell co-stimulator ligand ICOSLG	3237	0.513349	0.911958	4.53169	0.0448727	0.577777	0.916386	0.911958	15.4344	0.000732437	0.113141	0.761163	0.911958	12.1805	0.00210403	0.185747	1.50211	0.911958	49.5974	4.943e-07	5.92805e-05
ENSG00000186868	4137	MAPT	17	microtubule associated protein tau	15051	-0.51325	-3.34557	1.02668	0.321979	0.804852	0.251631	-3.34557	0.29903	0.590007	0.999937	0.582791	-3.34557	1.46702	0.238694	0.838629	-0.515154	-3.34557	0.962894	0.337151	0.564832
ENSG00000167912	100505501	TOX-DT	8	TOX divergent transcript	4139	0.513062	-0.915896	3.89721	0.0610812	0.621405	-0.0903839	-0.915896	0.113892	0.738961	0.999937	0.266669	-0.915896	1.00103	0.327964	0.876648	0.207892	-0.915896	0.626196	0.437221	0.653534
ENSG00000185304	729857	RGPD2	2	RANBP2 like and GRIP domain containing 2	6830	-0.51293	-0.0545159	7.1245	0.0140292	0.464225	-0.208324	-0.0545159	1.25473	0.274758	0.999937	-0.0781448	-0.0545159	0.179605	0.675837	0.953125	-0.0492328	-0.0545159	0.0736492	0.788632	0.896039
ENSG00000260386	149086	LDC1P	1	leucine decarboxylase 1, pseudogene	3555	-0.512846	-3.45675	0.47178	0.499362	0.872886	0.125932	-3.45675	0.0347923	0.853745	0.999937	-0.316267	-3.45675	0.243623	0.626504	0.943548	0.269649	-3.45675	0.209341	0.65178	0.811389
ENSG00000203441	106478991	LINC00449	13	long intergenic non-protein coding RNA 449	872	-0.51261	-3.36482	0.771372	0.389305	0.833644	-0.789028	-3.36482	1.79057	0.194554	0.999937	-0.258397	-3.36482	0.211854	0.649845	0.947291	0.453616	-3.36482	0.78946	0.383896	0.608799
ENSG00000176692	2303	FOXC2	16	forkhead box C2	2900	-0.51194	-0.512351	5.58359	0.027408	0.514199	0.137894	-0.512351	0.456923	0.506125	0.999937	0.513608	-0.512351	6.28496	0.0200775	0.52257	0.0753165	-0.512351	0.132144	0.719697	0.85467
ENSG00000186471	158798	AKAP14	X	A-kinase anchoring protein 14	1170	0.511753	-1.89839	1.95769	0.175732	0.72978	-0.0480174	-1.89839	0.0161962	0.89989	0.999937	-0.436571	-1.89839	1.44759	0.241732	0.841303	-0.956988	-1.89839	6.63993	0.0172233	0.102823
ENSG00000178473	114131	UCN3	10	urocortin 3	1243	0.511743	-3.44476	0.451491	0.508639	0.877385	0.646131	-3.44476	0.762674	0.391947	0.999937	0.986967	-3.44476	1.29385	0.267604	0.852812	1.19048	-3.44476	2.0673	0.164591	0.374191
ENSG00000233610	100129597	LINC00462	13	long intergenic non-protein coding RNA 462	1159	0.511135	-2.72011	1.14651	0.295913	0.792723	0.342619	-2.72011	0.515369	0.480395	0.999937	-0.00838852	-2.72011	0.000334628	0.98557	0.997239	-0.578778	-2.72011	1.50105	0.233494	0.457784
ENSG00000260807	115804232	CEROX1	16	cytoplasmic endogenous regulator of oxidative phosphorylation 1	3905	-0.511097	0.426204	5.39349	0.0298807	0.521551	-0.0350562	0.426204	0.027244	0.870409	0.999937	0.156207	0.426204	0.501764	0.486181	0.91666	0.226198	0.426204	1.08926	0.307993	0.537472
ENSG00000198673	338811	TAFA2	12	TAFA chemokine like family member 2	9172	0.511	-1.73877	2.36813	0.138126	0.707983	0.27375	-1.73877	0.673941	0.420507	0.999937	-0.288123	-1.73877	0.747225	0.396704	0.895846	-0.278875	-1.73877	0.732158	0.401428	0.624779
ENSG00000226312	65072	CFLAR-AS1	2	CFLAR antisense RNA 1	4334	-0.510788	-2.82629	1.07655	0.310765	0.799968	0.403009	-2.82629	0.81697	0.37588	0.999937	-0.444985	-2.82629	0.673113	0.420788	0.903337	-0.159601	-2.82629	0.0984137	0.756703	0.876742
ENSG00000163331	92196	DAPL1	2	death associated protein like 1	1325	-0.510478	-3.45447	0.810539	0.377732	0.829303	0.735514	-3.45447	2.2795	0.145355	0.999937	0.580217	-3.45447	1.37952	0.252767	0.848697	-0.263187	-3.45447	0.251936	0.620713	0.790265
ENSG00000077150	4791	NFKB2	10	nuclear factor kappa B subunit 2	5583	0.510031	5.59489	12.3976	0.00280301	0.279105	0.904265	5.59489	39.0498	1.11692e-05	0.00372999	1.34158	5.59489	85.3678	7.58483e-08	0.000137203	2.03572	5.59489	190.905	2.31367e-10	1.32165e-07
ENSG00000233101	404266	HOXB-AS3	17	HOXB cluster antisense RNA 3	1913	0.509982	-3.56351	0.641094	0.431896	0.85006	-0.389894	-3.56351	0.322382	0.575941	0.999937	-0.0297913	-3.56351	0.00170932	0.967395	0.99497	0.119693	-3.56351	0.0315709	0.860602	0.934626
ENSG00000183479	11219	TREX2	X	three prime repair exonuclease 2	2586	-0.509947	-2.48095	1.7937	0.194179	0.742158	-0.356172	-2.48095	0.935737	0.343914	0.999937	0.036264	-2.48095	0.00761939	0.931233	0.991576	0.752423	-2.48095	3.93106	0.0600544	0.20881
ENSG00000249948	57733	GBA3	4	glucosylceramidase beta 3 (gene/pseudogene)	2932	0.509928	2.6665	7.51635	0.0130841	0.457804	-0.228731	2.6665	1.45244	0.243146	0.999937	0.0521299	2.6665	0.0855734	0.773098	0.970378	-0.0476355	2.6665	0.0719316	0.791477	0.897252
ENSG00000154553	27295	PDLIM3	4	PDZ and LIM domain 3	9012	0.509821	-3.36063	0.472463	0.499055	0.872783	1.28322	-3.36063	3.7042	0.0673332	0.999937	1.65308	-3.36063	7.81053	0.0105747	0.409302	0.293762	-3.36063	0.205798	0.654534	0.813511
ENSG00000095059	1725	DHPS	19	deoxyhypusine synthase	2984	-0.509744	0.986679	5.97402	0.0230158	0.493058	-0.155487	0.986679	0.587431	0.451578	0.999937	0.306626	0.986679	2.12107	0.159441	0.794232	0.687418	0.986679	11.2164	0.0029092	0.0363986
ENSG00000258366	51750	RTEL1	20	regulator of telomere elongation helicase 1	8542	-0.509435	-1.43434	2.76779	0.110391	0.680703	-0.152986	-1.43434	0.273637	0.606143	0.999937	0.1215	-1.43434	0.153863	0.698653	0.957126	0.34252	-1.43434	1.31705	0.263476	0.49
ENSG00000152977	7545	ZIC1	3	Zic family member 1	6825	0.509383	-1.85576	2.41971	0.134117	0.700731	0.168578	-1.85576	0.257597	0.616838	0.999937	-0.0233193	-1.85576	0.0052572	0.942855	0.992994	-0.195224	-1.85576	0.373302	0.547485	0.739209
ENSG00000108786	3292	HSD17B1	17	hydroxysteroid 17-beta dehydrogenase 1	1951	-0.509286	-2.48283	1.06639	0.313006	0.80038	-0.939981	-2.48283	3.45615	0.0764749	0.999937	0.0629961	-2.48283	0.0163413	0.899445	0.98798	0.364756	-2.48283	0.613237	0.441939	0.658419
ENSG00000182612	83882	TSPAN10	17	tetraspanin 10	4943	-0.508592	-2.95422	1.23258	0.27892	0.782707	-0.225595	-2.95422	0.265116	0.611773	0.999937	0.871426	-2.95422	2.90909	0.102194	0.753991	0.823043	-2.95422	2.71045	0.113936	0.300292
ENSG00000145934	57451	TENM2	5	teneurin transmembrane protein 2	21297	-0.508465	-1.66846	2.09107	0.16229	0.725249	-0.142679	-1.66846	0.183236	0.672777	0.999937	-0.699367	-1.66846	4.7775	0.039789	0.630735	-0.0919014	-1.66846	0.0945124	0.761415	0.879689
ENSG00000229894	2713	GK3P	4	glycerol kinase 3 pseudogene	1898	-0.507994	-3.66022	0.471119	0.49966	0.872886	-0.0787649	-3.66022	0.0132365	0.909451	0.999937	-0.583797	-3.66022	0.806408	0.378928	0.893518	0.0971803	-3.66022	0.0273625	0.87013	0.939402
ENSG00000181804	285195	SLC9A9	3	solute carrier family 9 member A9	4041	0.507825	-3.68155	0.311215	0.582581	0.903199	-0.980447	-3.68155	0.818768	0.375365	0.999937	0.496217	-3.68155	0.586275	0.452018	0.91125	0.310974	-3.68155	0.233518	0.633712	0.798717
ENSG00000162997	344405	PRORSD1P	2	prolyl-tRNA synthetase associated domain containing 1, pseudogene	2204	-0.507505	-0.700481	5.4699	0.0288579	0.519849	-0.138015	-0.700481	0.438238	0.514864	0.999937	-0.0335763	-0.700481	0.0236201	0.879259	0.9857	0.220974	-0.700481	1.09687	0.30635	0.536133
ENSG00000260220	399693	CCDC187	9	coiled-coil domain containing 187	11626	-0.507201	-1.39788	3.15844	0.0893952	0.658095	-0.176113	-1.39788	0.411412	0.527895	0.999937	-0.0853439	-1.39788	0.0656894	0.800106	0.973618	0.302179	-1.39788	0.930544	0.345229	0.572053
ENSG00000181929	5571	PRKAG1	12	protein kinase AMP-activated non-catalytic subunit gamma 1	4166	-0.507114	-1.37195	3.59986	0.0710164	0.629084	0.240517	-1.37195	0.929764	0.345427	0.999937	-0.346831	-1.37195	1.46693	0.238709	0.838629	0.143684	-1.37195	0.286929	0.597581	0.775077
ENSG00000185883	527	ATP6V0C	16	ATPase H+ transporting V0 subunit c	1416	-0.506811	-1.61984	2.03926	0.167358	0.726997	-0.175806	-1.61984	0.26817	0.609742	0.999937	0.0949582	-1.61984	0.0673474	0.797657	0.973568	0.35238	-1.61984	1.00397	0.327269	0.555286
ENSG00000139714	283385	MORN3	12	MORN repeat containing 3	3856	0.506374	-3.84632	0.475378	0.497748	0.872427	-0.0495363	-3.84632	0.00431095	0.948245	0.999937	-0.604251	-3.84632	0.457045	0.506069	0.920254	0.607513	-3.84632	0.661404	0.424798	0.643572
ENSG00000260874	105371050		16	novel transcript	879	0.506244	-3.4378	0.74013	0.398918	0.83835	-0.6404	-3.4378	0.961743	0.337434	0.999937	0.125968	-3.4378	0.039545	0.844203	0.981461	0.820064	-3.4378	2.01439	0.169859	0.381335
ENSG00000185303	729238	SFTPA2	10	surfactant protein A2	2695	0.505842	-0.156334	6.71603	0.0166721	0.468923	0.205882	-0.156334	1.09798	0.306111	0.999937	-0.0676285	-0.156334	0.126492	0.725493	0.962592	-0.502675	-0.156334	6.82891	0.0158902	0.0976876
ENSG00000109758	3083	HGFAC	4	HGF activator	2757	-0.505019	-2.83158	1.10555	0.304489	0.797495	0.650868	-2.83158	2.29864	0.143756	0.999937	0.906822	-2.83158	2.42863	0.133439	0.781374	0.890247	-2.83158	2.48438	0.129284	0.325377
ENSG00000242110	23600	AMACR	5	alpha-methylacyl-CoA racemase	4335	0.504174	0.326137	9.56094	0.0053319	0.355642	0.145621	0.326137	0.78457	0.385348	0.999937	-0.0597427	0.326137	0.128268	0.723656	0.96208	-0.208067	0.326137	1.57549	0.22261	0.445476
ENSG00000286264	114841035		11	novel protein	1655	0.504112	-1.95392	2.17775	0.154219	0.718711	0.565299	-1.95392	2.85341	0.105336	0.999937	0.619299	-1.95392	3.44238	0.0770226	0.732277	1.11901	-1.95392	12.4655	0.00188515	0.0276867
ENSG00000048471	92017	SNX29	16	sorting nexin 29	11299	-0.503278	2.81573	17.5492	0.000381612	0.0941323	-0.173762	2.81573	2.15582	0.156214	0.999937	0.127974	2.81573	1.12056	0.301308	0.863203	0.258239	2.81573	4.65613	0.0421511	0.170086
ENSG00000141744	5409	PNMT	17	phenylethanolamine N-methyltransferase	1162	0.503237	-3.67017	0.581408	0.453877	0.855942	-1.74829	-3.67017	4.19907	0.0525845	0.999937	0.395682	-3.67017	0.396313	0.535497	0.925332	-0.602531	-3.67017	0.782999	0.385816	0.610326
ENSG00000130287	1463	NCAN	19	neurocan	6920	-0.503067	-3.56292	0.639776	0.432363	0.850735	0.410142	-3.56292	0.530912	0.473926	0.999937	0.215774	-3.56292	0.0874173	0.770265	0.969132	0.63818	-3.56292	0.898195	0.353583	0.580007
ENSG00000225855	284618	RUSC1-AS1	1	RUSC1 antisense RNA 1	3516	-0.503043	0.16873	5.1852	0.0328815	0.533453	0.0657018	0.16873	0.0961026	0.759482	0.999937	0.131086	0.16873	0.313548	0.581181	0.933867	0.630567	0.16873	7.92161	0.0101097	0.0752662
ENSG00000236404	401491	VLDLR-AS1	9	VLDLR antisense RNA 1	6223	-0.502867	-2.57027	0.944796	0.341637	0.811446	-0.0429808	-2.57027	0.00783315	0.930278	0.999937	0.34899	-2.57027	0.487401	0.492419	0.917406	0.324149	-2.57027	0.436977	0.515464	0.715466
ENSG00000143631	2312	FLG	1	filaggrin	12793	-0.502819	-2.78084	1.28353	0.269467	0.777684	-0.634351	-2.78084	2.06331	0.164982	0.999937	-0.165361	-2.78084	0.106267	0.747522	0.965388	-0.285549	-2.78084	0.327827	0.57276	0.757667
ENSG00000100218	27156	RSPH14	22	radial spoke head 14 homolog	2333	-0.50279	-3.3921	0.586713	0.451851	0.855942	-0.223983	-3.3921	0.12964	0.722247	0.999937	0.372734	-3.3921	0.383368	0.542179	0.928856	-0.53516	-3.3921	0.696173	0.413061	0.633617
ENSG00000181074	390072	OR52N4	11	olfactory receptor family 52 subfamily N member 4	1329	-0.502104	-3.80737	0.406742	0.530225	0.887225	0.718755	-3.80737	1.13112	0.299096	0.999937	0.190051	-3.80737	0.0506607	0.824	0.978102	0.367187	-3.80737	0.210086	0.651205	0.811055
ENSG00000006025	114881	OSBPL7	17	oxysterol binding protein like 7	6572	-0.502012	5.66782	7.68937	0.014249	0.464328	-0.211752	5.66782	1.3826	0.258047	0.999937	-0.0112075	5.66782	0.00382874	0.951481	0.993711	0.00878395	5.66782	0.00236254	0.961877	0.98284
ENSG00000249464	285419	LINC01091	4	long intergenic non-protein coding RNA 1091	14472	0.501916	-0.523154	4.33597	0.0491803	0.586892	0.0557426	-0.523154	0.0514306	0.822691	0.999937	0.407205	-0.523154	3.00899	0.0968257	0.750106	-0.122295	-0.523154	0.262769	0.613344	0.785994
ENSG00000108309	10900	RUNDC3A	17	RUN domain containing 3A	4904	0.501786	-2.55005	1.27644	0.270757	0.777972	0.0530931	-2.55005	0.0137483	0.907726	0.999937	-0.787946	-2.55005	2.83518	0.106389	0.757365	-1.15767	-2.55005	6.01717	0.0225807	0.11926
ENSG00000256453	373863	DND1	5	DND microRNA-mediated repression inhibitor 1	1595	-0.501358	-0.895821	4.22773	0.0518504	0.595574	-0.37933	-0.895821	2.52052	0.126674	0.999937	0.59551	-0.895821	4.89715	0.0376056	0.619436	0.476574	-0.895821	3.19819	0.087532	0.259217
ENSG00000272690	107986100	LINC02018	3	long intergenic non-protein coding RNA 2018	6878	-0.501256	-0.337666	2.85538	0.105357	0.670197	-0.306336	-0.337666	1.1227	0.300967	0.999937	0.197059	-0.337666	0.458336	0.505542	0.920254	0.0657392	-0.337666	0.051681	0.822287	0.915213
ENSG00000167216	83473	KATNAL2	18	katanin catalytic subunit A1 like 2	11174	0.500425	-3.72766	0.477606	0.496752	0.872427	-0.564526	-3.72766	0.495518	0.488876	0.999937	-0.394522	-3.72766	0.290348	0.595421	0.937327	0.310536	-3.72766	0.220546	0.643256	0.804978
ENSG00000132938	23281	MTUS2	13	microtubule associated scaffold protein 2	8454	-0.500293	-1.96084	1.7569	0.198642	0.742915	-0.844838	-1.96084	4.85822	0.0383009	0.97317	0.403354	-1.96084	0.901986	0.35259	0.885841	-0.50901	-1.96084	1.26233	0.273348	0.501146
ENSG00000137821	54839	LRRC49	15	leucine rich repeat containing 49	9992	-0.49966	0.264718	5.88002	0.0239964	0.496769	-0.54594	0.264718	7.16694	0.0137824	0.710963	-0.0879317	0.264718	0.21217	0.649603	0.947291	-0.155992	0.264718	0.680053	0.41844	0.638048
ENSG00000167524	124923	RSKR	17	ribosomal protein S6 kinase related	7561	-0.499596	2.69722	11.3564	0.00282423	0.279495	0.0760978	2.69722	0.275826	0.60482	0.999937	-0.0563216	2.69722	0.144743	0.70734	0.957962	0.276301	2.69722	3.59425	0.0714889	0.230273
ENSG00000162949	92291	CAPN13	2	calpain 13	5191	0.499414	0.707782	6.94591	0.0151226	0.465912	0.377329	0.707782	3.98981	0.0583188	0.999937	-0.416212	0.707782	4.74523	0.040402	0.630735	0.0326874	0.707782	0.0314013	0.860973	0.934866
ENSG00000257893	105369900	LINC02404	12	long intergenic non-protein coding RNA 2404	1544	-0.499178	-1.34937	1.22048	0.282458	0.785219	0.0114761	-1.34937	0.000723422	0.97881	0.999937	-0.203937	-1.34937	0.198583	0.660682	0.949638	-0.437174	-1.34937	0.921507	0.34861	0.574977
ENSG00000129167	7166	TPH1	11	tryptophan hydroxylase 1	5664	-0.499034	-1.87867	1.72021	0.203219	0.744147	-0.0809881	-1.87867	0.0496265	0.825774	0.999937	-0.44867	-1.87867	0.878707	0.358756	0.888309	0.299184	-1.87867	0.484728	0.493595	0.698447
ENSG00000224420	199800	ADM5	19	adrenomedullin 5 (putative)	788	0.498925	-2.55063	1.60289	0.218766	0.753691	0.66048	-2.55063	2.94924	0.0999951	0.999937	-0.19802	-2.55063	0.231537	0.635148	0.94471	-0.265018	-2.55063	0.432485	0.517609	0.716947
ENSG00000241313	100128025	WWTR1-AS1	3	WWTR1 antisense RNA 1	2624	0.498863	-1.08866	2.50097	0.128078	0.694913	-0.252281	-1.08866	0.580326	0.454292	0.999937	0.061477	-1.08866	0.0421448	0.839236	0.981368	0.287603	-1.08866	0.978651	0.333312	0.561042
ENSG00000272610	151877	MAGI1-IT1	3	MAGI1 intronic transcript 1	2567	-0.498693	-2.12625	1.51228	0.231809	0.760466	0.366284	-2.12625	0.971087	0.335147	0.999937	0.161843	-2.12625	0.145797	0.706256	0.957962	0.662838	-2.12625	2.7983	0.108558	0.292729
ENSG00000188783	5549	PRELP	1	proline and arginine rich end leucine rich repeat protein	5769	-0.496713	-3.5362	0.480774	0.495344	0.872124	-1.35651	-3.5362	3.06112	0.094155	0.999937	-0.0892438	-3.5362	0.0174046	0.896244	0.987622	-0.481193	-3.5362	0.491148	0.490778	0.696375
ENSG00000128739	6638	SNRPN	15	small nuclear ribonucleoprotein polypeptide N	3408	-0.49649	-0.467044	3.97666	0.0587021	0.615899	-0.266594	-0.467044	1.21382	0.28251	0.999937	-0.0104002	-0.467044	0.00162116	0.968247	0.99497	0.26667	-0.467044	1.14306	0.296624	0.525961
ENSG00000166257	55800	SCN3B	11	sodium voltage-gated channel beta subunit 3	10020	-0.495804	-1.76344	2.3711	0.137892	0.707282	-0.0301875	-1.76344	0.00971749	0.922368	0.999937	0.537863	-1.76344	2.39353	0.136135	0.784499	0.0773231	-1.76344	0.0478435	0.82888	0.918591
ENSG00000205740	107984285		10	novel transcript, antisense to GTPBP4	4964	0.495758	-1.26849	1.48754	0.236076	0.762332	0.62718	-1.26849	2.47712	0.13041	0.999937	0.353598	-1.26849	0.756654	0.39418	0.895846	0.32775	-1.26849	0.674148	0.420803	0.640199
ENSG00000175329	91464	ISX	22	intestine specific homeobox	3384	0.495527	4.00879	5.02667	0.0405599	0.563042	-0.0374333	4.00879	0.0284161	0.868394	0.999937	-0.189927	4.00879	0.737918	0.403894	0.898402	0.228472	4.00879	1.09178	0.312681	0.54198
ENSG00000249201	101928857	TERLR1	5	TERT regulating lncRNA 1	1761	0.495507	-2.43012	0.798705	0.381569	0.831383	-0.502712	-2.43012	0.717744	0.406399	0.999937	0.236559	-2.43012	0.155611	0.697192	0.956958	-0.43694	-2.43012	0.487072	0.492862	0.698079
ENSG00000168135	3761	KCNJ4	22	potassium inwardly rectifying channel subfamily J member 4	2065	-0.495356	-3.71539	0.36744	0.55062	0.891889	0.682065	-3.71539	0.954487	0.339224	0.999937	-0.380708	-3.71539	0.258275	0.616377	0.941436	-0.175161	-3.71539	0.0609698	0.807264	0.905783
ENSG00000112742	7272	TTK	6	TTK protein kinase	4579	0.494828	-0.859718	4.91761	0.037246	0.548523	-0.0921834	-0.859718	0.160856	0.692247	0.999937	-0.488451	-0.859718	4.91137	0.0373553	0.618636	-0.468833	-0.859718	4.71823	0.0409233	0.16679
ENSG00000229153	285965	EPHA1-AS1	7	EPHA1 antisense RNA 1	6155	0.49482	-2.74757	1.31633	0.263602	0.774143	0.333343	-2.74757	0.5975	0.447777	0.999937	-0.161577	-2.74757	0.130827	0.721035	0.96208	-0.323989	-2.74757	0.539453	0.470433	0.680127
ENSG00000125347	3659	IRF1	5	interferon regulatory factor 1	12265	0.494157	6.84515	38.4503	3.0881e-06	0.0034662	0.730788	6.84515	83.8253	5.97655e-09	1.29733e-05	0.567564	6.84515	50.4554	4.05673e-07	0.000366914	0.884222	6.84515	121.853	1.99228e-10	1.16882e-07
ENSG00000284948	254896		8	novel transcript	1242	-0.494099	-3.57353	0.433992	0.516888	0.88132	-0.359503	-3.57353	0.247966	0.623463	0.999937	0.809874	-3.57353	1.28553	0.269104	0.852812	-0.0344531	-3.57353	0.00207414	0.964086	0.983653
ENSG00000243323	148713	PTPRVP	1	protein tyrosine phosphatase receptor type V, pseudogene	6596	-0.49374	-2.73405	0.668013	0.422528	0.84764	-0.944391	-2.73405	2.3101	0.142809	0.999937	-1.27425	-2.73405	4.84052	0.0386218	0.625644	-0.99385	-2.73405	3.3038	0.0827955	0.250557
ENSG00000104081	90427	BMF	15	Bcl2 modifying factor	5447	-0.493679	5.25508	31.9467	1.11259e-05	0.00767531	-0.0936468	5.25508	1.16715	0.291715	0.999937	0.154599	5.25508	3.12503	0.0909973	0.741574	0.343364	5.25508	15.5225	0.000700653	0.0149548
ENSG00000088053	51206	GP6	19	glycoprotein VI platelet	2703	-0.493305	-3.10867	0.63799	0.432997	0.851097	0.000303511	-3.10867	2.17308e-07	0.999632	0.999955	-1.08454	-3.10867	3.36497	0.0801881	0.732277	-0.405202	-3.10867	0.572008	0.457503	0.670815
ENSG00000196860	387990	TOMM20L	14	translocase of outer mitochondrial membrane 20 like	609	-0.493031	-3.06497	0.887102	0.356514	0.818159	-0.970488	-3.06497	3.23514	0.08584	0.999937	-0.878601	-3.06497	2.81705	0.107449	0.758451	-1.36344	-3.06497	6.4887	0.01838	0.106849
ENSG00000127528	10365	KLF2	19	Kruppel like factor 2	2820	-0.493023	2.19319	16.8872	0.000463594	0.109383	-0.347257	2.19319	8.5621	0.00783321	0.551424	0.063045	2.19319	0.269294	0.608998	0.940609	-0.517168	2.19319	17.6257	0.00037321	0.00976057
ENSG00000137877	51332	SPTBN5	15	spectrin beta, non-erythrocytic 5	12312	-0.492867	1.78298	8.59382	0.00773623	0.403679	0.291768	1.78298	3.20957	0.087007	0.999937	0.377417	1.78298	4.47492	0.0459784	0.662535	0.897235	1.78298	26.8109	3.45041e-05	0.00181689
ENSG00000204311	494513	PJVK	2	pejvakin	4481	-0.492748	0.246271	5.33522	0.030688	0.522134	-0.0706347	0.246271	0.117901	0.734589	0.999937	0.0938258	0.246271	0.201518	0.657898	0.948754	0.0215456	0.246271	0.0108319	0.918054	0.962157
ENSG00000232850	389791	PTGES2-AS1	9	PTGES2 antisense RNA 1 (head to head)	2100	0.492518	-0.480353	2.59081	0.121773	0.685419	0.500115	-0.480353	2.75032	0.111457	0.999937	1.2629	-0.480353	19.2266	0.000236712	0.041438	1.46607	-0.480353	26.9225	3.36221e-05	0.00177686
ENSG00000110324	3587	IL10RA	11	interleukin 10 receptor subunit alpha	8831	0.492025	0.560319	6.21036	0.0207423	0.481813	1.12578	0.560319	34.8998	6.10086e-06	0.00213599	0.765303	0.560319	15.0871	0.000802145	0.0966568	1.56657	0.560319	68.0081	3.61174e-08	7.68628e-06
ENSG00000243701	344595	DUBR	3	DPPA2 upstream binding RNA	15322	-0.4918	-1.02349	2.73073	0.112667	0.680703	-0.0880581	-1.02349	0.0969114	0.758505	0.999937	-0.0699386	-1.02349	0.0661639	0.799402	0.973618	-0.0425967	-1.02349	0.02543	0.874758	0.941277
ENSG00000158050	1844	DUSP2	2	dual specificity phosphatase 2	1929	-0.491742	-3.57469	0.450373	0.509159	0.877606	0.787922	-3.57469	1.53499	0.22845	0.999937	0.136819	-3.57469	0.022784	0.881399	0.986004	0.218548	-3.57469	0.0632305	0.8038	0.903605
ENSG00000198626	6262	RYR2	1	ryanodine receptor 2	17775	0.491481	-3.17173	0.662066	0.42457	0.848404	0.372539	-3.17173	0.385112	0.54127	0.999937	-0.460941	-3.17173	0.614263	0.441562	0.907115	-0.844083	-3.17173	2.01176	0.170126	0.381713
ENSG00000257671	109729127	KRT7-AS	12	KRT7 antisense RNA 1	1693	-0.491415	-2.58864	0.895106	0.354396	0.817067	-0.202655	-2.58864	0.165983	0.687653	0.999937	-0.476301	-2.58864	0.631734	0.43523	0.906207	0.506407	-2.58864	0.921862	0.347443	0.574317
ENSG00000153157	221711	SYCP2L	6	synaptonemal complex protein 2 like	3962	0.491278	-3.74791	0.427881	0.519825	0.883342	0.233665	-3.74791	0.0958211	0.759823	0.999937	0.0370941	-3.74791	0.00182119	0.966346	0.99497	-1.7996	-3.74791	2.62923	0.119189	0.308998
ENSG00000139734	81624	DIAPH3	13	diaphanous related formin 3	7383	-0.491196	-2.00915	0.750704	0.395803	0.836175	-0.00319993	-2.00915	3.17206e-05	0.995558	0.999937	-0.0210713	-2.00915	0.0019653	0.965048	0.994896	0.166926	-2.00915	0.131934	0.719976	0.854858
ENSG00000228486	728537	C2orf92	2	chromosome 2 open reading frame 92	6503	-0.490901	1.25576	5.41246	0.0300483	0.521551	-0.19812	1.25576	0.918722	0.348681	0.999937	-0.0526521	1.25576	0.0589698	0.81048	0.975491	0.260029	1.25576	1.51304	0.232234	0.456622
ENSG00000240303	84129	ACAD11	3	acyl-CoA dehydrogenase family member 11	5033	-0.490666	-1.89429	1.4637	0.239209	0.763658	-0.379618	-1.89429	0.921148	0.347627	0.999937	-0.014679	-1.89429	0.0011435	0.97333	0.995228	0.434313	-1.89429	1.12738	0.299877	0.529868
ENSG00000183423	345193	LRIT3	4	leucine rich repeat, Ig-like and transmembrane domains 3	3992	-0.490568	-3.13668	0.79366	0.382656	0.831689	0.0299984	-3.13668	0.00347237	0.953544	0.999937	-0.658641	-3.13668	1.52121	0.230481	0.834776	0.544136	-3.13668	1.36425	0.255332	0.481369
ENSG00000237292	101928973	LINC01732	1	long intergenic non-protein coding RNA 1732	667	0.489989	-3.7827	0.752154	0.395177	0.835861	-0.0960623	-3.7827	0.0266689	0.871771	0.999937	0.596101	-3.7827	0.871999	0.360561	0.888309	-0.329435	-3.7827	0.228928	0.637051	0.800722
ENSG00000225032	102723566		9	novel transcript	2247	-0.489917	1.01716	3.68633	0.069599	0.624651	-0.311053	1.01716	1.5415	0.229112	0.999937	0.17035	1.01716	0.470937	0.50063	0.920222	-0.0457332	1.01716	0.0341538	0.855287	0.93199
ENSG00000131018	23345	SYNE1	6	spectrin repeat containing nuclear envelope protein 1	47523	-0.489848	-2.42367	1.69702	0.206179	0.74567	-0.296478	-2.42367	0.667612	0.422665	0.999937	0.385348	-2.42367	1.1045	0.304714	0.86497	-0.808735	-2.42367	4.08343	0.0556696	0.199438
ENSG00000239332	100134259	LINC01119	2	long intergenic non-protein coding RNA 1119	4240	-0.489545	-1.86128	2.60811	0.120601	0.683851	-0.0774971	-1.86128	0.0716018	0.791517	0.999937	-0.0396828	-1.86128	0.0132824	0.909295	0.98798	0.0444775	-1.86128	0.0178615	0.894899	0.951201
ENSG00000254221	56104	PCDHGB1	5	protocadherin gamma subfamily B, 1	4772	0.489149	-3.02251	1.05063	0.316525	0.801814	0.836474	-3.02251	3.38556	0.0793317	0.999937	-0.435491	-3.02251	0.877805	0.358998	0.888309	0.18433	-3.02251	0.18689	0.669735	0.823995
ENSG00000244486	91179	SCARF2	22	scavenger receptor class F member 2	3572	0.488877	-2.09055	1.99999	0.171328	0.727934	0.44719	-2.09055	1.70367	0.205325	0.999937	0.067899	-2.09055	0.0283469	0.867837	0.984486	0.209207	-2.09055	0.293835	0.593234	0.772346
ENSG00000161381	57125	PLXDC1	17	plexin domain containing 1	9255	0.48873	-1.80977	1.77872	0.19598	0.742158	-0.0396985	-1.80977	0.0111302	0.916937	0.999937	0.974382	-1.80977	5.67715	0.0262758	0.563808	0.995274	-1.80977	6.17926	0.0210265	0.114551
ENSG00000146521	26238	LINC01558	6	long intergenic non-protein coding RNA 1558	2988	0.488688	-2.27445	1.39293	0.250542	0.767486	0.399622	-2.27445	0.944142	0.341801	0.999937	0.306004	-2.27445	0.525941	0.475979	0.915827	0.230696	-2.27445	0.311311	0.582523	0.764644
ENSG00000187997	100141515	C17orf99	17	chromosome 17 open reading frame 99	2851	0.488658	-3.6252	0.343667	0.5637	0.896597	-0.0596045	-3.6252	0.00474464	0.945708	0.999937	0.331553	-3.6252	0.169159	0.684848	0.954159	-0.431145	-3.6252	0.263007	0.613184	0.785984
ENSG00000231322	399670	RPL13AP17	7	ribosomal protein L13a pseudogene 17	2170	-0.488586	-3.11394	0.58312	0.453222	0.855942	-1.2211	-3.11394	3.25552	0.0849234	0.999937	-0.210117	-3.11394	0.103712	0.750467	0.965595	-0.758812	-3.11394	1.28249	0.269655	0.496555
ENSG00000237512	728978	UNC5B-AS1	10	UNC5B antisense RNA 1	777	0.488535	-2.52036	1.1868	0.287791	0.787669	0.316658	-2.52036	0.498934	0.487399	0.999937	0.737106	-2.52036	2.74236	0.111947	0.7619	0.0801818	-2.52036	0.0300968	0.863861	0.936208
ENSG00000116774	56944	OLFML3	1	olfactomedin like 3	2821	0.487501	-2.54273	1.38053	0.2526	0.768322	0.368116	-2.54273	0.794047	0.382542	0.999937	-0.336772	-2.54273	0.704179	0.410429	0.901217	0.677267	-2.54273	3.53611	0.0733806	0.233492
ENSG00000129467	196883	ADCY4	14	adenylate cyclase 4	8067	-0.487217	2.31068	7.64194	0.011823	0.449462	0.116735	2.31068	0.461535	0.504547	0.999937	0.37331	2.31068	4.27468	0.0516113	0.673662	0.960829	2.31068	29.5735	2.37109e-05	0.00132729
ENSG00000248673	104310351	LINC01331	5	long intergenic non-protein coding RNA 1331	3661	0.487075	-2.92265	0.924438	0.346784	0.814962	-0.24922	-2.92265	0.216944	0.645967	0.999937	-0.825391	-2.92265	2.39212	0.136244	0.784499	0.165923	-2.92265	0.124225	0.727858	0.859786
ENSG00000187266	2057	EPOR	19	erythropoietin receptor	3077	-0.486791	2.83799	5.65253	0.0294688	0.521551	0.0448712	2.83799	0.0500408	0.825666	0.999937	0.270362	2.83799	1.73293	0.205557	0.822245	0.503356	2.83799	6.14374	0.024003	0.12338
ENSG00000141665	201456	FBXO15	18	F-box protein 15	6223	-0.486615	-3.69436	0.289356	0.596136	0.908001	-0.784689	-3.69436	0.737691	0.399838	0.999937	-0.729742	-3.69436	0.585612	0.452406	0.91125	-0.938251	-3.69436	0.980477	0.33305	0.560732
ENSG00000130222	10912	GADD45G	9	growth arrest and DNA damage inducible gamma	1323	-0.486322	0.656458	6.51991	0.0181344	0.474746	-0.505031	0.656458	7.16409	0.0137988	0.710963	0.52423	0.656458	7.93519	0.0100545	0.402156	0.771557	0.656458	17.8283	0.000351927	0.00933897
ENSG00000166763	554225	STRCP1	15	stereocilin pseudogene 1	5695	-0.486277	-1.13801	2.78359	0.109437	0.678685	0.195947	-1.13801	0.50609	0.484328	0.999937	0.816708	-1.13801	6.10673	0.0217067	0.529051	0.557878	-1.13801	2.84526	0.105805	0.288303
ENSG00000161270	4868	NPHS1	19	NPHS1 adhesion molecule, nephrin	6717	-0.486146	-1.35151	1.50487	0.232919	0.761212	0.248603	-1.35151	0.46156	0.503997	0.999937	0.998897	-1.35151	6.52727	0.018077	0.508945	1.54665	-1.35151	17.2697	0.000414105	0.0104942
ENSG00000274276	102724560		21	cystathionine-beta-synthase like	2495	0.485708	-3.16405	0.710002	0.408531	0.841763	0.163631	-3.16405	0.0792255	0.780986	0.999937	-0.357151	-3.16405	0.370313	0.549079	0.930283	-0.00966439	-3.16405	0.000306972	0.98618	0.994167
ENSG00000224812	220980	TMEM72-AS1	10	TMEM72 antisense RNA 1	10787	-0.485707	-2.66344	1.01401	0.324915	0.805863	0.696085	-2.66344	2.66211	0.117029	0.999937	0.592323	-2.66344	1.47297	0.237775	0.838431	0.669798	-2.66344	2.0083	0.170477	0.382228
ENSG00000185811	10320	IKZF1	7	IKAROS family zinc finger 1	10921	-0.485475	-3.09556	0.623592	0.438163	0.85375	0.465679	-3.09556	0.724009	0.404018	0.999937	0.424706	-3.09556	0.608014	0.443863	0.907672	0.647492	-3.09556	1.52998	0.229185	0.453265
ENSG00000231249	100996539	ITPR1-DT	3	ITPR1 divergent transcript	2890	-0.485465	-3.23257	0.605034	0.444967	0.854738	0.176123	-3.23257	0.0944108	0.761539	0.999937	1.98546	-3.23257	10.3681	0.00394985	0.259816	1.39349	-3.23257	4.80414	0.0392909	0.163107
ENSG00000254718	101927702		14	novel transcript, antisense to PPM1A	3154	-0.485002	-2.41619	1.39135	0.250804	0.767486	-0.0533566	-2.41619	0.0189247	0.891837	0.999937	0.0152445	-2.41619	0.00136542	0.970858	0.995069	0.280055	-2.41619	0.509057	0.483065	0.69036
ENSG00000260105	90586	AOC4P	17	amine oxidase copper containing 4, pseudogene	3187	-0.484727	-4.05954	0.465505	0.502199	0.874196	-0.0277942	-4.05954	0.0017526	0.966986	0.999937	0.913769	-4.05954	0.479972	0.4957	0.918679	1.07128	-4.05954	0.739401	0.399147	0.623051
ENSG00000183690	80258	EFHC2	X	EF-hand domain containing 2	3329	0.484643	-0.81358	4.47262	0.0460295	0.580746	-0.36667	-0.81358	2.31892	0.142085	0.999937	-0.342938	-0.81358	2.29541	0.144024	0.791078	-0.737838	-0.81358	10.4135	0.00388475	0.0432221
ENSG00000143110	128346	C1orf162	1	chromosome 1 open reading frame 162	2768	-0.484542	-0.655715	3.46633	0.0760727	0.636355	0.105982	-0.655715	0.185177	0.671157	0.999937	0.0499391	-0.655715	0.0377023	0.847828	0.981566	0.145661	-0.655715	0.336463	0.567785	0.753909
ENSG00000255585	651337		9	forkhead box H1 (FOXH1) pseudogene	5276	-0.484352	-0.526624	1.89303	0.184143	0.736118	-0.740423	-0.526624	4.36371	0.0497635	0.999937	-0.730029	-0.526624	4.01777	0.0588155	0.697483	-0.66626	-0.526624	3.51918	0.0754024	0.237005
ENSG00000171357	541468	LURAP1	1	leucine rich adaptor protein 1	1849	-0.484331	0.409754	8.7441	0.00729448	0.394548	0.0728467	0.409754	0.212825	0.6491	0.999937	0.082899	0.409754	0.230419	0.635962	0.94471	0.265867	0.409754	2.4975	0.128329	0.323912
ENSG00000092054	4625	MYH7	14	myosin heavy chain 7	6027	0.484075	-1.64414	2.21533	0.150872	0.717962	-0.132942	-1.64414	0.156433	0.69628	0.999937	-0.091581	-1.64414	0.0655452	0.800321	0.973618	-0.205062	-1.64414	0.338427	0.566665	0.752975
ENSG00000105649	5864	RAB3A	19	RAB3A, member RAS oncogene family	1786	-0.484052	1.22799	10.8076	0.00336708	0.296101	-0.436372	1.22799	8.98133	0.0066528	0.503179	-0.0857953	1.22799	0.346	0.56239	0.931778	-0.231406	1.22799	2.54277	0.125098	0.318608
ENSG00000175592	8061	FOSL1	11	FOS like 1, AP-1 transcription factor subunit	1887	0.483836	2.52862	8.51424	0.00838459	0.409522	1.06857	2.52862	42.2892	2.20476e-06	0.000920361	0.534169	2.52862	9.25247	0.00633593	0.327914	0.625835	2.52862	13.0154	0.00171179	0.02617
ENSG00000245888	400512	NSMCE1-DT	16	NSMCE1 divergent transcript	3780	-0.483459	-2.16906	1.01306	0.325137	0.805863	0.0823234	-2.16906	0.033949	0.855507	0.999937	0.208828	-2.16906	0.23341	0.633791	0.94471	0.245951	-2.16906	0.33869	0.566516	0.752915
ENSG00000179044	283849	EXOC3L1	16	exocyst complex component 3 like 1	3045	-0.483175	-2.05318	1.86692	0.185663	0.737365	-0.128698	-2.05318	0.145084	0.70694	0.999937	-0.0331406	-2.05318	0.0083186	0.928156	0.990902	0.0732402	-2.05318	0.0432371	0.837197	0.923142
ENSG00000157017	51738	GHRL	3	ghrelin and obestatin prepropeptide	2073	0.482968	-3.02858	0.709405	0.408724	0.841903	-0.430164	-3.02858	0.49571	0.488793	0.999937	0.278506	-3.02858	0.147156	0.704958	0.957962	0.712834	-3.02858	1.10419	0.30478	0.534961
ENSG00000175518	143630	UBQLNL	11	ubiquilin like	2429	0.482949	-2.1715	1.14399	0.296431	0.793039	0.15312	-2.1715	0.112659	0.740324	0.999937	-0.279715	-2.1715	0.289358	0.596044	0.937389	-0.143133	-2.1715	0.0821459	0.777098	0.888702
ENSG00000084628	79570	NKAIN1	1	sodium/potassium transporting ATPase interacting 1	3320	0.4828	-3.69276	0.406372	0.53041	0.887369	0.306997	-3.69276	0.164844	0.688666	0.999937	0.0545441	-3.69276	0.00576107	0.940185	0.992979	-0.859358	-3.69276	1.26428	0.272988	0.500697
ENSG00000123297	10102	TSFM	12	Ts translation elongation factor, mitochondrial	3210	-0.482664	-1.50606	3.27252	0.0841669	0.651736	0.148427	-1.50606	0.352194	0.55894	0.999937	0.169608	-1.50606	0.408389	0.529401	0.923872	-0.217481	-1.50606	0.656227	0.42659	0.644936
ENSG00000176984	107984399		11	novel transcript, antisense to TRIM29	2081	0.481971	-3.14559	0.83554	0.370607	0.825951	-0.140164	-3.14559	0.0652813	0.800714	0.999937	1.03677	-3.14559	2.60347	0.120914	0.768396	1.40683	-3.14559	5.43715	0.0292915	0.137465
ENSG00000248890	646576	HHIP-AS1	4	HHIP antisense RNA 1	2389	-0.481847	-3.84553	0.260005	0.615205	0.913507	-0.417779	-3.84553	0.211092	0.65043	0.999937	0.267092	-3.84553	0.147815	0.704331	0.957962	0.478681	-3.84553	0.516584	0.479884	0.687737
ENSG00000142178	150094	SIK1	21	salt inducible kinase 1	5210	-0.481759	-1.18259	3.44811	0.0767941	0.636355	-0.0302666	-1.18259	0.0147554	0.904423	0.999937	-0.223059	-1.18259	0.453206	0.507843	0.920921	-0.359877	-1.18259	1.21186	0.282888	0.511935
ENSG00000176402	349149	GJC3	7	gap junction protein gamma 3	1119	-0.481477	-2.22288	1.57535	0.222629	0.755034	-0.39783	-2.22288	1.12491	0.300395	0.999937	0.39215	-2.22288	1.04211	0.318451	0.871809	-0.854297	-2.22288	4.11041	0.0549318	0.197798
ENSG00000058866	1608	DGKG	3	diacylglycerol kinase gamma	10975	0.481459	-0.521474	4.45545	0.0464125	0.580746	0.158464	-0.521474	0.47427	0.498244	0.999937	-0.147542	-0.521474	0.44021	0.513929	0.921439	-0.274692	-0.521474	1.55327	0.22579	0.449364
ENSG00000211581	768220	MIR765	1	microRNA 765	114	0.481284	-3.56443	0.381151	0.543339	0.890401	0.200193	-3.56443	0.0654559	0.800454	0.999937	-0.775306	-3.56443	0.61038	0.44299	0.907118	0.950568	-3.56443	1.46439	0.239104	0.463641
ENSG00000198223	1438	CSF2RA	X	colony stimulating factor 2 receptor subunit alpha	4093	0.481183	-2.88212	0.743437	0.397884	0.837961	1.10982	-2.88212	4.52791	0.0448199	0.99525	0.00566378	-2.88212	9.64338e-05	0.992254	0.997973	0.476412	-2.88212	0.78281	0.385872	0.610371
ENSG00000153495	121793	TEX29	13	testis expressed 29	956	0.480958	-3.34586	0.45348	0.507716	0.876909	0.709933	-3.34586	1.06604	0.313084	0.999937	-0.796475	-3.34586	1.19492	0.286191	0.854946	-0.0544702	-3.34586	0.00689739	0.934564	0.969815
ENSG00000154262	23460	ABCA6	17	ATP binding cassette subfamily A member 6	14158	-0.480737	-0.0394506	6.05941	0.0221637	0.486947	0.174184	-0.0394506	0.870015	0.361098	0.999937	-0.0976669	-0.0394506	0.211309	0.650264	0.947291	0.192475	-0.0394506	0.889241	0.355947	0.582228
ENSG00000078018	4133	MAP2	2	microtubule associated protein 2	11813	-0.480265	-0.282727	3.43829	0.0771862	0.636355	-0.0212011	-0.282727	0.00726554	0.932845	0.999937	-0.0916307	-0.282727	0.123071	0.729071	0.963252	-0.0268707	-0.282727	0.0110422	0.917265	0.961885
ENSG00000147166	26548	ITGB1BP2	X	integrin subunit beta 1 binding protein 2	2185	-0.479509	-1.85032	2.09322	0.162083	0.724983	0.0872561	-1.85032	0.0774611	0.783373	0.999937	-0.0782506	-1.85032	0.0413353	0.840765	0.981461	0.513692	-1.85032	2.09198	0.162203	0.371289
ENSG00000205560	1375	CPT1B	22	carnitine palmitoyltransferase 1B	4102	-0.479417	-0.867597	2.4252	0.133699	0.700678	-0.172339	-0.867597	0.338044	0.566883	0.999937	-0.172965	-0.867597	0.31562	0.579943	0.933508	0.36906	-0.867597	1.60964	0.217831	0.440483
ENSG00000173175	111	ADCY5	3	adenylate cyclase 5	9218	0.479213	-1.05321	4.43034	0.0469792	0.58107	-0.016285	-1.05321	0.00489077	0.944879	0.999937	0.481443	-1.05321	4.36027	0.0486026	0.670278	-0.142928	-1.05321	0.364202	0.552367	0.742889
ENSG00000214860	645027	EVPLL	17	envoplakin like	2040	-0.479148	-0.216382	6.45088	0.0186827	0.476772	-0.357338	-0.216382	3.74887	0.0658238	0.999937	-0.0945501	-0.216382	0.270112	0.608458	0.940261	0.259884	-0.216382	2.18733	0.153358	0.35973
ENSG00000130294	547	KIF1A	2	kinesin family member 1A	17879	-0.478855	-3.90798	0.287475	0.597235	0.908575	-0.305112	-3.90798	0.128707	0.723204	0.999937	0.478888	-3.90798	0.275622	0.604848	0.938716	1.77961	-3.90798	5.30759	0.0310793	0.14206
ENSG00000158571	5207	PFKFB1	X	6-phosphofructo-2-kinase/fructose-2,6-biphosphatase 1	2168	-0.478273	-1.63278	2.77338	0.110053	0.680401	-0.359721	-1.63278	1.65616	0.211528	0.999937	0.0718076	-1.63278	0.0655403	0.800328	0.973618	0.0150153	-1.63278	0.00297833	0.956971	0.980598
ENSG00000188385	282973	JAKMIP3	10	Janus kinase and microtubule interacting protein 3	14669	-0.478091	-1.33474	3.6668	0.0686279	0.623173	-0.566589	-1.33474	5.21423	0.0324437	0.94026	0.163757	-1.33474	0.340287	0.565609	0.931778	-0.141111	-1.33474	0.250325	0.621826	0.790972
ENSG00000265452	100500850	MIR3682	2	microRNA 3682	84	-0.477834	-2.99757	0.737055	0.399883	0.839162	-0.0272313	-2.99757	0.00271715	0.9589	0.999937	-0.658437	-2.99757	0.987565	0.331167	0.879061	1.04318	-2.99757	3.69239	0.0677391	0.223365
ENSG00000177112	100129827	IRAG1-AS1	11	IRAG1 antisense RNA 1	1424	0.477211	-3.92197	0.332288	0.570179	0.898596	-0.6619	-3.92197	0.507602	0.483684	0.999937	-0.0534934	-3.92197	0.0035277	0.953175	0.993841	0.638492	-3.92197	0.61987	0.439514	0.655977
ENSG00000171462	65989	DLK2	6	delta like non-canonical Notch ligand 2	2236	-0.477138	-1.82779	1.47083	0.238105	0.763013	0.0260094	-1.82779	0.00492108	0.944709	0.999937	0.460133	-1.82779	1.61581	0.216982	0.827599	0.103429	-1.82779	0.0805481	0.779216	0.890043
ENSG00000112053	116369	SLC26A8	6	solute carrier family 26 member 8	6034	-0.476868	-3.58399	0.542626	0.469147	0.862874	-1.52361	-3.58399	4.54938	0.04436	0.99525	0.885854	-3.58399	1.2822	0.269708	0.852812	0.216396	-3.58399	0.0697423	0.794176	0.898576
ENSG00000260339	80072	HEXA-AS1	15	HEXA antisense RNA 1	2738	0.4765	-0.570872	3.77121	0.0650833	0.623173	0.232065	-0.570872	0.887949	0.356289	0.999937	-0.192491	-0.570872	0.630362	0.435722	0.906207	-0.218099	-0.570872	0.833381	0.371215	0.597165
ENSG00000169248	6373	CXCL11	4	C-X-C motif chemokine ligand 11	1781	0.475674	-0.569967	2.7186	0.113424	0.680703	0.519974	-0.569967	3.35788	0.0804853	0.999937	0.0855777	-0.569967	0.114191	0.738632	0.963831	-0.00868464	-0.569967	0.00120001	0.972679	0.988459
ENSG00000104490	83988	NCALD	8	neurocalcin delta	8043	0.475615	-3.22299	0.455961	0.506569	0.876741	-0.330029	-3.22299	0.189143	0.667876	0.999937	-0.806182	-3.22299	1.92209	0.179548	0.812645	0.0125643	-3.22299	0.000560114	0.981332	0.992072
ENSG00000185269	147111	NOTUM	17	notum, palmitoleoyl-protein carboxylesterase	2913	0.475204	-3.10261	0.810476	0.37775	0.829303	0.782068	-3.10261	2.37846	0.137312	0.999937	-0.0902475	-3.10261	0.0254885	0.874616	0.985199	0.373254	-3.10261	0.507043	0.483922	0.691073
ENSG00000164236	651746	ANKRD33B	5	ankyrin repeat domain 33B	10043	-0.475089	-0.633428	1.43062	0.244424	0.765224	-0.0865573	-0.633428	0.0541824	0.818096	0.999937	1.32132	-0.633428	15.072	0.000805956	0.0966568	3.12409	-0.633428	97.2943	1.5828e-09	6.73685e-07
ENSG00000133665	84332	DYDC2	10	DPY30 domain containing 2	2465	-0.474599	-3.21882	0.439686	0.514177	0.880283	-0.612154	-3.21882	0.736124	0.400176	0.999937	0.200231	-3.21882	0.109812	0.743501	0.964857	-0.419536	-3.21882	0.453777	0.507578	0.709328
ENSG00000265480	284085	KRT18P55	17	keratin 18 pseudogene 55	2086	-0.474597	-2.83506	1.1282	0.299706	0.796172	-0.437655	-2.83506	1.0058	0.326839	0.999937	-0.294528	-2.83506	0.450224	0.509228	0.920921	-0.653033	-2.83506	2.17713	0.154276	0.361025
ENSG00000110025	29907	SNX15	11	sorting nexin 15	4884	-0.474512	0.615241	3.32109	0.0831367	0.648454	-0.40505	0.615241	2.47871	0.130827	0.999937	-0.080508	0.615241	0.0884423	0.769184	0.96899	0.298947	0.615241	1.30211	0.267089	0.493338
ENSG00000288658	122319436		2	novel protein, ortholog of Gm2102 (M. musculus)	6008	0.474384	-3.92255	0.374576	0.546808	0.891621	0.806394	-3.92255	1.20763	0.283709	0.999937	-1.2685	-3.92255	1.88153	0.184019	0.815978	0.324375	-3.92255	0.197941	0.660744	0.818052
ENSG00000127362	50831	TAS2R3	7	taste 2 receptor member 3	1101	0.474205	-3.37073	0.392268	0.537569	0.888874	1.05429	-3.37073	2.24424	0.148356	0.999937	0.115062	-3.37073	0.0263367	0.872565	0.985169	0.230631	-3.37073	0.116521	0.736084	0.864047
ENSG00000007968	1870	E2F2	1	E2F transcription factor 2	5462	-0.474022	0.202045	5.0572	0.0348929	0.541839	-0.118358	0.202045	0.333117	0.569702	0.999937	0.00814319	0.202045	0.00134874	0.971036	0.995069	-0.302301	0.202045	1.848	0.187818	0.404782
ENSG00000115386	5967	REG1A	2	regenerating family member 1 alpha	1715	0.473835	-0.334761	4.44615	0.0466214	0.580746	0.22688	-0.334761	1.0111	0.325595	0.999937	0.153616	-0.334761	0.476765	0.497128	0.919151	-0.218241	-0.334761	0.949748	0.340401	0.567668
ENSG00000198785	116443	GRIN3A	9	glutamate ionotropic receptor NMDA type subunit 3A	8189	-0.473493	-0.0389551	5.36542	0.0302666	0.522134	-0.0952879	-0.0389551	0.234478	0.633019	0.999937	0.283461	-0.0389551	1.98609	0.17276	0.807851	0.669469	-0.0389551	11.8096	0.00236203	0.0318859
ENSG00000263766	112268184	KPNB1-DT	17	KPNB1 divergent transcript	1586	-0.473187	-1.62293	2.48207	0.129453	0.6959	-0.233731	-1.62293	0.648779	0.429188	0.999937	-0.888301	-1.62293	7.3745	0.0126431	0.433851	0.036359	-1.62293	0.0153607	0.902492	0.954791
ENSG00000153303	79981	FRMD1	6	FERM domain containing 1	8907	-0.47301	-0.590462	2.31161	0.14288	0.711562	-0.50336	-0.590462	2.6625	0.117199	0.999937	0.0144961	-0.590462	0.00204681	0.964329	0.994896	-0.607881	-0.590462	3.40932	0.0785439	0.242413
ENSG00000196172	148213	ZNF681	19	zinc finger protein 681	6497	0.471619	-1.7149	2.1356	0.158082	0.720143	-0.462651	-1.7149	1.81164	0.192049	0.999937	-0.476083	-1.7149	2.00569	0.170744	0.806427	-0.4713	-1.7149	2.05548	0.16575	0.375804
ENSG00000173262	144195	SLC2A14	12	solute carrier family 2 member 14	5575	-0.471095	-2.21886	1.20768	0.2837	0.785612	0.23502	-2.21886	0.353479	0.558229	0.999937	0.246686	-2.21886	0.351918	0.559093	0.931229	-0.181467	-2.21886	0.184827	0.671448	0.824621
ENSG00000188037	1180	CLCN1	7	chloride voltage-gated channel 1	3321	0.470868	0.503048	7.51568	0.011928	0.450296	0.0861913	0.503048	0.24657	0.624436	0.999937	-0.229514	0.503048	1.89618	0.182388	0.815702	-0.344614	0.503048	4.34279	0.0490173	0.184922
ENSG00000123485	55355	HJURP	2	Holliday junction recognition protein	3821	0.470761	-1.96993	0.925279	0.346607	0.814927	0.423158	-1.96993	0.763269	0.391799	0.999937	0.230685	-1.96993	0.238088	0.630446	0.94471	0.386397	-1.96993	0.717616	0.406101	0.628455
ENSG00000157335	283971	CLEC18C	16	C-type lectin domain family 18 member C	4926	-0.470562	-3.8357	0.306018	0.585725	0.904307	0.455654	-3.8357	0.366459	0.551149	0.999937	-2.04387	-3.8357	3.65073	0.0691925	0.718259	-1.13192	-3.8357	1.567	0.223818	0.446956
ENSG00000215644	2642	GCGR	17	glucagon receptor	3236	-0.470412	-3.25163	0.583608	0.453035	0.855942	0.0581566	-3.25163	0.0103158	0.920022	0.999937	0.573287	-3.25163	0.723433	0.404203	0.898402	1.02414	-3.25163	2.65813	0.117288	0.305887
ENSG00000174950	388611	CD164L2	1	CD164 molecule like 2	1994	-0.470212	-2.47826	0.958451	0.338244	0.809422	-1.38775	-2.47826	7.18018	0.0137065	0.710963	0.00778201	-2.47826	0.000280717	0.986784	0.997398	-0.291514	-2.47826	0.391379	0.538026	0.732526
ENSG00000152705	347732	CATSPER3	5	cation channel sperm associated 3	1569	-0.470018	-1.81738	1.56204	0.224528	0.755751	0.401135	-1.81738	1.37227	0.253981	0.999937	0.286931	-1.81738	0.704307	0.410387	0.901217	0.0247304	-1.81738	0.00523909	0.942954	0.973998
ENSG00000203985	388633	LDLRAD1	1	low density lipoprotein receptor class A domain containing 1	2376	-0.46987	-3.58392	0.364979	0.551947	0.892381	-0.0785798	-3.58392	0.0117822	0.914549	0.999937	0.0343423	-3.58392	0.00215032	0.963433	0.994896	0.620893	-3.58392	0.834941	0.370775	0.596764
ENSG00000150873	130813	C2orf50	2	chromosome 2 open reading frame 50	7902	0.469635	-3.55349	0.620627	0.439239	0.85375	0.0795239	-3.55349	0.01728	0.896614	0.999937	0.474161	-3.55349	0.868273	0.36157	0.888368	-1.31388	-3.55349	4.83389	0.0387427	0.161409
ENSG00000079308	7145	TNS1	2	tensin 1	16281	-0.46962	0.618925	4.63492	0.0425798	0.571092	-0.0963783	0.618925	0.20526	0.654955	0.999937	0.307495	0.618925	1.73537	0.201312	0.82203	0.263929	0.618925	1.313	0.26419	0.490806
ENSG00000188779	390598	SKOR1	15	SKI family transcriptional corepressor 1	4507	-0.469495	-1.00977	2.10743	0.160728	0.723847	0.0684498	-1.00977	0.0495601	0.825889	0.999937	-0.392156	-1.00977	1.32068	0.262837	0.852812	-0.23071	-1.00977	0.489177	0.49164	0.697132
ENSG00000259881	101927793		16	novel transcript, antisense to CBFA2T3	3057	0.469365	-3.88399	0.282829	0.600194	0.908723	0.0457376	-3.88399	0.00255187	0.960168	0.999937	-0.669093	-3.88399	0.56031	0.462081	0.913717	0.175078	-3.88399	0.049241	0.826441	0.917545
ENSG00000112303	8875	VNN2	6	vanin 2	2595	0.469278	4.98158	24.7567	5.62248e-05	0.0249076	0.0795329	4.98158	0.708369	0.409062	0.999937	0.316503	4.98158	11.7571	0.00240556	0.197793	0.343186	4.98158	13.8755	0.00118011	0.0208265
ENSG00000131482	2538	G6PC1	17	glucose-6-phosphatase catalytic subunit 1	4365	-0.468185	-0.733099	1.49355	0.23687	0.762332	-0.314351	-0.733099	0.696801	0.414413	0.999937	-0.25692	-0.733099	0.189639	0.668209	0.951612	-0.616961	-0.733099	1.07658	0.312715	0.54198
ENSG00000205913	100128788	SRRM2-AS1	16	SRRM2 antisense RNA 1	6556	-0.468072	0.383494	7.6429	0.0113218	0.44261	0.0623028	0.383494	0.145545	0.706497	0.999937	0.284458	0.383494	2.655	0.117492	0.766785	0.253069	0.383494	2.15448	0.156337	0.363576
ENSG00000119698	57718	PPP4R4	14	protein phosphatase 4 regulatory subunit 4	4973	0.468037	-3.64938	0.178762	0.676552	0.933003	-0.992311	-3.64938	0.56329	0.460908	0.999937	1.16298	-3.64938	1.42298	0.245649	0.842651	2.73969	-3.64938	10.6482	0.00356668	0.04116
ENSG00000189410	400745	SH2D5	1	SH2 domain containing 5	4487	-0.46794	-4.01714	0.401314	0.532957	0.887995	-1.34637	-4.01714	2.79548	0.108726	0.999937	1.30105	-4.01714	2.49623	0.128422	0.775885	0.85147	-4.01714	1.01569	0.324523	0.552287
ENSG00000138615	8483	CILP	15	cartilage intermediate layer protein	5678	-0.467845	-1.89765	1.46663	0.238755	0.763502	0.247493	-1.89765	0.467218	0.501421	0.999937	-1.04262	-1.89765	3.89515	0.0611442	0.704115	0.438778	-1.89765	1.02879	0.321493	0.549889
ENSG00000144596	80852	GRIP2	3	glutamate receptor interacting protein 2	11889	-0.467775	-0.682214	2.86307	0.104783	0.670197	0.233262	-0.682214	0.799727	0.380875	0.999937	-0.622438	-0.682214	4.36677	0.0484492	0.669865	0.336092	-0.682214	1.53878	0.227895	0.451898
ENSG00000263843	100287042	MIF4GD-DT	17	MIF4GD divergent transcript	2527	-0.467367	-1.82282	1.81508	0.191643	0.742158	-0.936284	-1.82282	6.9165	0.0153116	0.740019	-0.51017	-1.82282	2.14095	0.157586	0.793355	-0.479599	-1.82282	1.98996	0.172359	0.384864
ENSG00000168477	7148	TNXB	6	tenascin XB	15909	-0.466766	1.99168	8.96439	0.0066965	0.384508	-0.0922979	1.99168	0.362522	0.553278	0.999937	0.155272	1.99168	0.844024	0.368233	0.891208	0.194118	1.99168	1.35834	0.256334	0.482547
ENSG00000172379	9915	ARNT2	15	aryl hydrocarbon receptor nuclear translocator 2	7737	-0.466732	0.135847	4.15577	0.0537163	0.599269	0.0133424	0.135847	0.00382378	0.951252	0.999937	0.0674512	0.135847	0.130507	0.721361	0.96208	0.462557	0.135847	6.43506	0.0188109	0.108247
ENSG00000144893	116931	MED12L	3	mediator complex subunit 12L	14345	0.46649	-2.13326	0.911052	0.350229	0.816181	0.534954	-2.13326	1.25052	0.275542	0.999937	-0.265518	-2.13326	0.305734	0.585897	0.935005	0.043875	-2.13326	0.00920806	0.924424	0.964733
ENSG00000105419	56917	MEIS3	19	Meis homeobox 3	5126	0.466194	-1.49987	1.80643	0.192664	0.742158	0.474788	-1.49987	1.92151	0.17961	0.999937	-0.0224018	-1.49987	0.00369288	0.952093	0.993711	-0.26723	-1.49987	0.528005	0.475125	0.683649
ENSG00000081052	1286	COL4A4	2	collagen type IV alpha 4 chain	11820	-0.466162	0.430959	5.40267	0.0297557	0.521551	-0.514463	0.430959	6.66302	0.0170539	0.763278	0.0456013	0.430959	0.0503291	0.824566	0.97824	-0.191473	0.430959	0.889816	0.355794	0.582094
ENSG00000183307	27439	TMEM121B	22	transmembrane protein 121B	5071	-0.465775	0.412818	5.37874	0.0300828	0.521551	-0.232667	0.412818	1.40807	0.24806	0.999937	0.237762	0.412818	1.40131	0.249165	0.846412	0.0575379	0.412818	0.082956	0.776033	0.888233
ENSG00000227210	101928222	WDR35-DT	2	WDR35 divergent transcript	3852	0.465423	-3.1351	0.523941	0.476809	0.865378	0.0248861	-3.1351	0.00149614	0.969495	0.999937	-0.198613	-3.1351	0.120554	0.731741	0.963478	0.232911	-3.1351	0.186407	0.670135	0.823995
ENSG00000153885	79047	KCTD15	19	potassium channel tetramerization domain containing 15	6388	0.465418	0.787162	3.06319	0.0954422	0.666685	0.626695	0.787162	5.74183	0.02648	0.885674	-0.319173	0.787162	1.56926	0.224793	0.8321	-0.254239	0.787162	1.02635	0.323143	0.551277
ENSG00000267226	101927322	MALT1-AS1	18	MALT1 antisense RNA 1	1209	-0.465359	-3.01125	0.559729	0.46231	0.85998	-0.901744	-3.01125	1.97158	0.174271	0.999937	-0.0180295	-3.01125	0.00107846	0.974099	0.995228	0.126382	-3.01125	0.0569444	0.813606	0.910014
ENSG00000147586	28957	MRPS28	8	mitochondrial ribosomal protein S28	1817	0.465097	-0.229989	4.78507	0.0396467	0.558615	0.248725	-0.229989	1.36485	0.25523	0.999937	-0.0496492	-0.229989	0.0548644	0.816976	0.976263	-0.125829	-0.229989	0.360392	0.554436	0.744059
ENSG00000129355	1032	CDKN2D	19	cyclin dependent kinase inhibitor 2D	1505	0.464794	1.1042	10.5402	0.00370937	0.309086	0.260203	1.1042	3.29171	0.0833225	0.999937	0.377317	1.1042	7.93384	0.0100599	0.402156	0.390009	1.1042	8.62891	0.0076305	0.0639025
ENSG00000272150	101929780	NBPF25P	1	NBPF member 25, pseudogene	3827	-0.464745	0.540923	6.95208	0.0150833	0.465912	-0.140288	0.540923	0.66865	0.42231	0.999937	0.18473	0.540923	1.07752	0.310553	0.868289	-0.00960954	0.540923	0.00293738	0.957268	0.980735
ENSG00000196689	7442	TRPV1	17	transient receptor potential cation channel subfamily V member 1	5519	-0.464674	3.44532	8.37942	0.00958667	0.419079	-0.00763876	3.44532	0.00232694	0.962052	0.999937	0.164112	3.44532	0.997484	0.331032	0.879061	0.297901	3.44532	3.34896	0.0836986	0.252129
ENSG00000243811	140564	APOBEC3D	22	apolipoprotein B mRNA editing enzyme catalytic subunit 3D	2529	-0.464569	-2.47011	0.679687	0.418563	0.845474	0.204083	-2.47011	0.157144	0.695627	0.999937	-0.51361	-2.47011	1.10291	0.305053	0.86511	-0.450133	-2.47011	0.898275	0.353562	0.580007
ENSG00000124003	116255	MOGAT1	2	monoacylglycerol O-acyltransferase 1	1176	-0.464446	-3.26029	0.790527	0.383581	0.831724	-0.198201	-3.26029	0.156773	0.695967	0.999937	-0.0798681	-3.26029	0.0217716	0.884043	0.986134	-0.404317	-3.26029	0.554854	0.464242	0.675859
ENSG00000110876	6404	SELPLG	12	selectin P ligand	2811	0.464121	-2.83158	0.658899	0.425664	0.848786	0.58412	-2.83158	1.09291	0.307202	0.999937	0.000401339	-2.83158	4.18424e-07	0.99949	0.999931	1.06332	-2.83158	3.40075	0.0787068	0.24258
ENSG00000266970	101928674	SOCS3-DT	17	SOCS3 divergent transcript	2123	0.463925	-4.17844	0.147556	0.704577	0.940067	-0.385909	-4.17844	0.085485	0.772743	0.999937	2.67217	-4.17844	4.84671	0.0385092	0.625255	3.87098	-4.17844	13.4778	0.00134389	0.0225429
ENSG00000124191	84969	TOX2	20	TOX high mobility group box family member 2	3235	-0.463844	-1.40014	2.14103	0.157578	0.719778	0.214723	-1.40014	0.537969	0.471037	0.999937	0.445689	-1.40014	2.36294	0.138538	0.786162	0.898361	-1.40014	10.5302	0.00372285	0.0422731
ENSG00000196074	10388	SYCP2	20	synaptonemal complex protein 2	6465	-0.463843	-0.218013	2.90112	0.102637	0.669159	-0.232357	-0.218013	0.766691	0.390723	0.999937	-0.0292373	-0.218013	0.0110981	0.917057	0.988551	0.0253676	-0.218013	0.00867079	0.926655	0.966319
ENSG00000224729	100129845	PCOLCE-AS1	7	PCOLCE antisense RNA 1	3265	0.463415	-3.3189	0.577919	0.455217	0.856125	0.469038	-3.3189	0.610409	0.442979	0.999937	0.373495	-3.3189	0.455394	0.50683	0.92068	-0.00701658	-3.3189	0.00015485	0.990184	0.995873
ENSG00000109738	2743	GLRB	4	glycine receptor beta	3391	0.463166	-0.330424	3.29193	0.0833129	0.649362	0.353543	-0.330424	1.93816	0.177813	0.999937	0.0436084	-0.330424	0.0348215	0.853684	0.981879	0.196235	-0.330424	0.734848	0.400579	0.624345
ENSG00000135736	92922	CCDC102A	16	coiled-coil domain containing 102A	2551	-0.462665	-0.316289	3.13194	0.090663	0.659525	-0.0420515	-0.316289	0.0282718	0.868011	0.999937	-0.0867127	-0.316289	0.121987	0.730218	0.96327	0.036343	-0.316289	0.0224132	0.88236	0.945395
ENSG00000277363	80725	SRCIN1	17	SRC kinase signaling inhibitor 1	11665	-0.462236	-0.475321	2.6625	0.117004	0.681072	-0.0828151	-0.475321	0.0917933	0.764762	0.999937	0.502807	-0.475321	2.79058	0.109018	0.760261	0.695391	-0.475321	5.64761	0.0266276	0.130269
ENSG00000196569	3908	LAMA2	6	laminin subunit alpha 2	26419	0.461809	-2.11215	1.53087	0.229054	0.759601	-0.217305	-2.11215	0.310874	0.582786	0.999937	0.0360316	-2.11215	0.00829927	0.928239	0.990902	0.0456208	-2.11215	0.0141013	0.906554	0.957222
ENSG00000188766	399473	SPRED3	19	sprouty related EVH1 domain containing 3	5864	-0.461643	0.11433	2.82093	0.107221	0.673644	0.0214747	0.11433	0.00672368	0.935391	0.999937	0.346565	0.11433	1.87216	0.185071	0.816365	0.456757	0.11433	3.36461	0.080203	0.245656
ENSG00000107736	64072	CDH23	10	cadherin related 23	18592	-0.46154	2.60679	18.9776	0.000253759	0.0775824	-0.362562	2.60679	11.9014	0.00228791	0.261387	0.288961	2.60679	7.16864	0.0137726	0.455301	0.093918	2.60679	0.760679	0.392556	0.616495
ENSG00000275713	8345	H2BC9	6	H2B clustered histone 9	462	0.461293	-0.291826	7.73469	0.0109057	0.43839	0.0719118	-0.291826	0.183485	0.672569	0.999937	1.15819	-0.291826	42.8977	1.39209e-06	0.000810354	1.12143	-0.291826	41.1399	1.89415e-06	0.0001762
ENSG00000103740	23205	ACSBG1	15	acyl-CoA synthetase bubblegum family member 1	8148	-0.461179	-1.82626	1.74354	0.200293	0.743077	-0.591752	-1.82626	2.88601	0.103483	0.999937	-0.193808	-1.82626	0.285851	0.598266	0.937389	0.23982	-1.82626	0.49178	0.490503	0.696223
ENSG00000156097	83873	GPR61	1	G protein-coupled receptor 61	5057	-0.46115	-3.71425	0.345322	0.56277	0.896469	-0.718145	-3.71425	0.820955	0.374739	0.999937	0.482128	-3.71425	0.31752	0.578813	0.932854	0.42935	-3.71425	0.265362	0.611608	0.784958
ENSG00000138356	316	AOX1	2	aldehyde oxidase 1	5410	0.460999	-0.434695	5.13572	0.0336432	0.538167	0.211647	-0.434695	1.07151	0.311875	0.999937	-0.115125	-0.434695	0.306318	0.585542	0.935005	-0.586359	-0.434695	7.7122	0.0110061	0.0788997
ENSG00000123570	51209	RAB9B	X	RAB9B, member RAS oncogene family	3772	0.460886	-3.24341	0.507483	0.483734	0.867557	-0.220594	-3.24341	0.106134	0.747674	0.999937	-0.293348	-3.24341	0.192534	0.665104	0.950718	-0.840304	-3.24341	1.48413	0.236062	0.460271
ENSG00000242265	23089	PEG10	7	paternally expressed 10	6689	-0.46084	2.42394	10.5926	0.0036394	0.308595	0.0555262	2.42394	0.160921	0.692188	0.999937	0.0662154	2.42394	0.218686	0.644652	0.946429	0.165434	2.42394	1.39313	0.25051	0.476208
ENSG00000257138	5726	TAS2R38	7	taste 2 receptor member 38	1143	0.460477	-3.54386	0.447819	0.51035	0.878359	0.81485	-3.54386	1.57754	0.22232	0.999937	0.0127112	-3.54386	0.000469005	0.982918	0.996832	-0.38396	-3.54386	0.409865	0.528664	0.725898
ENSG00000215915	219293	ATAD3C	1	ATPase family AAA domain containing 3C	3981	-0.460404	2.02158	8.95785	0.00671344	0.384508	0.236223	2.02158	2.48967	0.128898	0.999937	0.439577	2.02158	7.38624	0.0125819	0.433515	0.716636	2.02158	20.3949	0.000171838	0.00577414
ENSG00000165304	9833	MELK	9	maternal embryonic leucine zipper kinase	3087	0.460395	1.37143	11.5146	0.0026185	0.273462	0.362188	1.37143	7.18098	0.0137018	0.710963	-0.0740925	1.37143	0.349171	0.560618	0.931778	0.00659537	1.37143	0.00283046	0.958052	0.981103
ENSG00000203690	6953	TCP10L3	6	t-complex 10 like 3, pseudogene	8716	-0.46032	-3.42708	0.305725	0.585903	0.904307	-0.451567	-3.42708	0.309223	0.583782	0.999937	0.152673	-3.42708	0.0394119	0.844462	0.981461	-0.212657	-3.42708	0.0746906	0.787181	0.895469
ENSG00000075035	9671	WSCD2	12	WSC domain containing 2	6740	-0.460101	-2.29577	1.18739	0.287674	0.78762	0.111903	-2.29577	0.0809157	0.778726	0.999937	0.0443105	-2.29577	0.0124378	0.912213	0.98798	-0.296943	-2.29577	0.54671	0.467499	0.678161
ENSG00000100918	9985	REC8	14	REC8 meiotic recombination protein	3843	-0.459977	2.80485	4.16254	0.0581416	0.614449	0.0233162	2.80485	0.0111076	0.917371	0.999937	0.219953	2.80485	0.921982	0.351203	0.884918	0.77934	2.80485	11.9975	0.00318833	0.0384709
ENSG00000118271	7276	TTR	18	transthyretin	2176	-0.459741	-2.33936	1.85647	0.186849	0.738115	-0.289814	-2.33936	0.790416	0.383614	0.999937	-0.053697	-2.33936	0.0276759	0.869396	0.984656	-0.311998	-2.33936	0.937537	0.34346	0.570398
ENSG00000122861	5328	PLAU	10	plasminogen activator, urokinase	2949	0.45962	4.44961	7.64989	0.0138032	0.4631	0.717831	4.44961	18.7601	0.000518885	0.0853291	0.384609	4.44961	5.27146	0.0355653	0.61174	0.808312	4.44961	23.5489	0.000177648	0.00589634
ENSG00000224090	100129175		2	novel transcript, antisense to CCDC108	1992	0.4589	-3.56443	0.331579	0.570588	0.898755	-0.00604037	-3.56443	3.87124e-05	0.995092	0.999937	-0.120994	-3.56443	0.0377517	0.847729	0.981566	-0.455044	-3.56443	0.527441	0.475358	0.683849
ENSG00000233901	100506119	LINC01503	9	long intergenic non-protein coding RNA 1503	4674	0.458764	-1.66272	1.78081	0.195728	0.742158	0.239464	-1.66272	0.482442	0.494605	0.999937	0.495119	-1.66272	2.14919	0.156824	0.793355	0.407063	-1.66272	1.49076	0.23505	0.459307
ENSG00000112902	9037	SEMA5A	5	semaphorin 5A	12308	-0.458343	6.2999	32.0379	1.09158e-05	0.00767531	-0.116718	6.2999	2.0983	0.161598	0.999937	-0.0591797	6.2999	0.541142	0.469748	0.914981	0.171082	6.2999	4.53856	0.0445912	0.175256
ENSG00000213889	147699	PPM1N	19	protein phosphatase, Mg2+/Mn2+ dependent 1N (putative)	2604	0.458326	0.262095	5.11192	0.0340167	0.539766	0.114461	0.262095	0.313572	0.581167	0.999937	0.119219	0.262095	0.346416	0.562157	0.931778	-0.111423	0.262095	0.303403	0.58732	0.768287
ENSG00000179674	80117	ARL14	3	ADP ribosylation factor like GTPase 14	1289	0.458305	3.22707	6.87603	0.0173703	0.470728	0.429841	3.22707	6.09102	0.023953	0.852512	-0.00171039	3.22707	0.000101439	0.992076	0.997914	-0.105554	3.22707	0.388511	0.54098	0.734446
ENSG00000272668	107985216		1	novel transcript, antisense to VSIG8	7134	-0.457756	-2.94105	0.542114	0.469354	0.862874	-0.0671671	-2.94105	0.0130639	0.910041	0.999937	0.336709	-2.94105	0.297446	0.590987	0.936028	0.644745	-2.94105	1.20716	0.2838	0.512556
ENSG00000265148	100506779	TSPOAP1-AS1	17	TSPOAP1, SUPT4H1 and RNF43 antisense RNA 1	4877	-0.457438	-2.69315	1.08594	0.308714	0.799228	-0.465575	-2.69315	1.1643	0.29229	0.999937	0.187285	-2.69315	0.1124	0.74061	0.963831	0.897702	-2.69315	3.17039	0.0888306	0.261322
ENSG00000100593	145501	ISM2	14	isthmin 2	4097	-0.456981	-3.14664	0.557887	0.463038	0.860619	0.267126	-3.14664	0.226641	0.63873	0.999937	0.951087	-3.14664	2.25446	0.147478	0.791832	0.510254	-3.14664	0.628939	0.436233	0.652471
ENSG00000196437	148266	ZNF569	19	zinc finger protein 569	5016	-0.456682	-0.195696	4.05074	0.0565788	0.609264	-0.244756	-0.195696	1.22058	0.281209	0.999937	-0.256603	-0.195696	1.20417	0.284381	0.854946	-0.113884	-0.195696	0.249947	0.622087	0.791059
ENSG00000082014	6604	SMARCD3	7	SWI/SNF related, matrix associated, actin dependent regulator of chromatin, subfamily d, member 3	4919	-0.456593	-0.762366	3.02499	0.0959966	0.666685	-0.162317	-0.762366	0.409645	0.528774	0.999937	0.0279903	-0.762366	0.010903	0.917786	0.988616	0.207635	-0.762366	0.639492	0.432464	0.650103
ENSG00000182557	201305	SPNS3	17	sphingolipid transporter 3 (putative)	2432	0.456056	0.812549	6.80821	0.0160305	0.468923	0.108714	0.812549	0.381346	0.543237	0.999937	-0.149626	0.812549	0.744926	0.397419	0.895846	-0.287602	0.812549	2.78434	0.109392	0.293702
ENSG00000149548	80071	CCDC15	11	coiled-coil domain containing 15	4823	0.456013	-0.801291	2.69467	0.114935	0.681072	0.0145616	-0.801291	0.00265469	0.959374	0.999937	-0.297495	-0.801291	1.23166	0.279094	0.85362	-1.0861	-0.801291	15.0948	0.000800209	0.0164646
ENSG00000167578	53916	RAB4B	19	RAB4B, member RAS oncogene family	3935	-0.455991	0.470704	4.09633	0.0553157	0.603992	-0.130425	0.470704	0.355772	0.556966	0.999937	0.0610197	0.470704	0.0774849	0.78334	0.971765	0.281486	0.470704	1.72369	0.202779	0.422634
ENSG00000259158	317760	ADAM20P1	14	ADAM metallopeptidase domain 20 pseudogene 1	3733	-0.454539	-3.09499	0.567463	0.459272	0.858915	0.721894	-3.09499	1.88448	0.183689	0.999937	0.404921	-3.09499	0.623775	0.438096	0.906207	-0.205368	-3.09499	0.151134	0.701199	0.843622
ENSG00000138152	118663	BTBD16	10	BTB domain containing 16	2413	0.454475	-0.695215	5.41024	0.0296531	0.521551	-0.0635811	-0.695215	0.101151	0.753458	0.999937	-0.143956	-0.695215	0.523032	0.477187	0.916199	-0.0141715	-0.695215	0.00534555	0.942378	0.973595
ENSG00000238133	339751	MAP3K20-AS1	2	MAP3K20 antisense RNA 1	3049	-0.454399	-2.89843	0.678109	0.419095	0.84555	-1.2617	-2.89843	4.56828	0.0439596	0.99525	0.228248	-2.89843	0.159926	0.69309	0.955681	0.456462	-2.89843	0.70307	0.410792	0.631803
ENSG00000226864	100130887	ATE1-AS1	10	ATE1 antisense RNA 1	1483	-0.454246	-3.41852	0.311129	0.582633	0.903199	-0.0110757	-3.41852	0.000203681	0.988742	0.999937	0.223518	-3.41852	0.0887618	0.768559	0.96899	0.783196	-3.41852	1.26681	0.272522	0.500265
ENSG00000165028	55335	NIPSNAP3B	9	nipsnap homolog 3B	5630	-0.453755	-0.850178	2.02264	0.169024	0.72762	-0.172821	-0.850178	0.317108	0.579058	0.999937	-0.459966	-0.850178	2.24493	0.148297	0.791832	0.184877	-0.850178	0.411203	0.527998	0.72535
ENSG00000218305	168448	CDC14C	7	cell division cycle 14C	2908	-0.453679	-2.41037	1.08237	0.309491	0.799324	-0.562746	-2.41037	1.70352	0.205344	0.999937	0.0807178	-2.41037	0.0396062	0.844084	0.981461	0.0891296	-2.41037	0.0505838	0.824131	0.916325
ENSG00000188039	284434	NWD1	19	NACHT and WD repeat domain containing 1	9157	-0.453404	-0.38379	3.50759	0.0744674	0.636355	-0.617172	-0.38379	6.52208	0.0181175	0.774849	-0.420734	-0.38379	3.96577	0.0590218	0.698084	-0.391484	-0.38379	3.54185	0.073164	0.233134
ENSG00000196456	285971	ZNF775	7	zinc finger protein 775	2541	0.453052	-0.418151	3.41005	0.0783269	0.636355	-0.00477907	-0.418151	0.000367588	0.984877	0.999937	0.261911	-0.418151	1.22117	0.281097	0.854946	-0.050405	-0.418151	0.0448914	0.834159	0.921467
ENSG00000130429	10095	ARPC1B	7	actin related protein 2/3 complex subunit 1B	5581	-0.452883	1.59707	6.99111	0.0148372	0.465912	-0.131105	1.59707	0.609998	0.443131	0.999937	0.116018	1.59707	0.453849	0.507545	0.920921	0.368426	1.59707	4.74632	0.0403812	0.165402
ENSG00000255772	101927922	LINC01479	12	long intergenic non-protein coding RNA 1479	715	-0.45273	-3.77288	0.289826	0.595749	0.907861	-0.84968	-3.77288	0.97246	0.334813	0.999937	-0.317345	-3.77288	0.103795	0.75037	0.965595	0.333844	-3.77288	0.142647	0.709291	0.848904
ENSG00000188897	400499		16	novel lipoprotein amino terminal region containing protein	12191	-0.451983	-1.47933	3.15979	0.0893314	0.658095	0.0352643	-1.47933	0.0212675	0.885383	0.999937	0.731962	-1.47933	6.76537	0.0163252	0.493554	1.08142	-1.47933	16.2634	0.00055878	0.0128354
ENSG00000169071	4920	ROR2	9	receptor tyrosine kinase like orphan receptor 2	5880	0.451895	-1.98859	1.40636	0.248341	0.766674	-0.760065	-1.98859	3.27262	0.0841627	0.999937	-0.385797	-1.98859	1.07641	0.310795	0.868714	-0.441533	-1.98859	1.46018	0.239759	0.464475
ENSG00000231304	100874028	SGO1-AS1	3	SGO1 antisense RNA 1	6571	0.451733	-3.14586	0.611363	0.442628	0.854488	0.200349	-3.14586	0.117582	0.734934	0.999937	0.520176	-3.14586	0.765782	0.390999	0.895846	0.175012	-3.14586	0.085023	0.77334	0.886507
ENSG00000182742	3214	HOXB4	17	homeobox B4	2002	0.451644	0.383382	5.06871	0.0347066	0.541839	0.172976	0.383382	0.7341	0.400814	0.999937	0.111864	0.383382	0.361118	0.554041	0.930434	0.174371	0.383382	0.900646	0.35294	0.579366
ENSG00000169621	200558	APLF	2	aprataxin and PNKP like factor	7124	-0.451244	-0.232437	3.79279	0.0643768	0.623173	-0.104452	-0.232437	0.220678	0.643157	0.999937	0.695223	-0.232437	10.4319	0.00385877	0.258201	1.13647	-0.232437	29.5069	1.87681e-05	0.00111008
ENSG00000184154	120356739	LRRC51	11	leucine rich repeat containing 51	3541	-0.451134	0.101739	6.30684	0.0198871	0.479743	-0.366134	0.101739	4.29798	0.0500992	0.999937	-0.419389	0.101739	5.5902	0.0273262	0.566009	-0.546407	0.101739	9.61877	0.0052169	0.0513807
ENSG00000245975	101928725	MINDY2-DT	15	MINDY2 divergent transcript	1396	-0.451054	-1.8345	1.39855	0.249617	0.766913	-0.134418	-1.8345	0.136736	0.715091	0.999937	-0.191098	-1.8345	0.283641	0.599675	0.937389	-0.0857273	-1.8345	0.0605743	0.807877	0.906143
ENSG00000155980	3798	KIF5A	12	kinesin family member 5A	12245	-0.450845	-2.70676	0.791638	0.383253	0.831724	-0.717879	-2.70676	1.9675	0.174698	0.999937	0.277709	-2.70676	0.233717	0.633569	0.94471	-0.741569	-2.70676	1.40503	0.248557	0.47424
ENSG00000236609	54753	ZNF853	7	zinc finger protein 853	3864	0.450218	-3.19408	0.590708	0.450336	0.855942	0.881898	-3.19408	2.49279	0.128672	0.999937	-0.536087	-3.19408	0.663004	0.424247	0.904573	-0.976829	-3.19408	2.10612	0.160853	0.369602
ENSG00000226026	101928118	RWDD3-DT	1	RWDD3 divergent transcript	4619	0.449847	-3.61606	0.408917	0.529137	0.886524	-1.56808	-3.61606	3.17164	0.0887716	0.999937	-0.0905641	-3.61606	0.0167524	0.898195	0.98798	-0.232984	-3.61606	0.113568	0.739319	0.865703
ENSG00000158786	64600	PLA2G2F	1	phospholipase A2 group IIF	6438	0.449695	-1.01069	3.01081	0.0967307	0.666685	0.0821241	-1.01069	0.0976851	0.757575	0.999937	0.16522	-1.01069	0.398989	0.534135	0.924653	0.509795	-1.01069	4.12405	0.0545631	0.197105
ENSG00000232104	101929302	RFX3-DT	9	RFX3 divergent transcript	4113	-0.449577	-1.81887	1.79767	0.193705	0.742158	0.0146088	-1.81887	0.00210229	0.963844	0.999937	0.0514036	-1.81887	0.0201135	0.888514	0.987207	0.0795332	-1.81887	0.0506587	0.824003	0.916325
ENSG00000163393	55356	SLC22A15	1	solute carrier family 22 member 15	5277	-0.449326	1.73997	7.00529	0.0147489	0.465912	-0.432553	1.73997	6.59378	0.0175674	0.773738	-0.172251	1.73997	1.09472	0.306812	0.86511	-0.309403	1.73997	3.5588	0.0725291	0.231869
ENSG00000170214	147	ADRA1B	5	adrenoceptor alpha 1B	3147	-0.448659	-1.61777	1.45496	0.240573	0.763803	-0.652058	-1.61777	3.0638	0.0940203	0.999937	-0.398328	-1.61777	1.10068	0.30553	0.86511	-0.31503	-1.61777	0.734085	0.400819	0.624453
ENSG00000250298	100507096	GIMD1	4	GIMAP family P-loop NTPase domain containing 1	1516	0.448612	-3.29395	0.610546	0.442929	0.854624	0.579834	-3.29395	1.07659	0.310757	0.999937	-1.0907	-3.29395	2.64556	0.11811	0.766785	-0.493397	-3.29395	0.662093	0.424561	0.643289
ENSG00000214999	107985075		17	novel transcript, antisense to ALOX12B	1804	-0.448088	-0.827603	1.37277	0.253896	0.768653	0.058369	-0.827603	0.027431	0.86997	0.999937	0.0864665	-0.827603	0.106291	0.747495	0.965388	0.0296394	-0.827603	0.0127582	0.911095	0.958943
ENSG00000173334	10221	TRIB1	8	tribbles pseudokinase 1	4099	0.447802	5.88601	44.9754	9.77929e-07	0.00165559	0.566855	5.88601	72.1221	2.19701e-08	2.4238e-05	0.265318	5.88601	15.6788	0.000667725	0.0867922	0.232462	5.88601	12.0762	0.00215379	0.0299962
ENSG00000117632	3925	STMN1	1	stathmin 1	6247	0.447655	1.17212	6.41003	0.0190158	0.476772	0.170584	1.17212	0.921713	0.347482	0.999937	0.084889	1.17212	0.266131	0.611097	0.940641	0.160603	1.17212	0.973963	0.334448	0.562213
ENSG00000205559	100144603	CHKB-DT	22	CHKB divergent transcript	4154	-0.447478	-0.246715	4.23068	0.0517753	0.595574	-0.225369	-0.246715	1.13246	0.298817	0.999937	0.191947	-0.246715	0.797351	0.381571	0.893518	-0.036916	-0.246715	0.0295711	0.865042	0.936821
ENSG00000203685	375057	STUM	1	stum, mechanosensory transduction mediator homolog	7834	0.446841	-0.603564	3.97543	0.0587382	0.615899	0.160862	-0.603564	0.508417	0.483337	0.999937	0.165503	-0.603564	0.504686	0.484928	0.916411	0.288644	-0.603564	1.6149	0.217106	0.439784
ENSG00000196834	653269	POTEI	2	POTE ankyrin domain family member I	6844	0.446767	-0.916561	2.38449	0.13684	0.705922	-0.187665	-0.916561	0.394003	0.536678	0.999937	0.238448	-0.916561	0.693813	0.413842	0.903086	-0.00103079	-0.916561	1.27835e-05	0.99718	0.998928
ENSG00000261186	102723927	LINC01238	2	long intergenic non-protein coding RNA 1238	1107	0.4467	-2.27783	1.31044	0.264644	0.774545	0.175837	-2.27783	0.200648	0.658588	0.999937	0.0654071	-2.27783	0.0258185	0.873814	0.985199	0.21668	-2.27783	0.306365	0.585514	0.766848
ENSG00000119121	140803	TRPM6	9	transient receptor potential cation channel subfamily M member 6	9193	-0.446516	-0.327821	3.48685	0.0752696	0.636355	-0.345962	-0.327821	2.17721	0.154268	0.999937	0.383832	-0.327821	2.572	0.123062	0.77062	0.652806	-0.327821	7.8887	0.0102451	0.0757458
ENSG00000206344	253018	HCG27	6	HLA complex group 27	2623	0.445638	-0.0652005	2.42262	0.133947	0.700731	0.387932	-0.0652005	1.86803	0.185586	0.999937	0.567891	-0.0652005	4.55597	0.0442623	0.653524	0.605192	-0.0652005	5.31271	0.0310438	0.141986
ENSG00000100167	55964	SEPTIN3	22	septin 3	7185	-0.44543	-1.13303	2.90865	0.102218	0.669159	-0.39821	-1.13303	2.4129	0.134638	0.999937	0.118681	-1.13303	0.221814	0.642308	0.945763	0.0724071	-1.13303	0.0849282	0.773463	0.886554
ENSG00000224281	100303728	SLC25A5-AS1	X	SLC25A5 antisense RNA 1	3143	0.445257	-1.84302	1.3438	0.258821	0.772586	-0.0652068	-1.84302	0.0272114	0.870486	0.999937	0.446899	-1.84302	1.3995	0.249461	0.846764	-0.132664	-1.84302	0.116692	0.735899	0.864047
ENSG00000256073	84996	URB1-AS1	21	URB1 antisense RNA 1 (head to head)	886	0.445189	-0.648554	5.27739	0.0315135	0.527421	0.241073	-0.648554	1.54063	0.227624	0.999937	-0.0379167	-0.648554	0.0428006	0.838008	0.981315	0.0125008	-0.648554	0.00483118	0.945216	0.974695
ENSG00000024526	55635	DEPDC1	1	DEP domain containing 1	5904	0.444827	-2.68166	0.730881	0.401832	0.83984	0.583225	-2.68166	1.33874	0.259692	0.999937	0.0550579	-2.68166	0.0145817	0.904984	0.98798	-0.497467	-2.68166	1.13154	0.29901	0.52868
ENSG00000121152	23397	NCAPH	2	non-SMC condensin I complex subunit H	6545	0.444145	-1.74754	1.08745	0.308386	0.799204	0.304109	-1.74754	0.514609	0.480715	0.999937	0.236555	-1.74754	0.362966	0.553037	0.930434	0.377669	-1.74754	0.984369	0.331934	0.559634
ENSG00000104951	259307	IL4I1	19	interleukin 4 induced 1	2495	-0.444133	-3.43725	0.561883	0.461461	0.859646	-0.745407	-3.43725	1.54686	0.226717	0.999937	0.405665	-3.43725	0.537889	0.47107	0.915174	0.782408	-3.43725	2.24564	0.148235	0.352243
ENSG00000186451	353324	SPATA12	3	spermatogenesis associated 12	2190	0.444125	-1.60352	2.3818	0.137051	0.705922	0.0176738	-1.60352	0.00361595	0.952594	0.999937	0.227157	-1.60352	0.625152	0.437598	0.906207	0.0691844	-1.60352	0.0591125	0.810162	0.907861
ENSG00000230701	26226	FBXW4P1	22	F-box and WD repeat domain containing 4 pseudogene 1	2239	-0.443685	-1.06989	2.46895	0.130418	0.696231	0.374003	-1.06989	2.01761	0.169532	0.999937	0.188008	-1.06989	0.405792	0.530701	0.923872	0.456143	-1.06989	2.5894	0.121869	0.313326
ENSG00000181856	6517	SLC2A4	17	solute carrier family 2 member 4	3995	-0.443584	-1.37878	1.60103	0.219024	0.753691	0.247458	-1.37878	0.578113	0.455142	0.999937	0.40445	-1.37878	1.51912	0.230791	0.834776	0.276836	-1.37878	0.728558	0.402569	0.625703
ENSG00000198976	554210	MIR429	1	microRNA 429	83	-0.443528	2.64651	5.2889	0.0338103	0.539183	-0.239823	2.64651	1.5784	0.225256	0.999937	-0.00613563	2.64651	0.000935678	0.975938	0.995615	0.0558953	2.64651	0.0794623	0.781284	0.891189
ENSG00000172602	27289	RND1	12	Rho family GTPase 1	3948	0.443254	2.77046	10.0924	0.00440689	0.335936	0.689222	2.77046	24.6897	5.86444e-05	0.0146321	0.372377	2.77046	6.43329	0.0189046	0.516985	0.510321	2.77046	12.4011	0.00194771	0.0282992
ENSG00000230020	100873920	NHS-AS1	X	NHS antisense RNA 1	366	0.442944	-3.05962	0.830552	0.372013	0.826031	0.5605	-3.05962	1.40493	0.248573	0.999937	-0.550205	-3.05962	1.1631	0.292533	0.85667	0.0829888	-3.05962	0.0319634	0.859748	0.934389
ENSG00000199024	406896	MIR103A2	20	microRNA 103a-2	78	0.442632	-2.66553	0.825128	0.37355	0.826888	0.810951	-2.66553	3.01403	0.0965633	0.999937	0.917566	-2.66553	3.30218	0.0828661	0.732277	0.42799	-2.66553	0.68789	0.415811	0.635725
ENSG00000286219	100996717	NOTCH2NLC	1	notch 2 N-terminal like C	9139	-0.442303	0.150683	5.73605	0.02559	0.506531	-0.307168	0.150683	2.87814	0.103926	0.999937	0.120815	0.150683	0.465049	0.502406	0.920254	-0.24654	0.150683	1.91088	0.18077	0.395164
ENSG00000224511	100874146	LINC00365	13	long intergenic non-protein coding RNA 365	3809	0.442239	-2.53544	1.01317	0.325111	0.805863	0.516926	-2.53544	1.44647	0.241908	0.999937	0.0637238	-2.53544	0.0225368	0.882039	0.986106	-1.19036	-2.53544	6.47628	0.0184787	0.107136
ENSG00000145824	9547	CXCL14	5	C-X-C motif chemokine ligand 14	1975	0.441977	-0.0240654	2.54054	0.125416	0.692305	0.379698	-0.0240654	1.905	0.181571	0.999937	-0.303987	-0.0240654	1.1926	0.28678	0.854946	0.3036	-0.0240654	1.31345	0.264249	0.490806
ENSG00000179750	9582	APOBEC3B	22	apolipoprotein B mRNA editing enzyme catalytic subunit 3B	1896	0.441711	-0.0824907	2.97276	0.0987335	0.667338	0.276081	-0.0824907	1.16237	0.29268	0.999937	0.148269	-0.0824907	0.356961	0.556312	0.930434	0.585092	-0.0824907	5.97719	0.0229835	0.120391
ENSG00000105137	85360	SYDE1	19	synapse defective Rho GTPase homolog 1	3964	0.440735	-0.651699	3.13747	0.0903969	0.658752	0.230414	-0.651699	0.85521	0.365138	0.999937	0.219472	-0.651699	0.874565	0.359869	0.888309	0.273521	-0.651699	1.40825	0.248031	0.473505
ENSG00000181585	259236	TMIE	3	transmembrane inner ear	2159	0.440485	-3.30953	0.42989	0.518856	0.882665	0.18688	-3.30953	0.0763786	0.784852	0.999937	-1.82666	-3.30953	2.79468	0.108773	0.760261	0.440896	-3.30953	0.317631	0.578747	0.761848
ENSG00000265485	729950	LINC01915	18	long intergenic non-protein coding RNA 1915	10348	0.440262	-0.588697	2.77319	0.110064	0.680401	-0.171346	-0.588697	0.392437	0.537482	0.999937	0.270781	-0.588697	1.16793	0.291557	0.856415	0.675511	-0.588697	7.79115	0.0106582	0.0776108
ENSG00000151838	729665	CCDC175	14	coiled-coil domain containing 175	3220	-0.440227	-1.62916	2.84677	0.105718	0.670283	-0.773477	-1.62916	8.56216	0.00783304	0.551424	0.832446	-1.62916	7.57006	0.0116646	0.419947	0.485621	-1.62916	2.52887	0.12608	0.32017
ENSG00000142552	57333	RCN3	19	reticulocalbin 3	1703	-0.439974	2.97421	6.11617	0.0234352	0.493058	-0.0176291	2.97421	0.0101635	0.920797	0.999937	0.14059	2.97421	0.628888	0.43795	0.906207	0.338037	2.97421	3.71113	0.0697673	0.227052
ENSG00000132965	241	ALOX5AP	13	arachidonate 5-lipoxygenase activating protein	1680	-0.439951	-0.312808	2.64762	0.117975	0.68204	-0.317484	-0.312808	1.43192	0.244216	0.999937	0.0746636	-0.312808	0.0698502	0.79402	0.973235	-0.327379	-0.312808	1.31122	0.264505	0.490862
ENSG00000217801	100288175		1	protein tyrosine phosphatase family pseudogene	2658	-0.439894	-2.63166	0.751574	0.395356	0.835861	-0.0118534	-2.63166	0.000605926	0.980584	0.999937	0.270421	-2.63166	0.290758	0.595163	0.937301	0.677416	-2.63166	2.03405	0.167878	0.378413
ENSG00000104537	312	ANXA13	8	annexin A13	3801	0.439813	5.70692	36.4913	4.4724e-06	0.0040451	-0.018809	5.70692	0.0666361	0.798704	0.999937	-0.093527	5.70692	1.67442	0.209117	0.823702	-0.330544	5.70692	20.8832	0.000150731	0.00532884
ENSG00000148655	83938	LRMDA	10	leucine rich melanocyte differentiation associated	6390	0.439791	-0.234242	4.2438	0.0514438	0.594349	0.220043	-0.234242	1.05808	0.314854	0.999937	-0.036976	-0.234242	0.0273058	0.870264	0.984656	-0.0150067	-0.234242	0.0046793	0.946082	0.974695
ENSG00000206190	57194	ATP10A	15	ATPase phospholipid transporting 10A (putative)	20675	0.439774	-2.33555	0.917119	0.348662	0.815658	0.0424107	-2.33555	0.00824865	0.928458	0.999937	-0.0341276	-2.33555	0.00480355	0.945372	0.99337	-0.107971	-2.33555	0.049766	0.825534	0.917176
ENSG00000146278	10957	PNRC1	6	proline rich nuclear receptor coactivator 1	2992	0.439725	7.03757	41.5628	1.75746e-06	0.00238433	0.721274	7.03757	111.434	4.57776e-10	4.96847e-06	0.237172	7.03757	12.1809	0.0020777	0.184838	0.241901	7.03757	12.6871	0.00174883	0.0264713
ENSG00000244219	100289187	TMEM225B	7	transmembrane protein 225B	1441	-0.439725	-1.27501	2.74481	0.111796	0.680703	-0.301781	-1.27501	1.35772	0.256439	0.999937	-0.168615	-1.27501	0.333044	0.569744	0.931778	-0.211581	-1.27501	0.545848	0.467846	0.678437
ENSG00000243955	2938	GSTA1	6	glutathione S-transferase alpha 1	1262	0.439503	3.93551	14.7385	0.000911866	0.166635	0.0195864	3.93551	0.0290007	0.866358	0.999937	-0.12728	3.93551	1.30826	0.26519	0.852812	-0.263902	3.93551	5.6385	0.0268648	0.130691
ENSG00000256690	105369332	STX5-DT	11	STX5 divergent transcript	765	-0.438997	-2.98895	0.449044	0.509778	0.877955	-0.00499847	-2.98895	6.85137e-05	0.993471	0.999937	-0.869341	-2.98895	1.18394	0.288358	0.854946	-0.363182	-2.98895	0.25057	0.621656	0.790972
ENSG00000165757	57608	JCAD	10	junctional cadherin 5 associated	9574	-0.438898	-1.97611	1.1185	0.301741	0.796824	0.159553	-1.97611	0.168714	0.685239	0.999937	0.169752	-1.97611	0.146326	0.70575	0.957962	0.806301	-1.97611	3.85955	0.062247	0.212643
ENSG00000251287	644974	ALG1L2	3	ALG1 chitobiosyldiphosphodolichol beta-mannosyltransferase like 2	1538	-0.438567	-0.739185	2.36451	0.138414	0.708725	-0.394583	-0.739185	1.97775	0.173626	0.999937	-0.200919	-0.739185	0.484031	0.493902	0.917906	0.240402	-0.739185	0.760589	0.392583	0.616495
ENSG00000165695	158067	AK8	9	adenylate kinase 8	2731	-0.438453	-2.15854	1.59336	0.220093	0.753691	-0.547163	-2.15854	2.51511	0.127061	0.999937	0.625226	-2.15854	3.35037	0.0808016	0.732277	-0.151943	-2.15854	0.181625	0.67413	0.826345
ENSG00000090534	7066	THPO	3	thrombopoietin	2705	-0.437865	-3.97582	0.309746	0.583466	0.903372	0.17682	-3.97582	0.0599676	0.808822	0.999937	-0.461619	-3.97582	0.1069	0.746799	0.965388	1.15925	-3.97582	1.12597	0.300173	0.530176
ENSG00000213658	27040	LAT	16	linker for activation of T cells	4538	-0.437599	-2.73293	0.592143	0.449793	0.855942	0.492687	-2.73293	0.923552	0.347011	0.999937	0.0915281	-2.73293	0.0225071	0.882116	0.986106	0.757397	-2.73293	1.84404	0.188273	0.405105
ENSG00000204936	57126	CD177	19	CD177 molecule	2474	0.437127	-1.15447	3.83212	0.0631123	0.623173	-0.768455	-1.15447	9.94748	0.00461295	0.415491	-0.115074	-1.15447	0.263298	0.612989	0.941012	0.0848703	-1.15447	0.152836	0.699608	0.842565
ENSG00000118156	84215	ZNF541	19	zinc finger protein 541	4904	-0.436807	-3.43586	0.27976	0.602167	0.908999	1.16223	-3.43586	2.84753	0.105674	0.999937	0.826765	-3.43586	1.33434	0.260454	0.852812	-0.677262	-3.43586	0.682345	0.417668	0.637255
ENSG00000225953	150538	SATB2-AS1	2	SATB2 antisense RNA 1	6099	-0.43678	-2.73382	0.826259	0.373229	0.826786	-0.0257552	-2.73382	0.00323136	0.955183	0.999937	-0.136548	-2.73382	0.0942376	0.761751	0.9674	-0.772429	-2.73382	2.80942	0.107899	0.291894
ENSG00000161912	221442	ADCY10P1	6	ADCY10 pseudogene 1	5804	-0.436611	0.622326	4.4558	0.0464045	0.580746	0.0528106	0.622326	0.0706074	0.792934	0.999937	0.307841	0.622326	2.45234	0.131652	0.779193	0.414242	0.622326	4.56996	0.0439242	0.174153
ENSG00000136274	23148	NACAD	7	NAC alpha domain containing	4973	0.436371	-2.10023	1.15594	0.293984	0.791627	1.09246	-2.10023	8.30078	0.00868525	0.58969	0.733468	-2.10023	3.18555	0.0881195	0.740151	1.64385	-2.10023	18.9277	0.000257335	0.00755736
ENSG00000145002	653333	FAM86B2	8	family with sequence similarity 86 member B2	2888	0.436204	-1.20761	3.09416	0.092507	0.66282	-0.262515	-1.20761	1.03984	0.318967	0.999937	-0.440644	-1.20761	2.63141	0.119044	0.766785	-0.561753	-1.20761	4.3998	0.0476789	0.18186
ENSG00000111335	4939	OAS2	12	2'-5'-oligoadenylate synthetase 2	11233	0.436018	1.34181	6.94784	0.0151103	0.465912	0.264039	1.34181	2.55109	0.124514	0.999937	-0.179081	1.34181	1.20658	0.283912	0.854946	0.346525	1.34181	4.78614	0.0396266	0.163843
ENSG00000196081	440519	ZNF724	19	zinc finger protein 724	3326	0.435364	-2.22939	1.32797	0.261562	0.773383	-0.117911	-2.22939	0.0916614	0.764926	0.999937	-0.296991	-2.22939	0.542014	0.469394	0.914981	-0.312849	-2.22939	0.633232	0.434693	0.651022
ENSG00000248144	126	ADH1C	4	alcohol dehydrogenase 1C (class I), gamma polypeptide	1574	0.435351	2.46077	3.27948	0.0888697	0.658095	0.0294936	2.46077	0.0148925	0.904383	0.999937	-0.11724	2.46077	0.234125	0.635004	0.94471	0.258725	2.46077	1.18455	0.292472	0.521864
ENSG00000283154	29970	IQCJ-SCHIP1	3	IQCJ-SCHIP1 readthrough	4712	0.435198	-3.13108	0.852863	0.365784	0.823351	0.275618	-3.13108	0.342217	0.564517	0.999937	0.6228	-3.13108	1.68522	0.207707	0.823702	-0.423257	-3.13108	0.666646	0.422996	0.641935
ENSG00000240541	100874091	TM4SF1-AS1	3	TM4SF1 antisense RNA 1	2330	0.434195	-0.0840699	4.34034	0.0490757	0.586606	0.0576489	-0.0840699	0.0744544	0.787509	0.999937	0.03053	-0.0840699	0.0236173	0.879267	0.9857	-0.209545	-0.0840699	1.11695	0.302069	0.532096
ENSG00000187510	440107	PLEKHG7	12	pleckstrin homology and RhoGEF domain containing G7	6487	-0.433757	0.290021	5.87478	0.0240523	0.496769	-0.392944	0.290021	4.94247	0.0368141	0.97317	-0.273961	0.290021	2.23188	0.149426	0.791847	0.144309	0.290021	0.667821	0.422593	0.641709
ENSG00000250331	102546227	LINC01340	5	long intergenic non-protein coding RNA 1340	3928	0.433556	-3.03699	0.621156	0.439047	0.85375	-0.00860585	-3.03699	0.000242166	0.987725	0.999937	0.112584	-3.03699	0.0289603	0.866429	0.983884	0.713729	-3.03699	1.40108	0.249203	0.475165
ENSG00000207067	26775	SNORA72	8	small nucleolar RNA, H/ACA box 72	132	0.433483	-1.58394	1.9725	0.174175	0.728256	0.403219	-1.58394	1.74489	0.200126	0.999937	0.604303	-1.58394	3.41175	0.0782576	0.732277	0.677636	-1.58394	4.51379	0.0451253	0.176366
ENSG00000268655	101059948		19	novel protein	1310	-0.43336	-1.14113	3.73374	0.0663305	0.623173	-0.40316	-1.14113	3.33459	0.0814712	0.999937	0.486924	-1.14113	4.15623	0.0537042	0.679995	0.873726	-1.14113	14.6845	0.000910499	0.0176662
ENSG00000261617	101927009	LINC02177	16	long intergenic non-protein coding RNA 2177	5827	-0.433187	-2.19947	1.10025	0.305622	0.797852	-0.902786	-2.19947	4.52751	0.0448286	0.99525	0.490753	-2.19947	1.31979	0.262995	0.852812	-0.157341	-2.19947	0.126394	0.725594	0.858235
ENSG00000266278	101060542	LINC01910	18	long intergenic non-protein coding RNA 1910	2637	-0.432983	-3.61684	0.308906	0.583973	0.903372	0.123648	-3.61684	0.0295242	0.865148	0.999937	-0.0905004	-3.61684	0.0117962	0.914498	0.98798	0.404998	-3.61684	0.280591	0.601631	0.778006
ENSG00000246731	85001	MGC16275	17	uncharacterized protein MGC16275	2621	0.432904	-3.01709	0.427877	0.519827	0.883342	0.0316033	-3.01709	0.0022481	0.962612	0.999937	0.525428	-3.01709	0.740398	0.398834	0.896688	0.224233	-3.01709	0.134404	0.717419	0.853222
ENSG00000242366	54576	UGT1A8	2	UDP glucuronosyltransferase family 1 member A8	2409	0.432687	0.977165	4.271	0.0507636	0.592488	-0.14598	0.977165	0.46668	0.501665	0.999937	-0.137966	0.977165	0.454829	0.507092	0.920921	-0.51818	0.977165	6.33985	0.0196036	0.110157
ENSG00000121895	80008	TMEM156	4	transmembrane protein 156	2562	0.432077	-1.32466	1.85668	0.186825	0.738115	0.162382	-1.32466	0.258269	0.616381	0.999937	0.140582	-1.32466	0.24435	0.625993	0.943286	-0.341509	-1.32466	1.395	0.250201	0.47608
ENSG00000119139	9414	TJP2	9	tight junction protein 2	15243	-0.431712	2.72833	9.61205	0.00523011	0.351608	-0.221722	2.72833	2.59601	0.12142	0.999937	-0.0489522	2.72833	0.123253	0.72888	0.963252	0.0733854	2.72833	0.282854	0.600178	0.776821
ENSG00000036672	9099	USP2	11	ubiquitin specific peptidase 2	4523	-0.431665	3.31915	8.5074	0.00867878	0.409522	-0.178117	3.31915	1.47416	0.23918	0.999937	0.262395	3.31915	2.81343	0.109424	0.760261	0.318177	3.31915	4.21647	0.0536826	0.194976
ENSG00000196628	6925	TCF4	18	transcription factor 4	29166	-0.431655	-0.176019	2.72504	0.113021	0.680703	-0.221591	-0.176019	0.758734	0.393152	0.999937	0.246841	-0.176019	0.984931	0.331799	0.879061	-0.18347	-0.176019	0.533306	0.472943	0.682207
ENSG00000243989	95	ACY1	3	aminoacylase 1	4727	-0.431516	-0.855331	2.63824	0.118593	0.682503	-0.211756	-0.855331	0.672715	0.420924	0.999937	0.114301	-0.855331	0.181191	0.674496	0.953119	-0.0565878	-0.855331	0.0451043	0.833772	0.921377
ENSG00000117643	57134	MAN1C1	1	mannosidase alpha class 1C member 1	9702	-0.431464	-0.620303	4.40685	0.0475165	0.583058	-0.350789	-0.620303	3.02396	0.0960498	0.999937	0.345785	-0.620303	2.71632	0.113567	0.76374	0.298862	-0.620303	2.08773	0.162611	0.371754
ENSG00000171791	596	BCL2	18	BCL2 apoptosis regulator	12612	-0.431359	-2.29396	1.54761	0.226609	0.758289	0.345387	-2.29396	1.18121	0.288899	0.999937	0.119672	-2.29396	0.139343	0.712516	0.959879	-0.531076	-2.29396	2.55253	0.124414	0.317445
ENSG00000197757	3223	HOXC6	12	homeobox C6	3458	0.431114	-0.603734	3.51734	0.0740938	0.635484	0.249031	-0.603734	1.17182	0.290775	0.999937	0.144578	-0.603734	0.4587	0.505308	0.920254	0.135137	-0.603734	0.412408	0.5274	0.724942
ENSG00000173698	10149	ADGRG2	X	adhesion G protein-coupled receptor G2	10157	-0.431057	-1.06233	2.07269	0.164066	0.726278	0.119408	-1.06233	0.17745	0.67767	0.999937	0.295334	-1.06233	0.947774	0.340893	0.8804	0.308387	-1.06233	1.07207	0.31175	0.540885
ENSG00000154040	26256	CABYR	18	calcium binding tyrosine phosphorylation regulated	3484	0.430565	-2.36235	0.908316	0.350939	0.816181	0.805092	-2.36235	3.52392	0.073843	0.999937	0.219376	-2.36235	0.279116	0.602582	0.937921	0.406832	-2.36235	1.03527	0.320008	0.548603
ENSG00000129810	151648	SGO1	3	shugoshin 1	3742	0.430157	-0.87236	2.32206	0.141829	0.710896	0.439845	-0.87236	2.49112	0.128793	0.999937	0.132596	-0.87236	0.25778	0.616713	0.941441	-0.158897	-0.87236	0.367666	0.550499	0.741513
ENSG00000271503	6352	CCL5	17	C-C motif chemokine ligand 5	1499	0.429991	-1.95126	0.835577	0.370597	0.825951	-0.0199501	-1.95126	0.0016966	0.967517	0.999937	0.129768	-1.95126	0.0853292	0.772944	0.970349	0.12738	-1.95126	0.0853608	0.772903	0.88624
ENSG00000126264	10870	HCST	19	hematopoietic cell signal transducer	564	-0.429962	-2.3501	1.30644	0.265352	0.774923	-0.466572	-2.3501	1.58135	0.221781	0.999937	0.457974	-2.3501	1.27023	0.271893	0.852812	0.840293	-2.3501	4.77397	0.0398555	0.164271
ENSG00000183496	84206	MEX3B	15	mex-3 RNA binding family member B	4342	-0.429809	-2.34573	1.17485	0.290168	0.788913	0.147336	-2.34573	0.157716	0.695103	0.999937	0.454901	-2.34573	1.23312	0.278818	0.85362	0.463614	-2.34573	1.34366	0.258843	0.484915
ENSG00000137872	80031	SEMA6D	15	semaphorin 6D	8523	-0.429447	-1.6535	0.983646	0.33257	0.806668	-0.196556	-1.6535	0.218899	0.64469	0.999937	0.196179	-1.6535	0.146928	0.705334	0.957962	0.291756	-1.6535	0.351806	0.559415	0.747643
ENSG00000105246	10148	EBI3	19	Epstein-Barr virus induced 3	1256	0.429433	-1.81344	1.34513	0.258591	0.772429	0.196457	-1.81344	0.279235	0.602505	0.999937	0.536158	-1.81344	2.07002	0.164326	0.799485	1.68879	-1.81344	24.6545	5.76414e-05	0.00267355
ENSG00000185942	286183	NKAIN3	8	sodium/potassium transporting ATPase interacting 3	28726	0.42923	-0.591845	3.06874	0.0937722	0.665256	-0.226616	-0.591845	0.799092	0.381061	0.999937	0.368718	-0.591845	2.26606	0.14649	0.791832	0.0734144	-0.591845	0.08928	0.767905	0.883355
ENSG00000213901	151295	SLC23A3	2	solute carrier family 23 member 3	3601	-0.429149	1.51607	4.0852	0.0566685	0.609264	-0.184868	1.51607	0.783746	0.386382	0.999937	-0.0436964	1.51607	0.0399941	0.843485	0.981461	0.20613	1.51607	0.9278	0.346789	0.573587
ENSG00000123838	722	C4BPA	1	complement component 4 binding protein alpha	2470	-0.429044	-1.21862	1.74095	0.200616	0.743077	-0.395471	-1.21862	1.53661	0.228212	0.999937	0.679503	-1.21862	4.77855	0.0397693	0.630735	0.378111	-1.21862	1.46758	0.238609	0.463162
ENSG00000129226	968	CD68	17	CD68 molecule	2163	0.428655	-3.15626	0.373386	0.547441	0.891676	-0.365537	-3.15626	0.240815	0.628488	0.999937	0.325088	-3.15626	0.222233	0.641995	0.945763	-0.0938025	-3.15626	0.0180166	0.894447	0.950928
ENSG00000166503	50810	HDGFL3	15	HDGF like 3	16058	-0.428202	-0.911088	2.04964	0.166327	0.726728	-0.180693	-0.911088	0.390991	0.538225	0.999937	-0.132932	-0.911088	0.224348	0.640424	0.945455	-0.134142	-0.911088	0.235782	0.632081	0.797939
ENSG00000181143	94025	MUC16	19	mucin 16, cell surface associated	43830	-0.428097	-2.07939	0.724353	0.403908	0.84074	0.386537	-2.07939	0.698995	0.41213	0.999937	0.50298	-2.07939	0.974343	0.334355	0.879593	0.780899	-2.07939	2.55687	0.124111	0.316914
ENSG00000142227	2014	EMP3	19	epithelial membrane protein 3	1645	0.427443	0.993522	8.85383	0.00698956	0.38807	0.217949	0.993522	2.29625	0.143955	0.999937	0.207206	0.993522	2.07674	0.163672	0.79879	0.292754	0.993522	4.26673	0.0508697	0.1886
ENSG00000149380	283208	P4HA3	11	prolyl 4-hydroxylase subunit alpha 3	3990	0.427239	-3.34525	0.364434	0.552242	0.892471	-0.542409	-3.34525	0.502821	0.485727	0.999937	0.213526	-3.34525	0.0834503	0.775385	0.970608	0.244884	-3.34525	0.11641	0.736205	0.864047
ENSG00000101842	340547	VSIG1	X	V-set and immunoglobulin domain containing 1	3769	0.427011	1.12178	6.72951	0.0165765	0.468923	0.00368394	1.12178	0.000490457	0.982531	0.999937	-0.0715723	1.12178	0.192411	0.665205	0.950724	-0.107242	1.12178	0.439745	0.514149	0.714464
ENSG00000272274	105370348	LINC00551	13	long intergenic non-protein coding RNA 551	7434	0.426922	-2.45714	0.761946	0.392169	0.834671	0.532453	-2.45714	1.24903	0.27582	0.999937	0.363494	-2.45714	0.737491	0.399746	0.897124	0.372022	-2.45714	0.804895	0.379368	0.604808
ENSG00000160219	139716	GAB3	X	GRB2 associated binding protein 3	5272	-0.426883	-0.935238	1.77224	0.196766	0.742158	-0.12882	-0.935238	0.173458	0.6811	0.999937	0.0440404	-0.935238	0.0176476	0.895527	0.987622	0.644296	-0.935238	4.23762	0.0515997	0.190392
ENSG00000132718	23208	SYT11	1	synaptotagmin 11	5182	0.426795	-1.121	2.11763	0.159764	0.722701	0.209041	-1.121	0.506514	0.484147	0.999937	-0.12462	-1.121	0.177391	0.677721	0.953125	0.0323526	-1.121	0.0127303	0.911192	0.958994
ENSG00000074966	7294	TXK	4	TXK tyrosine kinase	3466	-0.425978	-1.29016	2.1476	0.156971	0.719778	-0.434859	-1.29016	2.30243	0.143442	0.999937	0.392962	-1.29016	1.78106	0.195697	0.821461	-0.0626638	-1.29016	0.0438332	0.836095	0.922492
ENSG00000196917	27198	HCAR1	12	hydroxycarboxylic acid receptor 1	4769	-0.425865	-4.01751	0.171424	0.682867	0.934236	-2.23038	-4.01751	3.01359	0.0965865	0.999937	0.495629	-4.01751	0.326536	0.573511	0.931778	-0.0495643	-4.01751	0.00312738	0.955909	0.980157
ENSG00000246273	283104	SBF2-AS1	11	SBF2 antisense RNA 1	5177	0.425486	1.19063	9.02579	0.00653962	0.384508	0.380525	1.19063	7.30343	0.013021	0.7031	-0.314476	1.19063	5.49609	0.0285165	0.570208	0.0450359	1.19063	0.118133	0.734339	0.86313
ENSG00000132330	51540	SCLY	2	selenocysteine lyase	11698	-0.425331	-0.01442	4.73613	0.0405769	0.563042	-0.313488	-0.01442	2.68111	0.115801	0.999937	-0.0577825	-0.01442	0.0881405	0.769346	0.969073	0.601663	-0.01442	10.5197	0.00373717	0.0422955
ENSG00000224186	100996485	PITX1-AS1	5	PITX1 antisense RNA 1	6650	-0.425239	0.513257	6.29727	0.0199701	0.479743	-0.163355	0.513257	0.975057	0.334182	0.999937	0.419643	0.513257	6.14507	0.0213442	0.529051	0.290506	0.513257	2.98291	0.0981942	0.276531
ENSG00000213366	2946	GSTM2	1	glutathione S-transferase mu 2	9116	-0.425107	3.39792	3.86489	0.0674322	0.623173	0.038937	3.39792	0.033416	0.857318	0.999937	0.0530755	3.39792	0.0597865	0.810032	0.975281	0.306835	3.39792	2.04034	0.172964	0.385707
ENSG00000168140	114990	VASN	16	vasorin	2816	0.424852	-1.06561	2.2878	0.144659	0.712296	0.641353	-1.06561	5.5666	0.0276194	0.891379	-0.299673	-1.06561	1.49074	0.235054	0.835486	-0.637374	-1.06561	6.6568	0.0170994	0.102276
ENSG00000205277	10071	MUC12	7	mucin 12, cell surface associated	17178	-0.42465	1.10065	3.18353	0.0895638	0.658095	0.382499	1.10065	2.79322	0.110238	0.999937	-0.0765689	1.10065	0.0900909	0.767159	0.968519	0.763064	1.10065	9.9739	0.0049462	0.0498455
ENSG00000168026	199223	TTC21A	3	tetratricopeptide repeat domain 21A	7701	-0.424614	1.67752	7.48577	0.0120756	0.451321	-0.0683524	1.67752	0.202651	0.657004	0.999937	0.180387	1.67752	1.35859	0.25629	0.85041	0.199344	1.67752	1.69164	0.206874	0.427703
ENSG00000132429	64208	POPDC3	6	popeye domain containing 3	2280	-0.424611	-3.38162	0.452008	0.508399	0.877368	-0.0522443	-3.38162	0.00772449	0.930762	0.999937	0.436081	-3.38162	0.520381	0.478293	0.916199	-0.0759987	-3.38162	0.0149073	0.903934	0.955416
ENSG00000162614	91624	NEXN	1	nexilin F-actin binding protein	4436	0.424468	-0.263326	5.08687	0.0344148	0.541548	0.203077	-0.263326	1.15984	0.293192	0.999937	0.105047	-0.263326	0.300719	0.588966	0.935649	0.594557	-0.263326	10.5087	0.00375211	0.0424424
ENSG00000102287	2564	GABRE	X	gamma-aminobutyric acid type A receptor subunit epsilon	9612	-0.42433	6.45173	3.92154	0.066996	0.623173	-0.0615903	6.45173	0.0832551	0.777022	0.999937	0.137341	6.45173	0.408499	0.532712	0.924273	0.361777	6.45173	2.84232	0.113228	0.299226
ENSG00000198870	169436	STKLD1	9	serine/threonine kinase like domain containing 1	4409	-0.42429	-0.666343	1.80252	0.193128	0.742158	-0.0984947	-0.666343	0.104923	0.749065	0.999937	-0.016058	-0.666343	0.00284382	0.957953	0.994458	0.00573114	-0.666343	0.000376615	0.984692	0.993534
ENSG00000230510	100506012	PPP5D1P	19	PPP5 tetratricopeptide repeat domain containing 1, pseudogene	6471	-0.424283	-2.01022	1.74616	0.199969	0.743077	-0.733482	-2.01022	5.09206	0.0343318	0.963452	-0.0667813	-2.01022	0.0409775	0.841446	0.981461	-0.373743	-2.01022	1.27505	0.271011	0.498351
ENSG00000170909	126014	OSCAR	19	osteoclast associated Ig-like receptor	2069	0.424106	-1.48418	1.63666	0.214143	0.751549	0.290304	-1.48418	0.773903	0.388541	0.999937	0.193904	-1.48418	0.368112	0.550259	0.930318	0.333689	-1.48418	1.15538	0.2941	0.523495
ENSG00000235142	100422737	LINC02532	6	long intergenic non-protein coding RNA 2532	14071	-0.423924	-0.590382	2.65887	0.11724	0.681072	-0.431584	-0.590382	2.83107	0.106628	0.999937	-0.274103	-0.590382	1.23833	0.277831	0.853617	0.0723684	-0.590382	0.0929568	0.763323	0.880839
ENSG00000180425	54494	C11orf71	11	chromosome 11 open reading frame 71	2203	0.423561	1.51204	6.56622	0.0177767	0.47394	0.425994	1.51204	6.74374	0.0164763	0.752201	0.219246	1.51204	1.95758	0.175744	0.810138	0.178036	1.51204	1.3083	0.265024	0.491296
ENSG00000121210	23240	TMEM131L	4	transmembrane 131 like	6393	0.423181	1.59861	4.96316	0.03667	0.545203	0.480302	1.59861	6.49744	0.0184686	0.774849	-0.0613555	1.59861	0.103649	0.750598	0.965595	0.104967	1.59861	0.313392	0.581382	0.763988
ENSG00000257084	105369635	MIR200CHG	12	MIR200C and MIR141 host gene	370	0.423167	0.334452	4.44062	0.0467463	0.580746	-0.18268	0.334452	0.788424	0.384203	0.999937	0.293586	0.334452	2.16937	0.154979	0.793355	0.172714	0.334452	0.75983	0.392816	0.616652
ENSG00000234602	345643	MCIDAS	5	multiciliate differentiation and DNA synthesis associated cell cycle protein	2141	-0.423138	-0.797209	2.76266	0.110703	0.680703	-0.116255	-0.797209	0.22376	0.64086	0.999937	0.193804	-0.797209	0.567859	0.459118	0.91323	0.25936	-0.797209	1.06223	0.31393	0.543023
ENSG00000286985	105379242		8	novel transcript	2600	-0.423051	-2.47124	0.996849	0.328953	0.806552	-0.0470646	-2.47124	0.0136315	0.908116	0.999937	-0.328603	-2.47124	0.495536	0.488869	0.91666	0.252863	-2.47124	0.346346	0.562196	0.749837
ENSG00000244242	402778	IFITM10	11	interferon induced transmembrane protein 10	4792	-0.422943	1.06555	6.46215	0.0185919	0.476668	0.245689	1.06555	2.33211	0.141011	0.999937	0.231743	1.06555	1.73076	0.201889	0.82203	0.137474	1.06555	0.619932	0.439491	0.655977
ENSG00000196218	6261	RYR1	19	ryanodine receptor 1	16282	0.422912	-2.39933	1.15155	0.294881	0.792103	0.00438531	-2.39933	0.000124188	0.991209	0.999937	-0.760871	-2.39933	4.09329	0.0553988	0.686107	-0.704777	-2.39933	3.73039	0.0664436	0.221041
ENSG00000092969	7042	TGFB2	1	transforming growth factor beta 2	6050	-0.422556	-2.54449	1.62448	0.215796	0.752619	-0.495456	-2.54449	2.27596	0.145653	0.999937	-0.13381	-2.54449	0.115961	0.736694	0.963831	-0.0415981	-2.54449	0.0121007	0.913552	0.960088
ENSG00000139971	145407	ARMH4	14	armadillo like helical domain containing 4	7565	-0.422484	-1.27042	1.97005	0.174431	0.728256	0.0662674	-1.27042	0.054817	0.817054	0.999937	-0.415568	-1.27042	2.45106	0.131748	0.779193	-0.10527	-1.27042	0.170744	0.68346	0.831947
ENSG00000213967	730087	ZNF726	19	zinc finger protein 726	6034	0.422459	-3.42763	0.429612	0.51899	0.882691	-0.728754	-3.42763	1.04243	0.318378	0.999937	-0.185951	-3.42763	0.0720262	0.790915	0.973155	-0.0853332	-3.42763	0.0164424	0.899136	0.953145
ENSG00000177432	266812	NAP1L5	4	nucleosome assembly protein 1 like 5	1917	0.422375	-1.10018	3.32173	0.0820213	0.645803	0.180653	-1.10018	0.601842	0.446154	0.999937	0.208206	-1.10018	0.759986	0.392768	0.895846	0.238707	-1.10018	1.04079	0.318749	0.547267
ENSG00000008128	728642	CDK11A	1	cyclin dependent kinase 11A	5085	-0.422126	-0.0478505	5.03252	0.0352965	0.543123	0.0353322	-0.0478505	0.0381304	0.846978	0.999937	0.345729	-0.0478505	3.30607	0.0826973	0.732277	0.432389	-0.0478505	5.3907	0.0299189	0.13889
ENSG00000119725	57862	ZNF410	14	zinc finger protein 410	6471	0.421798	-0.808414	3.88891	0.0613359	0.621864	-0.137888	-0.808414	0.393775	0.536795	0.999937	0.383746	-0.808414	3.26523	0.0844903	0.732994	0.22261	-0.808414	1.11223	0.303068	0.532817
ENSG00000197816	100499483	CCDC180	9	coiled-coil domain containing 180	14382	-0.421486	-2.54121	0.695539	0.41327	0.84332	-0.946621	-2.54121	3.26685	0.0844181	0.999937	-0.608004	-2.54121	1.51185	0.231874	0.834776	0.178836	-2.54121	0.157226	0.695552	0.839824
ENSG00000270580	105369154	PKD1P6-NPIPP1	16	PKD1P6-NPIPP1 readthrough	3043	-0.421483	-1.3679	1.13343	0.298616	0.795477	0.401024	-1.3679	1.21535	0.282215	0.999937	-0.0534	-1.3679	0.0220294	0.883364	0.986106	-0.365193	-1.3679	1.0204	0.32343	0.551378
ENSG00000151474	55691	FRMD4A	10	FERM domain containing 4A	14686	-0.421482	0.846051	6.55263	0.0178808	0.47394	-0.0067016	0.846051	0.0017543	0.966969	0.999937	0.0430271	0.846051	0.0660718	0.799538	0.973618	0.338404	0.846051	4.29934	0.0500659	0.187077
ENSG00000166845	162681	C18orf54	18	chromosome 18 open reading frame 54	6175	0.420583	-2.12509	1.14128	0.29699	0.793837	0.243459	-2.12509	0.382633	0.542564	0.999937	-0.255955	-2.12509	0.488702	0.491848	0.917406	0.242245	-2.12509	0.492234	0.490305	0.696158
ENSG00000260001	100507588	TGFBR3L	19	transforming growth factor beta receptor 3 like	2831	-0.420318	-2.99429	0.495811	0.48875	0.870235	0.282067	-2.99429	0.262872	0.613275	0.999937	0.545345	-2.99429	0.704867	0.410204	0.901217	0.448368	-2.99429	0.497155	0.488168	0.694817
ENSG00000246308	101928053		11	novel transcript, antisense to ZBED5	2895	-0.420206	-3.55406	0.276054	0.604566	0.909636	0.0707512	-3.55406	0.00905941	0.925035	0.999937	1.01186	-3.55406	1.51243	0.231787	0.834776	0.448783	-3.55406	0.277983	0.603314	0.778867
ENSG00000143126	1952	CELSR2	1	cadherin EGF LAG seven-pass G-type receptor 2	12830	-0.420147	3.66234	8.52504	0.00873705	0.409522	-0.0239929	3.66234	0.028567	0.867555	0.999937	0.112458	3.66234	0.616754	0.441863	0.907118	0.39833	3.66234	7.87279	0.0112202	0.0796556
ENSG00000257279	100506551		12	novel transcript	4196	-0.42007	-1.50899	1.66834	0.209916	0.748175	0.110858	-1.50899	0.132055	0.719787	0.999937	-0.304072	-1.50899	0.968456	0.335789	0.879593	0.28068	-1.50899	0.937024	0.343589	0.570468
ENSG00000249231	643714	CASC16	16	cancer susceptibility 16	1642	-0.41993	-0.198077	3.24197	0.0855315	0.652927	-0.0869067	-0.198077	0.148516	0.703666	0.999937	0.315975	-0.198077	1.86793	0.185549	0.816899	0.238875	-0.198077	1.08872	0.308111	0.537591
ENSG00000222005	388948	LINC01118	2	long intergenic non-protein coding RNA 1118	3360	-0.419828	-3.40748	0.29971	0.589588	0.905388	-0.723488	-3.40748	0.860373	0.363721	0.999937	0.611974	-3.40748	0.564109	0.460586	0.913397	0.470084	-3.40748	0.344681	0.56313	0.750621
ENSG00000227115	100287225	LINC01630	18	long intergenic non-protein coding RNA 1630	18870	0.419716	-3.06602	0.82611	0.373271	0.826795	0.257213	-3.06602	0.310537	0.582989	0.999937	-0.473307	-3.06602	0.952755	0.339654	0.879593	0.124036	-3.06602	0.0781353	0.782457	0.891825
ENSG00000198826	9824	ARHGAP11A	15	Rho GTPase activating protein 11A	6406	0.419565	0.476749	5.42197	0.0294948	0.521551	0.206118	0.476749	1.30452	0.265695	0.999937	-0.220484	0.476749	1.55222	0.225942	0.832686	-0.361879	0.476749	4.23071	0.0517747	0.190713
ENSG00000198003	115948	ODAD3	19	outer dynein arm docking complex subunit 3	2681	0.419415	-2.93084	0.722943	0.404359	0.84074	0.64274	-2.93084	1.80801	0.192477	0.999937	1.47234	-2.93084	6.70606	0.0167432	0.497606	1.17911	-2.93084	4.2588	0.0510674	0.189006
ENSG00000142677	58985	IL22RA1	1	interleukin 22 receptor subunit alpha 1	2817	-0.419271	5.27727	9.82279	0.00602414	0.372916	-0.324149	5.27727	5.90681	0.0264001	0.884362	-0.0477141	5.27727	0.12638	0.726572	0.962592	0.0234851	5.27727	0.0308279	0.862691	0.935662
ENSG00000236829	100134368		16	ribosomal protein L23a (RPL23A) pseudogene	2291	-0.418845	-2.10391	0.829019	0.372446	0.826031	-0.454501	-2.10391	1.00366	0.327342	0.999937	-0.201016	-2.10391	0.197873	0.660798	0.949674	0.241394	-2.10391	0.319688	0.577529	0.760982
ENSG00000126010	2925	GRPR	X	gastrin releasing peptide receptor	2417	-0.418696	-2.22738	1.15643	0.293885	0.791627	-0.264313	-2.22738	0.493218	0.489876	0.999937	0.630737	-2.22738	3.13357	0.0905844	0.741574	-0.292245	-2.22738	0.606295	0.444499	0.660692
ENSG00000106536	11281	POU6F2	7	POU class 6 homeobox 2	8320	-0.418527	-2.77492	0.675354	0.420028	0.846097	-0.855009	-2.77492	2.67205	0.116385	0.999937	0.182398	-2.77492	0.136775	0.715052	0.960622	0.321194	-2.77492	0.4579	0.505676	0.707353
ENSG00000243775	202459	OSTCP1	6	oligosaccharyltransferase complex subunit pseudogene 1	1226	0.418437	-3.12505	0.602492	0.445912	0.854738	1.07149	-3.12505	4.60741	0.0431434	0.99525	0.668613	-3.12505	1.78505	0.195217	0.821461	0.176585	-3.12505	0.118828	0.73359	0.862671
ENSG00000207757	407050	MIR93	7	microRNA 93	80	-0.418114	-2.69075	0.9069	0.351307	0.816181	-0.352252	-2.69075	0.671306	0.421404	0.999937	1.05504	-2.69075	4.37959	0.0481486	0.668262	0.441893	-2.69075	0.710029	0.408522	0.630483
ENSG00000006062	9020	MAP3K14	17	mitogen-activated protein kinase kinase kinase 14	5668	-0.417521	3.61287	7.17713	0.0152973	0.466374	-0.25793	3.61287	2.77651	0.112922	0.999937	0.0928627	3.61287	0.334452	0.570198	0.931778	0.452665	3.61287	8.16093	0.0104613	0.076623
ENSG00000129204	9098	USP6	17	ubiquitin specific peptidase 6	11676	0.417262	-1.66327	1.26506	0.272844	0.779088	-0.0579066	-1.66327	0.0232434	0.880219	0.999937	0.279302	-1.66327	0.560182	0.462131	0.913717	0.48581	-1.66327	1.81288	0.191902	0.409414
ENSG00000100079	3957	LGALS2	22	galectin 2	833	0.417176	-0.902279	2.53386	0.125726	0.692305	0.255314	-0.902279	0.953791	0.339397	0.999937	0.260555	-0.902279	1.20036	0.285125	0.854946	0.306251	-0.902279	1.71961	0.203295	0.42342
ENSG00000166736	3359	HTR3A	11	5-hydroxytryptamine receptor 3A	2578	-0.416949	-1.86137	0.896882	0.353928	0.817067	0.121215	-1.86137	0.0848267	0.773594	0.999937	0.252266	-1.86137	0.301249	0.58864	0.935579	-0.131424	-1.86137	0.080458	0.779336	0.890043
ENSG00000172985	344558	SH3RF3	2	SH3 domain containing ring finger 3	5948	-0.41659	-1.13175	1.21597	0.282482	0.785219	0.0985584	-1.13175	0.0751166	0.786673	0.999937	0.443522	-1.13175	1.29529	0.267741	0.852812	-0.0465313	-1.13175	0.0137967	0.907599	0.957626
ENSG00000100297	4174	MCM5	22	minichromosome maintenance complex component 5	7268	0.416527	2.88451	9.68528	0.00508798	0.349359	0.0935529	2.88451	0.485024	0.493465	0.999937	-0.290857	2.88451	4.96413	0.0364425	0.614397	-0.281478	2.88451	4.71101	0.0410639	0.167018
ENSG00000166886	4665	NAB2	12	NGFI-A binding protein 2	2861	-0.416458	1.79187	8.23858	0.00890286	0.410306	-0.272702	1.79187	3.62805	0.0699991	0.999937	0.273176	1.79187	3.64316	0.0694607	0.718259	0.230645	1.79187	2.63577	0.118756	0.308487
ENSG00000257815	101928062	PRANCR	12	progenitor renewal associated non-coding RNA	10030	0.416361	1.09573	6.60129	0.0175109	0.471601	0.295153	1.09573	3.33611	0.0814063	0.999937	0.324573	1.09573	4.21567	0.0521578	0.676521	0.415822	1.09573	7.08585	0.0142582	0.0918404
ENSG00000214063	7106	TSPAN4	11	tetraspanin 4	5837	-0.416115	0.277411	6.78919	0.0161606	0.468923	-0.00202056	0.277411	0.000169967	0.989716	0.999937	0.418623	0.277411	5.91184	0.0236593	0.541199	0.453561	0.277411	7.19413	0.0136269	0.0897719
ENSG00000144843	141	ADPRH	3	ADP-ribosylarginine hydrolase	4615	0.415975	-1.21525	2.46235	0.130907	0.696643	0.479132	-1.21525	3.40024	0.0787275	0.999937	0.637226	-1.21525	6.02431	0.0225097	0.536942	1.04822	-1.21525	17.6938	0.0003659	0.00961572
ENSG00000085840	4998	ORC1	1	origin recognition complex subunit 1	3121	0.415595	-0.921265	1.51412	0.231534	0.760466	0.502416	-0.921265	2.3024	0.143445	0.999937	-0.73719	-0.921265	5.49075	0.0285858	0.570208	-0.598521	-0.921265	3.85018	0.0625411	0.212954
ENSG00000260589	102723166	STAM-DT	10	STAM divergent transcript	2595	0.4155	-1.23831	1.8775	0.18447	0.736118	0.35551	-1.23831	1.39932	0.249491	0.999937	0.749844	-1.23831	6.15701	0.0212326	0.529051	0.61878	-1.23831	4.25894	0.0510638	0.189006
ENSG00000140470	170691	ADAMTS17	15	ADAM metallopeptidase with thrombospondin type 1 motif 17	8390	-0.415381	-0.445513	3.13438	0.0905458	0.659114	-0.0241105	-0.445513	0.0115272	0.915475	0.999937	0.0221249	-0.445513	0.0101193	0.920785	0.989182	0.349372	-0.445513	2.69081	0.115181	0.302471
ENSG00000162757	148304	C1orf74	1	chromosome 1 open reading frame 74	4684	-0.415365	-2.77819	0.736873	0.399941	0.839162	-0.186843	-2.77819	0.16061	0.692469	0.999937	0.724141	-2.77819	1.77915	0.195928	0.821461	0.832849	-2.77819	2.53417	0.125704	0.319516
ENSG00000233654	105376748	NEMP2-DT	2	NEMP2 divergent transcript	2078	0.415016	-3.06585	0.601276	0.446365	0.854738	-0.442693	-3.06585	0.603232	0.445636	0.999937	0.630721	-3.06585	1.24765	0.276078	0.853419	0.163294	-3.06585	0.0806222	0.779117	0.890027
ENSG00000258429	64146	PDF	16	peptide deformylase, mitochondrial	2859	0.41497	-2.68949	0.915498	0.349079	0.815658	-0.392762	-2.68949	0.729036	0.402417	0.999937	0.304286	-2.68949	0.463469	0.503126	0.920254	-0.0706322	-2.68949	0.0243812	0.877346	0.942757
ENSG00000180229	283755	HERC2P3	15	HERC2 pseudogene 3	9413	-0.414664	1.32744	4.22155	0.0521892	0.596876	-0.0119728	1.32744	0.00371196	0.951978	0.999937	-0.0385592	1.32744	0.0373423	0.848573	0.981566	0.224035	1.32744	1.313	0.26437	0.490824
ENSG00000101104	80336	PABPC1L	20	poly(A) binding protein cytoplasmic 1 like	5050	-0.414622	2.3744	5.15428	0.034532	0.541548	0.0448404	2.3744	0.0630181	0.804378	0.999937	0.109884	2.3744	0.368512	0.550725	0.930318	0.482331	2.3744	7.33451	0.0136213	0.0897623
ENSG00000267169	100507373	ADGRL1-AS1	19	ADGRL1 antisense RNA 1	3219	-0.41395	-0.614052	2.5607	0.123845	0.688484	-0.142468	-0.614052	0.3262	0.573707	0.999937	0.309628	-0.614052	1.55433	0.225637	0.832603	0.71334	-0.614052	8.87938	0.00692058	0.0604041
ENSG00000197753	222662	LHFPL5	6	LHFPL tetraspan subfamily member 5	7533	-0.413908	-2.53228	1.42632	0.245112	0.765224	0.0563154	-2.53228	0.029716	0.864716	0.999937	0.820988	-2.53228	4.84237	0.038588	0.625563	0.653677	-2.53228	3.11919	0.0912807	0.264791
ENSG00000242522	100874019	KLHL6-AS1	3	KLHL6 antisense RNA 1	503	0.413863	-2.78797	0.788903	0.384061	0.832025	-0.0446753	-2.78797	0.00874172	0.926357	0.999937	0.19051	-2.78797	0.142188	0.709736	0.958756	0.555474	-2.78797	1.34833	0.258042	0.484108
ENSG00000163491	152110	NEK10	3	NIMA related kinase 10	13183	-0.41373	-1.75678	1.10667	0.304251	0.797495	0.179891	-1.75678	0.24475	0.625712	0.999937	-0.595377	-1.75678	3.05237	0.0945974	0.747117	0.0049252	-1.75678	0.000240375	0.98777	0.994828
ENSG00000250634	101929071	LINC01182	4	long intergenic non-protein coding RNA 1182	6649	-0.413725	-1.48795	2.9305	0.101014	0.669035	-0.229284	-1.48795	0.954521	0.339216	0.999937	-0.272583	-1.48795	1.15263	0.29466	0.858571	-0.624302	-1.48795	5.94161	0.0233488	0.121542
ENSG00000285373	100505984	LINC02478	2	long intergenic non-protein coding RNA 2478	870	-0.413449	-2.24374	0.918584	0.348285	0.815526	-0.134243	-2.24374	0.105617	0.748268	0.999937	0.272511	-2.24374	0.431365	0.518147	0.921931	0.247605	-2.24374	0.369413	0.549561	0.741023
ENSG00000021488	11136	SLC7A9	19	solute carrier family 7 member 9	2598	0.413445	0.0110132	3.7903	0.064458	0.623173	0.177517	0.0110132	0.695165	0.413394	0.999937	-0.0612838	0.0110132	0.0891489	0.76807	0.968809	0.223231	0.0110132	1.25262	0.275151	0.503558
ENSG00000265828	100500857	MIR3939	6	microRNA 3939	106	0.413412	-3.39975	0.457848	0.505699	0.876248	-0.560088	-3.39975	0.71079	0.408274	0.999937	0.0215764	-3.39975	0.00109335	0.973921	0.995228	0.340965	-3.39975	0.309757	0.583459	0.765312
ENSG00000131015	80328	ULBP2	6	UL16 binding protein 2	1335	-0.413284	-1.763	1.4148	0.246967	0.765243	-0.671143	-1.763	3.66312	0.0687567	0.999937	-0.0701335	-1.763	0.0415103	0.840433	0.981461	-0.0687262	-1.763	0.041564	0.840331	0.924113
ENSG00000147082	85417	CCNB3	X	cyclin B3	5412	-0.413074	-0.0194626	3.66721	0.0686133	0.623173	-0.241462	-0.0194626	1.30962	0.264788	0.999937	-0.357384	-0.0194626	2.68216	0.115734	0.76374	-0.0443001	-0.0194626	0.0442087	0.835405	0.922153
ENSG00000158683	168507	PKD1L1	7	polycystin 1 like 1, transient receptor potential channel interacting	11536	0.413035	-1.51864	1.34277	0.258996	0.772586	0.309049	-1.51864	0.758979	0.393077	0.999937	-0.0715283	-1.51864	0.0306489	0.862631	0.983252	-0.352017	-1.51864	0.73838	0.399467	0.623166
ENSG00000133958	57578	UNC79	14	unc-79 homolog, NALCN channel complex subunit	12663	-0.412784	-2.02283	1.47056	0.238148	0.763013	-0.194498	-2.02283	0.348714	0.560873	0.999937	-0.41172	-2.02283	1.29508	0.267383	0.852812	0.0592298	-2.02283	0.0305362	0.862881	0.935662
ENSG00000156959	375323	LHFPL4	3	LHFPL tetraspan subfamily member 4	5349	-0.412162	-2.35926	1.15316	0.294551	0.791822	-0.750896	-2.35926	3.72264	0.0667055	0.999937	0.0645333	-2.35926	0.0237012	0.879054	0.9857	-0.696209	-2.35926	2.50838	0.127544	0.322643
ENSG00000249885	100874374	ARHGEF38-IT1	4	ARHGEF38 intronic transcript 1	456	-0.411963	-3.23011	0.598158	0.447531	0.854928	-0.914791	-3.23011	2.76982	0.110268	0.999937	-0.227914	-3.23011	0.172889	0.681594	0.953472	-0.535898	-3.23011	0.947815	0.340883	0.568069
ENSG00000239713	60489	APOBEC3G	22	apolipoprotein B mRNA editing enzyme catalytic subunit 3G	5375	0.411961	-0.650027	3.76172	0.0653967	0.623173	0.447612	-0.650027	4.55707	0.0441967	0.99525	-0.483455	-0.650027	4.71284	0.0410282	0.630735	-0.0155939	-0.650027	0.00547062	0.941709	0.973326
ENSG00000260081	105373383	MRFAP1P1	X	MRFAP1 pseudogene 1	5206	-0.411914	-2.44658	0.995059	0.329378	0.806668	0.127946	-2.44658	0.112018	0.741035	0.999937	0.261748	-2.44658	0.541294	0.469686	0.914981	-0.270094	-2.44658	0.551143	0.465721	0.676727
ENSG00000254860	493900	TMEM9B-AS1	11	TMEM9B antisense RNA 1	5630	-0.411769	0.329284	3.95577	0.0593172	0.619118	0.230579	0.329284	1.34999	0.257758	0.999937	0.285398	0.329284	1.85398	0.187134	0.817656	0.256515	0.329284	1.53057	0.229099	0.453208
ENSG00000157456	9133	CCNB2	15	cyclin B2	2753	0.411593	-0.800913	1.61541	0.217037	0.753575	0.326252	-0.800913	1.03082	0.321028	0.999937	-0.0046423	-0.800913	0.000257497	0.987342	0.997428	-0.739623	-0.800913	6.16912	0.0211203	0.114902
ENSG00000275549	100129722	STPG3-AS1	9	STPG3 antisense RNA 1	1701	-0.411395	-0.268523	2.44399	0.132278	0.697611	-0.292498	-0.268523	1.2876	0.26873	0.999937	-0.0696572	-0.268523	0.0739501	0.788211	0.972823	-0.0959722	-0.268523	0.144477	0.707523	0.847677
ENSG00000174871	254263	CNIH2	11	cornichon family AMPA receptor auxiliary protein 2	2078	-0.411322	-1.36338	1.54409	0.22712	0.758988	0.387138	-1.36338	1.58787	0.220862	0.999937	0.0965582	-1.36338	0.0833713	0.775489	0.970608	-0.0939556	-1.36338	0.0802986	0.779548	0.890192
ENSG00000089847	170961	ANKRD24	19	ankyrin repeat domain 24	4522	-0.411058	-0.193278	2.85269	0.105377	0.670197	-0.22146	-0.193278	0.863929	0.362751	0.999937	0.0689057	-0.193278	0.0665773	0.798791	0.973618	0.24808	-0.193278	0.918492	0.348308	0.574786
ENSG00000139988	145226	RDH12	14	retinol dehydrogenase 12	2355	0.410532	-1.18041	1.67065	0.209611	0.747991	0.214757	-1.18041	0.456292	0.506416	0.999937	-0.848416	-1.18041	7.82647	0.0105065	0.409302	-0.67891	-1.18041	5.35422	0.0304221	0.140261
ENSG00000091536	51168	MYO15A	17	myosin XVA	19944	-0.410225	0.915467	3.72741	0.0665439	0.623173	0.116542	0.915467	0.32082	0.576861	0.999937	0.0944202	0.915467	0.188385	0.6685	0.951612	0.454107	0.915467	4.62369	0.0428088	0.171575
ENSG00000208036	406900	MIR106B	7	microRNA 106b	82	-0.410011	-3.65891	0.367281	0.550706	0.891889	-0.676607	-3.65891	0.983682	0.332099	0.999937	1.6211	-3.65891	3.61792	0.0703629	0.720117	1.81903	-3.65891	4.98426	0.0361009	0.154809
ENSG00000262484	643669	CCER2	19	coiled-coil glutamate rich protein 2	1085	-0.409838	-2.50377	1.04139	0.318614	0.802712	-0.128336	-2.50377	0.110855	0.742332	0.999937	0.791182	-2.50377	2.91763	0.101721	0.753991	0.982668	-2.50377	4.87598	0.0379818	0.159411
ENSG00000168970	8681	JMJD7-PLA2G4B	15	JMJD7-PLA2G4B readthrough	7862	-0.409679	1.23199	5.06424	0.0347789	0.541839	-0.180838	1.23199	1.02469	0.322438	0.999937	-0.0709124	1.23199	0.150419	0.701871	0.957817	0.175676	1.23199	0.962256	0.337308	0.565001
ENSG00000266589	100616149	MIR4512	15	microRNA 4512	77	0.409585	-3.0708	0.479956	0.495707	0.872301	0.944236	-3.0708	2.84756	0.105672	0.999937	0.473624	-3.0708	0.450087	0.509292	0.920921	1.33885	-3.0708	4.52044	0.0449812	0.175993
ENSG00000173213	260334	TUBB8B	18	tubulin beta 8B	1860	0.40958	-1.51956	2.06773	0.164549	0.72639	0.0157372	-1.51956	0.00295654	0.957129	0.999937	-0.183157	-1.51956	0.362074	0.553521	0.930434	0.0042258	-1.51956	0.000205746	0.988685	0.995149
ENSG00000269293	100129195	ZSCAN16-AS1	6	ZSCAN16 antisense RNA 1	6486	0.40957	-1.74928	1.53339	0.228685	0.759601	0.356183	-1.74928	1.17714	0.289712	0.999937	0.0223361	-1.74928	0.00397485	0.9503	0.993711	0.384895	-1.74928	1.30316	0.265937	0.492084
ENSG00000180481	144321	GLIPR1L2	12	GLIPR1 like 2	3771	-0.408944	-2.36212	0.890162	0.355702	0.817407	-0.0694433	-2.36212	0.028155	0.868281	0.999937	0.387669	-2.36212	0.655252	0.426929	0.904573	0.700824	-2.36212	2.37599	0.137507	0.337272
ENSG00000130054	27112	NALF2	X	NALCN channel auxiliary factor 2	4928	-0.408534	-0.0883116	4.77005	0.0399296	0.560206	-0.471742	-0.0883116	6.45491	0.0186502	0.774849	-0.104128	-0.0883116	0.31347	0.581228	0.933867	-0.287285	-0.0883116	2.4124	0.134677	0.333155
ENSG00000189045	728780	ANKDD1B	5	ankyrin repeat and death domain containing 1B	3710	0.408176	-1.08049	1.45137	0.241136	0.763803	-0.0358563	-1.08049	0.0107365	0.918414	0.999937	0.00650867	-1.08049	0.000351054	0.985221	0.997224	0.0338601	-1.08049	0.00991287	0.921595	0.963656
ENSG00000163462	80128	TRIM46	1	tripartite motif containing 46	4533	-0.408028	-3.08157	0.396288	0.53551	0.888263	0.304508	-3.08157	0.276388	0.604349	0.999937	0.633904	-3.08157	1.61821	0.216652	0.827599	1.28847	-3.08157	7.63827	0.0113433	0.0802571
ENSG00000180096	1731	SEPTIN1	16	septin 1	4215	0.407618	-1.32757	1.58225	0.221654	0.754859	0.128829	-1.32757	0.155523	0.697117	0.999937	0.0563787	-1.32757	0.0314157	0.860941	0.983252	-0.121031	-1.32757	0.147312	0.70481	0.845733
ENSG00000254862	105376671	LGR4-AS1	11	LGR4 antisense RNA 1	1576	0.407443	-3.0092	0.913501	0.349595	0.816181	-0.225233	-3.0092	0.257571	0.616855	0.999937	-0.107547	-3.0092	0.0436539	0.836426	0.981262	0.154857	-3.0092	0.10201	0.752451	0.874108
ENSG00000243224	101929054	TWF2-DT	3	TWF2 divergent transcript	1110	-0.407235	-2.2783	0.65647	0.426505	0.848886	0.585929	-2.2783	1.67975	0.20842	0.999937	0.481145	-2.2783	1.0482	0.317073	0.871674	0.404774	-2.2783	0.767614	0.390443	0.614676
ENSG00000079215	6507	SLC1A3	5	solute carrier family 1 member 3	21227	-0.406872	-2.26253	1.29062	0.268184	0.777684	-0.304456	-2.26253	0.76651	0.390778	0.999937	-0.252107	-2.26253	0.541245	0.469706	0.914981	0.951397	-2.26253	9.64745	0.00516088	0.0510374
ENSG00000180089	255043	TMEM86B	19	transmembrane protein 86B	2147	-0.406706	-0.180798	5.26081	0.0317548	0.529417	-0.0673593	-0.180798	0.153383	0.699099	0.999937	0.33521	-0.180798	3.14767	0.0899082	0.741574	0.503129	-0.180798	7.49435	0.0120331	0.0834246
ENSG00000071539	9319	TRIP13	5	thyroid hormone receptor interactor 13	3319	0.406696	-0.896369	2.20634	0.151665	0.717966	0.120758	-0.896369	0.191691	0.66579	0.999937	-0.150195	-0.896369	0.313185	0.581398	0.933867	-0.00685659	-0.896369	0.000688845	0.979298	0.990939
ENSG00000154102	404550	C16orf74	16	chromosome 16 open reading frame 74	2181	0.406256	0.281448	4.47364	0.0460066	0.580746	0.169041	0.281448	0.769852	0.389765	0.999937	-0.182108	0.281448	0.81375	0.376806	0.893518	-0.223356	0.281448	1.25812	0.274128	0.502193
ENSG00000180354	222166	MTURN	7	maturin, neural progenitor differentiation regulator homolog	6356	-0.405992	1.35255	6.80798	0.016032	0.468923	-0.220252	1.35255	2.0757	0.163774	0.999937	1.28812e-05	1.35255	7.46393e-09	0.999932	0.999936	0.0738242	1.35255	0.246621	0.624401	0.792605
ENSG00000208772	692225	SNORD94	2	small nucleolar RNA, C/D box 94	137	-0.40589	-1.29614	2.03034	0.168249	0.727538	-0.332251	-1.29614	1.41811	0.246433	0.999937	-0.0126493	-1.29614	0.00195411	0.96514	0.994896	0.0459316	-1.29614	0.0269043	0.871212	0.939764
ENSG00000265366	414212	GLUD1P2	10	glutamate dehydrogenase 1 pseudogene 2	669	-0.405825	-2.84129	0.623152	0.438322	0.85375	0.491582	-2.84129	1.15839	0.293487	0.999937	-0.0491951	-2.84129	0.013155	0.909729	0.98798	0.10362	-2.84129	0.0626649	0.804661	0.904112
ENSG00000131730	1160	CKMT2	5	creatine kinase, mitochondrial 2	2702	-0.40557	-3.25968	0.529973	0.474312	0.86433	0.180262	-3.25968	0.121313	0.730933	0.999937	0.944412	-3.25968	2.15707	0.1561	0.793355	1.32407	-3.25968	4.77679	0.0398024	0.164194
ENSG00000170236	373509	USP50	15	ubiquitin specific peptidase 50	3967	-0.405504	-3.31089	0.463418	0.503149	0.874798	0.0863559	-3.31089	0.0239565	0.87841	0.999937	0.297138	-3.31089	0.143224	0.708732	0.958563	1.85369	-3.31089	8.12936	0.00929968	0.0713819
ENSG00000125551	5342	PLGLB2	2	plasminogen like B2	4036	-0.405384	-3.15728	0.345444	0.562702	0.896469	0.320922	-3.15728	0.264366	0.612274	0.999937	0.85627	-3.15728	1.94689	0.176879	0.81121	0.797814	-3.15728	1.72861	0.202159	0.421908
ENSG00000061455	93166	PRDM6	5	PR/SET domain 6	9230	0.405328	-3.59167	0.33029	0.571332	0.899174	0.611025	-3.59167	0.805126	0.379301	0.999937	1.39105	-3.59167	2.75479	0.111183	0.760261	0.666894	-3.59167	0.56286	0.461076	0.673266
ENSG00000239335	103625681	LLPH-DT	12	LLPH divergent transcript	623	-0.405158	-2.44945	0.677109	0.419434	0.84555	-1.08012	-2.44945	4.32209	0.0495139	0.999937	-0.369783	-2.44945	0.530669	0.474026	0.915366	0.611801	-2.44945	1.78984	0.194641	0.412846
ENSG00000234492	285456	RPL34-DT	4	RPL34 divergent transcript	5486	-0.405151	-3.15518	0.736172	0.400161	0.839162	-0.421558	-3.15518	0.823882	0.373905	0.999937	0.858572	-3.15518	2.68387	0.115625	0.76374	-0.135923	-3.15518	0.0574269	0.812834	0.909541
ENSG00000212607	677826	SNORA3B	11	small nucleolar RNA, H/ACA box 3B	131	0.404929	-2.51393	1.27708	0.27064	0.777972	0.0133012	-2.51393	0.00132694	0.971271	0.999937	1.4744	-2.51393	14.8988	0.000850941	0.100388	1.19913	-2.51393	9.80942	0.00485668	0.0493422
ENSG00000214708	105371730		17	novel transcript, antisense to RHOT1	1599	0.404852	-2.20652	1.10967	0.303612	0.797495	-0.132136	-2.20652	0.110273	0.742984	0.999937	0.251199	-2.20652	0.498621	0.487534	0.91666	0.33495	-2.20652	0.929419	0.345515	0.572351
ENSG00000115758	4953	ODC1	2	ornithine decarboxylase 1	3307	0.404817	5.40252	10.0261	0.00551951	0.359811	0.375505	5.40252	8.65005	0.00896961	0.599087	0.00586468	5.40252	0.00210219	0.963953	0.994896	0.379935	5.40252	8.89449	0.00821013	0.0665238
ENSG00000149527	9651	PLCH2	1	phospholipase C eta 2	10809	-0.404682	1.99578	5.22275	0.0327507	0.53293	-0.258281	1.99578	2.1766	0.154904	0.999937	0.347709	1.99578	3.73417	0.0668588	0.712852	0.197591	1.99578	1.21625	0.282529	0.511546
ENSG00000171195	4589	MUC7	4	mucin 7, secreted	2798	-0.404652	-0.219142	3.20664	0.0871416	0.655411	0.023336	-0.219142	0.011607	0.915184	0.999937	-0.303974	-0.219142	1.96904	0.174537	0.809374	-0.152929	-0.219142	0.523352	0.477054	0.685154
ENSG00000283475	103504734	MIR1244-4	12	microRNA 1244-4	85	-0.404532	-0.744514	2.83225	0.10656	0.671714	-0.138901	-0.744514	0.358391	0.555529	0.999937	0.0310132	-0.744514	0.0183875	0.893373	0.987619	0.0151656	-0.744514	0.00454589	0.946855	0.974814
ENSG00000120738	1958	EGR1	5	early growth response 1	3137	0.404502	3.01383	5.75208	0.0272001	0.514199	0.580314	3.01383	11.9304	0.00274188	0.29759	0.397675	3.01383	4.55272	0.0464899	0.665028	0.130166	3.01383	0.487969	0.493524	0.698447
ENSG00000117586	7292	TNFSF4	1	TNF superfamily member 4	3963	-0.404468	-2.41255	1.08216	0.309537	0.799324	0.141427	-2.41255	0.14839	0.703786	0.999937	-0.34096	-2.41255	0.532116	0.473431	0.915366	-0.766192	-2.41255	2.58131	0.122422	0.31421
ENSG00000258940	100288846	MIA2-AS1	14	MIA2 antisense RNA 1	1359	-0.404398	-3.41026	0.271325	0.607659	0.911181	0.220703	-3.41026	0.0984434	0.756668	0.999937	0.242729	-3.41026	0.160499	0.69257	0.955681	-0.406145	-3.41026	0.418089	0.524596	0.722322
ENSG00000261777	100506083	DDX19A-DT	16	DDX19A divergent transcript	1765	0.404334	-1.85312	1.80644	0.192663	0.742158	0.611144	-1.85312	4.38354	0.0480564	0.999937	-0.009133	-1.85312	0.000978935	0.975323	0.995458	0.099455	-1.85312	0.123202	0.728934	0.859968
ENSG00000175768	401505	TOMM5	9	translocase of outer mitochondrial membrane 5	3606	-0.403963	0.623998	6.5141	0.0181798	0.474746	0.0137232	0.623998	0.00794145	0.929799	0.999937	-0.182146	0.623998	1.15556	0.294063	0.857499	0.344444	0.623998	4.52813	0.0448151	0.175658
ENSG00000184985	57537	SORCS2	4	sortilin related VPS10 domain containing receptor 2	6317	-0.403369	-1.13118	1.62909	0.215168	0.752374	-0.0216925	-1.13118	0.0051152	0.943631	0.999937	-0.0120485	-1.13118	0.0013262	0.971279	0.995117	0.00931593	-1.13118	0.000818034	0.977441	0.990465
ENSG00000235438	105370105	ESRRAP2	13	estrogen-related receptor alpha pseudogene 2	3051	-0.403052	-1.95085	1.34578	0.25848	0.772429	-0.350218	-1.95085	1.055	0.315543	0.999937	-0.133651	-1.95085	0.136837	0.714991	0.960622	0.252047	-1.95085	0.543459	0.468809	0.679119
ENSG00000269190	115290	FBXO17	19	F-box protein 17	4792	0.402526	-2.09693	1.29002	0.268293	0.777684	0.298479	-2.09693	0.722522	0.404494	0.999937	0.00384	-2.09693	0.000145496	0.990485	0.997836	-0.240676	-2.09693	0.569361	0.458532	0.67167
ENSG00000165424	219654	ZCCHC24	10	zinc finger CCHC-type containing 24	5048	-0.402229	0.885811	8.14143	0.00925491	0.416058	-0.411208	0.885811	8.63337	0.00761719	0.545697	0.10547	0.885811	0.503884	0.485271	0.91646	-0.05708	0.885811	0.149068	0.703145	0.844916
ENSG00000237649	3833	KIFC1	6	kinesin family member C1	3030	0.401966	-0.143905	2.75174	0.11137	0.680703	0.428805	-0.143905	3.23538	0.0858291	0.999937	0.237702	-0.143905	1.18758	0.287637	0.854946	0.369742	-0.143905	2.98148	0.09827	0.276637
ENSG00000161544	114757	CYGB	17	cytoglobin	2753	0.401962	-4.04464	0.204432	0.655603	0.926675	0.244689	-4.04464	0.0756637	0.785835	0.999937	0.416982	-4.04464	0.137637	0.714198	0.96036	1.56303	-4.04464	2.67557	0.116158	0.304224
ENSG00000197587	127343	DMBX1	1	diencephalon/mesencephalon homeobox 1	5068	-0.401797	-1.71595	0.846738	0.367759	0.82406	0.0865379	-1.71595	0.0432316	0.837261	0.999937	0.904489	-1.71595	3.2292	0.0865001	0.736661	0.498686	-1.71595	0.955729	0.339215	0.566786
ENSG00000101082	84174	SLA2	20	Src like adaptor 2	2737	-0.401397	-3.73876	0.422081	0.522641	0.883909	-0.58207	-3.73876	0.892253	0.355149	0.999937	-0.952709	-3.73876	1.97507	0.173906	0.808285	-1.0182	-3.73876	2.38498	0.136801	0.336461
ENSG00000163430	11167	FSTL1	3	follistatin like 1	8467	0.401365	2.57823	14.9564	0.000835674	0.156391	0.328499	2.57823	10.078	0.00439497	0.404244	0.0227972	2.57823	0.0495649	0.82588	0.978577	0.2128	2.57823	4.41248	0.0473871	0.181353
ENSG00000175697	165829	GPR156	3	G protein-coupled receptor 156	6186	-0.401202	-3.84582	0.224642	0.640206	0.921976	1.17732	-3.84582	2.84004	0.106107	0.999937	-0.0040549	-3.84582	2.5428e-05	0.996022	0.998829	-1.17583	-3.84582	1.62756	0.215375	0.438086
ENSG00000196924	2316	FLNA	X	filamin A	10860	0.401099	6.0415	3.27327	0.0914	0.661253	0.294153	6.0415	1.76442	0.204804	0.999937	-0.272478	6.0415	1.52723	0.236368	0.836731	0.216663	6.0415	0.97347	0.340153	0.567389
ENSG00000141527	79092	CARD14	17	caspase recruitment domain family member 14	9509	-0.400912	-0.0210197	1.52706	0.23024	0.759971	-0.000193668	-0.0210197	3.35923e-07	0.999543	0.99994	0.777315	-0.0210197	6.231	0.0209768	0.529051	2.29936	-0.0210197	61.5465	1.14833e-07	1.91745e-05
ENSG00000165171	155368	METTL27	7	methyltransferase like 27	1450	-0.400801	-1.15109	1.43425	0.243844	0.765224	-0.0346722	-1.15109	0.011652	0.91502	0.999937	0.173725	-1.15109	0.25661	0.617509	0.941505	0.139387	-1.15109	0.171911	0.682443	0.831396
ENSG00000140876	283927	NUDT7	16	nudix hydrolase 7	1638	0.400407	1.32068	7.99439	0.00981738	0.420874	0.075643	1.32068	0.281684	0.600928	0.999937	0.0113289	1.32068	0.00666157	0.93569	0.992486	-0.167131	1.32068	1.45773	0.240141	0.464849
ENSG00000226051	253264	ZNF503-AS1	10	ZNF503 antisense RNA 1	5588	-0.400319	-1.6219	1.0453	0.317727	0.802362	0.0294244	-1.6219	0.00623386	0.937784	0.999937	-0.0848295	-1.6219	0.0476095	0.829292	0.97903	0.234283	-1.6219	0.397321	0.534984	0.730416
ENSG00000126091	6487	ST3GAL3	1	ST3 beta-galactoside alpha-2,3-sialyltransferase 3	19448	0.400125	-2.00037	1.21048	0.283157	0.785612	0.231433	-2.00037	0.405059	0.531069	0.999937	-0.179864	-2.00037	0.204171	0.655808	0.948348	0.162045	-2.00037	0.184789	0.67148	0.824621
ENSG00000207719	693208	MIR623	13	microRNA 623	98	-0.399901	-4.05934	0.224669	0.640186	0.921976	-1.41248	-4.05934	2.2922	0.144291	0.999937	0.936438	-4.05934	0.883561	0.357457	0.888198	0.728603	-4.05934	0.536647	0.471576	0.68098
ENSG00000102962	6367	CCL22	16	C-C motif chemokine ligand 22	2917	0.399736	-0.665849	1.28534	0.269139	0.777684	1.5692	-0.665849	24.2923	6.29848e-05	0.0153619	2.61405	-0.665849	49.1374	4.98088e-07	0.00043248	3.95762	-0.665849	129.222	1.14661e-10	8.02886e-08
ENSG00000284797	729966		19	novel protein	1131	-0.39963	-0.081852	2.55767	0.124055	0.689066	0.0347404	-0.081852	0.0208645	0.886467	0.999937	0.162295	-0.081852	0.420902	0.523217	0.922622	0.198081	-0.081852	0.650307	0.428653	0.646811
ENSG00000145192	197	AHSG	3	alpha 2-HS glycoprotein	2216	-0.399535	-3.06054	0.369806	0.549351	0.891868	-0.154544	-3.06054	0.0600625	0.808674	0.999937	-0.00050286	-3.06054	4.69032e-07	0.99946	0.999931	0.152679	-3.06054	0.0486485	0.82747	0.918016
ENSG00000229901	101929901	FOXO6-AS1	1	FOXO6 antisense RNA 1	394	-0.399523	-3.13939	0.510062	0.482638	0.867123	0.515308	-3.13939	1.04595	0.317581	0.999937	0.848578	-3.13939	2.50519	0.127774	0.775885	0.307045	-3.13939	0.312464	0.581831	0.764276
ENSG00000154175	25890	ABI3BP	3	ABI family member 3 binding protein	10978	-0.399492	3.62301	21.9847	0.000112805	0.0394945	-0.0613808	3.62301	0.530646	0.474036	0.999937	0.325834	3.62301	14.4027	0.000995853	0.113774	0.255512	3.62301	8.92522	0.00679874	0.0599676
ENSG00000269959	102238594	SPACA6-AS1	19	SPACA6 antisense RNA 1	3962	0.399467	-2.48735	1.05055	0.316543	0.801814	0.251486	-2.48735	0.419416	0.523945	0.999937	0.2643	-2.48735	0.458017	0.505622	0.920254	0.314831	-2.48735	0.691324	0.414668	0.634832
ENSG00000171291	90594	ZNF439	19	zinc finger protein 439	5207	-0.399444	-1.18378	1.83124	0.189753	0.741452	0.129811	-1.18378	0.21748	0.645561	0.999937	0.218943	-1.18378	0.646291	0.430062	0.904867	-0.413061	-1.18378	2.17006	0.154916	0.361892
ENSG00000088836	83959	SLC4A11	20	solute carrier family 4 member 11	4319	-0.399386	3.5151	8.88927	0.00721409	0.391491	-0.167867	3.5151	1.6011	0.219865	0.999937	0.116252	3.5151	0.74905	0.39674	0.895846	0.327691	3.5151	6.05665	0.0227762	0.119762
ENSG00000177602	83903	HASPIN	17	histone H3 associated protein kinase	2797	-0.399092	-2.25411	1.49924	0.233767	0.762147	-0.186825	-2.25411	0.352022	0.559035	0.999937	-0.305513	-2.25411	0.767102	0.390598	0.895846	0.0606386	-2.25411	0.0340026	0.855394	0.932029
ENSG00000277075	3012	H2AC8	6	H2A clustered histone 8	517	0.398854	-2.81252	0.811312	0.377509	0.829303	0.360849	-2.81252	0.681106	0.418085	0.999937	0.104156	-2.81252	0.0579063	0.812069	0.975726	-0.0984715	-2.81252	0.0523803	0.821091	0.914254
ENSG00000267272	339524	LINC01140	1	long intergenic non-protein coding RNA 1140	6717	0.398601	-3.3548	0.324636	0.57462	0.900663	0.66146	-3.3548	0.968979	0.335661	0.999937	-1.19216	-3.3548	2.56694	0.123412	0.770708	0.156844	-3.3548	0.0633067	0.803684	0.903569
ENSG00000255474	101929549	GAU1	12	GALNT8 antisense upstream 1	1249	-0.398532	-0.868867	3.35285	0.0806969	0.64424	-0.353319	-0.868867	2.7311	0.112644	0.999937	0.338551	-0.868867	2.69026	0.115216	0.76374	0.237474	-0.868867	1.35081	0.257618	0.4838
ENSG00000232803	100127888	SLCO4A1-AS1	20	SLCO4A1 antisense RNA 1	1534	0.398439	1.47832	6.12154	0.0215659	0.484608	0.152542	1.47832	0.89194	0.355232	0.999937	0.082524	1.47832	0.265714	0.611374	0.940641	0.298239	1.47832	3.58705	0.0714845	0.230273
ENSG00000101489	56853	CELF4	18	CUGBP Elav-like family member 4	6329	0.398419	-0.539939	2.49289	0.128664	0.695101	0.772177	-0.539939	10.0604	0.00442369	0.405002	0.415711	-0.539939	3.05609	0.0944089	0.746842	0.177855	-0.539939	0.561061	0.461785	0.67388
ENSG00000152217	26040	SETBP1	18	SET binding protein 1	14344	-0.398292	-0.601125	2.94681	0.100127	0.667934	-0.262047	-0.601125	1.35421	0.257037	0.999937	0.23373	-0.601125	1.37475	0.253565	0.848738	0.263357	-0.601125	1.79726	0.193754	0.411855
ENSG00000129991	7137	TNNI3	19	troponin I3, cardiac type	2034	0.397957	-2.33471	0.91979	0.347975	0.815526	-0.150292	-2.33471	0.123158	0.72898	0.999937	0.239859	-2.33471	0.322124	0.576093	0.931778	-0.891168	-2.33471	3.7905	0.0644514	0.216974
ENSG00000184922	752	FMNL1	17	formin like 1	7466	0.397945	-1.81714	1.44387	0.242317	0.763977	0.319132	-1.81714	0.941768	0.342396	0.999937	-0.267565	-1.81714	0.664432	0.423756	0.904465	0.0915153	-1.81714	0.0860148	0.772061	0.885524
ENSG00000139194	83758	RBP5	12	retinol binding protein 5	3027	0.397756	-2.7432	0.637338	0.433229	0.851127	0.459852	-2.7432	0.890049	0.355732	0.999937	-0.47952	-2.7432	0.888213	0.356219	0.887787	-0.065208	-2.7432	0.0189179	0.891856	0.949787
ENSG00000111704	79923	NANOG	12	Nanog homeobox	5392	0.397663	-1.4447	1.25895	0.273974	0.77944	0.154457	-1.4447	0.187461	0.669262	0.999937	0.306142	-1.4447	0.646198	0.430095	0.904867	0.031314	-1.4447	0.00672311	0.935394	0.970308
ENSG00000109321	374	AREG	4	amphiregulin	1642	0.397602	3.59211	14.4918	0.000967963	0.166635	0.588116	3.59211	31.9793	1.10501e-05	0.00372999	0.445868	3.59211	17.543	0.000382299	0.0601344	0.36484	3.59211	11.8464	0.00233203	0.0315415
ENSG00000164669	285905	INTS4P1	7	integrator complex subunit 4 pseudogene 1	3905	-0.397424	-0.397795	4.30206	0.0499995	0.589223	0.0889672	-0.397795	0.238628	0.630043	0.999937	-0.275857	-0.397795	2.46432	0.130761	0.778903	-0.112118	-0.397795	0.42854	0.519507	0.718185
ENSG00000239149	677882	SNORA59A	1	small nucleolar RNA, H/ACA box 59A	152	-0.397421	-1.68618	1.13323	0.298657	0.795477	-0.351391	-1.68618	0.928531	0.345741	0.999937	0.220077	-1.68618	0.383772	0.541969	0.928817	0.213885	-1.68618	0.3769	0.545577	0.738108
ENSG00000171401	3860	KRT13	17	keratin 13	2913	0.397241	1.33663	11.2693	0.00285511	0.279495	0.191023	1.33663	2.60113	0.121073	0.999937	-0.258884	1.33663	4.84659	0.0385114	0.625255	-0.599823	1.33663	25.7583	4.41909e-05	0.00219508
ENSG00000167759	26085	KLK13	19	kallikrein related peptidase 13	2587	0.397199	-0.960248	2.59666	0.121376	0.684516	0.317707	-0.960248	1.6857	0.207644	0.999937	0.326162	-0.960248	1.81384	0.191789	0.819954	-0.364973	-0.960248	2.14035	0.157641	0.365383
ENSG00000136866	7539	ZFP37	9	ZFP37 zinc finger protein	6357	0.397193	-3.23386	0.486649	0.492749	0.871322	0.577297	-3.23386	1.09782	0.306146	0.999937	0.41575	-3.23386	0.480847	0.495312	0.918574	0.0990631	-3.23386	0.0269921	0.871004	0.939711
ENSG00000189136	388165	UBE2Q2P1	15	UBE2Q2 pseudogene 1	3222	-0.397181	0.541835	2.90185	0.102596	0.669159	-0.142588	0.541835	0.392616	0.53739	0.999937	-0.135877	0.541835	0.340753	0.565345	0.931778	0.18287	0.541835	0.653538	0.427525	0.645797
ENSG00000271321	340307	CTAGE6	7	CTAGE family member 6	2608	0.396918	-3.09407	0.422593	0.522391	0.883761	1.35394	-3.09407	6.02214	0.0225312	0.824765	0.437117	-3.09407	0.576987	0.455576	0.911935	0.535349	-3.09407	0.919441	0.348065	0.574602
ENSG00000162946	27185	DISC1	1	DISC1 scaffold protein	12931	-0.396571	-3.52251	0.256719	0.617435	0.914109	0.699713	-3.52251	1.04876	0.316946	0.999937	0.559487	-3.52251	0.5748	0.456421	0.912199	0.163885	-3.52251	0.0476996	0.829133	0.91862
ENSG00000249923	284865	LINC02891	22	long intergenic non-protein coding RNA 2891	2228	-0.396535	-0.941205	1.47845	0.236932	0.762332	-0.494081	-0.941205	2.32733	0.141399	0.999937	0.140826	-0.941205	0.219699	0.643891	0.94605	0.51128	-0.941205	3.11773	0.0913516	0.264891
ENSG00000158748	3362	HTR6	1	5-hydroxytryptamine receptor 6	3800	-0.396482	-2.64344	1.09528	0.306692	0.798573	-0.411753	-2.64344	1.21312	0.282646	0.999937	-0.35788	-2.64344	0.638853	0.43269	0.904944	-0.356946	-2.64344	0.678075	0.419107	0.63859
ENSG00000147119	56548	CHST7	X	carbohydrate sulfotransferase 7	2396	0.395999	-1.11227	1.58711	0.220969	0.75394	0.171312	-1.11227	0.295397	0.59226	0.999937	-0.474988	-1.11227	1.93043	0.178645	0.811942	-0.00130984	-1.11227	1.61134e-05	0.996833	0.99872
ENSG00000271270	100507032	TMCC1-DT	3	TMCC1 divergent transcript	7705	-0.395825	-1.01727	1.95668	0.175839	0.729825	-0.0685946	-1.01727	0.0641129	0.802466	0.999937	0.00614979	-1.01727	0.000582475	0.980963	0.99656	-0.167028	-1.01727	0.435941	0.515957	0.715922
ENSG00000144655	64651	CSRNP1	3	cysteine and serine rich nuclear protein 1	3230	0.39565	4.71354	31.9295	1.11659e-05	0.00767531	0.612698	4.71354	76.8878	1.26891e-08	1.87478e-05	0.174623	4.71354	6.15057	0.0212928	0.529051	0.0523239	4.71354	0.554556	0.46436	0.675859
ENSG00000152192	5457	POU4F1	13	POU class 4 homeobox 1	4539	-0.395354	-0.521126	1.6662	0.210198	0.748175	-0.189595	-0.521126	0.405629	0.530783	0.999937	0.276452	-0.521126	0.890428	0.355632	0.887118	0.142155	-0.521126	0.239189	0.629643	0.796298
ENSG00000176907	56892	TCIM	8	transcriptional and immune response regulator	1829	0.395326	0.744359	6.41291	0.018992	0.476772	0.692421	0.744359	20.4265	0.000170379	0.0352231	0.479305	0.744359	9.55719	0.00533946	0.305009	0.15967	0.744359	1.05489	0.315568	0.544331
ENSG00000130598	7136	TNNI2	11	troponin I2, fast skeletal type	1088	-0.395166	-0.769814	3.25155	0.0851008	0.652927	0.0319184	-0.769814	0.0231714	0.880403	0.999937	0.205664	-0.769814	0.944566	0.341694	0.880881	-0.0671511	-0.769814	0.100511	0.754212	0.875335
ENSG00000130052	9754	STARD8	X	StAR related lipid transfer domain containing 8	5558	-0.394937	-3.84534	0.289506	0.595951	0.907875	-0.781939	-3.84534	1.09487	0.306781	0.999937	0.428186	-3.84534	0.117907	0.734582	0.963831	1.80754	-3.84534	3.18369	0.0882065	0.260397
ENSG00000196876	6334	SCN8A	12	sodium voltage-gated channel alpha subunit 8	16144	0.394586	-3.3911	0.421284	0.52303	0.884061	0.494439	-3.3911	0.700332	0.41169	0.999937	-0.636341	-3.3911	1.43471	0.243771	0.841727	-0.959179	-3.3911	3.23014	0.0860669	0.256539
ENSG00000186364	200035	NUDT17	1	nudix hydrolase 17	1657	0.394576	0.113957	2.84924	0.105576	0.670283	0.419228	0.113957	3.28396	0.0836624	0.999937	0.171775	0.113957	0.540668	0.46994	0.914981	0.0447179	0.113957	0.0371887	0.848854	0.929296
ENSG00000122432	100505741	SPATA1	1	spermatogenesis associated 1	4365	0.394406	-1.55558	1.01322	0.325101	0.805863	0.685734	-1.55558	3.26559	0.0844742	0.999937	0.00440444	-1.55558	0.000118148	0.991426	0.997876	0.371606	-1.55558	0.908298	0.350944	0.577304
ENSG00000172717	161142	GARIN2	14	golgi associated RAB2 interactor family member 2	4502	-0.394374	-1.97495	1.49897	0.233808	0.762166	-0.401	-1.97495	1.59518	0.219839	0.999937	0.231546	-1.97495	0.451427	0.508668	0.920921	0.128441	-1.97495	0.143558	0.708409	0.848454
ENSG00000177721	389289	ANXA2R	5	annexin A2 receptor	2234	0.394248	-0.958811	1.58751	0.220913	0.75394	0.606614	-0.958811	3.98814	0.0583672	0.999937	0.169055	-0.958811	0.367049	0.550831	0.930318	0.399158	-0.958811	2.16514	0.155363	0.362593
ENSG00000100625	51804	SIX4	14	SIX homeobox 4	6771	0.394206	2.96536	22.3362	0.00010301	0.0372638	0.389764	2.96536	22.0017	0.000112309	0.0253946	0.0204124	2.96536	0.0593139	0.809845	0.975214	-0.0238786	2.96536	0.0820899	0.777172	0.888734
ENSG00000177640	255082	CASC2	10	cancer susceptibility 2	14972	0.39406	0.213373	5.23989	0.0320622	0.530499	0.292851	0.213373	2.91767	0.101719	0.999937	-0.190552	0.213373	1.23347	0.278751	0.85362	-0.0297862	0.213373	0.0316037	0.860531	0.934626
ENSG00000101445	26051	PPP1R16B	20	protein phosphatase 1 regulatory subunit 16B	6408	-0.393979	-0.565432	3.03868	0.0952938	0.666685	-0.119288	-0.565432	0.294564	0.592779	0.999937	0.0641445	-0.565432	0.0698161	0.79407	0.973235	-0.21412	-0.565432	0.776901	0.38764	0.61232
ENSG00000081148	50939	IMPG2	3	interphotoreceptor matrix proteoglycan 2	8352	-0.39394	-3.67087	0.302695	0.587753	0.905168	-0.65821	-3.67087	0.828185	0.372683	0.999937	-0.637383	-3.67087	0.669803	0.421916	0.903685	0.00971052	-3.67087	0.000186483	0.989228	0.995294
ENSG00000165269	364	AQP7	9	aquaporin 7	5253	-0.393757	1.1037	4.14905	0.0538944	0.599269	-0.0702796	1.1037	0.138514	0.713332	0.999937	0.117251	1.1037	0.370942	0.548743	0.930179	-0.185745	1.1037	0.926813	0.346178	0.572969
ENSG00000146005	84249	PSD2	5	pleckstrin and Sec7 domain containing 2	4532	-0.393685	-2.6792	0.803966	0.379639	0.829956	0.710554	-2.6792	3.16313	0.0891731	0.999937	0.68845	-2.6792	1.09202	0.307395	0.865226	-0.400327	-2.6792	0.29454	0.592794	0.772182
ENSG00000080854	22997	IGSF9B	11	immunoglobulin superfamily member 9B	17862	-0.393575	2.03288	8.8327	0.00704718	0.38807	0.0357447	2.03288	0.0758201	0.785619	0.999937	-0.0785683	2.03288	0.33607	0.568009	0.931778	0.130911	2.03288	0.966768	0.336201	0.563795
ENSG00000115935	7456	WIPF1	2	WAS/WASL interacting protein family member 1	15561	-0.393516	-0.357501	3.41931	0.0779508	0.636355	-0.0494574	-0.357501	0.058498	0.811131	0.999937	0.0159129	-0.357501	0.00636367	0.937141	0.992834	0.137817	-0.357501	0.497742	0.487914	0.694593
ENSG00000170442	3892	KRT86	12	keratin 86	2424	-0.393276	-1.72478	1.26617	0.27264	0.779088	0.540238	-1.72478	2.81225	0.107731	0.999937	-0.703724	-1.72478	2.81827	0.107377	0.75824	0.583698	-1.72478	2.64189	0.118352	0.307734
ENSG00000138738	11107	PRDM5	4	PR/SET domain 5	9517	-0.392981	-0.478762	2.53875	0.125381	0.692305	-0.284165	-0.478762	1.39047	0.25095	0.999937	0.192564	-0.478762	0.73404	0.400834	0.89774	0.164957	-0.478762	0.55309	0.464944	0.676076
ENSG00000143028	284612	SYPL2	1	synaptophysin like 2	4042	0.392818	-3.40842	0.457948	0.505654	0.876248	0.124759	-3.40842	0.0460169	0.832125	0.999937	-0.606684	-3.40842	0.804436	0.379502	0.893518	-1.27234	-3.40842	3.21388	0.0868091	0.2579
ENSG00000222019	100130015	URAHP	16	urate (hydroxyiso-) hydrolase, pseudogene	2340	-0.392632	-0.285705	2.49163	0.128756	0.695248	-0.0800898	-0.285705	0.110881	0.742303	0.999937	-0.0826668	-0.285705	0.120402	0.731903	0.963519	-0.428397	-0.285705	3.18728	0.0880388	0.260114
ENSG00000147576	137872	ADHFE1	8	alcohol dehydrogenase iron containing 1	3378	-0.392146	-1.15595	1.75902	0.198381	0.742841	-0.0159567	-1.15595	0.00316337	0.955656	0.999937	0.460364	-1.15595	2.26099	0.146921	0.791832	0.320656	-1.15595	1.1204	0.301342	0.531462
ENSG00000081277	5317	PKP1	1	plakophilin 1	6211	-0.391776	-1.62073	0.783716	0.386374	0.833561	-0.280692	-1.62073	0.418493	0.524938	0.999937	-0.873103	-1.62073	2.02485	0.169932	0.8058	-0.0870774	-1.62073	0.0257743	0.87404	0.94083
ENSG00000183638	94137	RP1L1	8	RP1 like 1	8922	-0.391695	2.40329	7.08372	0.0142709	0.464328	-0.107052	2.40329	0.543219	0.468907	0.999937	0.0893478	2.40329	0.34459	0.563181	0.931778	0.034215	2.40329	0.0513026	0.822908	0.915668
ENSG00000156265	56911	MAP3K7CL	21	MAP3K7 C-terminal like	4344	-0.391659	-0.384402	3.05031	0.0947016	0.6665	-0.248422	-0.384402	1.28968	0.268354	0.999937	-0.197172	-0.384402	0.809761	0.377957	0.893518	0.0766087	-0.384402	0.130609	0.721256	0.855883
ENSG00000181790	575	ADGRB1	8	adhesion G protein-coupled receptor B1	7356	0.391542	-2.11704	1.09781	0.306147	0.79851	0.68914	-2.11704	3.65635	0.0689944	0.999937	0.858471	-2.11704	4.95694	0.0365654	0.614397	0.742083	-2.11704	3.784	0.0646636	0.217381
ENSG00000135898	9290	GPR55	2	G protein-coupled receptor 55	4146	-0.39143	-3.38274	0.359145	0.555117	0.893446	0.310858	-3.38274	0.270532	0.608181	0.999937	-0.676519	-3.38274	0.980584	0.332845	0.879061	-0.583036	-3.38274	0.789509	0.383882	0.608799
ENSG00000130649	1571	CYP2E1	10	cytochrome P450 family 2 subfamily E member 1	9622	-0.39121	1.3216	5.67418	0.026311	0.510852	0.18794	1.3216	1.39054	0.250937	0.999937	0.107668	1.3216	0.412909	0.527152	0.923583	0.163359	1.3216	0.978493	0.33335	0.561063
ENSG00000286380	105375501		7	novel transcript	934	0.391125	-2.85566	0.549787	0.466264	0.862112	-0.164502	-2.85566	0.0919141	0.764612	0.999937	0.278167	-2.85566	0.155258	0.697362	0.956958	0.236701	-2.85566	0.1171	0.735456	0.863896
ENSG00000187775	8632	DNAH17	17	dynein axonemal heavy chain 17	16110	-0.390998	-2.0691	0.602414	0.446091	0.854738	0.300279	-2.0691	0.407445	0.529992	0.999937	0.752192	-2.0691	1.37934	0.253023	0.848738	2.2185	-2.0691	16.1707	0.000591663	0.0133923
ENSG00000116852	23046	KIF21B	1	kinesin family member 21B	12164	-0.390795	3.51876	11.6665	0.00248277	0.27219	-0.117168	3.51876	1.0714	0.311899	0.999937	0.107706	3.51876	0.880574	0.358256	0.888309	0.422098	3.51876	13.799	0.00120983	0.0210484
ENSG00000188818	79844	ZDHHC11	5	zinc finger DHHC-type containing 11	7054	-0.390754	2.85176	6.47958	0.0189906	0.476772	0.083993	2.85176	0.310027	0.58366	0.999937	0.211652	2.85176	1.8512	0.188338	0.818307	0.450666	2.85176	8.5997	0.00805979	0.0659954
ENSG00000278281	102465842	MIR7856	1	microRNA 7856	56	0.390574	-3.71452	0.378508	0.544729	0.89074	0.754941	-3.71452	1.59199	0.220285	0.999937	0.295928	-3.71452	0.249506	0.622392	0.942898	-0.449859	-3.71452	0.516475	0.47993	0.687737
ENSG00000138311	22891	ZNF365	10	zinc finger protein 365	4960	-0.390492	-2.04551	1.2713	0.271696	0.778792	-0.269178	-2.04551	0.633906	0.434453	0.999937	0.0727148	-2.04551	0.0366696	0.8499	0.981566	0.55794	-2.04551	2.46475	0.13073	0.327685
ENSG00000160111	27151	CPAMD8	19	C3 and PZP like alpha-2-macroglobulin domain containing 8	10195	-0.390394	-0.657159	0.946098	0.342891	0.812584	-0.0992004	-0.657159	0.0652678	0.801091	0.999937	-0.0551785	-0.657159	0.0204382	0.88782	0.986987	-0.372832	-0.657159	0.927888	0.347469	0.574317
ENSG00000120341	89866	SEC16B	1	SEC16 homolog B, endoplasmic reticulum export factor	7520	0.390222	-0.897144	2.52789	0.12615	0.692898	0.366765	-0.897144	2.27605	0.145646	0.999937	-0.413849	-0.897144	2.96063	0.0993817	0.753163	-0.407762	-0.897144	2.98884	0.0978814	0.276137
ENSG00000179397	257044	CATSPERE	1	catsper channel auxiliary subunit epsilon	4431	0.390188	-2.35327	1.11112	0.303303	0.797495	0.37569	-2.35327	1.05922	0.314601	0.999937	0.22208	-2.35327	0.315969	0.579736	0.933486	0.553647	-2.35327	2.18537	0.153534	0.360006
ENSG00000196091	4604	MYBPC1	12	myosin binding protein C1	7455	0.389982	-3.29275	0.390002	0.538736	0.888874	-0.7459	-3.29275	1.18576	0.287997	0.999937	0.20978	-3.29275	0.064794	0.801443	0.973618	1.26014	-3.29275	3.08359	0.0930307	0.267977
ENSG00000112530	135138	PACRG	6	parkin coregulated	2569	0.38994	-0.242256	2.67348	0.116293	0.681072	0.068438	-0.242256	0.0805109	0.779265	0.999937	0.133784	-0.242256	0.374488	0.546854	0.930179	-0.152275	-0.242256	0.48426	0.493801	0.698485
ENSG00000146070	7941	PLA2G7	6	phospholipase A2 group VII	2059	0.389786	0.561216	2.95958	0.0994381	0.667529	-0.0051308	0.561216	0.000497833	0.982401	0.999937	-0.166696	0.561216	0.619169	0.439769	0.906457	-0.157352	0.561216	0.565076	0.460207	0.672843
ENSG00000239857	51608	GET4	7	guided entry of tail-anchored proteins factor 4	5390	-0.389697	2.00663	2.83336	0.109967	0.680332	-0.0728779	2.00663	0.102964	0.752077	0.999937	0.256514	2.00663	1.26245	0.276272	0.853419	0.251285	2.00663	1.23117	0.282101	0.511107
ENSG00000274070	729438	CASTOR2	7	cytosolic arginine sensor for mTORC1 subunit 2	8206	-0.389674	4.03026	13.1823	0.00148344	0.200006	0.0107039	4.03026	0.0101332	0.920732	0.999937	0.174087	4.03026	2.44871	0.131937	0.779421	0.493633	4.03026	20.145	0.000184237	0.00605176
ENSG00000189120	80320	SP6	17	Sp6 transcription factor	4045	-0.389487	2.57253	16.2237	0.000565528	0.125265	-0.446144	2.57253	21.4176	0.000130829	0.0286859	0.0209063	2.57253	0.047286	0.829863	0.979332	-0.27327	2.57253	8.05402	0.00958484	0.0727222
ENSG00000259332	100528021	ST20-MTHFS	15	ST20-MTHFS readthrough	982	0.38939	-3.00078	0.743937	0.397728	0.837795	0.275245	-3.00078	0.37453	0.546832	0.999937	-0.161815	-3.00078	0.095865	0.759769	0.967242	0.446931	-3.00078	0.875916	0.359505	0.585518
ENSG00000227456	114036	LINC00310	21	long intergenic non-protein coding RNA 310	3280	-0.38926	-1.9854	0.739661	0.399065	0.838497	-0.224293	-1.9854	0.261883	0.613939	0.999937	-0.357906	-1.9854	0.614974	0.441302	0.907115	-0.277765	-1.9854	0.392182	0.537613	0.732158
ENSG00000135111	6926	TBX3	12	T-box transcription factor 3	5960	-0.38912	6.22532	22.2724	0.000104717	0.0372638	0.096996	6.22532	1.40201	0.249051	0.999937	0.00419609	6.22532	0.00266184	0.95932	0.994886	-0.149176	6.22532	3.36532	0.0801733	0.245635
ENSG00000120217	29126	CD274	9	CD274 molecule	4108	0.388481	0.299347	2.76063	0.110826	0.680703	0.370652	0.299347	2.55092	0.124526	0.999937	0.425467	0.299347	3.13721	0.0904093	0.741574	1.50989	0.299347	43.8835	1.17567e-06	0.000122106
ENSG00000103494	23322	RPGRIP1L	16	RPGRIP1 like	14211	0.388282	0.988943	4.48202	0.0458211	0.580746	0.463351	0.988943	6.51865	0.0181442	0.774849	-0.0195077	0.988943	0.0116348	0.915083	0.98798	-0.243463	0.988943	1.81523	0.191626	0.409089
ENSG00000213859	147040	KCTD11	17	potassium channel tetramerization domain containing 11	3056	0.38816	4.51704	16.0641	0.000593549	0.127308	0.235603	4.51704	5.92775	0.0234928	0.840511	0.0628437	4.51704	0.448591	0.509989	0.920921	0.0928441	4.51704	0.984735	0.331846	0.559622
ENSG00000224184	100506457	MIR3681HG	2	MIR3681 host gene	9856	-0.387931	-3.6834	0.173434	0.681122	0.934236	-0.756657	-3.6834	0.633754	0.434507	0.999937	-0.53272	-3.6834	0.3331	0.569712	0.931778	1.52322	-3.6834	4.32805	0.0493704	0.185631
ENSG00000186399	101059918	GOLGA8R	15	golgin A8 family member R	7709	0.387638	-1.96243	0.970173	0.33537	0.808066	0.14892	-1.96243	0.142215	0.70971	0.999937	-0.182822	-1.96243	0.21634	0.646424	0.946499	0.0477742	-1.96243	0.0160388	0.900375	0.953858
ENSG00000258545	101928969	RHOXF1-AS1	X	RHOXF1 antisense RNA 1	2641	0.387408	-3.41925	0.349811	0.560262	0.8956	-0.116791	-3.41925	0.02957	0.865045	0.999937	-0.129987	-3.41925	0.0539082	0.818548	0.976495	-0.0104343	-3.41925	0.000373939	0.984747	0.993534
ENSG00000134193	83998	REG4	1	regenerating family member 4	3414	0.387396	9.12343	22.3453	0.000102768	0.0372638	-0.0511541	9.12343	0.390577	0.538439	0.999937	-0.250131	9.12343	9.33949	0.00579894	0.30995	-0.328555	9.12343	16.1033	0.000586533	0.01329
ENSG00000028277	5452	POU2F2	19	POU class 2 homeobox 2	9072	-0.387308	0.670194	2.62931	0.119755	0.683015	0.0889874	0.670194	0.147036	0.70522	0.999937	0.0830918	0.670194	0.102915	0.751515	0.965802	0.451737	0.670194	3.27125	0.0847772	0.254285
ENSG00000213533	375346	STIMATE	3	STIM activating enhancer	5705	-0.387126	-1.85319	1.40015	0.249355	0.766816	-0.27888	-1.85319	0.763522	0.391688	0.999937	-0.249477	-1.85319	0.554595	0.464345	0.913798	-0.159142	-1.85319	0.240269	0.628876	0.795977
ENSG00000167615	114823	LENG8	19	leukocyte receptor cluster member 8	6448	-0.386884	7.27565	3.64048	0.0764169	0.636355	-0.0689878	7.27565	0.116398	0.737873	0.999937	0.0655098	7.27565	0.104843	0.750722	0.965627	0.328987	7.27565	2.64512	0.125424	0.319067
ENSG00000026559	3755	KCNG1	20	potassium voltage-gated channel modifier subfamily G member 1	5415	-0.386439	-1.32567	1.88528	0.1836	0.735721	-0.21357	-1.32567	0.610117	0.443087	0.999937	-0.0302098	-1.32567	0.0112608	0.916454	0.988347	0.240307	-1.32567	0.772389	0.388998	0.613313
ENSG00000272636	8447	DOC2B	17	double C2 domain beta	6489	-0.386181	-0.515954	0.894742	0.355178	0.817067	0.678911	-0.515954	3.46738	0.0769422	0.999937	1.67043	-0.515954	20.2204	0.000207405	0.0376277	2.79393	-0.515954	62.1883	1.19848e-07	1.95604e-05
ENSG00000138640	10144	FAM13A	4	family with sequence similarity 13 member A	13215	0.386168	8.6211	44.893	9.91511e-07	0.00165559	0.204258	8.6211	12.5857	0.00180982	0.223765	-0.110232	8.6211	3.67903	0.0682012	0.716362	-0.253894	8.6211	19.5007	0.000219386	0.00683243
ENSG00000204758	100268168	RPL26L1-AS1	5	RPL26L1 antisense RNA 1	2780	-0.385718	-1.3617	1.87864	0.184342	0.736118	0.526357	-1.3617	4.14707	0.0539472	0.999937	-0.652159	-1.3617	5.40761	0.0296887	0.575359	0.0218364	-1.3617	0.00706769	0.933763	0.969605
ENSG00000223855	441307	PDGFA-DT	7	PDGFA divergent transcript	4613	0.385559	-0.71446	2.33035	0.141154	0.710416	0.464442	-0.71446	3.49959	0.0747755	0.999937	0.48789	-0.71446	3.75385	0.0656578	0.712118	0.474687	-0.71446	3.67133	0.0684695	0.22448
ENSG00000145506	85409	NKD2	5	NKD inhibitor of WNT signaling pathway 2	2912	0.385423	-2.46565	0.929055	0.345607	0.814483	0.963448	-2.46565	6.50236	0.0182721	0.774849	0.0568302	-2.46565	0.0165485	0.898813	0.98798	0.69562	-2.46565	2.92306	0.101422	0.281833
ENSG00000162344	9965	FGF19	11	fibroblast growth factor 19	1821	0.385386	-2.26468	0.702212	0.411073	0.842862	0.116639	-2.26468	0.0636521	0.803161	0.999937	0.454274	-2.26468	0.831103	0.371857	0.892488	0.225527	-2.26468	0.205542	0.654734	0.813667
ENSG00000182175	56963	RGMA	15	repulsive guidance molecule BMP co-receptor a	13230	0.385185	-2.13569	1.01706	0.324206	0.805698	-0.0675083	-2.13569	0.0298719	0.864365	0.999937	0.399182	-2.13569	0.96668	0.336223	0.879593	0.573544	-2.13569	2.14182	0.157505	0.365195
ENSG00000204978	100170765	ERICH4	19	glutamate rich 4	948	0.385084	1.63198	3.54556	0.0741408	0.635614	-0.220726	1.63198	1.13131	0.300007	0.999937	0.0114302	1.63198	0.00297809	0.957014	0.994424	-0.487103	1.63198	5.29476	0.0321284	0.144893
ENSG00000146410	113115	MTFR2	6	mitochondrial fission regulator 2	2450	0.384322	-1.24427	1.3225	0.262519	0.773383	0.259599	-1.24427	0.609668	0.443252	0.999937	-0.0579829	-1.24427	0.0300159	0.864042	0.983306	0.00364663	-1.24427	0.000127846	0.991081	0.996297
ENSG00000254473	105376114	UBQLN1-AS1	9	UBQLN1 antisense RNA 1	1987	-0.384017	-0.368567	2.88839	0.103348	0.669159	-0.310065	-0.368567	1.95371	0.176154	0.999937	-0.0408342	-0.368567	0.0347478	0.853837	0.981879	-0.372064	-0.368567	2.85786	0.10508	0.287432
ENSG00000101335	10398	MYL9	20	myosin light chain 9	2808	0.383977	3.32876	6.61717	0.0183335	0.474992	0.284549	3.32876	3.64823	0.0708272	0.999937	0.0838831	3.32876	0.322525	0.576523	0.931778	0.406205	3.32876	7.71421	0.0117448	0.0820454
ENSG00000133067	59352	LGR6	1	leucine rich repeat containing G protein-coupled receptor 6	4685	0.383898	1.05846	4.19815	0.0526083	0.597827	0.176887	1.05846	0.889886	0.355775	0.999937	0.0651182	1.05846	0.109289	0.74409	0.96493	-0.029158	1.05846	0.0223407	0.882549	0.945395
ENSG00000182774	6218	RPS17	15	ribosomal protein S17	3188	0.383796	2.23757	6.96097	0.0150268	0.465912	0.350876	2.23757	5.8578	0.0242349	0.856785	0.501438	2.23757	10.9145	0.0032402	0.234354	0.810771	2.23757	29.4522	1.89951e-05	0.00112046
ENSG00000259494	26589	MRPL46	15	mitochondrial ribosomal protein L46	6402	0.38353	1.47385	9.54827	0.00535749	0.355642	0.464114	1.47385	14.2294	0.00105269	0.145546	0.323875	1.47385	6.77138	0.0162835	0.493554	0.43717	1.47385	12.6636	0.00176281	0.0264713
ENSG00000125531	79025	FNDC11	20	fibronectin type III domain containing 11	3612	0.383069	0.0714791	3.17481	0.0886224	0.657684	0.304518	0.0714791	2.02591	0.168694	0.999937	0.199188	0.0714791	0.947185	0.34104	0.88057	0.285116	0.0714791	2.00899	0.170408	0.382171
ENSG00000132702	60484	HAPLN2	1	hyaluronan and proteoglycan link protein 2	2204	-0.382988	-3.60384	0.313242	0.581364	0.903199	-0.233121	-3.60384	0.125306	0.726727	0.999937	1.05876	-3.60384	2.51967	0.126735	0.77552	0.507786	-3.60384	0.547697	0.467102	0.677903
ENSG00000271605	284021	MILR1	17	mast cell immunoglobulin like receptor 1	1816	0.382773	-1.98775	0.973938	0.334453	0.807238	0.142994	-1.98775	0.134629	0.717194	0.999937	0.245389	-1.98775	0.369997	0.549249	0.930283	0.399917	-1.98775	1.05109	0.316423	0.545083
[truncated: 14,046 more rows]

## Sheet: Significant_DEG_IECs
ensembl_gene_id	entrezgene_id	external_gene_name	description	length	logFC_1h fit	logFC_1h non-fit	logFC_3h fit	logFC_3h non-fit	FDR_1h fit	FDR_1h non-fit	FDR_3h fit	FDR_3h non-fit
[truncated: 1,987 more rows]
