# Supplementary material for: Trophozoite fitness dictates the intestinal epithelial cell response to Giardia intestinalis infection
Source: PLoS Pathog. 2023 May 4;19(5):e1011372. doi: 10.1371/journal.ppat.1011372 (PMC10187934; doi:10.1371/journal.ppat.1011372)
Supplement: S2 Table — (XLSX) [file ppat.1011372.s011.xlsx]

## Sheet: unique 1h fit
Table S2. List of unique DEGs identified in the IECs during G.i. Infection with either fit or non-fit trophozoites for 1h and 3h p.i.. The infection time point and condition are indicated in the column name. The unique genes of the different time points and conditions are shown in seperate sheets.
ensembl_gene_id	entrezgene_id	external_gene_name	description	length	logFC_1h fit	logFC_1h non-fit	logFC_3h fit	logFC_3h non-fit	FDR_1h fit	FDR_1h non-fit	FDR_3h fit	FDR_3h non-fit
ENSG00000125144	4495	MT1G	metallothionein 1G	751	3.10008				0.0159318
ENSG00000117318	3399	ID3	inhibitor of DNA binding 3, HLH protein	1496	-1.41373				0.00799551
ENSG00000125968	3397	ID1	inhibitor of DNA binding 1, HLH protein	1233	-0.836281				0.0034662
ENSG00000204983	5644	PRSS1	serine protease 1	1872	0.704134				0.0229612
ENSG00000112902	9037	SEMA5A	semaphorin 5A	12308	-0.458343				0.00767531
ENSG00000154175	25890	ABI3BP	ABI family member 3 binding protein	10978	-0.399492				0.0394945
ENSG00000135111	6926	TBX3	T-box transcription factor 3	5960	-0.38912				0.0372638
ENSG00000100147	79879	CCDC134	coiled-coil domain containing 134	7135	-0.379967				0.0434101
ENSG00000157111	134285	TMEM171	transmembrane protein 171	1250	0.377713				0.0303243
ENSG00000134107	8553	BHLHE40	basic helix-loop-helix family member e40	3516	-0.357889				0.0492893
ENSG00000101000	10544	PROCR	protein C receptor	1697	0.354747				0.0281475
ENSG00000183309	9831	ZNF623	zinc finger protein 623	7140	-0.295852				0.0086283

## Sheet: unique 1h non-fit
ensembl_gene_id	entrezgene_id	external_gene_name	description	length	logFC_1h fit	logFC_1h non-fit	logFC_3h fit	logFC_3h non-fit	FDR_1h fit	FDR_1h non-fit	FDR_3h fit	FDR_3h non-fit
ENSG00000063127	28968	SLC6A16	solute carrier family 6 member 16	3589		1.70721				0.0492096
ENSG00000100311	5155	PDGFB	platelet derived growth factor subunit B	3992		0.836215				0.000159782
ENSG00000121966	7852	CXCR4	C-X-C motif chemokine receptor 4	2902		0.757037				3.12657e-05
ENSG00000145911	23138	N4BP3	NEDD4 binding protein 3	5985		0.740448				0.00444948
ENSG00000176907	56892	TCIM	transcriptional and immune response regulator	1829		0.692421				0.0352231
ENSG00000142627	1969	EPHA2	EPH receptor A2	4141		0.508411				0.00908569
ENSG00000120129	1843	DUSP1	dual specificity phosphatase 1	2013		0.461177				0.0134287
ENSG00000189120	80320	SP6	Sp6 transcription factor	4045		-0.446144				0.0286859
ENSG00000125845	650	BMP2	bone morphogenetic protein 2	3545		0.431909				0.0102766
ENSG00000164626	8645	KCNK5	potassium two pore domain channel subfamily K member 5	3783		-0.34206				0.00512644
ENSG00000165997	221079	ARL5B	ADP ribosylation factor like GTPase 5B	7170		0.331463				0.0153619
ENSG00000164056	10252	SPRY1	sprouty RTK signaling antagonist 1	3963		-0.327136				0.0274917
ENSG00000170542	5272	SERPINB9	serpin family B member 9	4143		0.31805				0.0315374
ENSG00000117000	6018	RLF	RLF zinc finger	6232		0.311037				0.0177931

## Sheet: unique 3h non-fit
ensembl_gene_id	entrezgene_id	external_gene_name	description	length	logFC_1h fit	logFC_1h non-fit	logFC_3h fit	logFC_3h non-fit	FDR_1h fit	FDR_1h non-fit	FDR_3h fit	FDR_3h non-fit
ENSG00000123610	7130	TNFAIP6	TNF alpha induced protein 6	1577				6.60825				0.00147921
ENSG00000102970	6361	CCL17	C-C motif chemokine ligand 17	621				5.06177				0.000295385
ENSG00000171246	4884	NPTX1	neuronal pentraxin 1	7020				4.11477				1.37889e-05
ENSG00000124157	6407	SEMG2	semenogelin 2	1978				4.03413				0.0100758
ENSG00000105641	6528	SLC5A5	solute carrier family 5 member 5	3680				4.02718				5.23846e-05
ENSG00000266970	101928674	SOCS3-DT	SOCS3 divergent transcript	2123				3.87098				0.0225429
ENSG00000142224	29949	IL19	interleukin 19	6233				3.77048				0.0227275
ENSG00000258499	101929002	LINC02287	long intergenic non-protein coding RNA 2287	1384				3.75407				0.0398717
ENSG00000167371	112476	PRRT2	proline rich transmembrane protein 2	3755				3.3311				0.0226647
ENSG00000227495	102724009	KIF1C-AS1	KIF1C antisense RNA 1	583				3.13789				0.0426691
ENSG00000164236	651746	ANKRD33B	ankyrin repeat domain 33B	10043				3.12409				6.73685e-07
ENSG00000149289	85463	ZC3H12C	zinc finger CCCH-type containing 12C	9688				3.09834				0.0148979
ENSG00000125735	8740	TNFSF14	TNF superfamily member 14	4780				3.09111				0.0381526
ENSG00000169676	1816	DRD5	dopamine receptor D5	2376				3.0677				0.0244234
ENSG00000108700	6355	CCL8	C-C motif chemokine ligand 8	862				3.06628				0.0132731
ENSG00000180353	3059	HCLS1	hematopoietic cell-specific Lyn substrate 1	5093				2.93008				0.00878529
ENSG00000167157	51450	PRRX2	paired related homeobox 2	1305				2.75326				0.0158297
ENSG00000119698	57718	PPP4R4	protein phosphatase 4 regulatory subunit 4	4973				2.73969				0.04116
ENSG00000169418	4881	NPR1	natriuretic peptide receptor 1	4952				2.7042				0.00061239
ENSG00000111837	4117	MAK	male germ cell associated kinase	4394				2.65087				0.0250488
ENSG00000182901	6000	RGS7	regulator of G protein signaling 7	21651				-2.64184				0.0478871
ENSG00000234479	23782	AP1B1P1	AP1B1 pseudogene 1	827				2.55727				0.0273559
ENSG00000134339	6289	SAA2	serum amyloid A2	2242				2.51486				0.00282333
ENSG00000152661	2697	GJA1	gap junction protein alpha 1	3395				2.4986				0.00497616
ENSG00000130477	23025	UNC13A	unc-13 homolog A	11180				2.44897				0.000176912
ENSG00000207031	26789	SNORD59A	small nucleolar RNA, C/D box 59A	75				2.39809				0.0359706
ENSG00000204614	135644	TRIM40	tripartite motif containing 40	2481				2.37391				0.000991495
ENSG00000123405	4778	NFE2	nuclear factor, erythroid 2	2363				2.36255				7.49085e-05
ENSG00000124256	81030	ZBP1	Z-DNA binding protein 1	5405				2.33707				0.000144707
ENSG00000141527	79092	CARD14	caspase recruitment domain family member 14	9509				2.29936				1.91745e-05
ENSG00000188505	342897	NCCRP1	NCCRP1, F-box associated domain containing	1975				2.291				8.57091e-06
ENSG00000007171	4843	NOS2	nitric oxide synthase 2	6129				2.26884				5.41443e-05
ENSG00000288547	80111	C3orf36	chromosome 3 putative open reading frame 36	1668				2.259				0.0123897
ENSG00000207708	406933	MIR141	microRNA 141	95				2.24057				0.0215213
ENSG00000187775	8632	DNAH17	dynein axonemal heavy chain 17	16110				2.2185				0.0133923
ENSG00000272666	105373098	KLHDC7B-DT	KLHDC7B divergent transcript	602				2.21117				0.00177686
ENSG00000102755	2321	FLT1	fms related receptor tyrosine kinase 1	12565				2.0973				0.0359793
ENSG00000261404	101928035	PSMD7-DT	PSMD7 divergent transcript	7473				2.07648				0.022178
ENSG00000157404	3815	KIT	KIT proto-oncogene, receptor tyrosine kinase	11327				2.04054				0.00132729
ENSG00000198574	117157	SH2D1B	SH2 domain containing 1B	2795				1.97204				4.20883e-06
ENSG00000129993	863	CBFA2T3	CBFA2/RUNX1 partner transcriptional co-repressor 3	5975				1.89301				9.68291e-05
ENSG00000162526	81629	TSSK3	testis specific serine kinase 3	1849				1.88856				0.041914
ENSG00000165917	5913	RAPSN	receptor associated protein of the synapse	1876				1.88521				0.0414785
ENSG00000154319	83648	FAM167A	family with sequence similarity 167 member A	5049				1.88083				0.000961134
ENSG00000167656	8581	LY6D	lymphocyte antigen 6 family member D	1498				1.82811				0.0001762
ENSG00000258057	100286844	BCDIN3D-AS1	BCDIN3D antisense RNA 1	5299				-1.82302				0.0472006
ENSG00000230666	388550	CEACAM22P	CEA cell adhesion molecule 22, pseudogene	3170				1.81886				0.00030035
ENSG00000007237	8522	GAS7	growth arrest specific 7	10158				1.80749				4.7412e-05
ENSG00000139890	161253	REM2	RRAD and GEM like GTPase 2	2240				1.80119				0.00147921
ENSG00000042832	7038	TG	thyroglobulin	11132				1.78459				0.0253241
ENSG00000166106	170689	ADAMTS15	ADAM metallopeptidase with thrombospondin type 1 motif 15	6006				1.73119				6.35132e-06
ENSG00000198788	4583	MUC2	mucin 2, oligomeric mucus/gel-forming	12667				1.69733				0.00256053
ENSG00000105246	10148	EBI3	Epstein-Barr virus induced 3	1256				1.68879				0.00267355
ENSG00000115919	8942	KYNU	kynureninase	17442				1.67903				0.0129743
ENSG00000184185	3768	KCNJ12	potassium inwardly rectifying channel subfamily J member 12	5455				1.65765				0.0376665
ENSG00000136274	23148	NACAD	NAC alpha domain containing	4973				1.64385				0.00755736
ENSG00000223387	105374219	LINC02068	long intergenic non-protein coding RNA 2068	3667				1.64002				0.0493422
ENSG00000199172	442903	MIR331	microRNA 331	94				1.63887				0.038606
ENSG00000104368	5327	PLAT	plasminogen activator, tissue type	7770				1.62983				0.000290846
ENSG00000189280	2709	GJB5	gap junction protein beta 5	1355				-1.60343				0.0495228
ENSG00000284693	100506022	LINC02606	long intergenic non-protein coding RNA 2606	3456				-1.59933				0.0147944
ENSG00000182308	285429	DCAF4L1	DDB1 and CUL4 associated factor 4 like 1	4710				1.5968				0.0315875
ENSG00000214456	440503	PLIN5	perilipin 5	4815				1.59412				0.00589634
ENSG00000253304	399474	TMEM200B	transmembrane protein 200B	2606				1.5741				0.0262383
ENSG00000207870	407006	MIR221	microRNA 221	110				1.57234				0.00836839
ENSG00000105376	7087	ICAM5	intercellular adhesion molecule 5	3935				1.56486				6.48754e-05
ENSG00000161270	4868	NPHS1	NPHS1 adhesion molecule, nephrin	6717				1.54665				0.0104942
ENSG00000205502	388125	C2CD4B	C2 calcium dependent domain containing 4B	1581				1.5234				8.96087e-06
ENSG00000120217	29126	CD274	CD274 molecule	4108				1.50989				0.000122106
ENSG00000277117	102723996		novel protein, similar to inducible T-cell co-stimulator ligand ICOSLG	3237				1.50211				5.92805e-05
ENSG00000185960	6473	SHOX	short stature homeobox	9145				-1.48664				0.0301686
ENSG00000135476	9700	ESPL1	extra spindle pole bodies like 1, separase	8885				1.45965				0.00435158
ENSG00000128298	80115	BAIAP2L2	BAR/IMD domain containing adaptor protein 2 like 2	5825				1.45819				0.000137535
ENSG00000167995	7439	BEST1	bestrophin 1	8688				1.4395				0.0491544
ENSG00000084636	1307	COL16A1	collagen type XVI alpha 1 chain	9253				1.43902				0.000203896
ENSG00000161791	91010	FMNL3	formin like 3	13415				1.40832				0.0114398
ENSG00000103196	83716	CRISPLD2	cysteine rich secretory protein LCCL domain containing 2	7962				1.40002				0.000557131
ENSG00000162894	9214	FCMR	Fc mu receptor	3417				1.39747				0.000984257
ENSG00000134955	219855	SLC37A2	solute carrier family 37 member 2	6340				-1.38405				0.0281328
ENSG00000105499	8605	PLA2G4C	phospholipase A2 group IVC	6613				1.37892				0.0162274
ENSG00000140519	51458	RHCG	Rh family C glycoprotein	2583				1.36709				0.0331233
ENSG00000235505	643733	CASP4LP	caspase 4 like, pseudogene	4310				1.36287				0.00124892
ENSG00000140675	6524	SLC5A2	solute carrier family 5 member 2	4468				1.34701				5.5427e-05
ENSG00000124233	6406	SEMG1	semenogelin 1	1622				1.33676				0.00198605
ENSG00000180914	5021	OXTR	oxytocin receptor	4541				1.33431				5.61219e-05
ENSG00000127946	3092	HIP1	huntingtin interacting protein 1	8955				1.32062				7.68628e-06
ENSG00000127561	9143	SYNGR3	synaptogyrin 3	3395				1.31949				0.000115277
ENSG00000259207	3690	ITGB3	integrin subunit beta 3	6829				1.31739				0.00473829
ENSG00000226251	101929541	LINC02608	long intergenic non-protein coding RNA 2608	2749				1.3146				0.037407
ENSG00000115598	8808	IL1RL2	interleukin 1 receptor like 2	2611				1.30464				0.0428318
ENSG00000073756	5743	PTGS2	prostaglandin-endoperoxide synthase 2	5484				1.29732				0.00689922
ENSG00000260792	101929634	LINC02280	long intergenic non-protein coding RNA 2280	3816				1.28055				0.0405247
ENSG00000049249	3604	TNFRSF9	TNF receptor superfamily member 9	6354				1.27723				5.28939e-06
ENSG00000227199	93653	ST7-AS1	ST7 antisense RNA 1	1889				1.26843				0.037107
ENSG00000101194	63910	SLC17A9	solute carrier family 17 member 9	5461				1.26658				0.00548643
ENSG00000234719	729978	NPIPB2	nuclear pore complex interacting protein family member B2	3799				1.24487				0.0307525
ENSG00000144648	1238	ACKR2	atypical chemokine receptor 2	5460				1.24444				0.00460494
ENSG00000166289	79156	PLEKHF1	pleckstrin homology and FYVE domain containing 1	2298				1.23939				2.16866e-05
ENSG00000167653	8000	PSCA	prostate stem cell antigen	1763				-1.23831				0.00533048
ENSG00000224721	102724153	FLVCR2-AS1	FLVCR2 antisense RNA 1	2365				1.21645				0.0395166
ENSG00000112293	2822	GPLD1	glycosylphosphatidylinositol specific phospholipase D1	7221				-1.21551				0.0255813
ENSG00000122254	9956	HS3ST2	heparan sulfate-glucosamine 3-sulfotransferase 2	2620				1.21525				0.0174655
ENSG00000047617	57101	ANO2	anoctamin 2	6064				-1.21176				0.0120858
ENSG00000165617	51339	DACT1	dishevelled binding antagonist of beta catenin 1	4584				1.21093				6.14877e-05
ENSG00000101197	79444	BIRC7	baculoviral IAP repeat containing 7	1550				1.20795				0.0405967
ENSG00000212607	677826	SNORA3B	small nucleolar RNA, H/ACA box 3B	131				1.19913				0.0493422
ENSG00000087085	43	ACHE	acetylcholinesterase (Cartwright blood group)	4074				1.19512				3.32649e-05
ENSG00000027075	5583	PRKCH	protein kinase C eta	8947				1.17305				2.3162e-05
ENSG00000169621	200558	APLF	aprataxin and PNKP like factor	7124				1.13647				0.00111008
ENSG00000140511	145864	HAPLN3	hyaluronan and proteoglycan link protein 3	3489				1.13562				0.000152494
ENSG00000111181	6539	SLC6A12	solute carrier family 6 member 12	5317				1.13056				6.84745e-05
ENSG00000187595	201181	ZNF385C	zinc finger protein 385C	5185				1.12176				0.0215325
ENSG00000286264	114841035		novel protein	1655				1.11901				0.0276867
ENSG00000039523	79567	RIPOR1	RHO family interacting cell polarization regulator 1	6729				1.10989				0.000271253
ENSG00000205177	100131378	C11orf91	chromosome 11 open reading frame 91	916				1.10497				0.0465409
ENSG00000264370	100422986	MIR3125	microRNA 3125	78				1.1001				0.0460522
ENSG00000227507	4050	LTB	lymphotoxin beta	1535				1.09679				0.00293849
ENSG00000215417	407975	MIR17HG	miR-17-92a-1 cluster host gene	3774				1.08746				0.00158765
ENSG00000179583	4261	CIITA	class II major histocompatibility complex transactivator	22553				1.08674				0.0120289
ENSG00000149548	80071	CCDC15	coiled-coil domain containing 15	4823				-1.0861				0.0164646
ENSG00000197506	64078	SLC28A3	solute carrier family 28 member 3	5138				1.08238				1.55019e-08
ENSG00000188897	400499		novel lipoprotein amino terminal region containing protein	12191				1.08142				0.0128354
ENSG00000255690	9865	TRIL	TLR4 interactor with leucine rich repeats	4973				-1.07761				0.0177528
ENSG00000162654	115361	GBP4	guanylate binding protein 4	6141				1.07565				0.00231182
ENSG00000144843	141	ADPRH	ADP-ribosylarginine hydrolase	4615				1.04822				0.00961572
ENSG00000049089	1298	COL9A2	collagen type IX alpha 2 chain	4215				1.04677				4.49815e-05
ENSG00000128578	57464	STRIP2	striatin interacting protein 2	5877				1.03765				8.56219e-08
ENSG00000256612	1556	CYP2B7P	cytochrome P450 family 2 subfamily B member 7, pseudogene	4270				1.0285				0.000110324
ENSG00000073737	10170	DHRS9	dehydrogenase/reductase 9	3750				1.02822				0.000382287
ENSG00000148840	23082	PPRC1	PPARG related coactivator 1	6097				1.02789				1.14255e-06
ENSG00000101265	9770	RASSF2	Ras association domain family member 2	5722				1.01459				0.00234034
ENSG00000185479	3854	KRT6B	keratin 6B	2302				1.01043				0.000866207
ENSG00000115590	7850	IL1R2	interleukin 1 receptor type 2	2957				1.00612				0.00427302
ENSG00000264175	100422943	MIR3189	microRNA 3189	73				1.00568				0.0044243
ENSG00000154258	10350	ABCA9	ATP binding cassette subfamily A member 9	9024				1.00464				0.0110141
ENSG00000225614	84627	ZNF469	zinc finger protein 469	13774				1.0016				0.00792394
ENSG00000006071	6833	ABCC8	ATP binding cassette subfamily C member 8	27254				0.990506				0.0205791
ENSG00000124253	5105	PCK1	phosphoenolpyruvate carboxykinase 1	6828				-0.98979				1.14255e-06
ENSG00000162931	51127	TRIM17	tripartite motif containing 17	3553				0.985522				0.0121508
ENSG00000169184	4330	MN1	MN1 proto-oncogene, transcriptional regulator	8257				0.980793				0.0387872
ENSG00000076864	5909	RAP1GAP	RAP1 GTPase activating protein	5743				0.970021				7.68628e-06
ENSG00000186517	257106	ARHGAP30	Rho GTPase activating protein 30	5064				0.969183				0.0407855
ENSG00000129467	196883	ADCY4	adenylate cyclase 4	8067				0.960829				0.00132729
ENSG00000101096	4773	NFATC2	nuclear factor of activated T cells 2	8286				0.957236				0.00553747
ENSG00000148516	6935	ZEB1	zinc finger E-box binding homeobox 1	8650				0.955678				0.026771
ENSG00000175318	196996	GRAMD2A	GRAM domain containing 2A	4990				0.952287				2.85245e-06
ENSG00000206073	6318	SERPINB4	serpin family B member 4	1971				0.942478				0.0151466
ENSG00000184371	1435	CSF1	colony stimulating factor 1	5238				0.941159				0.000152494
ENSG00000105717	80714	PBX4	PBX homeobox 4	2331				0.939835				0.0170143
ENSG00000151023	219670	ENKUR	enkurin, TRPC channel interacting protein	4076				0.936338				0.000292
ENSG00000183722	10186	LHFPL6	LHFPL tetraspan subfamily member 6	4564				0.931043				0.00743526
ENSG00000182310	147650	SPACA6	sperm acrosome associated 6	4113				0.930785				0.0145045
ENSG00000158286	388591	RNF207	ring finger protein 207	6595				0.929626				0.0259644
ENSG00000248643	100526737	RBM14-RBM4	RBM14-RBM4 readthrough	2577				0.926933				0.0287527
ENSG00000103021	29070	CCDC113	coiled-coil domain containing 113	5927				-0.921089				0.0242612
ENSG00000231721	378805	LINC-PINT	long intergenic non-protein coding RNA, p53 induced transcript	27290				0.919622				0.0218355
ENSG00000241322	374286	FBXW10B	F-box and WD repeat domain containing 10B	8980				0.91808				0.00177293
ENSG00000138685	2247	FGF2	fibroblast growth factor 2	6775				0.91585				0.0391192
ENSG00000103335	9780	PIEZO1	piezo type mechanosensitive ion channel component 1	11292				0.91005				0.00132729
ENSG00000115594	3554	IL1R1	interleukin 1 receptor type 1	7123				0.900911				0.000253386
ENSG00000124191	84969	TOX2	TOX high mobility group box family member 2	3235				0.898361				0.0422731
ENSG00000214353	100130894	VAC14-AS1	VAC14 antisense RNA 1	9145				-0.897978				0.0334464
ENSG00000276409	6358	CCL14	C-C motif chemokine ligand 14	3272				0.897639				0.0327865
ENSG00000137877	51332	SPTBN5	spectrin beta, non-erythrocytic 5	12312				0.897235				0.00181689
ENSG00000170298	284194	LGALS9B	galectin 9B	2670				0.891779				0.00073298
ENSG00000057657	639	PRDM1	PR/SET domain 1	6750				0.888877				0.00291398
ENSG00000124602	222643	UNC5CL	unc-5 family C-terminal like	3156				0.887261				2.67729e-05
ENSG00000230156	100874173	LINC00443	long intergenic non-protein coding RNA 443	1495				0.886997				0.0333975
ENSG00000268655	101059948		novel protein	1310				0.873726				0.0176662
ENSG00000235919	645676	ASH1L-AS1	ASH1L antisense RNA 1	1225				0.873382				0.0153983
ENSG00000136383	57538	ALPK3	alpha kinase 3	10261				0.872704				0.000168028
ENSG00000273002	107985209	ARHGEF2-AS2	ARHGEF2 antisense RNA 2	2157				0.859219				0.0285109
ENSG00000182747	340146	SLC35D3	solute carrier family 35 member D3	2343				-0.858197				0.0461783
ENSG00000183396	440955	TMEM89	transmembrane protein 89	576				0.852232				0.0497695
ENSG00000070404	10272	FSTL3	follistatin like 3	3033				0.849162				5.23846e-05
ENSG00000118849	5918	RARRES1	retinoic acid receptor responder 1	2029				0.848851				0.000433512
ENSG00000112096	6648	SOD2	superoxide dismutase 2	18144				0.848667				5.40356e-08
ENSG00000010030	51513	ETV7	ETS variant transcription factor 7	2374				0.847866				5.12081e-06
ENSG00000174501	400986	ANKRD36C	ankyrin repeat domain 36C	10048				0.844824				0.00722238
ENSG00000165125	55503	TRPV6	transient receptor potential cation channel subfamily V member 6	11903				0.84415				3.35837e-05
ENSG00000248405	553158	PRR5-ARHGAP8	PRR5-ARHGAP8 readthrough	3264				0.839828				0.0450168
ENSG00000166949	4088	SMAD3	SMAD family member 3	9981				0.835912				0.00063006
ENSG00000065320	9423	NTN1	netrin 1	6415				0.830745				0.0030111
ENSG00000173706	57493	HEG1	heart development protein with EGF like domains 1	9964				0.826833				0.00119382
ENSG00000128335	23780	APOL2	apolipoprotein L2	3417				0.819929				1.95604e-05
ENSG00000267493	148046	CIRBP-AS1	CIRBP antisense RNA 1	1356				0.814762				0.0315415
ENSG00000103089	79152	FA2H	fatty acid 2-hydroxylase	3279				0.812487				0.00645995
ENSG00000131797	100132341	CLUHP3	clustered mitochondria homolog pseudogene 3	6544				0.81188				0.00579492
ENSG00000182774	6218	RPS17	ribosomal protein S17	3188				0.810771				0.00112046
ENSG00000119737	10936	GPR75	G protein-coupled receptor 75	2094				0.809827				0.0170889
ENSG00000122861	5328	PLAU	plasminogen activator, urokinase	2949				0.808312				0.00589634
ENSG00000245149	101927612	RNF139-DT	RNF139 divergent transcript	6953				0.808062				0.0381815
ENSG00000197989	85028	SNHG12	small nucleolar RNA host gene 12	4266				0.803032				0.0122681
ENSG00000136371	10588	MTHFS	methenyltetrahydrofolate synthetase	3027				-0.802816				0.0489889
ENSG00000244694	442213	PTCHD4	patched domain containing 4	28174				-0.799747				0.017681
ENSG00000166833	89797	NAV2	neuron navigator 2	15162				0.796514				0.00496575
ENSG00000269113	388630	TRABD2B	TraB domain containing 2B	7524				0.796188				0.0385744
ENSG00000263412	116435298	NFE2L1-DT	NFE2L1 divergent transcript	2967				0.793239				0.0489957
ENSG00000121753	576	ADGRB2	adhesion G protein-coupled receptor B2	7756				0.792614				0.0227679
ENSG00000125430	9953	HS3ST3B1	heparan sulfate-glucosamine 3-sulfotransferase 3B1	5369				0.789371				0.0282458
ENSG00000099840	113177	IZUMO4	IZUMO family member 4	2770				0.78771				0.0264737
ENSG00000138639	83478	ARHGAP24	Rho GTPase activating protein 24	7870				-0.782411				0.0430887
ENSG00000160360	26086	GPSM1	G protein signaling modulator 1	5138				0.779658				0.0226784
ENSG00000100918	9985	REC8	REC8 meiotic recombination protein	3843				0.77934				0.0384709
ENSG00000234155	101928820	LINC02535	long intergenic non-protein coding RNA 2535	2513				-0.778671				0.000271253
ENSG00000175352	56675	NRIP3	nuclear receptor interacting protein 3	5138				0.777434				0.0443356
ENSG00000178773	27132	CPNE7	copine 7	3058				0.773465				0.00928932
ENSG00000130222	10912	GADD45G	growth arrest and DNA damage inducible gamma	1323				0.771557				0.00933897
ENSG00000159871	284348	LYPD5	LY6/PLAUR domain containing 5	5329				0.769496				0.0111954
ENSG00000203896	54923	LIME1	Lck interacting transmembrane adaptor 1	2550				0.768159				0.0422731
ENSG00000102174	5251	PHEX	phosphate regulating endopeptidase homolog X-linked	10399				-0.764403				0.0319064
ENSG00000136048	55332	DRAM1	DNA damage regulated autophagy modulator 1	3940				0.763375				1.13503e-05
ENSG00000205277	10071	MUC12	mucin 12, cell surface associated	17178				0.763064				0.0498455
ENSG00000184160	152	ADRA2C	adrenoceptor alpha 2C	2179				-0.758405				0.00639457
ENSG00000128683	2571	GAD1	glutamate decarboxylase 1	8242				0.756453				0.000456115
ENSG00000101224	994	CDC25B	cell division cycle 25B	3903				0.7531				2.67729e-05
ENSG00000025708	1890	TYMP	thymidine phosphorylase	3600				0.752745				5.8542e-05
ENSG00000179698	340390	WDR97	WD repeat domain 97	8980				0.751122				0.0335776
ENSG00000072571	3161	HMMR	hyaluronan mediated motility receptor	3932				-0.748541				0.0239533
ENSG00000204261	100507463	PSMB8-AS1	PSMB8 antisense RNA 1 (head to head)	2423				0.743819				0.0102253
ENSG00000117298	1889	ECE1	endothelin converting enzyme 1	7308				0.74209				1.15528e-05
ENSG00000169679	699	BUB1	BUB1 mitotic checkpoint serine/threonine kinase	6304				-0.740239				0.041433
ENSG00000183690	80258	EFHC2	EF-hand domain containing 2	3329				-0.737838				0.0432221
ENSG00000224057	100507500	EGFR-AS1	EGFR antisense RNA 1	2849				-0.737663				0.0245689
ENSG00000173930	353189	SLCO4C1	solute carrier organic anion transporter family member 4C1	5069				-0.734376				0.0166519
ENSG00000267216	108903150	ZNF8-ERVK3-1	ZNF8-ERVK3-1 readthrough	4227				0.732695				0.0092429
ENSG00000125571	27178	IL37	interleukin 37	931				-0.726932				0.0171389
ENSG00000235947	100126791	EGOT	eosinophil granule ontogeny transcript	1464				0.72407				0.04309
ENSG00000131669	4814	NINJ1	ninjurin 1	2604				0.723804				2.74213e-05
ENSG00000242125	8420	SNHG3	small nucleolar RNA host gene 3	4088				0.723553				0.00433671
ENSG00000123219	64105	CENPK	centromere protein K	4309				0.723229				0.000947591
ENSG00000108821	1277	COL1A1	collagen type I alpha 1 chain	9007				0.721971				0.0180624
ENSG00000258727	102724814	AP1G2-AS1	AP1G2 antisense RNA 1	3243				0.721745				0.0321662
ENSG00000162552	54361	WNT4	Wnt family member 4	4650				0.717201				0.00241147
ENSG00000215915	219293	ATAD3C	ATPase family AAA domain containing 3C	3981				0.716636				0.00577414
ENSG00000101670	9388	LIPG	lipase G, endothelial type	13089				0.713175				1.7039e-06
ENSG00000159216	861	RUNX1	RUNX family transcription factor 1	15574				0.711066				1.12812e-05
ENSG00000197321	6840	SVIL	supervillin	12536				0.710174				0.000132908
ENSG00000177409	219285	SAMD9L	sterile alpha motif domain containing 9 like	7992				0.709674				0.0354101
ENSG00000237330	401934	RNF223	ring finger protein 223	1900				-0.701407				0.00129532
ENSG00000140254	90527	DUOXA1	dual oxidase maturation factor 1	3722				0.699797				0.0120289
ENSG00000099617	1943	EFNA2	ephrin A2	2424				0.69957				0.00429425
ENSG00000169246	23117	NPIPB3	nuclear pore complex interacting protein family member B3	3972				0.699367				0.0461783
ENSG00000137460	85462	FHDC1	FH2 domain containing 1	6597				0.697524				4.80575e-06
ENSG00000053747	3909	LAMA3	laminin subunit alpha 3	14488				0.696548				0.000124868
ENSG00000159399	3099	HK2	hexokinase 2	5918				0.694341				6.13902e-06
ENSG00000196843	10865	ARID5A	AT-rich interaction domain 5A	3561				0.692314				0.00036404
ENSG00000119938	5507	PPP1R3C	protein phosphatase 1 regulatory subunit 3C	2541				-0.691087				4.7412e-05
ENSG00000136367	85446	ZFHX2	zinc finger homeobox 2	9926				0.689664				0.0367021
ENSG00000221944	200765	TIGD1	tigger transposable element derived 1	6675				0.688167				0.00909732
ENSG00000095059	1725	DHPS	deoxyhypusine synthase	2984				0.687418				0.0363986
ENSG00000174804	8322	FZD4	frizzled class receptor 4	7387				-0.686833				0.0363986
ENSG00000204149	414189	AGAP6	ArfGAP with GTPase domain, ankyrin repeat and PH domain 6	5616				0.685027				0.0377593
ENSG00000166444	6764	DENND2B	DENN domain containing 2B	14262				0.684898				0.0001762
ENSG00000178726	7056	THBD	thrombomodulin	4040				0.683897				0.000380781
ENSG00000132510	23135	KDM6B	lysine demethylase 6B	7392				0.68321				0.03403
ENSG00000178209	5339	PLEC	plectin	16992				0.682311				0.0262009
ENSG00000118596	9194	SLC16A7	solute carrier family 16 member 7	13703				-0.681702				0.0313198
ENSG00000134262	10717	AP4B1	adaptor related protein complex 4 subunit beta 1	5847				0.681032				6.2828e-05
ENSG00000187815	339559	ZFP69	ZFP69 zinc finger protein	3173				-0.680732				0.00170478
ENSG00000213782	51202	DDX47	DEAD-box helicase 47	5040				0.678446				0.0277828
ENSG00000171916	654346	LGALS9C	galectin 9C	4754				0.670991				0.00644734
ENSG00000226419	100506392	SLC16A1-AS1	SLC16A1 antisense RNA 1	12682				0.669691				0.0192443
ENSG00000198785	116443	GRIN3A	glutamate ionotropic receptor NMDA type subunit 3A	8189				0.669469				0.0318859
ENSG00000140464	5371	PML	PML nuclear body scaffold	12672				0.667806				0.005332
ENSG00000184012	7113	TMPRSS2	transmembrane serine protease 2	6589				0.665621				7.30943e-07
ENSG00000125772	56261	GPCPD1	glycerophosphocholine phosphodiesterase 1	7472				0.662634				5.51774e-06
ENSG00000155367	333926	PPM1J	protein phosphatase, Mg2+/Mn2+ dependent 1J	2729				0.662389				0.00446492
ENSG00000249915	10016	PDCD6	programmed cell death 6	9294				0.661681				0.0225429
ENSG00000129667	79651	RHBDF2	rhomboid 5 homolog 2	7055				0.661246				8.23868e-05
ENSG00000020577	23034	SAMD4A	sterile alpha motif domain containing 4A	12333				0.660736				0.000811222
ENSG00000172716	91607	SLFN11	schlafen family member 11	5982				0.659784				0.00750377
ENSG00000140931	123920	CMTM3	CKLF like MARVEL transmembrane domain containing 3	3123				0.659037				0.0345563
ENSG00000184988	113277	TMEM106A	transmembrane protein 106A	3577				0.65817				0.000497874
ENSG00000058085	3918	LAMC2	laminin subunit gamma 2	6770				0.658015				1.8834e-05
ENSG00000158062	91544	UBXN11	UBX domain protein 11	4691				0.655971				0.00267355
ENSG00000054967	84957	RELT	RELT TNF receptor	6187				0.65581				0.00375451
ENSG00000214309	255374	MBLAC1	metallo-beta-lactamase domain containing 1	1477				-0.654643				0.0365077
ENSG00000261150	83481	EPPK1	epiplakin 1	16005				0.654587				0.00245385
ENSG00000088881	57593	EBF4	EBF family member 4	4060				0.650768				0.0166519
ENSG00000069020	375449	MAST4	microtubule associated serine/threonine kinase family member 4	14654				0.648828				0.00374801
ENSG00000167034	4824	NKX3-1	NK3 homeobox 1	3278				0.647242				0.0346811
ENSG00000101825	25878	MXRA5	matrix remodeling associated 5	9804				0.647213				0.0123897
ENSG00000136250	313	AOAH	acyloxyacyl hydrolase	3518				0.644912				0.00258793
ENSG00000140279	50506	DUOX2	dual oxidase 2	9662				0.641589				0.000240581
ENSG00000163637	166336	PRICKLE2	prickle planar cell polarity protein 2	14738				0.641176				3.4541e-05
ENSG00000126391	83786	FRMD8	FERM domain containing 8	4069				0.641077				5.02223e-06
ENSG00000145623	9180	OSMR	oncostatin M receptor	7174				0.639802				6.83812e-06
ENSG00000178199	340152	ZC3H12D	zinc finger CCCH-type containing 12D	6686				0.636923				0.00338618
ENSG00000184378	84517	ACTRT3	actin related protein T3	1671				0.633661				0.00914644
ENSG00000174640	6578	SLCO2A1	solute carrier organic anion transporter family member 2A1	5127				0.633085				0.0284127
ENSG00000128242	9514	GAL3ST1	galactose-3-O-sulfotransferase 1	3095				-0.630277				7.24232e-05
ENSG00000165359	203522	INTS6L	integrator complex subunit 6 like	7177				0.629326				0.0132056
ENSG00000137285	347733	TUBB2B	tubulin beta 2B class IIb	4160				0.62836				0.0333975
ENSG00000141574	6398	SECTM1	secreted and transmembrane 1	2909				0.625533				0.00393159
ENSG00000005001	64063	PRSS22	serine protease 22	2384				0.625397				0.000685384
ENSG00000134954	2113	ETS1	ETS proto-oncogene 1, transcription factor	7149				0.624216				0.000368655
ENSG00000214357	54492	NEURL1B	neuralized E3 ubiquitin protein ligase 1B	6427				0.624061				0.0244234
ENSG00000076003	4175	MCM6	minichromosome maintenance complex component 6	4135				-0.623431				0.00722216
ENSG00000139174	144165	PRICKLE1	prickle planar cell polarity protein 1	8223				0.622947				0.00956477
ENSG00000124205	1908	EDN3	endothelin 3	3292				-0.620935				0.0367021
ENSG00000120549	56243	KIAA1217	KIAA1217	12281				0.620272				0.0395403
ENSG00000141497	84225	ZMYND15	zinc finger MYND-type containing 15	3485				0.619958				0.0286069
ENSG00000188064	7477	WNT7B	Wnt family member 7B	5080				0.614391				0.0242612
ENSG00000165029	19	ABCA1	ATP binding cassette subfamily A member 1	11343				0.612989				0.0107326
ENSG00000084734	2646	GCKR	glucokinase regulator	3149				0.611292				0.0232774
ENSG00000068971	5526	PPP2R5B	protein phosphatase 2 regulatory subunit B'beta	3360				0.610541				0.000253386
ENSG00000131016	9590	AKAP12	A-kinase anchoring protein 12	8775				0.606223				0.00577414
ENSG00000160781	79957	PAQR6	progestin and adipoQ receptor family member 6	2531				0.606143				0.0183925
ENSG00000164620	285613	RELL2	RELT like 2	2583				0.604626				0.0130385
ENSG00000128422	3872	KRT17	keratin 17	2996				0.604273				0.0110141
ENSG00000132330	51540	SCLY	selenocysteine lyase	11698				0.601663				0.0422955
ENSG00000006453	55971	BAIAP2L1	BAR/IMD domain containing adaptor protein 2 like 1	4821				0.600761				8.87728e-05
ENSG00000171401	3860	KRT13	keratin 13	2913				-0.599823				0.00219508
ENSG00000160326	11182	SLC2A6	solute carrier family 2 member 6	3531				0.5997				5.09081e-05
ENSG00000197182	400931	MIRLET7BHG	MIRLET7B host gene	6457				0.597506				0.0189342
ENSG00000078081	27074	LAMP3	lysosomal associated membrane protein 3	3785				0.596301				0.0192623
ENSG00000162614	91624	NEXN	nexilin F-actin binding protein	4436				0.594557				0.0424424
ENSG00000143627	5313	PKLR	pyruvate kinase L/R	3168				-0.594555				0.0249885
ENSG00000118292	79630	C1orf54	chromosome 1 open reading frame 54	1270				0.592124				0.00878529
ENSG00000177542	79751	SLC25A22	solute carrier family 25 member 22	4595				0.589474				0.000712196
ENSG00000131746	84951	TNS4	tensin 4	4873				0.58868				0.0259748
ENSG00000142583	6518	SLC2A5	solute carrier family 2 member 5	6632				-0.588645				0.0307525
ENSG00000243649	629	CFB	complement factor B	5312				0.588081				0.00280218
ENSG00000168461	11031	RAB31	RAB31, member RAS oncogene family	5476				0.588026				0.00577414
ENSG00000027697	3459	IFNGR1	interferon gamma receptor 1	3549				0.587799				8.56992e-06
ENSG00000126217	23263	MCF2L	MCF.2 cell line derived transforming sequence like	23158				0.587216				0.00439777
ENSG00000140297	9245	GCNT3	glucosaminyl (N-acetyl) transferase 3, mucin type	6476				0.586423				0.000515445
ENSG00000188215	123879	DCUN1D3	defective in cullin neddylation 1 domain containing 3	6222				0.586121				0.000144707
ENSG00000170786	195814	SDR16C5	short chain dehydrogenase/reductase family 16C member 5	3284				0.585553				0.00848712
ENSG00000178764	22882	ZHX2	zinc fingers and homeoboxes 2	4453				0.585492				0.000497874
ENSG00000008311	10157	AASS	aminoadipate-semialdehyde synthase	10816				0.585311				0.0308913
ENSG00000175536	387787	LIPT2	lipoyl(octanoyl) transferase 2	2371				-0.58455				0.000146213
ENSG00000103064	9057	SLC7A6	solute carrier family 7 member 6	7588				0.584539				0.00334059
ENSG00000164970	203259	FAM219A	family with sequence similarity 219 member A	3782				0.583896				0.00056666
ENSG00000157514	1831	TSC22D3	TSC22 domain family member 3	4957				-0.583699				2.67729e-05
ENSG00000255774	105379407	LINC02747	long intergenic non-protein coding RNA 2747	2429				-0.582463				0.0155936
ENSG00000183853	55243	KIRREL1	kirre like nephrin family adhesion molecule 1	7872				0.58089				0.00362359
ENSG00000072786	6793	STK10	serine/threonine kinase 10	8915				0.579168				1.82483e-05
ENSG00000213420	221914	GPC2	glypican 2	3837				0.578286				0.0453147
ENSG00000175606	54968	TMEM70	transmembrane protein 70	2982				-0.577257				0.000505183
ENSG00000228253	4509	MT-ATP8	mitochondrially encoded ATP synthase membrane subunit 8	207				-0.574102				0.048462
ENSG00000158055	57822	GRHL3	grainyhead like transcription factor 3	4266				0.573457				0.0100438
ENSG00000125730	718	C3	complement C3	11577				0.573244				0.00233766
ENSG00000111331	4940	OAS3	2'-5'-oligoadenylate synthetase 3	18045				0.57322				5.45804e-05
ENSG00000118515	6446	SGK1	serum/glucocorticoid regulated kinase 1	9990				0.572849				0.000807844
ENSG00000251136	101929709	RIPK2-DT	RIPK2 divergent transcript	19810				0.572788				0.00645179
ENSG00000010818	3097	HIVEP2	HIVEP zinc finger 2	10655				0.572698				2.67729e-05
ENSG00000243156	57553	MICAL3	microtubule associated monooxygenase, calponin and LIM domain containing 3	22444				0.57166				0.00914644
ENSG00000186889	200728	TMEM17	transmembrane protein 17	2985				-0.571152				0.0164334
ENSG00000104885	84444	DOT1L	DOT1 like histone lysine methyltransferase	11488				0.570724				0.0251375
ENSG00000196588	57591	MRTFA	myocardin related transcription factor A	7326				0.57028				0.000882881
ENSG00000133962	79820	CATSPERB	cation channel sperm associated auxiliary subunit beta	5635				0.569278				0.00340511
ENSG00000163823	1230	CCR1	C-C motif chemokine receptor 1	2646				-0.566201				0.0405024
ENSG00000268621	645553	IGFL2-AS1	IGFL2 antisense RNA 1	3336				0.565021				0.0264359
ENSG00000255717	23642	SNHG1	small nucleolar RNA host gene 1	3976				0.564888				0.0138183
ENSG00000161960	1973	EIF4A1	eukaryotic translation initiation factor 4A1	5199				0.564109				0.00781492
ENSG00000138623	8482	SEMA7A	semaphorin 7A (John Milton Hagen blood group)	3800				0.563773				0.00192237
ENSG00000143365	6097	RORC	RAR related orphan receptor C	6517				-0.561589				2.84295e-05
ENSG00000182197	2131	EXT1	exostosin glycosyltransferase 1	10736				0.559091				0.000110324
ENSG00000178202	143888	POGLUT3	protein O-glucosyltransferase 3	4938				-0.559078				0.00016249
ENSG00000069424	8514	KCNAB2	potassium voltage-gated channel subfamily A regulatory beta subunit 2	17362				-0.559039				0.00397481
ENSG00000095397	25861	WHRN	whirlin	6362				0.558729				0.0247387
ENSG00000084110	3034	HAL	histidine ammonia-lyase	5146				0.558451				0.044501
ENSG00000126259	84063	KIRREL2	kirre like nephrin family adhesion molecule 2	3409				0.557692				0.00439777
ENSG00000250508	105369364	LINC02701	long intergenic non-protein coding RNA 2701	3252				-0.557346				0.0156308
ENSG00000181826	768211	RELL1	RELT like 1	4214				0.557312				8.88861e-05
ENSG00000203943	148418	SAMD13	sterile alpha motif domain containing 13	3405				-0.557134				0.00439777
ENSG00000176915	23141	ANKLE2	ankyrin repeat and LEM domain containing 2	17461				0.5569				2.81961e-05
ENSG00000266921	101928063	ZNF230-DT	ZNF230 divergent transcript	3371				-0.556399				0.044916
ENSG00000101342	140711	TLDC2	TBC/LysM-associated domain containing 2	2553				-0.555457				0.000720832
ENSG00000171056	83595	SOX7	SRY-box transcription factor 7	3215				-0.555085				0.00341925
ENSG00000132205	84034	EMILIN2	elastin microfibril interfacer 2	6469				0.554709				0.00993258
ENSG00000117523	23215	PRRC2C	proline rich coiled-coil 2C	14189				0.554486				0.0293369
ENSG00000196408	124056	NOXO1	NADPH oxidase organizer 1	2159				0.553551				0.00226878
ENSG00000124134	3787	KCNS1	potassium voltage-gated channel modifier subfamily S member 1	5649				0.552521				0.0390553
ENSG00000253506	342538	NACA2	nascent polypeptide associated complex subunit alpha 2	799				-0.552511				0.0468891
ENSG00000087157	9489	PGS1	phosphatidylglycerophosphate synthase 1	5058				0.552232				0.00750992
ENSG00000172469	79694	MANEA	mannosidase endo-alpha	10588				-0.552068				0.000447029
ENSG00000114270	1294	COL7A1	collagen type VII alpha 1 chain	11133				0.549368				0.0359123
ENSG00000007866	7005	TEAD3	TEA domain transcription factor 3	3049				0.549246				0.0012251
ENSG00000105397	7297	TYK2	tyrosine kinase 2	8520				0.548994				0.0030535
ENSG00000248810	100507639	LINC02432	long intergenic non-protein coding RNA 2432	8249				0.548783				0.00778141
ENSG00000121858	8743	TNFSF10	TNF superfamily member 10	3441				0.544843				4.23693e-05
ENSG00000080603	10847	SRCAP	Snf2 related CREBBP activator protein	13644				0.544744				0.0104942
ENSG00000152128	81615	TMEM163	transmembrane protein 163	6804				0.543221				0.000193297
ENSG00000227039	100505746	ITGB2-AS1	ITGB2 antisense RNA 1	2509				0.543197				0.0325932
ENSG00000187498	1282	COL4A1	collagen type IV alpha 1 chain	14662				0.542955				0.0035701
ENSG00000163638	56999	ADAMTS9	ADAM metallopeptidase with thrombospondin type 1 motif 9	10680				0.542205				4.48008e-06
ENSG00000141293	8631	SKAP1	src kinase associated phosphoprotein 1	2646				-0.54089				0.00927546
ENSG00000112787	57666	FBRSL1	fibrosin like 1	9393				0.540778				0.036615
ENSG00000164136	3600	IL15	interleukin 15	7876				0.538531				0.0210484
ENSG00000101255	57761	TRIB3	tribbles pseudokinase 3	3291				-0.5377				0.00060028
ENSG00000134470	3601	IL15RA	interleukin 15 receptor subunit alpha	3633				0.537442				0.000505183
ENSG00000120889	8795	TNFRSF10B	TNF receptor superfamily member 10b	5010				0.537193				6.13902e-06
ENSG00000106070	2887	GRB10	growth factor receptor bound protein 10	9795				0.536238				0.00269975
ENSG00000164684	619279	ZNF704	zinc finger protein 704	15782				-0.535866				0.035467
ENSG00000131620	55107	ANO1	anoctamin 1	6268				0.535396				0.0198561
ENSG00000137752	834	CASP1	caspase 1	3965				0.533521				0.00375208
ENSG00000124374	400961	PAIP2B	poly(A) binding protein interacting protein 2B	6300				-0.533348				0.0108101
ENSG00000106346	84132	USP42	ubiquitin specific peptidase 42	7007				0.532853				0.00769094
ENSG00000241839	80301	PLEKHO2	pleckstrin homology domain containing O2	3721				0.53192				0.0212215
ENSG00000254087	4067	LYN	LYN proto-oncogene, Src family tyrosine kinase	6164				0.530901				1.25153e-05
ENSG00000184634	9968	MED12	mediator complex subunit 12	17341				0.530774				0.00226878
ENSG00000111424	7421	VDR	vitamin D receptor	5674				0.530041				0.000842566
ENSG00000137166	116113	FOXP4	forkhead box P4	6429				0.529918				0.0407875
ENSG00000233621	728431	ZC3H12A-DT	ZC3H12A divergent transcript	3462				0.529464				0.00425972
ENSG00000178445	2731	GLDC	glycine decarboxylase	8882				0.529274				0.00486602
ENSG00000005379	9256	TSPOAP1	TSPO associated protein 1	11389				0.529102				0.0329631
ENSG00000103534	79838	TMC5	transmembrane channel like 5	6206				0.528687				1.50743e-05
ENSG00000099814	283638	CEP170B	centrosomal protein 170B	7183				0.527662				0.014669
ENSG00000125503	54776	PPP1R12C	protein phosphatase 1 regulatory subunit 12C	7803				0.527159				0.00614835
ENSG00000137440	9982	FGFBP1	fibroblast growth factor binding protein 1	1351				-0.526733				0.0011771
ENSG00000188959	401546	C9orf152	chromosome 9 open reading frame 152	2917				-0.526012				0.00198339
ENSG00000095739	25805	BAMBI	BMP and activin membrane bound inhibitor	2139				-0.525838				0.0166519
ENSG00000102901	80152	CENPT	centromere protein T	5660				0.525406				0.0311727
ENSG00000165655	84858	ZNF503	zinc finger protein 503	3205				0.525098				0.0177528
ENSG00000122515	83637	ZMIZ2	zinc finger MIZ-type containing 2	7341				0.524612				0.0291957
ENSG00000254837	100287896	LIPT2-AS1	LIPT2 antisense RNA 1	2493				-0.52406				0.000290846
ENSG00000140332	7090	TLE3	TLE family member 3, transcriptional corepressor	12617				0.523112				0.00060662
ENSG00000123349	5204	PFDN5	prefoldin subunit 5	4078				0.523109				0.0395894
ENSG00000183840	2863	GPR39	G protein-coupled receptor 39	3179				-0.522855				7.67655e-05
ENSG00000142396	105372481	ERVK3-1	endogenous retrovirus group K3 member 1	6117				0.522112				0.0364262
ENSG00000274512	729873	TBC1D3L	TBC1 domain family member 3L	3505				0.520601				0.0176495
ENSG00000197408	1555	CYP2B6	cytochrome P450 family 2 subfamily B member 6	3733				0.520252				0.0274966
ENSG00000278129	7554	ZNF8	zinc finger protein 8	9110				0.519553				0.0369079
ENSG00000130589	85441	HELZ2	helicase with zinc finger 2	12066				0.518529				0.00258793
ENSG00000127528	10365	KLF2	Kruppel like factor 2	2820				-0.517168				0.00976057
ENSG00000160190	54020	SLC37A1	solute carrier family 37 member 1	6854				0.515417				3.98161e-05
ENSG00000162231	10482	NXF1	nuclear RNA export factor 1	6194				0.515026				0.00668695
ENSG00000198959	7052	TGM2	transglutaminase 2	7948				0.512208				9.5405e-05
ENSG00000259479	653381	SORD2P	sorbitol dehydrogenase 2, pseudogene	2925				0.512192				0.00473829
ENSG00000169991	126917	IFFO2	intermediate filament family orphan 2	6179				0.511094				9.18669e-05
ENSG00000198026	63925	ZNF335	zinc finger protein 335	7545				0.510309				0.00683317
ENSG00000034152	5606	MAP2K3	mitogen-activated protein kinase kinase 3	3775				0.510202				0.000339052
ENSG00000161011	8878	SQSTM1	sequestosome 1	7535				0.508928				0.00202423
ENSG00000180257	125893	ZNF816	zinc finger protein 816	3310				-0.506762				0.00251558
ENSG00000151725	79682	CENPU	centromere protein U	3483				-0.506029				0.0050063
ENSG00000137502	27314	RAB30	RAB30, member RAS oncogene family	11832				-0.505042				0.000332361
ENSG00000089060	80024	SLC8B1	solute carrier family 8 member B1	6768				0.504914				4.64854e-05
ENSG00000100490	8814	CDKL1	cyclin dependent kinase like 1	9288				-0.504166				0.02939
ENSG00000095951	3096	HIVEP1	HIVEP zinc finger 1	11005				0.50292				1.34277e-05
ENSG00000137857	53905	DUOX1	dual oxidase 1	8784				0.502103				0.0186032
ENSG00000172216	1051	CEBPB	CCAAT enhancer binding protein beta	1839				0.502047				0.00123841
ENSG00000176641	220441	RNF152	ring finger protein 152	10213				-0.501896				0.000512566
ENSG00000113504	10723	SLC12A7	solute carrier family 12 member 7	6004				0.50069				0.000166454
ENSG00000169403	5724	PTAFR	platelet activating factor receptor	4208				0.50021				0.00914644
ENSG00000081181	384	ARG2	arginase 2	2284				0.499564				0.0177682
ENSG00000110046	23130	ATG2A	autophagy related 2A	7833				0.498872				0.00694529
ENSG00000219607	648791	PPP1R3G	protein phosphatase 1 regulatory subunit 3G	4147				-0.498833				3.38271e-05
ENSG00000173237	254439	C11orf86	chromosome 11 open reading frame 86	1195				-0.497879				0.0159299
ENSG00000170185	84640	USP38	ubiquitin specific peptidase 38	10500				0.496571				2.54999e-05
ENSG00000166396	8710	SERPINB7	serpin family B member 7	2637				0.495765				0.0255895
ENSG00000141298	85464	SSH2	slingshot protein phosphatase 2	12696				0.49527				0.00104775
ENSG00000099904	29801	ZDHHC8	zinc finger DHHC-type palmitoyltransferase 8	5545				0.494631				0.045035
ENSG00000003402	8837	CFLAR	CASP8 and FADD like apoptosis regulator	22478				0.494618				0.00027588
ENSG00000229124	100507347	VIM-AS1	VIM antisense RNA 1	2126				-0.494375				0.0435655
ENSG00000274070	729438	CASTOR2	cytosolic arginine sensor for mTORC1 subunit 2	8206				0.493633				0.00605176
ENSG00000126603	84662	GLIS2	GLIS family zinc finger 2	4657				0.493441				0.0469204
ENSG00000099381	9739	SETD1A	SET domain containing 1A, histone lysine methyltransferase	6526				0.492872				0.0196043
ENSG00000013441	1195	CLK1	CDC like kinase 1	5117				0.492585				0.0068883
ENSG00000185652	4908	NTF3	neurotrophin 3	2923				0.492488				0.0177528
ENSG00000152782	53354	PANK1	pantothenate kinase 1	3817				-0.492029				0.000685381
ENSG00000196878	3914	LAMB3	laminin subunit beta 3	4647				0.49166				0.000476633
ENSG00000012660	60481	ELOVL5	ELOVL fatty acid elongase 5	3813				0.491301				1.32494e-05
ENSG00000136689	3557	IL1RN	interleukin 1 receptor antagonist	3734				-0.490982				0.000559225
ENSG00000262246	79585	CORO7	coronin 7	8793				0.490599				0.0329631
ENSG00000251562	378938	MALAT1	metastasis associated lung adenocarcinoma transcript 1	8829				0.489476				0.0293631
ENSG00000114554	5361	PLXNA1	plexin A1	11235				0.489402				0.00416147
ENSG00000163795	130557	ZNF513	zinc finger protein 513	2370				0.488179				0.00243856
ENSG00000128487	92521	SPECC1	sperm antigen with calponin homology and coiled-coil domains 1	21248				0.486643				1.82483e-05
ENSG00000150764	85458	DIXDC1	DIX domain containing 1	8438				-0.48614				0.005332
ENSG00000030419	22807	IKZF2	IKAROS family zinc finger 2	12243				0.486109				0.00132257
ENSG00000115616	6549	SLC9A2	solute carrier family 9 member A2	6175				-0.48524				0.00778141
ENSG00000100197	1565	CYP2D6	cytochrome P450 family 2 subfamily D member 6	2345				0.484994				0.0344735
ENSG00000163660	57018	CCNL1	cyclin L1	8729				0.484498				0.00604336
ENSG00000043039	8538	BARX2	BARX homeobox 2	3752				0.484469				8.68825e-05
ENSG00000124201	57169	ZNFX1	zinc finger NFX1-type containing 1	9340				0.482685				1.15528e-05
ENSG00000149554	1111	CHEK1	checkpoint kinase 1	5600				-0.482195				0.00848712
ENSG00000139083	2120	ETV6	ETS variant transcription factor 6	7230				0.47963				0.000630724
ENSG00000198774	9182	RASSF9	Ras association domain family member 9	5515				-0.479619				0.00226627
ENSG00000146094	79930	DOK3	docking protein 3	5181				0.479547				0.0364182
ENSG00000197818	23315	SLC9A8	solute carrier family 9 member A8	6946				0.479474				0.000678559
ENSG00000183386	2275	FHL3	four and a half LIM domains 3	2004				0.478852				0.0309785
ENSG00000115568	7701	ZNF142	zinc finger protein 142	11560				0.478437				0.0264713
ENSG00000149050	7761	ZNF214	zinc finger protein 214	5160				-0.478428				0.0255544
ENSG00000154914	124739	USP43	ubiquitin specific peptidase 43	5084				0.478122				0.000353676
ENSG00000150787	5805	PTS	6-pyruvoyltetrahydropterin synthase	3128				0.478079				0.000781171
ENSG00000146205	50636	ANO7	anoctamin 7	6294				0.478017				0.0297718
ENSG00000240694	10687	PNMA2	PNMA family member 2	5564				0.476598				0.0110141
ENSG00000168952	29091	STXBP6	syntaxin binding protein 6	8119				-0.475933				0.00153064
ENSG00000115165	9595	CYTIP	cytohesin 1 interacting protein	3384				-0.474512				0.0340725
ENSG00000130813	55337	SHFL	shiftless antiviral inhibitor of ribosomal frameshifting	4341				0.474454				0.000305909
ENSG00000141867	23476	BRD4	bromodomain containing 4	13884				0.473545				0.0225429
ENSG00000101665	4092	SMAD7	SMAD family member 7	3946				-0.472997				0.000555237
ENSG00000148175	2040	STOM	stomatin	3199				0.472474				0.00123928
ENSG00000151376	10873	ME3	malic enzyme 3	3838				0.471412				0.00181689
ENSG00000140548	374655	ZNF710	zinc finger protein 710	5004				0.47139				0.000486995
ENSG00000133119	5983	RFC3	replication factor C subunit 3	2858				-0.471323				0.0155269
ENSG00000254827	5003	SLC22A18AS	SLC22A18 antisense RNA	2291				-0.470607				0.0314098
ENSG00000162482	22977	AKR7A3	aldo-keto reductase family 7 member A3	1215				-0.469729				0.000547536
ENSG00000170017	214	ALCAM	activated leukocyte cell adhesion molecule	7179				0.469718				2.50806e-05
ENSG00000119917	3437	IFIT3	interferon induced protein with tetratricopeptide repeats 3	5067				0.469518				0.0013218
ENSG00000161642	25946	ZNF385A	zinc finger protein 385A	3189				0.468813				0.0436917
ENSG00000155256	118813	ZFYVE27	zinc finger FYVE-type containing 27	3899				0.468561				0.0151466
ENSG00000166484	5598	MAPK7	mitogen-activated protein kinase 7	5196				0.467204				0.0134757
ENSG00000171320	157570	ESCO2	establishment of sister chromatid cohesion N-acetyltransferase 2	7805				-0.466826				0.0374711
ENSG00000157110	11030	RBPMS	RNA binding protein, mRNA processing factor	8894				0.465777				0.0120858
ENSG00000172432	54676	GTPBP2	GTP binding protein 2	4726				0.465598				0.00460494
ENSG00000075420	64778	FNDC3B	fibronectin type III domain containing 3B	13324				0.465389				2.21178e-05
ENSG00000173039	5970	RELA	RELA proto-oncogene, NF-kB subunit	5457				0.464863				0.00108829
ENSG00000155287	81894	SLC25A28	solute carrier family 25 member 28	3416				0.464546				0.00334089
ENSG00000156966	93010	B3GNT7	UDP-GlcNAc:betaGal beta-1,3-N-acetylglucosaminyltransferase 7	3639				0.463628				0.00582005
ENSG00000101187	28231	SLCO4A1	solute carrier organic anion transporter family member 4A1	3991				0.463031				0.00127758
ENSG00000120696	84078	KBTBD7	kelch repeat and BTB domain containing 7	4736				-0.462756				0.00156244
ENSG00000107263	2889	RAPGEF1	Rap guanine nucleotide exchange factor 1	7004				0.462464				0.0144171
ENSG00000038382	7204	TRIO	trio Rho guanine nucleotide exchange factor	19587				0.461329				0.0123292
ENSG00000176058	286262	TPRN	taperin	5281				0.460829				0.00305816
ENSG00000168517	124790	HEXIM2	HEXIM P-TEFb complex subunit 2	2008				-0.460306				0.0454628
ENSG00000204613	10107	TRIM10	tripartite motif containing 10	3825				0.460247				0.0210077
ENSG00000174943	253980	KCTD13	potassium channel tetramerization domain containing 13	6458				0.45999				0.0151335
ENSG00000148334	80142	PTGES2	prostaglandin E synthase 2	6084				0.45998				0.000126674
ENSG00000113448	5144	PDE4D	phosphodiesterase 4D	16140				0.45903				0.0091573
ENSG00000122644	10124	ARL4A	ADP ribosylation factor like GTPase 4A	3585				-0.458944				0.00229426
ENSG00000112877	55722	CEP72	centrosomal protein 72	3590				0.458922				0.010029
ENSG00000176463	28232	SLCO3A1	solute carrier organic anion transporter family member 3A1	9422				0.458215				0.001929
ENSG00000160271	5900	RALGDS	ral guanine nucleotide dissociation stimulator	7648				0.457841				0.0254049
ENSG00000096968	3717	JAK2	Janus kinase 2	7908				0.457676				0.000233554
ENSG00000111962	10090	UST	uronyl 2-sulfotransferase	4861				0.45766				0.0124084
ENSG00000125733	9322	TRIP10	thyroid hormone receptor interactor 10	3986				0.457491				2.86806e-05
ENSG00000083799	1540	CYLD	CYLD lysine 63 deubiquitinase	12952				0.457475				0.000176912
ENSG00000138131	84171	LOXL4	lysyl oxidase like 4	3597				0.4572				0.0448534
ENSG00000164109	4085	MAD2L1	mitotic arrest deficient 2 like 1	5517				-0.456576				0.0437187
ENSG00000136997	4609	MYC	MYC proto-oncogene, bHLH transcription factor	4584				0.456549				0.00617289
ENSG00000163840	151636	DTX3L	deltex E3 ubiquitin ligase 3L	5768				0.455607				1.63062e-05
ENSG00000082497	56256	SERTAD4	SERTA domain containing 4	5470				-0.455024				0.0307525
ENSG00000068323	7030	TFE3	transcription factor binding to IGHM enhancer 3	4207				0.454949				0.000555237
ENSG00000155265	401647	GOLGA7B	golgin A7 family member B	6854				0.454797				0.0128103
ENSG00000137802	23005	MAPKBP1	mitogen-activated protein kinase binding protein 1	10357				0.454746				0.045167
ENSG00000142149	30811	HUNK	hormonally up-regulated Neu-associated kinase	8589				0.454581				0.00298652
ENSG00000131979	2643	GCH1	GTP cyclohydrolase 1	2925				0.454354				0.000376702
ENSG00000162069	146439	BICDL2	BICD family like cargo adaptor 2	4708				0.454226				0.0405291
ENSG00000184368	256714	MAP7D2	MAP7 domain containing 2	4366				0.453635				0.0270687
ENSG00000162543	127733	UBXN10	UBX domain protein 10	5562				-0.453572				0.0136103
ENSG00000189171	6284	S100A13	S100 calcium binding protein A13	2216				0.452864				0.0286069
ENSG00000176531	653583	PHLDB3	pleckstrin homology like domain family B member 3	4553				0.451666				0.0362363
ENSG00000134352	3572	IL6ST	interleukin 6 cytokine family signal transducer	12060				0.451589				0.00013945
ENSG00000050327	7984	ARHGEF5	Rho guanine nucleotide exchange factor 5	5818				0.451271				0.00094743
ENSG00000213066	11116	CEP43	centrosomal protein 43	15886				0.450835				0.0167532
ENSG00000099917	51586	MED15	mediator complex subunit 15	10374				0.450654				0.020617
ENSG00000087842	8544	PIR	pirin	2512				-0.449912				0.0176662
ENSG00000175197	1649	DDIT3	DNA damage inducible transcript 3	1307				0.449898				0.00922019
ENSG00000170915	85315	PAQR8	progestin and adipoQ receptor family member 8	5034				-0.449622				0.0001762
ENSG00000112559	4188	MDFI	MyoD family inhibitor	2535				0.448595				0.0104546
ENSG00000175311	257629	ANKS4B	ankyrin repeat and sterile alpha motif domain containing 4B	4323				-0.448039				8.31222e-05
ENSG00000163565	3428	IFI16	interferon gamma inducible protein 16	5294				0.447401				0.000777484
ENSG00000138182	9585	KIF20B	kinesin family member 20B	6871				-0.447177				0.012403
ENSG00000178719	2907	GRINA	glutamate ionotropic receptor NMDA type subunit associated protein 1	2529				0.446945				0.00125633
ENSG00000168502	23255	MTCL1	microtubule crosslinking factor 1	12770				0.446733				0.0019228
ENSG00000185650	677	ZFP36L1	ZFP36 ring finger protein like 1	5160				0.446638				0.0148105
ENSG00000146733	5723	PSPH	phosphoserine phosphatase	2762				-0.445981				0.0015553
ENSG00000167522	29123	ANKRD11	ankyrin repeat domain containing 11	19527				0.444649				0.0192149
ENSG00000106829	7091	TLE4	TLE family member 4, transcriptional corepressor	8187				0.44444				0.0002043
ENSG00000129911	83855	KLF16	Kruppel like factor 16	2966				0.443799				0.00324922
ENSG00000116990	4610	MYCL	MYCL proto-oncogene, bHLH transcription factor	5063				-0.442911				0.000939427
ENSG00000137474	4647	MYO7A	myosin VIIA	10443				0.442842				0.0196291
ENSG00000106462	2146	EZH2	enhancer of zeste 2 polycomb repressive complex 2 subunit	10774				0.442618				0.00606251
ENSG00000142675	10256	CNKSR1	connector enhancer of kinase suppressor of Ras 1	3960				0.441798				0.0210183
ENSG00000129465	11035	RIPK3	receptor interacting serine/threonine kinase 3	3229				0.441676				0.00605176
ENSG00000100902	5687	PSMA6	proteasome 20S subunit alpha 6	6506				0.441527				0.0251248
ENSG00000146859	55281	TMEM140	transmembrane protein 140	2313				0.441457				0.0246195
ENSG00000165259	139324	HDX	highly divergent homeobox	7258				0.44063				0.038606
ENSG00000139211	347902	AMIGO2	adhesion molecule with Ig like domain 2	3964				-0.440337				0.00460494
ENSG00000165684	6621	SNAPC4	small nuclear RNA activating complex polypeptide 4	7520				0.439786				0.0415413
ENSG00000171345	3880	KRT19	keratin 19	2336				-0.439518				0.000665827
ENSG00000196482	2104	ESRRG	estrogen related receptor gamma	10932				-0.43938				0.0114398
ENSG00000137757	838	CASP5	caspase 5	1592				0.439251				0.0112067
ENSG00000181045	284129	SLC26A11	solute carrier family 26 member 11	4903				0.439008				0.0485858
ENSG00000162073	124222	PAQR4	progestin and adipoQ receptor family member 4	2942				-0.438968				0.0147997
ENSG00000168610	6774	STAT3	signal transducer and activator of transcription 3	11208				0.438873				5.20057e-05
ENSG00000138448	3685	ITGAV	integrin subunit alpha V	19336				0.438635				0.000662786
ENSG00000149658	54915	YTHDF1	YTH N6-methyladenosine RNA binding protein 1	3206				0.438304				0.000542878
ENSG00000198792	25829	TMEM184B	transmembrane protein 184B	7056				0.438136				0.020662
ENSG00000170921	26115	TANC2	tetratricopeptide repeat, ankyrin repeat and coiled-coil containing 2	23404				0.437999				0.007766
ENSG00000259494	26589	MRPL46	mitochondrial ribosomal protein L46	6402				0.43717				0.0264713
ENSG00000124508	10385	BTN2A2	butyrophilin subfamily 2 member A2	6398				0.437007				0.016596
ENSG00000186205	64757	MTARC1	mitochondrial amidoxime reducing component 1	14186				-0.436721				0.0204194
ENSG00000224578	642659	HNRNPA1L3	heterogeneous nuclear ribonucleoprotein A1 like 3	1924				-0.436564				0.0174655
ENSG00000152270	5140	PDE3B	phosphodiesterase 3B	11626				-0.435769				0.00525297
ENSG00000135063	9413	FAM189A2	family with sequence similarity 189 member A2	9559				0.435597				0.00742882
ENSG00000112312	51053	GMNN	geminin DNA replication inhibitor	2476				-0.434377				0.0390901
ENSG00000070190	27071	DAPP1	dual adaptor of phosphotyrosine and 3-phosphoinositides 1	4590				0.434085				0.00550027
ENSG00000149115	85456	TNKS1BP1	tankyrase 1 binding protein 1	7149				0.43359				0.000844075
ENSG00000174684	11041	B4GAT1	beta-1,4-glucuronyltransferase 1	2007				-0.432847				0.00415179
ENSG00000169902	8460	TPST1	tyrosylprotein sulfotransferase 1	2805				0.432581				0.0468974
ENSG00000113494	5618	PRLR	prolactin receptor	13006				-0.432137				0.00820545
ENSG00000170340	10678	B3GNT2	UDP-GlcNAc:betaGal beta-1,3-N-acetylglucosaminyltransferase 2	2859				0.431936				0.000819764
ENSG00000168291	5162	PDHB	pyruvate dehydrogenase E1 subunit beta	4717				-0.431517				0.000436623
ENSG00000130193	51337	THEM6	thioesterase superfamily member 6	3035				-0.430992				0.00848712
ENSG00000186446	115560	ZNF501	zinc finger protein 501	3910				-0.429998				0.0264713
ENSG00000172345	80765	STARD5	StAR related lipid transfer domain containing 5	6339				0.429541				0.0496976
ENSG00000186594	84981	MIR22HG	MIR22 host gene	3108				0.429156				0.00678651
ENSG00000166897	114794	ELFN2	extracellular leucine rich repeat and fibronectin type III domain containing 2	8791				-0.428779				0.0146562
ENSG00000198804	4512	MT-CO1	mitochondrially encoded cytochrome c oxidase I	1542				-0.428037				0.041914
ENSG00000268858	112268269		novel transcript, antisense to ABHD16B	3082				0.427436				0.0394198
ENSG00000077238	3566	IL4R	interleukin 4 receptor	5884				0.427428				0.00061239
ENSG00000167962	90850	ZNF598	zinc finger protein 598, E3 ubiquitin ligase	4699				0.426648				0.00460374
ENSG00000188549	388115	CCDC9B	coiled-coil domain containing 9B	7482				0.426612				0.0385744
ENSG00000130584	140685	ZBTB46	zinc finger and BTB domain containing 46	7086				0.42551				0.04215
ENSG00000118985	22936	ELL2	elongation factor for RNA polymerase II 2	7108				0.424041				0.000126105
ENSG00000123908	27161	AGO2	argonaute RISC catalytic component 2	15847				0.423809				0.00658902
ENSG00000123612	130399	ACVR1C	activin A receptor type 1C	9054				-0.4224				0.0182368
ENSG00000116852	23046	KIF21B	kinesin family member 21B	12164				0.422098				0.0210484
ENSG00000118276	9331	B4GALT6	beta-1,4-galactosyltransferase 6	5165				0.422077				0.00226878
ENSG00000133275	1455	CSNK1G2	casein kinase 1 gamma 2	3781				0.421695				0.000774709
ENSG00000186007	93273	LEMD1	LEM domain containing 1	1041				-0.421312				0.0478871
ENSG00000171608	5293	PIK3CD	phosphatidylinositol-4,5-bisphosphate 3-kinase catalytic subunit delta	9567				0.421178				0.0412627
ENSG00000156304	57466	SCAF4	SR-related CTD associated factor 4	5977				0.42113				0.00348441
ENSG00000132005	5989	RFX1	regulatory factor X1	5473				0.419225				0.0255544
ENSG00000141524	11322	TMC6	transmembrane channel like 6	12902				0.419018				0.00140692
ENSG00000060140	55359	STYK1	serine/threonine/tyrosine kinase 1	3440				0.418995				0.00637502
ENSG00000163293	152519	NIPAL1	NIPA like domain containing 1	5983				-0.418928				0.00233357
ENSG00000168394	6890	TAP1	transporter 1, ATP binding cassette subfamily B member	4738				0.418409				0.000179707
ENSG00000137699	23650	TRIM29	tripartite motif containing 29	10040				0.418106				0.0210484
ENSG00000139880	64403	CDH24	cadherin 24	3748				0.417861				0.0412578
ENSG00000178927	79415	CYBC1	cytochrome b-245 chaperone 1	8115				0.417213				0.00063006
ENSG00000164690	6469	SHH	sonic hedgehog signaling molecule	5234				0.416208				0.00061239
ENSG00000160072	83858	ATAD3B	ATPase family AAA domain containing 3B	7686				0.415562				0.0247387
ENSG00000181026	64782	AEN	apoptosis enhancing nuclease	5976				0.415499				0.0111641
ENSG00000011132	9546	APBA3	amyloid beta precursor protein binding family A member 3	5596				0.41487				0.00209298
ENSG00000148384	56623	INPP5E	inositol polyphosphate-5-phosphatase E	6847				0.414834				0.0376814
ENSG00000197496	81031	SLC2A10	solute carrier family 2 member 10	4838				-0.414225				0.017255
ENSG00000177666	57104	PNPLA2	patatin like phospholipase domain containing 2	3831				0.413805				0.0299861
ENSG00000137817	56965	PARP6	poly(ADP-ribose) polymerase family member 6	7646				0.413652				0.0461783
ENSG00000079313	57455	REXO1	RNA exonuclease 1 homolog	5579				0.413467				0.0406175
ENSG00000186767	139886	SPIN4	spindlin family member 4	4105				-0.413191				0.0369079
ENSG00000132274	10346	TRIM22	tripartite motif containing 22	12556				0.412058				0.00012791
ENSG00000204397	114769	CARD16	caspase recruitment domain family member 16	1647				0.411747				0.0337081
ENSG00000091073	113878	DTX2	deltex E3 ubiquitin ligase 2	5042				0.411454				0.0174655
ENSG00000127955	2770	GNAI1	G protein subunit alpha i1	24192				-0.41094				0.0013218
ENSG00000096433	3710	ITPR3	inositol 1,4,5-trisphosphate receptor type 3	9870				0.410659				0.0298313
ENSG00000256235	85027	SMIM3	small integral membrane protein 3	1638				-0.410599				0.000685381
ENSG00000166869	63928	CHP2	calcineurin like EF-hand protein 2	1967				-0.410578				0.00968006
ENSG00000198435	441478	NRARP	NOTCH regulated ankyrin repeat protein	2641				0.41023				0.00402736
ENSG00000198763	4536	MT-ND2	mitochondrially encoded NADH:ubiquinone oxidoreductase core subunit 2	1042				-0.409306				0.0205164
ENSG00000113593	23398	PPWD1	peptidylprolyl isomerase domain and WD repeat containing 1	3777				0.409013				0.00511528
ENSG00000137936	8412	BCAR3	BCAR3 adaptor protein, NSP family member	6919				-0.40857				0.000331651
ENSG00000163082	130367	SGPP2	sphingosine-1-phosphate phosphatase 2	4983				0.408264				0.000678559
ENSG00000179134	55095	SAMD4B	sterile alpha motif domain containing 4B	8220				0.408193				0.00809871
ENSG00000081026	260425	MAGI3	membrane associated guanylate kinase, WW and PDZ domain containing 3	8414				-0.408004				9.85895e-05
ENSG00000109790	51088	KLHL5	kelch like family member 5	9168				0.407538				0.000140143
ENSG00000154803	201163	FLCN	folliculin	9786				0.407481				0.0262383
ENSG00000186111	23396	PIP5K1C	phosphatidylinositol-4-phosphate 5-kinase type 1 gamma	7106				0.407085				0.0212546
ENSG00000109220	26511	CHIC2	cysteine rich hydrophobic domain 2	1233				0.406198				0.00310104
ENSG00000104365	3551	IKBKB	inhibitor of nuclear factor kappa B kinase subunit beta	11048				0.40608				0.0368115
ENSG00000141510	7157	TP53	tumor protein p53	5676				0.406048				0.00103598
ENSG00000101849	6907	TBL1X	transducin beta like 1 X-linked	13858				0.405428				0.00533048
ENSG00000101868	5422	POLA1	DNA polymerase alpha 1, catalytic subunit	15547				-0.405228				0.00668428
ENSG00000142875	5567	PRKACB	protein kinase cAMP-activated catalytic subunit beta	6730				-0.404889				0.00666882
ENSG00000120519	84068	SLC10A7	solute carrier family 10 member 7	12495				-0.404821				0.005332
ENSG00000198938	4514	MT-CO3	mitochondrially encoded cytochrome c oxidase III	784				-0.403975				0.0429632
ENSG00000109920	23360	FNBP4	formin binding protein 4	7619				0.403176				0.0462069
ENSG00000164683	23462	HEY1	hes related family bHLH transcription factor with YRPW motif 1	5487				-0.402447				0.0469079
ENSG00000163286	251	ALPG	alkaline phosphatase, germ cell	2492				-0.402252				0.0472006
ENSG00000071794	6596	HLTF	helicase like transcription factor	6024				-0.401843				0.00217589
ENSG00000163006	165055	CCDC138	coiled-coil domain containing 138	5796				-0.401811				0.02939
ENSG00000179862	163732	CITED4	Cbp/p300 interacting transactivator with Glu/Asp rich carboxy-terminal domain 4	1310				0.401594				0.0307314
ENSG00000150907	2308	FOXO1	forkhead box O1	5957				0.401284				0.00577414
ENSG00000119771	114818	KLHL29	kelch like family member 29	11109				0.401277				0.0166576
ENSG00000186073	84529	CDIN1	CDAN1 interacting nuclease 1	9278				-0.401002				0.00404291
ENSG00000197635	1803	DPP4	dipeptidyl peptidase 4	14432				-0.400153				0.00792181
ENSG00000267296	80054	CEBPA-DT	CEBPA divergent transcript	2198				-0.400122				0.0447807
ENSG00000143815	3930	LBR	lamin B receptor	5710				-0.400067				0.000276558
ENSG00000006534	221	ALDH3B1	aldehyde dehydrogenase 3 family member B1	6622				-0.400033				0.00658902
ENSG00000215788	8718	TNFRSF25	TNF receptor superfamily member 25	4263				0.399718				0.0264713
ENSG00000171680	57449	PLEKHG5	pleckstrin homology and RhoGEF domain containing G5	6935				0.399603				0.012403
ENSG00000188112	647024	C6orf132	chromosome 6 open reading frame 132	16183				0.399574				0.0195328
ENSG00000137478	9873	FCHSD2	FCH and double SH3 domains 2	5245				0.399261				0.0158688
ENSG00000196227	63939	FAM217B	family with sequence similarity 217 member B	5373				-0.399237				0.00528598
ENSG00000071054	9448	MAP4K4	mitogen-activated protein kinase kinase kinase kinase 4	11958				0.398231				6.24871e-05
ENSG00000187630	317749	DHRS4L2	dehydrogenase/reductase 4 like 2	2472				-0.397388				0.00300542
ENSG00000089057	9962	SLC23A2	solute carrier family 23 member 2	7526				0.397029				0.000492209
ENSG00000184863	155435	RBM33	RNA binding motif protein 33	13132				0.396636				0.0443356
ENSG00000157240	8321	FZD1	frizzled class receptor 1	6894				-0.395658				0.012928
ENSG00000241878	23761	PISD	phosphatidylserine decarboxylase	4791				0.39523				0.000996322
ENSG00000196756	388796	SNHG17	small nucleolar RNA host gene 17	11905				0.395156				0.005332
ENSG00000205476	317762	CCDC85C	coiled-coil domain containing 85C	17620				0.393719				0.001648
ENSG00000169372	8738	CRADD	CASP2 and RIPK1 domain containing adaptor with death domain	4276				-0.393502				0.0103952
ENSG00000156858	78994	PRR14	proline rich 14	3764				0.393106				0.0253561
ENSG00000136295	80727	TTYH3	tweety family member 3	6094				0.393073				0.0213489
ENSG00000134250	4853	NOTCH2	notch receptor 2	16744				0.393				0.00914644
ENSG00000101417	11264	PXMP4	peroxisomal membrane protein 4	5719				-0.392863				0.00404291
ENSG00000116704	23169	SLC35D1	solute carrier family 35 member D1	6193				-0.392809				0.0013218
ENSG00000146757	168374	ZNF92	zinc finger protein 92	3513				-0.392722				0.00881613
ENSG00000088826	54498	SMOX	spermine oxidase	2946				0.392684				0.00577414
ENSG00000070081	4925	NUCB2	nucleobindin 2	9023				-0.392558				0.019393
ENSG00000163630	132204	SYNPR	synaptoporin	4042				-0.392437				0.0214848
ENSG00000143013	8543	LMO4	LIM domain only 4	5421				-0.39221				0.00324922
ENSG00000137962	9411	ARHGAP29	Rho GTPase activating protein 29	18370				-0.391317				0.000922838
ENSG00000133619	84626	KRBA1	KRAB-A domain containing 1	5337				0.391114				0.0405967
ENSG00000182093	7485	GET1	guided entry of tail-anchored proteins factor 1	8639				-0.391106				0.0109118
ENSG00000144827	55347	ABHD10	abhydrolase domain containing 10, depalmitoylase	3026				-0.390996				0.00256053
ENSG00000171843	4300	MLLT3	MLLT3 super elongation complex subunit	8081				-0.390656				0.00447341
ENSG00000185033	10509	SEMA4B	semaphorin 4B	6995				0.390589				0.00820857
ENSG00000011422	5329	PLAUR	plasminogen activator, urokinase receptor	4457				0.390223				0.00880122
ENSG00000131061	84905	ZNF341	zinc finger protein 341	5575				0.389515				0.0287527
ENSG00000100139	85377	MICALL1	MICAL like 1	7015				0.38848				0.0253932
ENSG00000147419	55246	CCDC25	coiled-coil domain containing 25	4410				-0.388245				0.001772
ENSG00000125850	58495	OVOL2	ovo like zinc finger 2	2203				-0.388086				0.0218109
ENSG00000134324	23175	LPIN1	lipin 1	11861				0.387986				0.0348433
ENSG00000111145	2004	ELK3	ETS transcription factor ELK3	4644				0.387604				0.000568499
ENSG00000140416	7168	TPM1	tropomyosin 1	13765				0.387558				0.000712196
ENSG00000149474	57325	KAT14	lysine acetyltransferase 14	5018				-0.387521				0.00614232
ENSG00000169992	57555	NLGN2	neuroligin 2	5717				0.387425				0.0232658
ENSG00000176532	222171	PRR15	proline rich 15	1956				-0.387098				0.0010951
ENSG00000149532	79869	CPSF7	cleavage and polyadenylation specific factor 7	6036				0.386619				0.0183838
ENSG00000197162	146540	ZNF785	zinc finger protein 785	4950				0.386274				0.0461783
ENSG00000157796	57728	WDR19	WD repeat domain 19	8773				0.386046				0.020617
ENSG00000086300	29887	SNX10	sorting nexin 10	9556				-0.385835				0.0259628
ENSG00000131910	8431	NR0B2	nuclear receptor subfamily 0 group B member 2	1165				-0.385057				0.00689922
ENSG00000066230	6550	SLC9A3	solute carrier family 9 member A3	5754				0.384632				0.0166863
ENSG00000175505	23529	CLCF1	cardiotrophin like cytokine factor 1	1836				0.384141				0.0315169
ENSG00000158545	124245	ZC3H18	zinc finger CCCH-type containing 18	8624				0.384012				0.000503272
ENSG00000188313	5359	PLSCR1	phospholipid scramblase 1	4332				0.383703				0.000132908
ENSG00000167106	399665	FAM102A	family with sequence similarity 102 member A	6573				0.383566				0.00459147
ENSG00000116871	55700	MAP7D1	MAP7 domain containing 1	5271				0.383491				0.00285329
ENSG00000235750	9674	KIAA0040	KIAA0040	4767				0.383104				0.00305816
ENSG00000089127	4938	OAS1	2'-5'-oligoadenylate synthetase 1	13021				0.382777				0.00596299
ENSG00000109065	26151	NAT9	N-acetyltransferase 9 (putative)	4067				0.382046				0.000634206
ENSG00000135378	79056	PRRG4	proline rich and Gla domain 4	5543				0.381852				0.00241147
ENSG00000069275	64710	NUCKS1	nuclear casein kinase and cyclin dependent kinase substrate 1	6449				-0.381371				0.00063006
ENSG00000149218	23052	ENDOD1	endonuclease domain containing 1	4651				-0.380919				0.00806299
ENSG00000105514	9545	RAB3D	RAB3D, member RAS oncogene family	4384				-0.380482				0.000274882
ENSG00000105339	22898	DENND3	DENN domain containing 3	14693				0.380367				0.0282458
ENSG00000172296	55304	SPTLC3	serine palmitoyltransferase long chain base subunit 3	8527				-0.380208				0.0112903
ENSG00000159167	6781	STC1	stanniocalcin 1	4134				-0.380161				0.00177221
ENSG00000145103	286676	ILDR1	immunoglobulin like domain containing receptor 1	2995				-0.379966				0.00841327
ENSG00000094804	990	CDC6	cell division cycle 6	5311				-0.379904				0.0299962
ENSG00000128311	7263	TST	thiosulfate sulfurtransferase	1877				-0.379778				0.0176505
ENSG00000164038	133308	SLC9B2	solute carrier family 9 member B2	8611				0.379025				0.00371429
ENSG00000117543	51611	DPH5	diphthamide biosynthesis 5	5951				-0.379011				0.02939
ENSG00000135763	9816	URB2	URB2 ribosome biogenesis homolog	5989				0.379009				0.0143299
ENSG00000196781	7088	TLE1	TLE family member 1, transcriptional corepressor	5257				0.3789				0.00511528
ENSG00000112242	1871	E2F3	E2F transcription factor 3	5190				0.378554				0.00135742
ENSG00000178922	81888	HYI	hydroxypyruvate isomerase (putative)	2754				0.378475				0.0283491
ENSG00000168961	3965	LGALS9	galectin 9	5714				0.378247				0.00158765
ENSG00000106541	10551	AGR2	anterior gradient 2, protein disulphide isomerase family member	2764				-0.378219				0.00658902
ENSG00000245848	1050	CEBPA	CCAAT enhancer binding protein alpha	2601				-0.378152				0.0426394
ENSG00000168404	197259	MLKL	mixed lineage kinase domain like pseudokinase	5692				0.377991				0.030359
ENSG00000089775	7597	ZBTB25	zinc finger and BTB domain containing 25	12222				0.377907				0.0412627
ENSG00000116717	1647	GADD45A	growth arrest and DNA damage inducible alpha	1925				-0.376864				0.0180888
ENSG00000182795	79098	C1orf116	chromosome 1 open reading frame 116	5501				-0.376397				0.000497874
ENSG00000016402	53832	IL20RA	interleukin 20 receptor subunit alpha	4730				-0.376336				0.00381694
ENSG00000028137	7133	TNFRSF1B	TNF receptor superfamily member 1B	3778				0.376234				0.00236435
ENSG00000125703	84938	ATG4C	autophagy related 4C cysteine peptidase	3116				-0.376116				0.0330217
ENSG00000070785	8891	EIF2B3	eukaryotic translation initiation factor 2B subunit gamma	3411				-0.375499				0.020617
ENSG00000103460	27324	TOX3	TOX high mobility group box family member 3	6754				0.375426				0.00605176
ENSG00000213923	1454	CSNK1E	casein kinase 1 epsilon	7098				0.375111				0.00327303
ENSG00000130962	5638	PRRG1	proline rich and Gla domain 1	6143				0.375028				0.000476633
ENSG00000007384	64285	RHBDF1	rhomboid 5 homolog 1	4914				0.375021				0.00859592
ENSG00000138030	3795	KHK	ketohexokinase	3050				-0.374389				0.0309126
ENSG00000101236	11237	RNF24	ring finger protein 24	7644				0.374095				0.00407081
ENSG00000106665	7461	CLIP2	CAP-Gly domain containing linker protein 2	7375				0.373999				0.00402419
ENSG00000181523	6448	SGSH	N-sulfoglucosamine sulfohydrolase	6661				0.373799				0.0109118
ENSG00000099331	4650	MYO9B	myosin IXB	9952				0.373726				0.0246643
ENSG00000173597	27284	SULT1B1	sulfotransferase family 1B member 1	7259				-0.373699				0.0472006
ENSG00000176928	51301	GCNT4	glucosaminyl (N-acetyl) transferase 4	5884				-0.373473				0.0235798
ENSG00000120262	80129	CCDC170	coiled-coil domain containing 170	5432				-0.373321				0.0478871
ENSG00000174136	285704	RGMB	repulsive guidance molecule BMP co-receptor b	6643				0.373314				0.00412042
ENSG00000152642	23171	GPD1L	glycerol-3-phosphate dehydrogenase 1 like	4697				-0.373123				0.00407081
ENSG00000105556	54531	MIER2	MIER family member 2	3810				0.372456				0.0223635
ENSG00000196998	11152	WDR45	WD repeat domain 45	4691				0.372377				0.0191515
ENSG00000156787	93594	TBC1D31	TBC1 domain family member 31	8609				-0.371957				0.0463138
ENSG00000187764	10507	SEMA4D	semaphorin 4D	14160				0.371426				0.0231454
ENSG00000152229	9050	PSTPIP2	proline-serine-threonine phosphatase interacting protein 2	4120				0.371311				0.00699169
ENSG00000054277	23596	OPN3	opsin 3	3724				-0.370331				0.00961381
ENSG00000111252	10019	SH2B3	SH2B adaptor protein 3	5707				0.37003				0.0175889
ENSG00000168062	116071	BATF2	basic leucine zipper ATF-like transcription factor 2	2815				0.369951				0.0191515
ENSG00000152778	24138	IFIT5	interferon induced protein with tetratricopeptide repeats 5	4369				0.369505				0.012958
ENSG00000140577	64784	CRTC3	CREB regulated transcription coactivator 3	10816				0.36934				0.010029
ENSG00000198780	26049	FAM169A	family with sequence similarity 169 member A	6875				-0.369145				0.0181588
ENSG00000165023	54769	DIRAS2	DIRAS family GTPase 2	4443				-0.368812				0.000485716
ENSG00000172340	8801	SUCLG2	succinate-CoA ligase GDP-forming subunit beta	3088				-0.368726				0.00291398
ENSG00000053371	8574	AKR7A2	aldo-keto reductase family 7 member A2	1779				-0.368408				0.034208
ENSG00000126461	58506	SCAF1	SR-related CTD associated factor 1	4464				0.367591				0.0167759
ENSG00000072134	22905	EPN2	epsin 2	8492				0.367552				0.01483
ENSG00000198899	4508	MT-ATP6	mitochondrially encoded ATP synthase membrane subunit 6	681				-0.367128				0.0315632
ENSG00000139044	283358	B4GALNT3	beta-1,4-N-acetyl-galactosaminyltransferase 3	7292				0.366978				0.00280879
ENSG00000140284	11001	SLC27A2	solute carrier family 27 member 2	2792				-0.366634				0.0151835
ENSG00000131711	4131	MAP1B	microtubule associated protein 1B	12540				0.366214				0.0209966
ENSG00000103042	55238	SLC38A7	solute carrier family 38 member 7	6657				0.366033				0.00431369
ENSG00000143363	58497	PRUNE1	prune exopolyphosphatase 1	3156				-0.365345				0.000492209
ENSG00000156050	145483	FAM161B	FAM161 centrosomal protein B	5087				-0.365047				0.0461783
ENSG00000168350	123099	DEGS2	delta 4-desaturase, sphingolipid 2	3948				-0.364914				0.00660121
ENSG00000196367	8295	TRRAP	transformation/transcription domain associated protein	19972				0.364756				0.0390097
ENSG00000050820	9564	BCAR1	BCAR1 scaffold protein, Cas family member	9199				0.364578				0.00485056
ENSG00000197128	400720	ZNF772	zinc finger protein 772	6096				-0.363911				0.0244234
ENSG00000143756	23219	FBXO28	F-box protein 28	6020				0.363628				0.000409396
ENSG00000109084	27346	TMEM97	transmembrane protein 97	2929				-0.363469				0.00778141
ENSG00000011451	58525	WIZ	WIZ zinc finger	10037				0.363383				0.028914
ENSG00000100445	56948	SDR39U1	short chain dehydrogenase/reductase family 39U member 1	3072				0.363311				0.0138568
ENSG00000103381	55313	CPPED1	calcineurin like phosphoesterase domain containing 1	6354				-0.363242				0.00569941
ENSG00000164741	10395	DLC1	DLC1 Rho GTPase activating protein	12794				0.363194				0.0109116
ENSG00000116120	10056	FARSB	phenylalanyl-tRNA synthetase subunit beta	6761				-0.362531				0.0111641
ENSG00000135919	5270	SERPINE2	serpin family E member 2	8957				-0.362217				0.043559
ENSG00000140057	122481	AK7	adenylate kinase 7	4984				-0.361641				0.0428424
ENSG00000162989	3760	KCNJ3	potassium inwardly rectifying channel subfamily J member 3	4907				-0.361217				0.0268841
ENSG00000104408	3646	EIF3E	eukaryotic translation initiation factor 3 subunit E	37761				-0.360662				0.00923175
ENSG00000126456	3661	IRF3	interferon regulatory factor 3	3794				0.359821				0.0210435
ENSG00000271447	79148	MMP28	matrix metallopeptidase 28	3190				-0.359079				0.0337451
ENSG00000116353	51102	MECR	mitochondrial trans-2-enoyl-CoA reductase	4138				-0.359073				0.0176662
ENSG00000090061	8812	CCNK	cyclin K	8220				0.358934				0.0461783
ENSG00000077152	29089	UBE2T	ubiquitin conjugating enzyme E2 T	1930				-0.358744				0.0388778
ENSG00000173041	340252	ZNF680	zinc finger protein 680	5561				-0.358372				0.034446
ENSG00000188266	123688	HYKK	hydroxylysine kinase	5707				-0.358157				0.020617
ENSG00000049239	9563	H6PD	hexose-6-phosphate dehydrogenase/glucose 1-dehydrogenase	9322				0.357875				0.0116449
ENSG00000148444	23412	COMMD3	COMM domain containing 3	2903				0.357361				0.0312374
ENSG00000198498	55319	TMA16	translation machinery associated 16 homolog	3406				-0.357226				0.0201345
ENSG00000214655	23053	ZSWIM8	zinc finger SWIM-type containing 8	7929				0.357078				0.017247
ENSG00000161048	222236	NAPEPLD	N-acyl phosphatidylethanolamine phospholipase D	7561				-0.356902				0.00551895
ENSG00000167325	6240	RRM1	ribonucleotide reductase catalytic subunit M1	4233				-0.356843				0.0078703
ENSG00000174607	7368	UGT8	UDP glycosyltransferase 8	4385				-0.356325				0.00258793
ENSG00000198668	801	CALM1	calmodulin 1	7833				-0.356323				0.00637274
ENSG00000001460	90529	STPG1	sperm tail PG-rich repeat containing 1	8511				-0.356271				0.011649
ENSG00000133935	11161	ERG28	ergosterol biosynthesis 28 homolog	2320				-0.35617				0.00163236
ENSG00000125848	23767	FLRT3	fibronectin leucine rich transmembrane protein 3	5191				0.355873				0.0160659
ENSG00000139168	85437	ZCRB1	zinc finger CCHC-type and RNA binding motif containing 1	9545				-0.355276				0.00810836
ENSG00000167720	63826	SRR	serine racemase	3252				-0.355256				0.0235798
ENSG00000141994	56931	DUS3L	dihydrouridine synthase 3 like	3629				0.355242				0.0215707
ENSG00000203485	64423	INF2	inverted formin 2	13627				0.355062				0.0496319
ENSG00000112304	55856	ACOT13	acyl-CoA thioesterase 13	4394				-0.354847				0.0151466
ENSG00000109670	55294	FBXW7	F-box and WD repeat domain containing 7	10979				0.354628				0.00145733
ENSG00000185800	1762	DMWD	DM1 locus, WD repeat containing	5701				0.354591				0.0185546
ENSG00000187288	63924	CIDEC	cell death inducing DFFA like effector c	1960				-0.3543				0.0367021
ENSG00000155846	133522	PPARGC1B	PPARG coactivator 1 beta	12889				0.353912				0.0255488
ENSG00000116977	3964	LGALS8	galectin 8	9462				0.35251				0.000306336
ENSG00000151364	65987	KCTD14	potassium channel tetramerization domain containing 14	1899				-0.352115				0.0187838
ENSG00000166821	8800	PEX11A	peroxisomal biogenesis factor 11 alpha	3171				-0.351648				0.00297045
ENSG00000204946	100289678	ZNF783	zinc finger protein 783	6723				0.351447				0.025858
ENSG00000160803	56893	UBQLN4	ubiquilin 4	3884				0.350919				0.00374801
ENSG00000074695	3998	LMAN1	lectin, mannose binding 1	6070				-0.350897				0.00384653
ENSG00000255529	81488	POLR2M	RNA polymerase II subunit M	6508				-0.350416				0.00414199
ENSG00000205133	286144	TRIQK	triple QxxK/R motif containing	6721				-0.349996				0.0240278
ENSG00000104973	81857	MED25	mediator complex subunit 25	7683				0.349859				0.0307314
ENSG00000187239	23048	FNBP1	formin binding protein 1	6600				0.349278				0.0458608
ENSG00000215256	55449	DHRS4-AS1	DHRS4 antisense RNA 1	8459				-0.349251				0.000306336
ENSG00000157483	4643	MYO1E	myosin IE	9077				0.34902				0.000363745
ENSG00000119950	4601	MXI1	MAX interactor 1, dimerization protein	5907				-0.348768				0.0025973
ENSG00000100316	6122	RPL3	ribosomal protein L3	4710				-0.34874				0.0293102
ENSG00000131773	10656	KHDRBS3	KH RNA binding domain containing, signal transduction associated 3	8646				0.348676				0.0299962
ENSG00000184584	340061	STING1	stimulator of interferon response cGAMP interactor 1	4798				0.348556				0.0203237
ENSG00000163975	4241	MELTF	melanotransferrin	14808				0.34826				0.0285431
ENSG00000167378	126298	IRGQ	immunity related GTPase Q	9870				0.348062				0.0232658
ENSG00000089639	51291	GMIP	GEM interacting protein	3730				0.347897				0.00704254
ENSG00000139428	326625	MMAB	metabolism of cobalamin associated B	6018				-0.347471				0.000785751
ENSG00000185404	93349	SP140L	SP140 nuclear body protein like	5650				0.347169				0.00124892
ENSG00000060138	8531	YBX3	Y-box binding protein 3	8621				0.34703				0.000922838
ENSG00000092871	117584	RFFL	ring finger and FYVE like domain containing E3 ubiquitin protein ligase	8367				0.34698				0.0108549
ENSG00000166889	219988	PATL1	PAT1 homolog 1, processing body mRNA decay factor	4335				0.34677				0.00793561
ENSG00000171792	83695	RHNO1	RAD9-HUS1-RAD1 interacting nuclear orphan 1	2644				-0.346745				0.00845493
ENSG00000140691	79798	ARMC5	armadillo repeat containing 5	5545				0.34664				0.00485056
ENSG00000100336	80832	APOL4	apolipoprotein L4	4420				0.346508				0.0190103
ENSG00000109118	57649	PHF12	PHD finger protein 12	12227				0.345825				0.0345563
ENSG00000138496	83666	PARP9	poly(ADP-ribose) polymerase family member 9	8938				0.345816				0.00132729
ENSG00000173848	10276	NET1	neuroepithelial cell transforming 1	4762				-0.345559				0.00722238
ENSG00000040199	23035	PHLPP2	PH domain and leucine rich repeat protein phosphatase 2	12493				0.345413				0.00436381
ENSG00000115364	9801	MRPL19	mitochondrial ribosomal protein L19	8947				-0.345064				0.00859521
ENSG00000188993	339977	LRRC66	leucine rich repeat containing 66	3437				-0.344258				0.0291597
ENSG00000182957	221178	SPATA13	spermatogenesis associated 13	9944				0.344157				0.0176662
ENSG00000118322	23120	ATP10B	ATPase phospholipid transporting 10B (putative)	11310				0.344099				0.00239788
ENSG00000151929	9531	BAG3	BAG cochaperone 3	2737				0.343834				0.00551895
ENSG00000160606	116238	TLCD1	TLC domain containing 1	1336				-0.343608				0.0285109
ENSG00000070526	55808	ST6GALNAC1	ST6 N-acetylgalactosaminide alpha-2,6-sialyltransferase 1	3396				-0.343552				0.00175848
ENSG00000101246	10139	ARFRP1	ADP ribosylation factor related protein 1	7627				0.343403				0.0183603
ENSG00000117697	25936	NSL1	NSL1 component of MIS12 kinetochore complex	13867				-0.343311				0.0227981
ENSG00000162415	57643	ZSWIM5	zinc finger SWIM-type containing 5	6095				-0.342968				0.0176662
ENSG00000158966	57685	CACHD1	cache domain containing 1	7022				0.342903				0.0343834
ENSG00000169288	65008	MRPL1	mitochondrial ribosomal protein L1	1628				-0.342767				0.0333408
ENSG00000120437	39	ACAT2	acetyl-CoA acetyltransferase 2	2639				-0.34268				0.00731027
ENSG00000125447	23163	GGA3	golgi associated, gamma adaptin ear containing, ARF binding protein 3	6467				0.342654				0.0417691
ENSG00000143217	81607	NECTIN4	nectin cell adhesion molecule 4	3458				0.342607				0.00193005
ENSG00000115129	9540	TP53I3	tumor protein p53 inducible protein 3	2312				0.342501				0.00956776
ENSG00000113161	3156	HMGCR	3-hydroxy-3-methylglutaryl-CoA reductase	10125				-0.342358				0.00460374
ENSG00000136159	55270	NUDT15	nudix hydrolase 15	1938				-0.341952				0.00526834
ENSG00000232956	285958	SNHG15	small nucleolar RNA host gene 15	3943				0.341925				0.0301288
ENSG00000135148	10906	TRAFD1	TRAF-type zinc finger domain containing 1	3898				0.341648				0.000426963
ENSG00000144485	55502	HES6	hes family bHLH transcription factor 6	1954				-0.341618				0.012958
ENSG00000049167	1161	ERCC8	ERCC excision repair 8, CSA ubiquitin ligase complex subunit	26458				-0.341503				0.0183925
ENSG00000108528	8402	SLC25A11	solute carrier family 25 member 11	2471				-0.341427				0.00702703
ENSG00000005882	5164	PDK2	pyruvate dehydrogenase kinase 2	5471				-0.341186				0.0104546
ENSG00000128272	468	ATF4	activating transcription factor 4	2613				0.341059				0.00250161
ENSG00000038358	23644	EDC4	enhancer of mRNA decapping 4	6140				0.341028				0.0398717
ENSG00000137965	10561	IFI44	interferon induced protein 44	2038				0.340878				0.0461783
ENSG00000112357	5191	PEX7	peroxisomal biogenesis factor 7	3409				-0.340757				0.0116365
ENSG00000140044	122953	JDP2	Jun dimerization protein 2	6259				-0.340433				0.00800704
ENSG00000105963	11033	ADAP1	ArfGAP with dual PH domains 1	5063				-0.340398				0.00778141
ENSG00000169871	81844	TRIM56	tripartite motif containing 56	11131				0.340294				0.0362715
ENSG00000102743	10166	SLC25A15	solute carrier family 25 member 15	4186				-0.340087				0.0425533
ENSG00000099364	54620	FBXL19	F-box and leucine rich repeat protein 19	4865				0.339577				0.00961572
ENSG00000137720	64776	C11orf1	chromosome 11 open reading frame 1	3514				-0.339513				0.0417308
ENSG00000145545	6715	SRD5A1	steroid 5 alpha-reductase 1	7631				-0.339401				0.00789382
ENSG00000139579	79035	NABP2	nucleic acid binding protein 2	2201				-0.339009				0.014066
ENSG00000127481	23352	UBR4	ubiquitin protein ligase E3 component n-recognin 4	24661				0.338845				0.0464933
ENSG00000178750	415117	STX19	syntaxin 19	1149				-0.338001				0.031403
ENSG00000137135	84904	ARHGEF39	Rho guanine nucleotide exchange factor 39	6405				-0.337838				0.0472006
ENSG00000114805	23007	PLCH1	phospholipase C eta 1	7177				-0.337799				0.00802781
ENSG00000116273	148479	PHF13	PHD finger protein 13	3632				0.337729				0.005332
ENSG00000168758	54910	SEMA4C	semaphorin 4C	6264				0.336879				0.0114169
ENSG00000080031	5794	PTPRH	protein tyrosine phosphatase receptor type H	4345				0.336781				0.00547667
ENSG00000166888	6778	STAT6	signal transducer and activator of transcription 6	7298				0.33592				0.00706921
ENSG00000135631	26056	RAB11FIP5	RAB11 family interacting protein 5	7058				0.335673				0.00060662
ENSG00000119953	10285	SMNDC1	survival motor neuron domain containing 1	5404				0.334878				0.0309935
ENSG00000058668	493	ATP2B4	ATPase plasma membrane Ca2+ transporting 4	9495				0.334356				0.00374011
ENSG00000106688	6505	SLC1A1	solute carrier family 1 member 1	3974				-0.334315				0.0105749
ENSG00000076641	55824	PAG1	phosphoprotein membrane anchor with glycosphingolipid microdomains 1	11023				-0.334154				0.0343834
ENSG00000133112	7178	TPT1	tumor protein, translationally-controlled 1	7183				-0.33406				0.0279749
ENSG00000065717	7089	TLE2	TLE family member 2, transcriptional corepressor	4150				0.333303				0.0495531
ENSG00000149929	8479	HIRIP3	HIRA interacting protein 3	3560				-0.333229				0.0466453
ENSG00000196139	8644	AKR1C3	aldo-keto reductase family 1 member C3	3911				-0.333118				0.0364538
ENSG00000079459	2222	FDFT1	farnesyl-diphosphate farnesyltransferase 1	5197				-0.332919				0.00565199
ENSG00000172818	5017	OVOL1	ovo like transcriptional repressor 1	3803				-0.332916				0.00544023
ENSG00000122376	54537	SHLD2	shieldin complex subunit 2	4239				-0.332509				0.0025973
ENSG00000110092	595	CCND1	cyclin D1	4761				-0.33249				0.00563919
ENSG00000142937	6202	RPS8	ribosomal protein S8	2781				-0.332446				0.0367585
ENSG00000064199	53340	SPA17	sperm autoantigenic protein 17	5159				-0.332314				0.0475553
ENSG00000198712	4513	MT-CO2	mitochondrially encoded cytochrome c oxidase II	684				-0.332302				0.0492402
ENSG00000183048	1468	SLC25A10	solute carrier family 25 member 10	2621				-0.332221				0.0155352
ENSG00000163322	84142	ABRAXAS1	abraxas 1, BRCA1 A complex subunit	7699				-0.331941				0.0394388
ENSG00000204344	8859	STK19	serine/threonine kinase 19	3954				0.331931				0.0289745
ENSG00000196659	150737	TTC30B	tetratricopeptide repeat domain 30B	3799				-0.331612				0.00722216
ENSG00000110395	867	CBL	Cbl proto-oncogene	11718				0.330678				0.0416157
ENSG00000184454	400746	NCMAP	non-compact myelin associated protein	4146				0.330087				0.00279884
ENSG00000205903	100131017	ZNF316	zinc finger protein 316	7662				0.330009				0.0461783
ENSG00000197863	388536	ZNF790	zinc finger protein 790	3854				-0.329997				0.0260979
ENSG00000103540	9738	CCP110	centriolar coiled-coil protein 110	11313				0.329866				0.0186032
ENSG00000153922	1105	CHD1	chromodomain helicase DNA binding protein 1	10487				0.329812				0.000806677
ENSG00000169562	2705	GJB1	gap junction protein beta 1	4654				-0.329075				0.0281617
ENSG00000169903	7104	TM4SF4	transmembrane 4 L six family member 4	1530				-0.32905				0.0285727
ENSG00000104341	55353	LAPTM4B	lysosomal protein transmembrane 4 beta	3197				-0.32895				0.0184465
ENSG00000170417	130827	TMEM182	transmembrane protein 182	6084				-0.328857				0.0123337
ENSG00000235269	105370503	LINC02331	long intergenic non-protein coding RNA 2331	2312				-0.328847				0.00954559
ENSG00000124767	2739	GLO1	glyoxalase I	2356				-0.328769				0.0105749
ENSG00000176920	2524	FUT2	fucosyltransferase 2	3381				0.328763				0.0018387
ENSG00000122884	5033	P4HA1	prolyl 4-hydroxylase subunit alpha 1	3093				-0.328475				0.0182368
ENSG00000132170	5468	PPARG	peroxisome proliferator activated receptor gamma	11981				-0.328435				0.00316716
ENSG00000134258	79679	VTCN1	V-set domain containing T cell activation inhibitor 1	3027				-0.327399				0.0182368
ENSG00000153130	60592	SCOC	short coiled-coil protein	6296				-0.32721				0.00291398
ENSG00000167470	90007	MIDN	midnolin	4513				0.327197				0.0181588
ENSG00000137547	29088	MRPL15	mitochondrial ribosomal protein L15	1773				-0.327006				0.0282659
ENSG00000078269	8871	SYNJ2	synaptojanin 2	12517				0.32691				0.00457951
ENSG00000154059	55364	IMPACT	impact RWD domain protein	4896				-0.326887				0.0090286
ENSG00000186866	23275	POFUT2	protein O-fucosyltransferase 2	5862				0.32677				0.0223388
ENSG00000163349	204851	HIPK1	homeodomain interacting protein kinase 1	9148				0.326616				0.00138891
ENSG00000165650	118987	PDZD8	PDZ domain containing 8	9854				0.326448				0.00100247
ENSG00000155660	9601	PDIA4	protein disulfide isomerase family A member 4	3298				-0.326376				0.0422731
ENSG00000076826	57662	CAMSAP3	calmodulin regulated spectrin associated protein family member 3	4884				0.325959				0.0223783
ENSG00000160741	200186	CRTC2	CREB regulated transcription coactivator 2	3602				0.325822				0.0207996
ENSG00000187210	2650	GCNT1	glucosaminyl (N-acetyl) transferase 1	9251				-0.325571				0.00489147
ENSG00000256043	1519	CTSO	cathepsin O	7908				-0.324988				0.0150155
ENSG00000068784	55133	SRBD1	S1 RNA binding domain 1	5045				-0.32486				0.0111212
ENSG00000072121	23503	ZFYVE26	zinc finger FYVE-type containing 26	15884				0.32461				0.0323838
ENSG00000129480	112487	DTD2	D-aminoacyl-tRNA deacylase 2	2967				-0.324563				0.0456135
ENSG00000137575	6386	SDCBP	syndecan binding protein	4777				0.324231				0.00822404
ENSG00000196372	79754	ASB13	ankyrin repeat and SOCS box containing 13	3003				-0.32415				0.00301379
ENSG00000186687	90624	LYRM7	LYR motif containing 7	6219				-0.324036				0.0113839
ENSG00000002587	9957	HS3ST1	heparan sulfate-glucosamine 3-sulfotransferase 1	7435				0.323691				0.00217327
ENSG00000185483	4919	ROR1	receptor tyrosine kinase like orphan receptor 1	6718				-0.323509				0.0168432
ENSG00000115365	10314	LANCL1	LanC like 1	5254				-0.323409				0.00209765
ENSG00000111907	7164	TPD52L1	TPD52 like 1	7595				-0.323409				0.0138106
ENSG00000169047	3667	IRS1	insulin receptor substrate 1	10019				0.32317				0.00466351
ENSG00000151612	152485	ZNF827	zinc finger protein 827	19123				0.32315				0.0434347
ENSG00000116574	58480	RHOU	ras homolog family member U	3965				-0.323073				0.012958
ENSG00000100813	22985	ACIN1	apoptotic chromatin condensation inducer 1	9110				0.32286				0.0104942
ENSG00000151883	79668	PARP8	poly(ADP-ribose) polymerase family member 8	10104				0.322752				0.00307857
ENSG00000151332	51562	MBIP	MAP3K12 binding inhibitory protein 1	3422				-0.322625				0.0114293
ENSG00000146950	357	SHROOM2	shroom family member 2	8218				0.322333				0.0170143
ENSG00000132561	4147	MATN2	matrilin 2	6941				-0.32229				0.0074265
ENSG00000114993	6242	RTKN	rhotekin	5191				0.321853				0.00466351
ENSG00000167716	124997	WDR81	WD repeat domain 81	8086				0.321736				0.0171389
ENSG00000137960	54810	GIPC2	GIPC PDZ domain containing family member 2	3904				-0.321714				0.00625785
ENSG00000189221	4128	MAOA	monoamine oxidase A	13010				-0.32157				0.0020816
ENSG00000162244	6159	RPL29	ribosomal protein L29	2011				-0.321529				0.0493422
ENSG00000197442	4217	MAP3K5	mitogen-activated protein kinase kinase kinase 5	5716				-0.321472				0.0125275
ENSG00000179387	255520	ELMOD2	ELMO domain containing 2	6617				-0.321471				0.00426897
ENSG00000138363	471	ATIC	5-aminoimidazole-4-carboxamide ribonucleotide formyltransferase/IMP cyclohydrolase	3789				-0.321317				0.0201787
ENSG00000102178	8266	UBL4A	ubiquitin like 4A	2575				-0.321161				0.0163845
ENSG00000184117	8508	NIPSNAP1	nipsnap homolog 1	2983				-0.320967				0.00485056
ENSG00000027001	4285	MIPEP	mitochondrial intermediate peptidase	3388				-0.320911				0.0210348
ENSG00000131981	3958	LGALS3	galectin 3	2199				-0.320632				0.00645963
ENSG00000154447	57630	SH3RF1	SH3 domain containing ring finger 1	5472				0.3204				0.00338618
ENSG00000096872	80173	IFT74	intraflagellar transport 74	7277				-0.32025				0.0226647
ENSG00000152404	143884	CWF19L2	CWF19 like cell cycle control factor 2	3547				-0.320241				0.0436336
ENSG00000064763	55711	FAR2	fatty acyl-CoA reductase 2	13684				-0.320209				0.0226647
ENSG00000165475	51084	CRYL1	crystallin lambda 1	4327				-0.320013				0.00348441
ENSG00000058804	55706	NDC1	NDC1 transmembrane nucleoporin	4720				-0.319863				0.0176662
ENSG00000156232	123720	WHAMM	WASP homolog associated with actin, golgi membranes and microtubules	5123				0.319804				0.0160197
ENSG00000135373	26298	EHF	ETS homologous factor	6617				0.319692				0.00187797
ENSG00000171105	3643	INSR	insulin receptor	10831				0.319472				0.00582005
ENSG00000052802	6307	MSMO1	methylsterol monooxygenase 1	2852				-0.319297				0.0119027
ENSG00000172086	51315	KRCC1	lysine rich coiled-coil 1	2028				-0.319145				0.00246115
ENSG00000111846	2651	GCNT2	glucosaminyl (N-acetyl) transferase 2 (I blood group)	9210				-0.319055				0.00735488
ENSG00000163683	201895	SMIM14	small integral membrane protein 14	6527				-0.318884				0.00291398
ENSG00000164187	92255	LMBRD2	LMBR1 domain containing 2	8352				-0.318757				0.0196031
ENSG00000115884	6382	SDC1	syndecan 1	3613				-0.318446				0.0158413
ENSG00000075426	2355	FOSL2	FOS like 2, AP-1 transcription factor subunit	7162				0.318315				0.00132729
ENSG00000168792	116236	ABHD15	abhydrolase domain containing 15	3492				-0.318245				0.00395102
ENSG00000180964	90843	TCEAL8	transcription elongation factor A like 8	1211				-0.317881				0.0239373
ENSG00000168803	161823	ADAL	adenosine deaminase like	5734				-0.317808				0.0395166
ENSG00000181350	388341	LRRC75A	leucine rich repeat containing 75A	3735				-0.317272				0.0210077
ENSG00000142961	148932	MOB3C	MOB kinase activator 3C	5832				0.317232				0.005332
ENSG00000136810	7295	TXN	thioredoxin	1010				-0.317083				0.026247
ENSG00000134146	89978	DPH6	diphthamine biosynthesis 6	9347				-0.316438				0.048462
ENSG00000105281	6510	SLC1A5	solute carrier family 1 member 5	3332				-0.316438				0.0477288
ENSG00000136514	64108	RTP4	receptor transporter protein 4	1501				0.316378				0.034446
ENSG00000142541	23521	RPL13A	ribosomal protein L13a	3228				-0.316354				0.0478871
ENSG00000169193	90693	CCDC126	coiled-coil domain containing 126	3547				-0.316223				0.0329631
ENSG00000164080	23132	RAD54L2	RAD54 like 2	12121				0.315958				0.0133953
ENSG00000146376	93663	ARHGAP18	Rho GTPase activating protein 18	4592				-0.315448				0.0232658
ENSG00000275183	94059	LENG9	leukocyte receptor cluster member 9	2047				0.315445				0.042227
ENSG00000154370	81559	TRIM11	tripartite motif containing 11	8488				0.31543				0.00209298
ENSG00000075188	79023	NUP37	nucleoporin 37	3488				-0.315254				0.020754
ENSG00000104907	55621	TRMT1	tRNA methyltransferase 1	3364				0.315147				0.0488233
ENSG00000100034	9647	PPM1F	protein phosphatase, Mg2+/Mn2+ dependent 1F	10089				0.314867				0.0226784
ENSG00000166348	159195	USP54	ubiquitin specific peptidase 54	10338				0.314618				0.0048841
ENSG00000107938	26098	EDRF1	erythroid differentiation regulatory factor 1	7741				0.314464				0.0367305
ENSG00000097021	11332	ACOT7	acyl-CoA thioesterase 7	3500				-0.314247				0.0390046
ENSG00000144746	10550	ARL6IP5	ADP ribosylation factor like GTPase 6 interacting protein 5	2555				-0.313978				0.0135102
ENSG00000164823	734	OSGIN2	oxidative stress induced growth inhibitor family member 2	4655				-0.313973				0.0209149
ENSG00000129219	5338	PLD2	phospholipase D2	4832				0.313855				0.046275
ENSG00000273559	54883	CWC25	CWC25 spliceosome associated protein homolog	3715				0.31355				0.020662
ENSG00000242802	9907	AP5Z1	adaptor related protein complex 5 subunit zeta 1	8398				0.313305				0.0210367
ENSG00000114686	11222	MRPL3	mitochondrial ribosomal protein L3	2715				-0.313028				0.0422878
ENSG00000175874	200407	CREG2	cellular repressor of E1A stimulated genes 2	7059				-0.312646				0.0494358
ENSG00000197013	353088	ZNF429	zinc finger protein 429	7571				-0.312563				0.0390553
ENSG00000169221	26000	TBC1D10B	TBC1 domain family member 10B	6929				0.312472				0.0264401
ENSG00000138629	84993	UBL7	ubiquitin like 7	1885				-0.312402				0.0286069
ENSG00000089157	6175	RPLP0	ribosomal protein lateral stalk subunit P0	3988				-0.312374				0.0446659
ENSG00000132002	3337	DNAJB1	DnaJ heat shock protein family (Hsp40) member B1	8188				0.312019				0.0282458
ENSG00000178966	80010	RMI1	RecQ mediated genome instability 1	3420				-0.312007				0.0282458
ENSG00000092421	57556	SEMA6A	semaphorin 6A	10906				0.31194				0.0309126
ENSG00000101577	9663	LPIN2	lipin 2	7375				0.311888				0.000659451
ENSG00000173137	203054	ADCK5	aarF domain containing kinase 5	2742				0.311042				0.0445089
ENSG00000185591	6667	SP1	Sp1 transcription factor	8083				0.311036				0.00820857
ENSG00000130202	5819	NECTIN2	nectin cell adhesion molecule 2	3742				0.31097				0.00785116
ENSG00000143149	223	ALDH9A1	aldehyde dehydrogenase 9 family member A1	3007				-0.310947				0.00685843
ENSG00000174547	65003	MRPL11	mitochondrial ribosomal protein L11	2539				-0.310913				0.0197817
ENSG00000001461	57185	NIPAL3	NIPA like domain containing 3	9396				-0.310679				0.010029
ENSG00000165434	283209	PGM2L1	phosphoglucomutase 2 like 1	8782				0.310665				0.0042006
ENSG00000065000	8943	AP3D1	adaptor related protein complex 3 subunit delta 1	9317				0.310546				0.0143193
ENSG00000076650	55094	GPATCH1	G-patch domain containing 1	4469				-0.310485				0.00623504
ENSG00000127022	821	CANX	calnexin	13764				-0.310449				0.0390097
ENSG00000066933	4649	MYO9A	myosin IXA	20320				-0.310393				0.0148105
ENSG00000155330	388272	C16orf87	chromosome 16 open reading frame 87	7216				-0.310259				0.0388877
ENSG00000147526	6867	TACC1	transforming acidic coiled-coil containing protein 1	12577				0.310237				0.0104026
ENSG00000165030	4783	NFIL3	nuclear factor, interleukin 3 regulated	2055				0.310209				0.0426691
ENSG00000162980	26225	ARL5A	ADP ribosylation factor like GTPase 5A	6721				-0.310181				0.00577414
ENSG00000123473	6491	STIL	STIL centriolar assembly protein	7821				0.309947				0.0264713
ENSG00000124783	6745	SSR1	signal sequence receptor subunit 1	11349				-0.309929				0.0235798
ENSG00000221955	84561	SLC12A8	solute carrier family 12 member 8	5586				-0.309921				0.0044584
ENSG00000143158	25874	MPC2	mitochondrial pyruvate carrier 2	2638				-0.30893				0.0177528
ENSG00000130520	25804	LSM4	LSM4 homolog, U6 small nuclear RNA and mRNA degradation associated	2861				-0.308839				0.0277674
ENSG00000119979	404636	DENND10	DENN domain containing 10	6291				-0.308612				0.00356014
ENSG00000269343	100293516	ZNF587B	zinc finger protein 587B	6079				0.308607				0.00718539
ENSG00000163513	7048	TGFBR2	transforming growth factor beta receptor 2	6850				-0.308522				0.0113578
ENSG00000100644	3091	HIF1A	hypoxia inducible factor 1 subunit alpha	5151				0.308322				0.0128252
ENSG00000160753	23623	RUSC1	RUN and SH3 domain containing 1	5637				0.30807				0.000961289
ENSG00000166037	9702	CEP57	centrosomal protein 57	7101				-0.308038				0.00172682
ENSG00000171604	51523	CXXC5	CXXC finger protein 5	3795				-0.30781				0.00820857
ENSG00000096070	27154	BRPF3	bromodomain and PHD finger containing 3	6613				0.307725				0.0344735
ENSG00000099194	6319	SCD	stearoyl-CoA desaturase	5245				-0.307681				0.0358958
ENSG00000131473	47	ACLY	ATP citrate lyase	5208				-0.30765				0.00487654
ENSG00000181467	5912	RAP2B	RAP2B, member of RAS oncogene family	8402				-0.307376				0.000701374
ENSG00000140694	5073	PARN	poly(A)-specific ribonuclease	14103				-0.307187				0.0102717
ENSG00000136521	4711	NDUFB5	NADH:ubiquinone oxidoreductase subunit B5	5871				-0.307166				0.0091407
ENSG00000145703	10788	IQGAP2	IQ motif containing GTPase activating protein 2	10161				-0.306891				0.0274345
ENSG00000148331	140459	ASB6	ankyrin repeat and SOCS box containing 6	4622				0.306879				0.0165108
ENSG00000013503	55703	POLR3B	RNA polymerase III subunit B	4768				-0.306846				0.0484436
ENSG00000145425	6189	RPS3A	ribosomal protein S3A	2280				-0.306681				0.0309785
ENSG00000185432	25840	METTL7A	methyltransferase like 7A	4076				-0.306668				0.0405198
ENSG00000198538	7576	ZNF28	zinc finger protein 28	5975				-0.306658				0.00569941
ENSG00000110697	9600	PITPNM1	phosphatidylinositol transfer protein membrane associated 1	6442				0.306105				0.0245206
ENSG00000147654	9166	EBAG9	estrogen receptor binding site associated antigen 9	7884				-0.305886				0.0226647
ENSG00000095002	4436	MSH2	mutS homolog 2	13674				-0.30587				0.0289745
ENSG00000135870	149041	RC3H1	ring finger and CCCH-type domains 1	11698				0.305591				0.00884761
ENSG00000162419	10691	GMEB1	glucocorticoid modulatory element binding protein 1	6413				0.305397				0.0214033
ENSG00000136824	10592	SMC2	structural maintenance of chromosomes 2	6470				-0.305266				0.0261852
ENSG00000170855	51499	TRIAP1	TP53 regulated inhibitor of apoptosis 1	1411				-0.304965				0.027679
ENSG00000104689	8797	TNFRSF10A	TNF receptor superfamily member 10a	2927				0.304281				0.0048841
ENSG00000163032	7447	VSNL1	visinin like 1	3790				-0.304246				0.0201345
ENSG00000187091	5333	PLCD1	phospholipase C delta 1	4194				-0.304243				0.019216
ENSG00000152904	9453	GGPS1	geranylgeranyl diphosphate synthase 1	3809				-0.304211				0.0387872
ENSG00000163501	3549	IHH	Indian hedgehog signaling molecule	2473				-0.304093				0.0461783
ENSG00000135390	517	ATP5MC2	ATP synthase membrane subunit c locus 2	3904				-0.304048				0.0238022
ENSG00000071894	29894	CPSF1	cleavage and polyadenylation specific factor 1	6058				0.303741				0.0483974
ENSG00000101695	54941	RNF125	ring finger protein 125	6061				-0.303642				0.0155562
ENSG00000253313	149466	C1orf210	chromosome 1 open reading frame 210	1522				-0.303588				0.0467902
ENSG00000143167	10223	GPA33	glycoprotein A33	2946				-0.303525				0.0309309
ENSG00000138413	3417	IDH1	isocitrate dehydrogenase (NADP(+)) 1	4699				-0.303367				0.00444274
ENSG00000141179	58488	PCTP	phosphatidylcholine transfer protein	5808				-0.303344				0.0163434
ENSG00000168386	11259	FILIP1L	filamin A interacting protein 1 like	7233				0.303084				0.0042458
ENSG00000162599	4774	NFIA	nuclear factor I A	59428				-0.30285				0.0192546
ENSG00000178585	56998	CTNNBIP1	catenin beta interacting protein 1	3339				-0.302675				0.00435158
ENSG00000157426	132949	AASDH	aminoadipate-semialdehyde dehydrogenase	4654				-0.302548				0.044612
ENSG00000131771	84152	PPP1R1B	protein phosphatase 1 regulatory inhibitor subunit 1B	4543				-0.302484				0.0158688
ENSG00000142892	10026	PIGK	phosphatidylinositol glycan anchor biosynthesis class K	5514				-0.302465				0.0207715
ENSG00000178104	9659	PDE4DIP	phosphodiesterase 4D interacting protein	37408				-0.302436				0.00456019
ENSG00000111276	1027	CDKN1B	cyclin dependent kinase inhibitor 1B	9255				-0.302412				0.00202423
ENSG00000181019	1728	NQO1	NAD(P)H quinone dehydrogenase 1	2971				-0.301601				0.0255544
ENSG00000113048	23107	MRPS27	mitochondrial ribosomal protein S27	19524				-0.301439				0.00797222
ENSG00000168066	7536	SF1	splicing factor 1	5972				0.301339				0.0232249
ENSG00000188846	9045	RPL14	ribosomal protein L14	8626				-0.301327				0.048462
ENSG00000012822	57658	CALCOCO1	calcium binding and coiled-coil domain 1	8898				0.301092				0.0112903
ENSG00000177426	7050	TGIF1	TGFB induced factor homeobox 1	8121				0.301049				0.024652
ENSG00000163814	64866	CDCP1	CUB domain containing protein 1	6508				0.300972				0.005332
ENSG00000177879	1176	AP3S1	adaptor related protein complex 3 subunit sigma 1	2929				-0.300806				0.0182699
ENSG00000204899	440145	MZT1	mitotic spindle organizing protein 1	2231				-0.300336				0.0313167
ENSG00000012174	51360	MBTPS2	membrane bound transcription factor peptidase, site 2	8945				-0.300242				0.0105749
ENSG00000006757	8228	PNPLA4	patatin like phospholipase domain containing 4	3411				-0.299564				0.0151466
ENSG00000130758	4294	MAP3K10	mitogen-activated protein kinase kinase kinase 10	4884				0.299386				0.0398717
ENSG00000177082	84942	WDR73	WD repeat domain 73	9622				0.299225				0.0396079
ENSG00000198034	6191	RPS4X	ribosomal protein S4 X-linked	2930				-0.29904				0.0394128
ENSG00000150054	143098	MPP7	MAGUK p55 scaffold protein 7	6371				-0.298964				0.0127297
ENSG00000103653	1445	CSK	C-terminal Src kinase	4546				0.298938				0.0212587
ENSG00000143162	8804	CREG1	cellular repressor of E1A stimulated genes 1	3286				-0.298849				0.0256012
ENSG00000204568	28973	MRPS18B	mitochondrial ribosomal protein S18B	1757				-0.29867				0.0125422
ENSG00000183655	64410	KLHL25	kelch like family member 25	7111				0.298493				0.0187348
ENSG00000189334	57402	S100A14	S100 calcium binding protein A14	1277				-0.298299				0.0411622
ENSG00000147400	1069	CETN2	centrin 2	1887				-0.298139				0.0430942
ENSG00000125249	5911	RAP2A	RAP2A, member of RAS oncogene family	5623				-0.298037				0.00340511
ENSG00000182628	348235	SKA2	spindle and kinetochore associated complex subunit 2	3233				-0.297842				0.0268952
ENSG00000170385	7779	SLC30A1	solute carrier family 30 member 1	5893				-0.297805				0.0126811
ENSG00000198952	23381	SMG5	SMG5 nonsense mediated mRNA decay factor	5304				0.297802				0.0109116
ENSG00000105287	25865	PRKD2	protein kinase D2	5664				0.297358				0.0322005
ENSG00000136158	10253	SPRY2	sprouty RTK signaling antagonist 2	3213				-0.297341				0.0123897
ENSG00000146143	5558	PRIM2	DNA primase subunit 2	5652				-0.297266				0.0327865
ENSG00000107140	7016	TESK1	testis associated actin remodelling kinase 1	3341				0.297026				0.021158
ENSG00000119203	51692	CPSF3	cleavage and polyadenylation specific factor 3	3686				-0.296999				0.0148954
ENSG00000166575	65084	TMEM135	transmembrane protein 135	10096				-0.296791				0.00320207
ENSG00000005175	79657	RPAP3	RNA polymerase II associated protein 3	5350				-0.296705				0.0183838
ENSG00000187123	130574	LYPD6	LY6/PLAUR domain containing 6	4973				-0.296693				0.0459805
ENSG00000176209	114926	SMIM19	small integral membrane protein 19	4071				-0.29664				0.0127023
ENSG00000112511	5252	PHF1	PHD finger protein 1	3596				0.296504				0.0273559
ENSG00000237440	100129842	ZNF737	zinc finger protein 737	8978				-0.296391				0.0416157
ENSG00000158623	26958	COPG2	COPI coat complex subunit gamma 2	4139				-0.296208				0.0114398
ENSG00000137878	145781	GCOM1	GCOM1, MYZAP-POLR2M combined locus	10302				-0.296098				0.0091407
ENSG00000137992	1629	DBT	dihydrolipoamide branched chain transacylase E2	11616				-0.295903				0.00745623
ENSG00000138085	51374	ATRAID	all-trans retinoic acid induced differentiation factor	2005				-0.295881				0.0225169
ENSG00000169435	166824	RASSF6	Ras association domain family member 6	6630				0.29541				0.00305816
ENSG00000176994	140775	SMCR8	SMCR8-C9orf72 complex subunit	8297				0.295306				0.00719988
ENSG00000164117	26269	FBXO8	F-box protein 8	2213				-0.295153				0.0275224
ENSG00000090487	51324	SPG21	SPG21 abhydrolase domain containing, maspardin	3983				-0.295072				0.0218355
ENSG00000124207	1434	CSE1L	chromosome segregation 1 like	3800				-0.295046				0.0411117
ENSG00000164815	5001	ORC5	origin recognition complex subunit 5	3724				-0.295031				0.0198497
ENSG00000135828	6041	RNASEL	ribonuclease L	6125				-0.295018				0.00645179
ENSG00000162623	127253	TYW3	tRNA-yW synthesizing protein 3 homolog	4616				-0.294668				0.0300154
ENSG00000136699	55627	SMPD4	sphingomyelin phosphodiesterase 4	9171				0.294403				0.0329791
ENSG00000169189	197370	NSMCE1	NSE1 homolog, SMC5-SMC6 complex component	3745				-0.294365				0.027679
ENSG00000108064	7019	TFAM	transcription factor A, mitochondrial	5282				-0.294348				0.0306924
ENSG00000132313	51318	MRPL35	mitochondrial ribosomal protein L35	3825				-0.294165				0.00324922
ENSG00000150540	3176	HNMT	histamine N-methyltransferase	4756				-0.294092				0.014278
ENSG00000198874	55253	TYW1	tRNA-yW synthesizing protein 1 homolog	3880				-0.294088				0.0171055
ENSG00000179335	1198	CLK3	CDC like kinase 3	19697				0.29396				0.0244234
ENSG00000173801	3728	JUP	junction plakoglobin	4942				0.293934				0.0428318
ENSG00000163624	1040	CDS1	CDP-diacylglycerol synthase 1	4309				-0.293924				0.0130364
ENSG00000140350	8125	ANP32A	acidic nuclear phosphoprotein 32 family member A	7544				-0.293916				0.00802781
ENSG00000197119	123096	SLC25A29	solute carrier family 25 member 29	7446				0.293505				0.049754
ENSG00000272886	55802	DCP1A	decapping mRNA 1A	6102				0.293465				0.00305816
ENSG00000113615	10802	SEC24A	SEC24 homolog A, COPII coat complex component	7291				0.293407				0.0147997
ENSG00000196531	4666	NACA	nascent polypeptide associated complex subunit alpha	11267				-0.293373				0.0226647
ENSG00000174996	64837	KLC2	kinesin light chain 2	5479				0.293366				0.0227275
ENSG00000166260	1353	COX11	cytochrome c oxidase copper chaperone COX11	7103				-0.293199				0.00613249
ENSG00000143753	8560	DEGS1	delta 4-desaturase, sphingolipid 1	2446				0.293173				0.0102253
ENSG00000117151	1486	CTBS	chitobiase	6934				-0.292664				0.0366796
ENSG00000114850	6747	SSR3	signal sequence receptor subunit 3	5179				-0.292541				0.0214355
ENSG00000204580	780	DDR1	discoidin domain receptor tyrosine kinase 1	9122				0.292433				0.00820857
ENSG00000165312	220213	OTUD1	OTU deubiquitinase 1	3303				0.292304				0.0185991
ENSG00000126746	171017	ZNF384	zinc finger protein 384	5181				0.292254				0.0458058
ENSG00000151208	9231	DLG5	discs large MAGUK scaffold protein 5	10500				0.292237				0.0210077
ENSG00000060491	11054	OGFR	opioid growth factor receptor	4702				0.292173				0.0203237
ENSG00000130734	84971	ATG4D	autophagy related 4D cysteine peptidase	2278				0.29214				0.0289331
ENSG00000173692	5707	PSMD1	proteasome 26S subunit, non-ATPase 1	15795				-0.292007				0.012958
ENSG00000144908	10840	ALDH1L1	aldehyde dehydrogenase 1 family member L1	13712				-0.291912				0.0143982
ENSG00000109814	7358	UGDH	UDP-glucose 6-dehydrogenase	4025				-0.291828				0.0282829
ENSG00000134531	2012	EMP1	epithelial membrane protein 1	7833				-0.291767				0.0164215
ENSG00000141696	10609	P3H4	prolyl 3-hydroxylase family member 4 (inactive)	3683				-0.291752				0.0321144
ENSG00000031003	51306	FAM13B	family with sequence similarity 13 member B	6808				0.291617				0.00820857
ENSG00000074527	59277	NTN4	netrin 4	4365				0.291554				0.0035701
ENSG00000107372	7763	ZFAND5	zinc finger AN1-type containing 5	7065				0.2913				0.0027711
ENSG00000163818	54585	LZTFL1	leucine zipper transcription factor like 1	9391				-0.291195				0.0170889
ENSG00000164237	134147	CMBL	carboxymethylenebutenolidase homolog	4882				-0.291026				0.0276253
ENSG00000138777	27068	PPA2	inorganic pyrophosphatase 2	4640				-0.290817				0.0171389
ENSG00000132361	23277	CLUH	clustered mitochondria homolog	6900				0.290786				0.0382476
ENSG00000185813	5833	PCYT2	phosphate cytidylyltransferase 2, ethanolamine	6872				-0.290511				0.0186032
ENSG00000204634	11138	TBC1D8	TBC1 domain family member 8	6417				0.290413				0.00582005
ENSG00000101199	55738	ARFGAP1	ADP ribosylation factor GTPase activating protein 1	6610				0.290258				0.0212546
ENSG00000101076	3172	HNF4A	hepatocyte nuclear factor 4 alpha	10167				-0.290166				0.0114293
ENSG00000122729	48	ACO1	aconitase 1	7555				-0.290074				0.00755736
ENSG00000117450	5052	PRDX1	peroxiredoxin 1	1682				-0.290029				0.0486745
ENSG00000163635	6314	ATXN7	ataxin 7	15319				0.289845				0.0218355
ENSG00000180758	80045	GPR157	G protein-coupled receptor 157	5304				-0.289723				0.0197261
ENSG00000106692	2218	FKTN	fukutin	20342				-0.289417				0.012098
ENSG00000177181	284716	RIMKLA	ribosomal modification protein rimK like family member A	10638				-0.289413				0.00460494
ENSG00000112494	54346	UNC93A	unc-93 homolog A	2694				-0.289385				0.00731027
ENSG00000164442	10370	CITED2	Cbp/p300 interacting transactivator with Glu/Asp rich carboxy-terminal domain 2	2563				-0.28932				0.0233262
ENSG00000171492	55144	LRRC8D	leucine rich repeat containing 8 VRAC subunit D	4852				-0.289298				0.0185601
ENSG00000148834	9446	GSTO1	glutathione S-transferase omega 1	1691				-0.289214				0.0303776
ENSG00000204574	23	ABCF1	ATP binding cassette subfamily F member 1	4496				0.289209				0.00460494
ENSG00000101346	23509	POFUT1	protein O-fucosyltransferase 1	6417				-0.28915				0.0138183
ENSG00000166598	7184	HSP90B1	heat shock protein 90 beta family member 1	13092				-0.289067				0.0291637
ENSG00000198168	258010	SVIP	small VCP interacting protein	5201				-0.289047				0.0264713
ENSG00000163214	90957	DHX57	DExH-box helicase 57	7985				-0.288991				0.0364871
ENSG00000117528	5825	ABCD3	ATP binding cassette subfamily D member 3	7655				-0.28865				0.0104512
ENSG00000018510	8540	AGPS	alkylglycerone phosphate synthase	15223				-0.288615				0.00722216
ENSG00000177459	203111	ERICH5	glutamate rich 5	1550				-0.28861				0.00883866
ENSG00000161921	58191	CXCL16	C-X-C motif chemokine ligand 16	2793				0.288527				0.00661163
ENSG00000105855	3696	ITGB8	integrin subunit beta 8	15156				0.288233				0.00802781
ENSG00000188021	29978	UBQLN2	ubiquilin 2	4242				0.288193				0.033002
ENSG00000116750	51377	UCHL5	ubiquitin C-terminal hydrolase L5	6661				-0.287938				0.0148979
ENSG00000196743	2760	GM2A	GM2 ganglioside activator	4186				-0.28782				0.00925369
ENSG00000164125	51313	GASK1B	golgi associated kinase 1B	7880				-0.287418				0.0469599
ENSG00000164244	133619	PRRC1	proline rich coiled-coil 1	9029				-0.287372				0.00297045
ENSG00000204604	90333	ZNF468	zinc finger protein 468	5279				-0.287244				0.00914644
ENSG00000055483	57602	USP36	ubiquitin specific peptidase 36	9269				0.286904				0.0364262
ENSG00000103264	79791	FBXO31	F-box protein 31	6910				0.286877				0.00718947
ENSG00000187231	91404	SESTD1	SEC14 and spectrin domain containing 1	11405				0.286677				0.00361172
ENSG00000158773	7391	USF1	upstream transcription factor 1	2336				0.286268				0.00577414
ENSG00000070886	2046	EPHA8	EPH receptor A8	5434				-0.286058				0.0460251
ENSG00000175061	125144	SNHG29	small nucleolar RNA host gene 29	8947				-0.286009				0.029835
ENSG00000076770	55796	MBNL3	muscleblind like splicing regulator 3	13009				-0.285738				0.0300329
ENSG00000163517	79885	HDAC11	histone deacetylase 11	5231				-0.285346				0.0172191
ENSG00000147996	220869	CBWD5	COBW domain containing 5	12673				0.284869				0.032086
ENSG00000100422	64781	CERK	ceramide kinase	4930				-0.284626				0.00324922
ENSG00000069974	5873	RAB27A	RAB27A, member RAS oncogene family	11345				0.284354				0.0255544
ENSG00000122034	2971	GTF3A	general transcription factor IIIA	2926				-0.283826				0.0196031
ENSG00000160584	23387	SIK3	SIK family kinase 3	10920				0.283604				0.0285431
ENSG00000119977	26123	TCTN3	tectonic family member 3	9465				-0.283599				0.0123897
ENSG00000154222	200014	CC2D1B	coiled-coil and C2 domain containing 1B	7507				0.283577				0.0103107
ENSG00000071242	6196	RPS6KA2	ribosomal protein S6 kinase A2	8251				0.283515				0.0195328
ENSG00000066379	30834	POLR1H	RNA polymerase I subunit H	3672				0.28328				0.0309126
ENSG00000116251	6146	RPL22	ribosomal protein L22	4665				-0.283011				0.0461783
ENSG00000101152	80331	DNAJC5	DnaJ heat shock protein family (Hsp40) member C5	5343				0.282919				0.005332
ENSG00000156521	219743	TYSND1	trypsin like peroxisomal matrix peptidase 1	4621				-0.282766				0.0276459
ENSG00000052126	54477	PLEKHA5	pleckstrin homology domain containing A5	24580				-0.282763				0.00305816
ENSG00000150712	54545	MTMR12	myotubularin related protein 12	5523				0.282745				0.00603939
ENSG00000172954	253558	LCLAT1	lysocardiolipin acyltransferase 1	7517				-0.282572				0.017965
ENSG00000044574	3309	HSPA5	heat shock protein family A (Hsp70) member 5	6530				-0.282487				0.0422736
ENSG00000023171	57476	GRAMD1B	GRAM domain containing 1B	14932				-0.28231				0.00587893
ENSG00000133740	1875	E2F5	E2F transcription factor 5	5999				-0.282034				0.0394128
ENSG00000159228	873	CBR1	carbonyl reductase 1	2450				-0.281942				0.00706921
ENSG00000113645	23286	WWC1	WW and C2 domain containing 1	10082				0.281884				0.00408126
ENSG00000128283	11135	CDC42EP1	CDC42 effector protein 1	2540				0.281849				0.0459805
ENSG00000213585	7416	VDAC1	voltage dependent anion channel 1	3049				-0.281828				0.0191515
ENSG00000135912	9654	TTLL4	tubulin tyrosine ligase like 4	7695				0.281812				0.0171249
ENSG00000017797	10928	RALBP1	ralA binding protein 1	8041				-0.281501				0.0222707
ENSG00000141401	3613	IMPA2	inositol monophosphatase 2	3819				-0.28145				0.0205791
ENSG00000164379	94234	FOXQ1	forkhead box Q1	2661				-0.281444				0.00683317
ENSG00000100129	51386	EIF3L	eukaryotic translation initiation factor 3 subunit L	4296				-0.280734				0.034885
ENSG00000170275	10491	CRTAP	cartilage associated protein	6660				-0.280503				0.0353271
ENSG00000180329	124808	CCDC43	coiled-coil domain containing 43	2855				-0.280334				0.0230607
ENSG00000139354	283431	GAS2L3	growth arrest specific 2 like 3	7425				-0.279948				0.0241295
ENSG00000146242	7162	TPBG	trophoblast glycoprotein	3481				0.279913				0.00587893
ENSG00000100814	57820	CCNB1IP1	cyclin B1 interacting protein 1	3680				-0.279772				0.0102932
ENSG00000197958	6136	RPL12	ribosomal protein L12	2453				-0.279765				0.0467828
ENSG00000128268	4248	MGAT3	beta-1,4-mannosyl-glycoprotein 4-beta-N-acetylglucosaminyltransferase	5789				-0.279725				0.0110978
ENSG00000076248	7374	UNG	uracil DNA glycosylase	5271				-0.279486				0.0171055
ENSG00000104783	3783	KCNN4	potassium calcium-activated channel subfamily N member 4	3123				-0.279289				0.0166047
ENSG00000113790	1962	EHHADH	enoyl-CoA hydratase and 3-hydroxyacyl CoA dehydrogenase	4651				-0.279289				0.0169228
ENSG00000198951	4668	NAGA	alpha-N-acetylgalactosaminidase	3726				-0.279161				0.0283713
ENSG00000114346	1894	ECT2	epithelial cell transforming 2	5499				0.27912				0.0246457
ENSG00000198363	444	ASPH	aspartate beta-hydroxylase	20047				-0.279054				0.0113527
ENSG00000062716	81671	VMP1	vacuole membrane protein 1	6854				0.279022				0.0145679
ENSG00000047597	7504	XK	X-linked Kx blood group	5174				-0.278988				0.0230725
ENSG00000107798	3988	LIPA	lipase A, lysosomal acid type	4891				-0.278969				0.00998303
ENSG00000175548	144245	ALG10B	ALG10 alpha-1,2-glucosyltransferase B	11258				-0.278845				0.0151466
ENSG00000142657	5226	PGD	phosphogluconate dehydrogenase	3333				-0.278702				0.0235798
ENSG00000083099	57226	LYRM2	LYR motif containing 2	8675				-0.278619				0.00310856
ENSG00000171747	3960	LGALS4	galectin 4	2226				-0.278494				0.016952
ENSG00000180346	166815	TIGD2	tigger transposable element derived 2	3186				-0.278425				0.0103068
ENSG00000115561	51652	CHMP3	charged multivesicular body protein 3	7019				-0.278273				0.0158297
ENSG00000197557	92104	TTC30A	tetratricopeptide repeat domain 30A	5744				-0.278155				0.0285109
ENSG00000139998	376267	RAB15	RAB15, member RAS oncogene family	4937				0.278096				0.0356114
ENSG00000152558	114908	TMEM123	transmembrane protein 123	4442				-0.277977				0.020617
ENSG00000100802	60686	C14orf93	chromosome 14 open reading frame 93	4257				-0.277928				0.0444976
ENSG00000109501	7466	WFS1	wolframin ER transmembrane glycoprotein	6369				-0.277853				0.0246195
ENSG00000102096	11040	PIM2	Pim-2 proto-oncogene, serine/threonine kinase	2761				0.277836				0.017255
ENSG00000111481	22818	COPZ1	COPI coat complex subunit zeta 1	3898				-0.277719				0.0204651
ENSG00000265972	10628	TXNIP	thioredoxin interacting protein	3604				-0.277697				0.0231416
ENSG00000185630	5087	PBX1	PBX homeobox 1	23367				-0.277618				0.0347743
ENSG00000119333	89891	DYNC2I2	dynein 2 intermediate chain 2	2672				-0.277416				0.0400596
ENSG00000198924	9937	DCLRE1A	DNA cross-link repair 1A	4582				-0.277252				0.0353271
ENSG00000099250	8829	NRP1	neuropilin 1	11522				-0.277248				0.0403017
ENSG00000125378	652	BMP4	bone morphogenetic protein 4	3096				-0.277083				0.0345563
ENSG00000171522	5734	PTGER4	prostaglandin E receptor 4	3544				-0.27662				0.0109116
ENSG00000127603	23499	MACF1	microtubule actin crosslinking factor 1	70573				0.276273				0.0441882
ENSG00000144063	7851	MALL	mal, T cell differentiation protein like	2623				-0.27622				0.03993
ENSG00000266412	8031	NCOA4	nuclear receptor coactivator 4	3988				-0.276207				0.0210183
ENSG00000156471	9791	PTDSS1	phosphatidylserine synthase 1	6108				-0.276063				0.0320819
ENSG00000175348	56674	TMEM9B	TMEM9 domain family member B	2825				-0.275999				0.0356848
ENSG00000107669	11101	ATE1	arginyltransferase 1	17116				-0.275938				0.0165108
ENSG00000158711	2005	ELK4	ETS transcription factor ELK4	12191				0.2758				0.0090286
ENSG00000156873	5261	PHKG2	phosphorylase kinase catalytic subunit gamma 2	7486				0.275417				0.02617
ENSG00000116237	23463	ICMT	isoprenylcysteine carboxyl methyltransferase	4910				-0.275255				0.0094289
ENSG00000126822	26030	PLEKHG3	pleckstrin homology and RhoGEF domain containing G3	12077				0.275189				0.0141408
ENSG00000184232	220323	OAF	out at first homolog	2913				0.275				0.00820857
ENSG00000059573	5832	ALDH18A1	aldehyde dehydrogenase 18 family member A1	3759				-0.274992				0.00489753
ENSG00000107104	23189	KANK1	KN motif and ankyrin repeat domains 1	25055				-0.274945				0.00297045
ENSG00000019505	57586	SYT13	synaptotagmin 13	5445				-0.274818				0.0361652
ENSG00000162433	205	AK4	adenylate kinase 4	7578				-0.274529				0.00737175
ENSG00000077713	203427	SLC25A43	solute carrier family 25 member 43	2839				-0.274134				0.0173655
ENSG00000161021	9794	MAML1	mastermind like transcriptional coactivator 1	5967				0.274069				0.0366796
ENSG00000136710	84317	CCDC115	coiled-coil domain containing 115	4440				-0.27401				0.0232658
ENSG00000147677	8667	EIF3H	eukaryotic translation initiation factor 3 subunit H	6431				-0.273905				0.0253887
ENSG00000117228	2633	GBP1	guanylate binding protein 1	6103				0.273641				0.0434347
ENSG00000118898	5493	PPL	periplakin	7699				-0.273542				0.0291339
ENSG00000182446	55666	NPLOC4	NPL4 homolog, ubiquitin recognition factor	9540				0.273426				0.00722216
ENSG00000139684	2098	ESD	esterase D	3527				-0.273285				0.0173061
ENSG00000239521	352954	CASTOR3	CASTOR family member 3	5566				0.273119				0.0255544
ENSG00000204611	90317	ZNF616	zinc finger protein 616	4907				-0.272626				0.0367021
ENSG00000116667	81563	C1orf21	chromosome 1 open reading frame 21	11594				-0.27262				0.0348163
ENSG00000106484	4232	MEST	mesoderm specific transcript	4767				-0.272512				0.0109079
ENSG00000165118	84267	C9orf64	chromosome 9 open reading frame 64	2754				-0.271997				0.0381938
ENSG00000137154	6194	RPS6	ribosomal protein S6	2696				-0.271733				0.0296267
ENSG00000115944	9167	COX7A2L	cytochrome c oxidase subunit 7A2 like	5605				-0.271668				0.0372705
ENSG00000134716	1573	CYP2J2	cytochrome P450 family 2 subfamily J member 2	2973				-0.27162				0.00993258
ENSG00000198947	1756	DMD	dystrophin	55038				-0.271373				0.0158045
ENSG00000164171	3673	ITGA2	integrin subunit alpha 2	7896				0.271251				0.0253561
ENSG00000138459	55032	SLC35A5	solute carrier family 35 member A5	4828				-0.271158				0.0308406
ENSG00000081177	55218	EXD2	exonuclease 3'-5' domain containing 2	6276				-0.270934				0.0225764
ENSG00000141753	3487	IGFBP4	insulin like growth factor binding protein 4	2205				-0.270909				0.0339403
ENSG00000168994	221749	PXDC1	PX domain containing 1	2161				0.270814				0.00832493
ENSG00000196954	837	CASP4	caspase 4	6665				0.270804				0.0128352
ENSG00000087299	79944	L2HGDH	L-2-hydroxyglutarate dehydrogenase	6560				-0.270504				0.0394198
ENSG00000170348	10972	TMED10	transmembrane p24 trafficking protein 10	4956				-0.270497				0.0112919
ENSG00000247556	729082	OIP5-AS1	OIP5 antisense RNA 1	12673				-0.270494				0.00307737
ENSG00000164305	836	CASP3	caspase 3	7650				-0.270402				0.0164845
ENSG00000149187	10658	CELF1	CUGBP Elav-like family member 1	10555				0.270281				0.0346598
ENSG00000149809	7108	TM7SF2	transmembrane 7 superfamily member 2	3408				-0.27019				0.0285109
ENSG00000085719	8895	CPNE3	copine 3	6737				-0.26997				0.0170889
ENSG00000115685	5510	PPP1R7	protein phosphatase 1 regulatory subunit 7	3781				-0.269912				0.0137329
ENSG00000100226	9567	GTPBP1	GTP binding protein 1	8021				0.269803				0.0133953
ENSG00000117305	3155	HMGCL	3-hydroxy-3-methylglutaryl-CoA lyase	5628				-0.269654				0.00874552
ENSG00000040341	27067	STAU2	staufen double-stranded RNA binding protein 2	8964				-0.269364				0.0114293
ENSG00000116711	5321	PLA2G4A	phospholipase A2 group IVA	2879				-0.269059				0.0454522
ENSG00000122378	84293	PRXL2A	peroxiredoxin like 2A	6520				-0.268869				0.033168
ENSG00000136848	153090	DAB2IP	DAB2 interacting protein	9978				0.268819				0.0249103
ENSG00000147471	11212	PLPBP	pyridoxal phosphate binding protein	3427				-0.268815				0.00723243
ENSG00000082146	55437	STRADB	STE20 related adaptor beta	3177				-0.268716				0.0170889
ENSG00000133678	80195	TMEM254	transmembrane protein 254	2996				-0.268658				0.0135886
ENSG00000057608	2665	GDI2	GDP dissociation inhibitor 2	3918				-0.268528				0.0285109
ENSG00000122390	79903	NAA60	N-alpha-acetyltransferase 60, NatF catalytic subunit	7349				0.268281				0.021158
ENSG00000184076	29796	UQCR10	ubiquinol-cytochrome c reductase, complex III subunit X	975				-0.268078				0.0473441
ENSG00000155893	92370	PXYLP1	2-phosphoxylose phosphatase 1	13343				-0.26798				0.037407
ENSG00000132646	5111	PCNA	proliferating cell nuclear antigen	1403				-0.267858				0.0426864
ENSG00000180957	23760	PITPNB	phosphatidylinositol transfer protein beta	5079				0.267675				0.00278996
ENSG00000145604	6502	SKP2	S-phase kinase associated protein 2	17377				-0.267553				0.033002
ENSG00000079819	2037	EPB41L2	erythrocyte membrane protein band 4.1 like 2	10320				0.267546				0.00878529
ENSG00000156136	1633	DCK	deoxycytidine kinase	3103				-0.267454				0.0177528
ENSG00000105379	2109	ETFB	electron transfer flavoprotein subunit beta	6496				-0.267333				0.0285727
ENSG00000139722	79720	VPS37B	VPS37B subunit of ESCRT-I	5634				0.267326				0.0126303
ENSG00000156170	137682	NDUFAF6	NADH:ubiquinone oxidoreductase complex assembly factor 6	12371				-0.267209				0.0377593
ENSG00000166974	10982	MAPRE2	microtubule associated protein RP/EB family member 2	6136				-0.266978				0.0170834
ENSG00000100418	27351	DESI1	desumoylating isopeptidase 1	4919				0.266751				0.041914
ENSG00000167740	124936	CYB5D2	cytochrome b5 domain containing 2	2182				-0.266741				0.0394198
ENSG00000105063	22870	PPP6R1	protein phosphatase 6 regulatory subunit 1	6606				0.266726				0.0303776
ENSG00000140465	1543	CYP1A1	cytochrome P450 family 1 subfamily A member 1	3361				0.266723				0.0225169
ENSG00000166012	79101	TAF1D	TATA-box binding protein associated factor, RNA polymerase I subunit D	7970				0.266687				0.0142229
ENSG00000188428	63915	BLOC1S5	biogenesis of lysosomal organelles complex 1 subunit 5	3297				-0.266565				0.0339403
ENSG00000127314	5908	RAP1B	RAP1B, member of RAS oncogene family	16926				0.265669				0.00605176
ENSG00000092964	1808	DPYSL2	dihydropyrimidinase like 2	7296				-0.265381				0.0074265
ENSG00000198856	58505	OSTC	oligosaccharyltransferase complex non-catalytic subunit	1616				-0.265377				0.0323838
ENSG00000141448	2627	GATA6	GATA binding protein 6	3799				-0.26535				0.00234034
ENSG00000164951	54704	PDP1	pyruvate dehydrogenase phosphatase catalytic subunit 1	5604				0.26528				0.0104607
ENSG00000069509	139341	FUNDC1	FUN14 domain containing 1	1257				-0.265249				0.0348279
ENSG00000100220	51493	RTCB	RNA 2',3'-cyclic phosphate and 5'-OH ligase	2941				-0.26524				0.048718
ENSG00000176974	6470	SHMT1	serine hydroxymethyltransferase 1	7015				-0.264755				0.00300557
ENSG00000100342	8542	APOL1	apolipoprotein L1	3458				0.264534				0.0484793
ENSG00000130787	9026	HIP1R	huntingtin interacting protein 1 related	7072				0.264362				0.0434922
ENSG00000141562	26502	NARF	nuclear prelamin A recognition factor	7896				0.264342				0.00511528
ENSG00000198894	85457	CIPC	CLOCK interacting pacemaker	5271				-0.264302				0.0145952
ENSG00000184205	64061	TSPYL2	TSPY like 2	4948				0.264223				0.0462135
ENSG00000176597	84002	B3GNT5	UDP-GlcNAc:betaGal beta-1,3-N-acetylglucosaminyltransferase 5	8125				-0.264055				0.0171012
ENSG00000084754	3030	HADHA	hydroxyacyl-CoA dehydrogenase trifunctional multienzyme complex subunit alpha	4331				-0.264054				0.025858
ENSG00000164695	92421	CHMP4C	charged multivesicular body protein 4C	1852				-0.26392				0.0336383
ENSG00000173530	8793	TNFRSF10D	TNF receptor superfamily member 10d	3535				0.263906				0.00792394
ENSG00000197063	4097	MAFG	MAF bZIP transcription factor G	5241				0.263772				0.0147997
ENSG00000149476	26007	TKFC	triokinase and FMN cyclase	8126				-0.263725				0.0498155
ENSG00000134851	55858	TMEM165	transmembrane protein 165	7048				0.263651				0.00755092
ENSG00000160746	55129	ANO10	anoctamin 10	5285				-0.26346				0.0109118
ENSG00000111261	54682	MANSC1	MANSC domain containing 1	5716				-0.2633				0.00731027
ENSG00000167105	162461	TMEM92	transmembrane protein 92	3062				0.263232				0.048462
ENSG00000139291	55266	TMEM19	transmembrane protein 19	6494				-0.263108				0.0388877
ENSG00000103005	79650	USB1	U6 snRNA biogenesis phosphodiesterase 1	8773				0.263098				0.0201343
ENSG00000255302	23741	EID1	EP300 interacting inhibitor of differentiation 1	2040				-0.262803				0.0144171
ENSG00000164494	57107	PDSS2	decaprenyl diphosphate synthase subunit 2	3921				-0.262612				0.0251334
ENSG00000111711	51026	GOLT1B	golgi transport 1B	3789				-0.262153				0.0204174
ENSG00000165152	84302	PGAP4	post-GPI attachment to proteins GalNAc transferase 4	5549				-0.262083				0.0123958
ENSG00000196776	961	CD47	CD47 molecule	8234				0.262064				0.00371429
ENSG00000110871	84274	COQ5	coenzyme Q5, methyltransferase	2501				-0.261948				0.0278062
ENSG00000162607	7398	USP1	ubiquitin specific peptidase 1	3869				-0.261854				0.04116
ENSG00000116171	6342	SCP2	sterol carrier protein 2	8253				-0.261691				0.0285431
ENSG00000138439	150864	FAM117B	family with sequence similarity 117 member B	6205				0.261527				0.0138183
ENSG00000176903	9240	PNMA1	PNMA family member 1	2602				-0.261513				0.00971891
ENSG00000145354	493856	CISD2	CDGSH iron sulfur domain 2	6352				-0.26149				0.00769094
ENSG00000108021	54906	TASOR2	transcription activation suppressor family member 2	11341				0.261301				0.00393159
ENSG00000038210	55300	PI4K2B	phosphatidylinositol 4-kinase type 2 beta	3685				-0.260789				0.0267742
ENSG00000141449	80000	GREB1L	GREB1 like retinoic acid receptor coactivator	11277				0.260539				0.0269588
ENSG00000197894	128	ADH5	alcohol dehydrogenase 5 (class III), chi polypeptide	4866				-0.260498				0.00701802
ENSG00000152620	133686	NADK2	NAD kinase 2, mitochondrial	5015				-0.260456				0.0137687
ENSG00000100568	10490	VTI1B	vesicle transport through interaction with t-SNAREs 1B	5768				-0.260283				0.0238132
ENSG00000048392	50484	RRM2B	ribonucleotide reductase regulatory TP53 inducible subunit M2B	5391				-0.260137				0.0478871
ENSG00000166398	9710	GARRE1	granule associated Rac and RHOG effector 1	7424				0.259907				0.0266538
ENSG00000129691	9070	ASH2L	ASH2 like, histone lysine methyltransferase complex subunit	5659				-0.259208				0.0207123
ENSG00000121060	7706	TRIM25	tripartite motif containing 25	12417				0.258457				0.0159299
ENSG00000130449	57688	ZSWIM6	zinc finger SWIM-type containing 6	5518				0.258343				0.012403
ENSG00000130956	22927	HABP4	hyaluronan binding protein 4	4088				-0.258218				0.0491421
ENSG00000179918	22928	SEPHS2	selenophosphate synthetase 2	2244				-0.257977				0.024304
ENSG00000106948	80709	AKNA	AT-hook transcription factor	10601				0.25753				0.0422731
ENSG00000065491	55633	TBC1D22B	TBC1 domain family member 22B	3462				0.257394				0.00778141
ENSG00000153879	1054	CEBPG	CCAAT enhancer binding protein gamma	4056				-0.257294				0.0341342
ENSG00000162384	54987	CZIB	CXXC motif containing zinc binding protein	4504				-0.257132				0.036204
ENSG00000084090	56910	STARD7	StAR related lipid transfer domain containing 7	4416				-0.257035				0.0192546
ENSG00000100647	9766	SUSD6	sushi domain containing 6	5832				0.256883				0.0249232
ENSG00000081320	9262	STK17B	serine/threonine kinase 17b	6566				-0.256601				0.00648632
ENSG00000100528	10175	CNIH1	cornichon family AMPA receptor auxiliary protein 1	5019				-0.256152				0.0489538
ENSG00000198189	51170	HSD17B11	hydroxysteroid 17-beta dehydrogenase 11	2332				-0.256025				0.0472006
ENSG00000214530	10809	STARD10	StAR related lipid transfer domain containing 10	4076				-0.25596				0.0434347
ENSG00000223482	728190	NUTM2A-AS1	NUTM2A antisense RNA 1	24071				0.255841				0.0346613
ENSG00000165175	58526	MID1IP1	MID1 interacting protein 1	4829				-0.255559				0.0489476
ENSG00000135334	55122	AKIRIN2	akirin 2	2235				0.255213				0.0395816
ENSG00000141447	114876	OSBPL1A	oxysterol binding protein like 1A	8021				-0.255205				0.0163822
ENSG00000100348	25828	TXN2	thioredoxin 2	1650				-0.255003				0.0304303
ENSG00000099219	79956	ERMP1	endoplasmic reticulum metallopeptidase 1	15257				-0.254922				0.0126811
ENSG00000168282	4247	MGAT2	alpha-1,6-mannosyl-glycoprotein 2-beta-N-acetylglucosaminyltransferase	2683				-0.254915				0.0178794
ENSG00000173726	9804	TOMM20	translocase of outer mitochondrial membrane 20	3438				-0.254852				0.0404986
ENSG00000151689	3628	INPP1	inositol polyphosphate-1-phosphatase	3576				0.254821				0.0176662
ENSG00000152749	160897	GPR180	G protein-coupled receptor 180	8884				-0.25456				0.0327865
ENSG00000116133	1718	DHCR24	24-dehydrocholesterol reductase	6214				-0.254447				0.03403
ENSG00000204256	6046	BRD2	bromodomain containing 2	8995				0.254				0.0210348
ENSG00000151726	2180	ACSL1	acyl-CoA synthetase long chain family member 1	6134				-0.253891				0.00430707
ENSG00000084652	200081	TXLNA	taxilin alpha	5114				0.253873				0.00460494
ENSG00000125375	27109	DMAC2L	distal membrane arm assembly component 2 like	4564				-0.253865				0.0250077
ENSG00000177105	391	RHOG	ras homolog family member G	1758				0.253797				0.02939
ENSG00000104549	6713	SQLE	squalene epoxidase	4305				-0.253623				0.0244587
ENSG00000134049	51124	IER3IP1	immediate early response 3 interacting protein 1	4233				-0.253614				0.021436
ENSG00000115504	23301	EHBP1	EH domain binding protein 1	8224				-0.253423				0.00910242
ENSG00000000003	7105	TSPAN6	tetraspanin 6	4536				-0.25341				0.0418345
ENSG00000140830	54957	TXNL4B	thioredoxin like 4B	3142				0.252983				0.0210952
ENSG00000167904	137695	TMEM68	transmembrane protein 68	6630				-0.252933				0.0150505
ENSG00000126012	8242	KDM5C	lysine demethylase 5C	12325				0.252729				0.0181588
ENSG00000184900	6612	SUMO3	small ubiquitin like modifier 3	2732				-0.252652				0.044202
ENSG00000089289	3476	IGBP1	immunoglobulin binding protein 1	1864				-0.252259				0.0282609
ENSG00000149177	5795	PTPRJ	protein tyrosine phosphatase receptor type J	9737				0.252042				0.026247
ENSG00000116954	64121	RRAGC	Ras related GTP binding C	5116				0.251669				0.0426691
ENSG00000179178	128218	TMEM125	transmembrane protein 125	2138				-0.251661				0.0201423
ENSG00000123374	1017	CDK2	cyclin dependent kinase 2	3887				0.251584				0.0195766
ENSG00000154639	1525	CXADR	CXADR Ig-like cell adhesion molecule	6021				-0.251492				0.0222754
ENSG00000127125	79717	PPCS	phosphopantothenoylcysteine synthetase	3412				-0.251415				0.0114169
ENSG00000168938	5480	PPIC	peptidylprolyl isomerase C	2082				-0.251041				0.034446
ENSG00000155729	130535	KCTD18	potassium channel tetramerization domain containing 18	4909				-0.250973				0.0140145
ENSG00000135362	79899	PRR5L	proline rich 5 like	6616				0.250536				0.0126811
ENSG00000133393	123811	CEP20	centrosomal protein 20	2392				-0.25052				0.0199315
ENSG00000204227	6015	RING1	ring finger protein 1	1813				0.250422				0.0307214
ENSG00000164323	57587	CFAP97	cilia and flagella associated protein 97	7192				-0.25028				0.0353271
ENSG00000187735	6917	TCEA1	transcription elongation factor A1	4327				-0.250233				0.0272207
ENSG00000151498	27034	ACAD8	acyl-CoA dehydrogenase family member 8	7121				0.25018				0.0133953
ENSG00000198961	9867	PJA2	praja ring finger ubiquitin ligase 2	5193				-0.25017				0.0262858
ENSG00000066739	55102	ATG2B	autophagy related 2B	14256				0.250092				0.0185163
ENSG00000021574	6683	SPAST	spastin	9481				-0.250048				0.0363986
ENSG00000242515	54575	UGT1A10	UDP glucuronosyltransferase family 1 member A10	3158				-0.249983				0.0428318
ENSG00000198399	50618	ITSN2	intersectin 2	11841				0.249785				0.0259644
ENSG00000162735	5824	PEX19	peroxisomal biogenesis factor 19	4466				-0.249757				0.00812232
ENSG00000150768	1737	DLAT	dihydrolipoamide S-acetyltransferase	7550				-0.249359				0.0127248
ENSG00000148339	114789	SLC25A25	solute carrier family 25 member 25	5926				0.249324				0.0354881
ENSG00000204560	8449	DHX16	DEAH-box helicase 16	3977				0.248797				0.0381938
ENSG00000108506	57508	INTS2	integrator complex subunit 2	8627				-0.248782				0.0209634
ENSG00000001084	2729	GCLC	glutamate-cysteine ligase catalytic subunit	8618				-0.248602				0.00637502
ENSG00000154832	30827	CXXC1	CXXC finger protein 1	3854				0.248272				0.0459805
ENSG00000067064	3422	IDI1	isopentenyl-diphosphate delta isomerase 1	4294				-0.248057				0.0450369
ENSG00000242498	348110	ARPIN	actin related protein 2/3 complex inhibitor	8590				-0.248031				0.00963762
ENSG00000163412	317649	EIF4E3	eukaryotic translation initiation factor 4E family member 3	10808				-0.24789				0.0258475
ENSG00000108582	1362	CPD	carboxypeptidase D	12510				-0.24785				0.0241295
ENSG00000008952	7095	SEC62	SEC62 homolog, preprotein translocation factor	7928				-0.247838				0.0478871
ENSG00000136542	11227	GALNT5	polypeptide N-acetylgalactosaminyltransferase 5	10991				-0.247818				0.0411622
ENSG00000123106	55297	CCDC91	coiled-coil domain containing 91	7535				-0.247439				0.0344735
ENSG00000198858	91300	R3HDM4	R3H domain containing 4	2957				0.247099				0.0214033
ENSG00000040933	3631	INPP4A	inositol polyphosphate-4-phosphatase type I A	13189				0.246978				0.0395816
ENSG00000101150	7165	TPD52L2	TPD52 like 2	4694				0.246963				0.00435987
ENSG00000081386	22869	ZNF510	zinc finger protein 510	7233				-0.246655				0.0358958
ENSG00000198728	8861	LDB1	LIM domain binding 1	3776				0.246291				0.0288678
ENSG00000165527	382	ARF6	ADP ribosylation factor 6	3976				-0.246282				0.00722216
ENSG00000177606	3725	JUN	Jun proto-oncogene, AP-1 transcription factor subunit	3624				-0.246152				0.043304
ENSG00000121274	64282	TENT4B	terminal nucleotidyltransferase 4B	8592				-0.245948				0.0209966
ENSG00000093010	1312	COMT	catechol-O-methyltransferase	7376				-0.245743				0.0387686
ENSG00000069329	55737	VPS35	VPS35 retromer complex component	9733				-0.24542				0.0420252
ENSG00000197045	2764	GMFB	glia maturation factor beta	7796				-0.245394				0.0210465
ENSG00000115255	92840	REEP6	receptor accessory protein 6	2030				-0.244882				0.0238142
ENSG00000169359	9197	SLC33A1	solute carrier family 33 member 1	10040				-0.244612				0.0404986
ENSG00000139514	6541	SLC7A1	solute carrier family 7 member 1	7688				0.244606				0.0262739
ENSG00000116906	8443	GNPAT	glyceronephosphate O-acyltransferase	3261				-0.244191				0.0174655
ENSG00000171124	2525	FUT3	fucosyltransferase 3 (Lewis blood group)	3106				0.244174				0.0231454
ENSG00000116809	7709	ZBTB17	zinc finger and BTB domain containing 17	4240				0.244112				0.0496319
ENSG00000022840	9921	RNF10	ring finger protein 10	5900				0.243896				0.0498455
ENSG00000167315	10449	ACAA2	acetyl-CoA acyltransferase 2	4920				-0.243806				0.0207123
ENSG00000112874	83594	NUDT12	nudix hydrolase 12	4301				-0.243544				0.037029
ENSG00000114867	1981	EIF4G1	eukaryotic translation initiation factor 4 gamma 1	8752				0.242957				0.0412627
ENSG00000158985	56990	CDC42SE2	CDC42 small effector 2	6024				-0.24292				0.0135102
ENSG00000114520	8723	SNX4	sorting nexin 4	2708				-0.242843				0.0186032
ENSG00000174695	153339	TMEM167A	transmembrane protein 167A	4865				-0.242711				0.00993258
ENSG00000159335	5763	PTMS	parathymosin	1487				0.242537				0.0351605
ENSG00000111877	254394	MCM9	minichromosome maintenance 9 homologous recombination repair factor	12496				-0.242295				0.0354881
ENSG00000118263	8609	KLF7	Kruppel like factor 7	9262				-0.242283				0.0176662
ENSG00000185808	51227	PIGP	phosphatidylinositol glycan anchor biosynthesis class P	4247				-0.242219				0.0295749
ENSG00000110315	50862	RNF141	ring finger protein 141	7825				-0.242123				0.0176161
ENSG00000153292	266977	ADGRF1	adhesion G protein-coupled receptor F1	12383				0.24196				0.0434922
ENSG00000102024	5358	PLS3	plastin 3	4092				-0.241912				0.0246291
ENSG00000134278	56907	SPIRE1	spire type actin nucleation factor 1	6505				0.241869				0.0176662
ENSG00000009844	51534	VTA1	vesicle trafficking 1	7258				-0.241791				0.0270088
ENSG00000115170	90	ACVR1	activin A receptor type 1	9842				0.241713				0.0265764
ENSG00000091039	114882	OSBPL8	oxysterol binding protein like 8	9198				-0.24126				0.029221
ENSG00000145860	153830	RNF145	ring finger protein 145	4614				0.241251				0.0178975
ENSG00000148411	138151	NACC2	NACC family member 2	7216				0.241203				0.027679
ENSG00000131089	23229	ARHGEF9	Cdc42 guanine nucleotide exchange factor 9	14543				-0.241159				0.0126654
ENSG00000102390	51260	PBDC1	polysaccharide biosynthesis domain containing 1	1207				-0.240639				0.0186032
ENSG00000144677	10217	CTDSPL	CTD small phosphatase like	5876				-0.240585				0.00637502
ENSG00000059378	64761	PARP12	poly(ADP-ribose) polymerase family member 12	5510				0.240475				0.048462
ENSG00000135083	79616	CCNJL	cyclin J like	9223				-0.240324				0.0150505
ENSG00000072042	51109	RDH11	retinol dehydrogenase 11	5498				-0.240249				0.0127167
ENSG00000160953	84939	PWWP3A	PWWP domain containing 3A, DNA repair factor	9876				0.240213				0.0497042
ENSG00000143891	130589	GALM	galactose mutarotase	2616				-0.240173				0.0491544
ENSG00000116005	51449	PCYOX1	prenylcysteine oxidase 1	5864				-0.240093				0.0286069
ENSG00000109919	23788	MTCH2	mitochondrial carrier 2	2881				-0.239922				0.025955
ENSG00000123066	23389	MED13L	mediator complex subunit 13L	32862				0.239695				0.0307342
ENSG00000072210	224	ALDH3A2	aldehyde dehydrogenase 3 family member A2	15331				-0.239638				0.00689105
ENSG00000139793	10150	MBNL2	muscleblind like splicing regulator 2	4883				-0.239372				0.043304
ENSG00000125629	51141	INSIG2	insulin induced gene 2	3949				-0.239209				0.0246291
ENSG00000163069	6443	SGCB	sarcoglycan beta	4358				-0.23901				0.011559
ENSG00000215712	729515	TMEM242	transmembrane protein 242	5005				-0.238981				0.043304
ENSG00000086598	10959	TMED2	transmembrane p24 trafficking protein 2	3833				-0.23886				0.0468482
ENSG00000147155	10682	EBP	EBP cholestenol delta-isomerase	1768				-0.238652				0.0363986
ENSG00000184860	93517	SDR42E1	short chain dehydrogenase/reductase family 42E, member 1	11904				-0.238635				0.00624211
ENSG00000101608	10627	MYL12A	myosin light chain 12A	3032				-0.238495				0.0395166
ENSG00000143971	54465	ETAA1	ETAA1 activator of ATR kinase	7477				-0.238364				0.0392534
ENSG00000187097	957	ENTPD5	ectonucleoside triphosphate diphosphohydrolase 5 (inactive)	9842				-0.238064				0.0212546
ENSG00000182054	3418	IDH2	isocitrate dehydrogenase (NADP(+)) 2	2787				-0.237912				0.0272008
ENSG00000144118	5899	RALB	RAS like proto-oncogene B	2865				-0.237891				0.014773
ENSG00000108669	9267	CYTH1	cytohesin 1	7754				0.237865				0.0337451
ENSG00000106367	1174	AP1S1	adaptor related protein complex 1 subunit sigma 1	1699				-0.237463				0.0394388
ENSG00000146085	4594	MMUT	methylmalonyl-CoA mutase	3811				-0.237379				0.0356848
ENSG00000035115	26751	SH3YL1	SH3 and SYLF domain containing 1	11132				-0.237028				0.0144965
ENSG00000028203	55591	VEZT	vezatin, adherens junctions transmembrane protein	8766				0.236894				0.0207123
ENSG00000146476	79624	ARMT1	acidic residue methyltransferase 1	2819				-0.23679				0.041914
ENSG00000153113	831	CAST	calpastatin	13341				-0.236445				0.0390046
ENSG00000103642	114294	LACTB	lactamase beta	3939				0.236362				0.0212546
ENSG00000078304	5527	PPP2R5C	protein phosphatase 2 regulatory subunit B'gamma	14378				-0.236335				0.0122681
ENSG00000008294	9043	SPAG9	sperm associated antigen 9	11951				0.236141				0.0461783
ENSG00000178425	221294	NT5DC1	5'-nucleotidase domain containing 1	7307				-0.236137				0.0197261
ENSG00000173409	64801	ARV1	ARV1 homolog, fatty acid homeostasis modulator	2125				-0.235904				0.0478871
ENSG00000168014	26005	C2CD3	C2 domain containing 3 centriole elongation regulator	27209				0.235698				0.0337451
ENSG00000143183	54499	TMCO1	transmembrane and coiled-coil domains 1	5326				-0.235165				0.0428318
ENSG00000140743	1039	CDR2	cerebellar degeneration related protein 2	3950				-0.235138				0.0234763
ENSG00000152503	55521	TRIM36	tripartite motif containing 36	6061				-0.234974				0.0484436
ENSG00000068796	3796	KIF2A	kinesin family member 2A	13050				0.234942				0.0362364
ENSG00000272325	11165	NUDT3	nudix hydrolase 3	9900				-0.234908				0.0166519
ENSG00000173193	54625	PARP14	poly(ADP-ribose) polymerase family member 14	10274				0.234672				0.00923175
ENSG00000168884	79155	TNIP2	TNFAIP3 interacting protein 2	2652				0.234404				0.0275676
ENSG00000109511	11199	ANXA10	annexin A10	1836				-0.234158				0.0486052
ENSG00000106853	22949	PTGR1	prostaglandin reductase 1	3770				-0.233902				0.0194718
ENSG00000124532	57380	MRS2	magnesium transporter MRS2	5133				-0.233855				0.0274966
ENSG00000176095	9807	IP6K1	inositol hexakisphosphate kinase 1	5200				0.233288				0.0166356
ENSG00000087087	51593	SRRT	serrate, RNA effector molecule	4858				0.232862				0.0320964
ENSG00000143653	51097	SCCPDH	saccharopine dehydrogenase (putative)	2141				-0.232612				0.0325975
ENSG00000128915	79664	ICE2	interactor of little elongation complex ELL subunit 2	16010				-0.232584				0.031383
ENSG00000066855	9650	MTFR1	mitochondrial fission regulator 1	4629				-0.232546				0.0410653
ENSG00000162407	8613	PLPP3	phospholipid phosphatase 3	5272				0.232491				0.0358958
ENSG00000154511	388650	DIPK1A	divergent protein kinase domain 1A	3091				-0.232335				0.0304879
ENSG00000136636	51133	KCTD3	potassium channel tetramerization domain containing 3	5017				-0.231829				0.0101272
ENSG00000198420	9747	TCAF1	TRPM8 channel associated factor 1	6310				-0.231721				0.0377593
ENSG00000172869	1657	DMXL1	Dmx like 1	13929				0.231682				0.0255544
ENSG00000085491	29957	SLC25A24	solute carrier family 25 member 24	6726				-0.231637				0.0403216
ENSG00000172164	6641	SNTB1	syntrophin beta 1	6794				-0.231237				0.0174637
ENSG00000144791	8994	LIMD1	LIM domain containing 1	12676				0.231194				0.0377593
ENSG00000107863	57584	ARHGAP21	Rho GTPase activating protein 21	11156				0.231089				0.0113527
ENSG00000166295	119504	ANAPC16	anaphase promoting complex subunit 16	4324				-0.230893				0.0269648
ENSG00000103111	22879	MON1B	MON1 homolog B, secretory trafficking associated	6935				0.230814				0.0141999
ENSG00000198015	28977	MRPL42	mitochondrial ribosomal protein L42	16368				-0.23075				0.0397111
ENSG00000168036	1499	CTNNB1	catenin beta 1	11759				0.230615				0.0171055
ENSG00000205213	55366	LGR4	leucine rich repeat containing G protein-coupled receptor 4	6355				-0.230523				0.0206164
ENSG00000171103	55006	TRMT61B	tRNA methyltransferase 61B	2064				-0.230502				0.0469636
ENSG00000113716	22993	HMGXB3	HMG-box containing 3	6263				0.230395				0.0339164
ENSG00000141644	4152	MBD1	methyl-CpG binding domain protein 1	6734				0.230272				0.0328065
ENSG00000131626	8500	PPFIA1	PTPRF interacting protein alpha 1	11714				0.230167				0.0240278
ENSG00000143153	481	ATP1B1	ATPase Na+/K+ transporting subunit beta 1	12290				0.229782				0.0458058
ENSG00000196922	286101	ZNF252P	zinc finger protein 252, pseudogene	9446				-0.229291				0.0241295
ENSG00000134970	51014	TMED7	transmembrane p24 trafficking protein 7	4055				-0.228924				0.0441765
ENSG00000186298	5501	PPP1CC	protein phosphatase 1 catalytic subunit gamma	6906				-0.228888				0.0396308
ENSG00000105341	55101	DMAC2	distal membrane arm assembly component 2	4381				-0.228808				0.0359123
ENSG00000064012	841	CASP8	caspase 8	7237				0.228782				0.0146562
ENSG00000132953	64328	XPO4	exportin 4	10497				-0.228675				0.0396687
ENSG00000005812	26224	FBXL3	F-box and leucine rich repeat protein 3	7076				-0.22862				0.0259644
ENSG00000120063	10672	GNA13	G protein subunit alpha 13	6431				-0.228553				0.0285431
ENSG00000149485	3992	FADS1	fatty acid desaturase 1	10228				-0.228405				0.0359123
ENSG00000119471	84263	HSDL2	hydroxysteroid dehydrogenase like 2	3307				-0.228392				0.0247387
ENSG00000110002	4013	VWA5A	von Willebrand factor A domain containing 5A	6361				-0.227885				0.0381054
ENSG00000165929	123036	TC2N	tandem C2 domains, nuclear	6152				0.227696				0.0285109
ENSG00000091317	54918	CMTM6	CKLF like MARVEL transmembrane domain containing 6	3857				-0.227507				0.0252414
ENSG00000111885	4121	MAN1A1	mannosidase alpha class 1A member 1	5018				-0.227436				0.0447723
ENSG00000115540	25843	MOB4	MOB family member 4, phocein	4081				-0.22724				0.0461783
ENSG00000205250	1874	E2F4	E2F transcription factor 4	3596				0.227055				0.0262858
ENSG00000138071	10097	ACTR2	actin related protein 2	4041				-0.226874				0.0478384
ENSG00000104765	665	BNIP3L	BCL2 interacting protein 3 like	4149				-0.226772				0.0245928
ENSG00000152234	498	ATP5F1A	ATP synthase F1 subunit alpha	10908				-0.226663				0.0412627
ENSG00000187713	94107	TMEM203	transmembrane protein 203	1567				-0.22613				0.0464933
ENSG00000166143	54866	PPP1R14D	protein phosphatase 1 regulatory inhibitor subunit 14D	867				0.225639				0.049754
ENSG00000129128	60559	SPCS3	signal peptidase complex subunit 3	6829				-0.225557				0.0477288
ENSG00000089063	29058	TMEM230	transmembrane protein 230	3051				-0.225494				0.0404986
ENSG00000166128	51762	RAB8B	RAB8B, member RAS oncogene family	5103				0.225486				0.0366743
ENSG00000151135	90488	TMEM263	transmembrane protein 263	4768				-0.225421				0.0225764
ENSG00000189060	3005	H1-0	H1.0 linker histone	2204				-0.225401				0.0182368
ENSG00000198373	11060	WWP2	WW domain containing E3 ubiquitin protein ligase 2	8993				0.225251				0.0498155
ENSG00000113742	80315	CPEB4	cytoplasmic polyadenylation element binding protein 4	10444				0.225238				0.0181593
ENSG00000102362	94121	SYTL4	synaptotagmin like 4	10275				0.225112				0.0251248
ENSG00000173221	2745	GLRX	glutaredoxin	6229				0.224257				0.0374484
ENSG00000162852	163882	CNST	consortin, connexin sorting protein	5933				-0.223916				0.0134747
ENSG00000063046	1975	EIF4B	eukaryotic translation initiation factor 4B	6028				-0.223892				0.0325443
ENSG00000121350	79912	PYROXD1	pyridine nucleotide-disulphide oxidoreductase domain 1	5723				-0.22387				0.0381938
ENSG00000023318	23071	ERP44	endoplasmic reticulum protein 44	14212				-0.223441				0.0364727
ENSG00000100711	79038	ZFYVE21	zinc finger FYVE-type containing 21	8390				-0.223295				0.0142303
ENSG00000136878	10868	USP20	ubiquitin specific peptidase 20	5511				0.223229				0.0469491
ENSG00000132911	56923	NMUR2	neuromedin U receptor 2	2331				0.2232				0.0426691
ENSG00000154174	9868	TOMM70	translocase of outer mitochondrial membrane 70	5078				-0.22305				0.0367021
ENSG00000148484	6251	RSU1	Ras suppressor protein 1	4126				-0.222999				0.0225429
ENSG00000135823	10228	STX6	syntaxin 6	6477				-0.222943				0.0390097
ENSG00000115339	2591	GALNT3	polypeptide N-acetylgalactosaminyltransferase 3	4589				-0.222833				0.0353271
ENSG00000140832	91862	MARVELD3	MARVEL domain containing 3	6347				0.222807				0.0359177
ENSG00000168310	3660	IRF2	interferon regulatory factor 2	6723				-0.222739				0.038731
ENSG00000129514	3169	FOXA1	forkhead box A1	4414				-0.222557				0.0126303
ENSG00000100897	80344	DCAF11	DDB1 and CUL4 associated factor 11	6350				-0.222506				0.0299962
ENSG00000146909	64434	NOM1	nucleolar protein with MIF4G domain 1	7793				0.222482				0.0367305
ENSG00000106460	54664	TMEM106B	transmembrane protein 106B	13838				-0.222421				0.0394128
ENSG00000244509	27350	APOBEC3C	apolipoprotein B mRNA editing enzyme catalytic subunit 3C	2644				-0.221701				0.0395816
ENSG00000124151	8202	NCOA3	nuclear receptor coactivator 3	8417				0.221449				0.0233216
ENSG00000148153	58493	INIP	INTS3 and NABP interacting protein	4336				-0.221334				0.045167
ENSG00000157500	26060	APPL1	adaptor protein, phosphotyrosine interacting with PH domain and leucine zipper 1	7516				-0.221332				0.0240278
ENSG00000108654	1655	DDX5	DEAD-box helicase 5	9311				0.221036				0.0323838
ENSG00000166266	8065	CUL5	cullin 5	6562				-0.22096				0.0300329
ENSG00000169714	7555	CNBP	CCHC-type zinc finger nucleic acid binding protein	3584				-0.22074				0.0498129
ENSG00000111843	51522	TMEM14C	transmembrane protein 14C	1321				-0.220342				0.045035
ENSG00000111371	81539	SLC38A1	solute carrier family 38 member 1	10015				-0.220013				0.0461783
ENSG00000166855	10845	CLPX	caseinolytic mitochondrial matrix peptidase chaperone subunit X	5461				0.219787				0.0113578
ENSG00000176595	9920	KBTBD11	kelch repeat and BTB domain containing 11	6911				-0.219634				0.0138183
ENSG00000015171	10771	ZMYND11	zinc finger MYND-type containing 11	5325				-0.219529				0.0156308
ENSG00000113384	64083	GOLPH3	golgi phosphoprotein 3	2742				0.219412				0.0360063
ENSG00000168175	93487	MAPK1IP1L	mitogen-activated protein kinase 1 interacting protein 1 like	6974				0.21939				0.046188
ENSG00000180776	253832	ZDHHC20	zinc finger DHHC-type palmitoyltransferase 20	6579				-0.219388				0.0426682
ENSG00000112983	10902	BRD8	bromodomain containing 8	7009				0.218725				0.0469079
ENSG00000154274	55286	C4orf19	chromosome 4 open reading frame 19	4470				0.217958				0.0266433
ENSG00000100003	23541	SEC14L2	SEC14 like lipid binding 2	5887				0.217948				0.0320127
ENSG00000033178	55236	UBA6	ubiquitin like modifier activating enzyme 6	11408				0.217936				0.0186204
ENSG00000125814	63908	NAPB	NSF attachment protein beta	5234				0.217933				0.0465982
ENSG00000132383	6117	RPA1	replication protein A1	5492				-0.217857				0.0297279
ENSG00000139531	6821	SUOX	sulfite oxidase	5008				-0.217592				0.0181588
ENSG00000169891	9185	REPS2	RALBP1 associated Eps domain containing 2	11336				-0.217506				0.0291819
ENSG00000157379	115817	DHRS1	dehydrogenase/reductase 1	4949				-0.217173				0.043304
ENSG00000049759	23327	NEDD4L	NEDD4 like E3 ubiquitin protein ligase	34097				0.216822				0.0215325
ENSG00000164904	501	ALDH7A1	aldehyde dehydrogenase 7 family member A1	17914				-0.216805				0.0255754
ENSG00000115993	66008	TRAK2	trafficking kinesin protein 2	7516				-0.216618				0.0401
ENSG00000008283	1534	CYB561	cytochrome b561	5296				-0.216376				0.0285727
ENSG00000167183	79170	PRR15L	proline rich 15 like	1524				-0.215744				0.0235798
ENSG00000136379	58489	ABHD17C	abhydrolase domain containing 17C, depalmitoylase	3620				0.215503				0.0419124
ENSG00000126216	10426	TUBGCP3	tubulin gamma complex associated protein 3	7248				-0.214807				0.0412627
ENSG00000198382	7405	UVRAG	UV radiation resistance associated	7346				-0.214624				0.0195892
ENSG00000197329	57162	PELI1	pellino E3 ubiquitin protein ligase 1	4091				0.21428				0.0196031
ENSG00000258289	91612	CHURC1	churchill domain containing 1	5404				-0.213837				0.02939
ENSG00000109762	83891	SNX25	sorting nexin 25	5048				-0.213502				0.0286434
ENSG00000163681	7871	SLMAP	sarcolemma associated protein	15296				0.213296				0.0178546
ENSG00000014123	23376	UFL1	UFM1 specific ligase 1	4539				-0.212929				0.0246291
ENSG00000197563	23556	PIGN	phosphatidylinositol glycan anchor biosynthesis class N	19003				-0.212718				0.0336234
ENSG00000168438	51362	CDC40	cell division cycle 40	5955				-0.212643				0.0264862
ENSG00000120278	57480	PLEKHG1	pleckstrin homology and RhoGEF domain containing G1	10294				0.212107				0.0173655
ENSG00000120802	7112	TMPO	thymopoietin	8498				-0.212079				0.0214694
ENSG00000146072	27242	TNFRSF21	TNF receptor superfamily member 21	3595				0.211656				0.0264713
ENSG00000079739	5236	PGM1	phosphoglucomutase 1	4077				-0.211466				0.028914
ENSG00000119912	3416	IDE	insulin degrading enzyme	16811				-0.21121				0.0496319
ENSG00000133103	57511	COG6	component of oligomeric golgi complex 6	8047				-0.211037				0.0343624
ENSG00000117153	59349	KLHL12	kelch like family member 12	3508				-0.210872				0.0168432
ENSG00000196715	154807	VKORC1L1	vitamin K epoxide reductase complex subunit 1 like 1	6092				-0.210803				0.0197453
ENSG00000173812	10209	EIF1	eukaryotic translation initiation factor 1	3623				0.2106				0.0307873
ENSG00000197122	6714	SRC	SRC proto-oncogene, non-receptor tyrosine kinase	7139				0.210539				0.0264713
ENSG00000104388	5862	RAB2A	RAB2A, member RAS oncogene family	5592				-0.210451				0.0347743
ENSG00000169499	59339	PLEKHA2	pleckstrin homology domain containing A2	6328				-0.20964				0.0263652
ENSG00000156983	7862	BRPF1	bromodomain and PHD finger containing 1	7784				0.209256				0.0461783
ENSG00000004864	10165	SLC25A13	solute carrier family 25 member 13	3710				-0.209113				0.0285109
ENSG00000030110	578	BAK1	BCL2 antagonist/killer 1	2212				0.209052				0.0431124
ENSG00000109654	23321	TRIM2	tripartite motif containing 2	16203				-0.209012				0.0264713
ENSG00000186470	11118	BTN3A2	butyrophilin subfamily 3 member A2	7042				-0.208876				0.0395816
ENSG00000112144	22858	CILK1	ciliogenesis associated kinase 1	6302				-0.208656				0.0185163
ENSG00000167699	51031	GLOD4	glyoxalase domain containing 4	4678				-0.208472				0.0215325
ENSG00000141385	10939	AFG3L2	AFG3 like matrix AAA peptidase subunit 2	7133				-0.208466				0.0285109
ENSG00000132842	8546	AP3B1	adaptor related protein complex 3 subunit beta 1	18187				-0.208332				0.0484197
ENSG00000174574	79647	AKIRIN1	akirin 1	2688				0.208144				0.0113352
ENSG00000145390	54532	USP53	ubiquitin specific peptidase 53	11949				0.207992				0.0204004
ENSG00000182180	51021	MRPS16	mitochondrial ribosomal protein S16	2794				-0.207894				0.0452337
ENSG00000171862	5728	PTEN	phosphatase and tensin homolog	16462				-0.207226				0.0337839
ENSG00000035687	159	ADSS2	adenylosuccinate synthase 2	3441				-0.207079				0.0411622
ENSG00000138801	9061	PAPSS1	3'-phosphoadenosine 5'-phosphosulfate synthase 1	3260				-0.20685				0.0366796
ENSG00000109452	8821	INPP4B	inositol polyphosphate-4-phosphatase type II B	14562				-0.206819				0.0344735
ENSG00000175216	9793	CKAP5	cytoskeleton associated protein 5	8538				-0.206776				0.0356114
ENSG00000116473	5906	RAP1A	RAP1A, member of RAS oncogene family	5532				-0.205473				0.0426691
ENSG00000173890	26996	GPR160	G protein-coupled receptor 160	4381				-0.205421				0.0356748
ENSG00000204569	5514	PPP1R10	protein phosphatase 1 regulatory subunit 10	5202				0.203264				0.0428318
ENSG00000218739	100505876	CEBPZOS	CEBPZ opposite strand	4700				-0.202901				0.034208
ENSG00000152465	9397	NMT2	N-myristoyltransferase 2	6470				-0.202833				0.0328971
ENSG00000112305	60682	SMAP1	small ArfGAP 1	4157				-0.202286				0.0478871
ENSG00000085449	57590	WDFY1	WD repeat and FYVE domain containing 1	5485				-0.202254				0.0344735
ENSG00000130766	83667	SESN2	sestrin 2	3462				-0.202017				0.0437468
ENSG00000159267	3141	HLCS	holocarboxylase synthetase	10549				-0.201241				0.0236728
ENSG00000143393	5298	PI4KB	phosphatidylinositol 4-kinase beta	5456				0.201191				0.0246291
ENSG00000162627	51375	SNX7	sorting nexin 7	2067				-0.201026				0.0426691
ENSG00000086232	27102	EIF2AK1	eukaryotic translation initiation factor 2 alpha kinase 1	5492				-0.200694				0.0285109
ENSG00000102554	688	KLF5	Kruppel like factor 5	3679				-0.199615				0.0303239
ENSG00000095139	372	ARCN1	archain 1	4177				-0.198793				0.0374711
ENSG00000100304	23170	TTLL12	tubulin tyrosine ligase like 12	4623				-0.198491				0.0456135
ENSG00000174485	10260	DENND4A	DENN domain containing 4A	10623				0.19837				0.0287651
ENSG00000180370	5062	PAK2	p21 (RAC1) activated kinase 2	6270				0.198121				0.0426691
ENSG00000099940	9342	SNAP29	synaptosome associated protein 29	4925				-0.198057				0.0458608
ENSG00000083642	23047	PDS5B	PDS5 cohesin associated factor B	13187				-0.198036				0.048462
ENSG00000135750	3775	KCNK1	potassium two pore domain channel subfamily K member 1	3527				0.197983				0.0379804
ENSG00000099810	4507	MTAP	methylthioadenosine phosphorylase	14527				-0.197973				0.0428318
ENSG00000121316	79887	PLBD1	phospholipase B domain containing 1	2375				-0.197666				0.0490396
ENSG00000109111	6830	SUPT6H	SPT6 homolog, histone chaperone and transcription elongation factor	10508				0.197277				0.0468974
ENSG00000073008	5817	PVR	PVR cell adhesion molecule	6098				0.197103				0.0353271
ENSG00000008086	6792	CDKL5	cyclin dependent kinase like 5	19056				-0.196863				0.0381815
ENSG00000132405	57533	TBC1D14	TBC1 domain family member 14	6260				0.19573				0.0266433
ENSG00000234127	7726	TRIM26	tripartite motif containing 26	4377				0.195608				0.042227
ENSG00000111802	51567	TDP2	tyrosyl-DNA phosphodiesterase 2	2977				-0.195397				0.0264713
ENSG00000056097	51663	ZFR	zinc finger RNA binding protein	6771				-0.195134				0.0454226
ENSG00000159459	197131	UBR1	ubiquitin protein ligase E3 component n-recognin 1	9928				-0.195082				0.0310224
ENSG00000141425	55197	RPRD1A	regulation of nuclear pre-mRNA domain containing 1A	8442				-0.195053				0.0475688
ENSG00000276293	8396	PIP4K2B	phosphatidylinositol-5-phosphate 4-kinase type 2 beta	5784				-0.194672				0.023504
ENSG00000198900	7150	TOP1	DNA topoisomerase I	10127				0.193588				0.0267295
ENSG00000050405	51474	LIMA1	LIM domain and actin binding 1	6291				-0.193548				0.0483974
ENSG00000204160	84243	ZDHHC18	zinc finger DHHC-type palmitoyltransferase 18	5460				0.193536				0.04116
ENSG00000159023	2035	EPB41	erythrocyte membrane protein band 4.1	19993				0.193214				0.0483974
ENSG00000130311	79016	DDA1	DET1 and DDB1 associated 1	4593				0.193182				0.0422736
ENSG00000159176	1465	CSRP1	cysteine and glycine rich protein 1	10318				-0.193176				0.037407
ENSG00000182827	64746	ACBD3	acyl-CoA binding domain containing 3	3589				0.19282				0.0369079
ENSG00000124356	10617	STAMBP	STAM binding protein	18050				-0.191993				0.0244234
ENSG00000198677	9652	TTC37	tetratricopeptide repeat domain 37	27118				-0.191683				0.031282
ENSG00000123136	10212	DDX39A	DExD-box helicase 39A	3861				0.191409				0.0439984
ENSG00000196396	5770	PTPN1	protein tyrosine phosphatase non-receptor type 1	4041				0.191053				0.0363986
ENSG00000136240	11014	KDELR2	KDEL endoplasmic reticulum protein retention receptor 2	3930				-0.190061				0.0489661
ENSG00000104413	54845	ESRP1	epithelial splicing regulatory protein 1	4875				-0.190042				0.0259738
ENSG00000068912	27248	ERLEC1	endoplasmic reticulum lectin 1	16419				-0.189889				0.0249232
ENSG00000163374	55249	YY1AP1	YY1 associated protein 1	5001				0.189782				0.0236728
ENSG00000153904	23576	DDAH1	dimethylarginine dimethylaminohydrolase 1	4587				-0.189649				0.043037
ENSG00000147475	11160	ERLIN2	ER lipid raft associated 2	8736				-0.188805				0.0264713
ENSG00000161526	29115	SAP30BP	SAP30 binding protein	8133				0.187974				0.034446
ENSG00000134453	84991	RBM17	RNA binding motif protein 17	6372				0.187494				0.0459521
ENSG00000108312	7343	UBTF	upstream binding transcription factor	6993				-0.186832				0.0307525
ENSG00000134709	51361	HOOK1	hook microtubule tethering protein 1	9374				-0.186773				0.0477288
ENSG00000014824	10463	SLC30A9	solute carrier family 30 member 9	7199				-0.186388				0.049985
ENSG00000106049	11112	HIBADH	3-hydroxyisobutyrate dehydrogenase	2211				-0.186051				0.0488256
ENSG00000116791	1429	CRYZ	crystallin zeta	4085				-0.185884				0.049985
ENSG00000168906	4144	MAT2A	methionine adenosyltransferase 2A	4485				0.185777				0.048718
ENSG00000136238	5879	RAC1	Rac family small GTPase 1	8095				0.1857				0.0489538
ENSG00000135778	84284	NTPCR	nucleoside-triphosphatase, cancer-related	15854				-0.185406				0.0461783
ENSG00000137996	8634	RTCA	RNA 3'-terminal phosphate cyclase	3028				-0.184682				0.045035
ENSG00000253719	552889	ATXN7L3B	ataxin 7 like 3B	7596				-0.182794				0.037407
ENSG00000073969	4905	NSF	N-ethylmaleimide sensitive factor, vesicle fusing ATPase	5005				-0.18242				0.0473216
ENSG00000100207	6942	TCF20	transcription factor 20	9512				0.180685				0.0361652
ENSG00000119514	79695	GALNT12	polypeptide N-acetylgalactosaminyltransferase 12	3166				-0.180521				0.0361652
ENSG00000177200	80205	CHD9	chromodomain helicase DNA binding protein 9	16546				-0.180426				0.0468974
ENSG00000140374	2108	ETFA	electron transfer flavoprotein subunit alpha	9591				-0.178651				0.0387686
ENSG00000138796	3033	HADH	hydroxyacyl-CoA dehydrogenase	12881				-0.178234				0.034446
ENSG00000151502	112936	VPS26B	VPS26, retromer complex component B	6453				-0.177438				0.0496319
ENSG00000159202	65264	UBE2Z	ubiquitin conjugating enzyme E2 Z	5715				0.176969				0.0392873
ENSG00000111144	4048	LTA4H	leukotriene A4 hydrolase	7405				-0.17647				0.0334535
ENSG00000011007	6924	ELOA	elongin A	5348				0.175552				0.0395816
ENSG00000105939	56829	ZC3HAV1	zinc finger CCCH-type containing, antiviral 1	8466				0.172547				0.0489031
ENSG00000104687	2936	GSR	glutathione-disulfide reductase	3602				-0.172061				0.0426691
ENSG00000131504	1729	DIAPH1	diaphanous related formin 1	7364				0.171644				0.0467175
ENSG00000174243	9416	DDX23	DEAD-box helicase 23	7376				0.170571				0.0359123
ENSG00000166579	81565	NDEL1	nudE neurodevelopment protein 1 like 1	7956				0.168549				0.04309
ENSG00000115183	85461	TANC1	tetratricopeptide repeat, ankyrin repeat and coiled-coil containing 1	14915				0.159546				0.0469079

## Sheet: unique non-fit
ensembl_gene_id	entrezgene_id	external_gene_name	description	length	logFC_1h fit	logFC_1h non-fit	logFC_3h fit	logFC_3h non-fit	FDR_1h fit	FDR_1h non-fit	FDR_3h fit	FDR_3h non-fit
ENSG00000151014	25819	NOCT	nocturnin	2512		1.623		1.47791		0.00185537		0.00184334
ENSG00000160223	23308	ICOSLG	inducible T cell costimulator ligand	19441		1.35426		1.4802		0.0103639		0.00047333
ENSG00000110324	3587	IL10RA	interleukin 10 receptor subunit alpha	8831		1.12578		1.56657		0.00213599		7.68628e-06
ENSG00000175592	8061	FOSL1	FOS like 1, AP-1 transcription factor subunit	1887		1.06857		0.625835		0.000920361		0.02617
ENSG00000134323	4613	MYCN	MYCN proto-oncogene, bHLH transcription factor	2755		-1.0652		-0.808495		0.00388987		0.0102717
ENSG00000167604	84807	NFKBID	NFKB inhibitor delta	3198		1.04494		0.517197		0.000381156		0.034208
ENSG00000222009	149478	BTBD19	BTB domain containing 19	3479		0.91852		1.04053		0.0404579		0.00295724
ENSG00000128342	3976	LIF	LIF interleukin 6 family cytokine	3871		0.870895		0.64329		0.00409142		0.00820857
ENSG00000172602	27289	RND1	Rho family GTPase 1	3948		0.689222		0.510321		0.0146321		0.0282992
ENSG00000169242	1942	EFNA1	ephrin A1	2165		0.637557		0.280642		2.4238e-05		0.0191653
ENSG00000109321	374	AREG	amphiregulin	1642		0.588116		0.36484		0.00372999		0.0315415
ENSG00000135245	29923	HILPDA	hypoxia inducible lipid droplet associated	2070		0.582964		0.830664		0.0218329		2.76368e-05
ENSG00000162924	5966	REL	REL proto-oncogene, NF-kB subunit	17129		0.502249		0.421004		0.00388987		0.00399285
ENSG00000179023	127707	KLHDC7A	kelch domain containing 7A	5045		-0.447643		-0.332072		0.0108823		0.0199914
ENSG00000154640	10950	BTG3	BTG anti-proliferation factor 3	2304		0.435072		0.386934		0.0387126		0.0131437
ENSG00000265763	118738	ZNF488	zinc finger protein 488	3516		-0.433244		-0.619476		0.0321837		0.000144707
ENSG00000146112	170954	PPP1R18	protein phosphatase 1 regulatory subunit 18	4599		0.41529		0.306073		0.0286143		0.0301288
ENSG00000117036	2117	ETV3	ETS variant transcription factor 3	6707		0.38371		0.448208		0.00487393		0.000178577
ENSG00000111859	4739	NEDD9	neural precursor cell expressed, developmentally down-regulated 9	10359		0.359043		-0.262948		0.0498928		0.0459805
ENSG00000086544	80271	ITPKC	inositol-trisphosphate 3-kinase C	3376		0.354256		0.417283		0.00688785		0.000247288
ENSG00000178397	84792	FAM220A	family with sequence similarity 220 member A	2393		0.349905		0.293598		0.0497174		0.0213489
ENSG00000091527	55573	CDV3	CDV3 homolog	4411		0.314373		0.271354		0.0187113		0.0102153
ENSG00000168398	624	BDKRB2	bradykinin receptor B2	6845		0.271209		0.329661		0.0467404		0.00139821
