# Supplementary material for: Trophozoite fitness dictates the intestinal epithelial cell response to Giardia intestinalis infection
Source: PLoS Pathog. 2023 May 4;19(5):e1011372. doi: 10.1371/journal.ppat.1011372 (PMC10187934; doi:10.1371/journal.ppat.1011372)
Supplement: S3 Table — (XLSX) [file ppat.1011372.s012.xlsx]

## Sheet: Enriched_BP
Table S3. Molecular function (MF), Biological Processes (BP) and Reactome pathway enrichment analysis of upregulated and downregulated DEGs in IECs during G.i. infection with either fit or non-fit trophozoites for 1h and 3h p.i.. The different enrichments are shown in seperate sheets. Significant enrichments are shown in sheets marked with sig. Gene Set Enrichment analysis (GSEA) was performed on…
Time_Conditioning	Clusters	Regulated	ID	Description	GeneRatio	BgRatio	pvalue	p.adjust	qvalue	geneID	Count
1h non-fit	down.1h non-fit	down	GO:2000027	regulation of animal organ morphogenesis	3/7	254/18866	8.11045e-05	0.00925066	0.00312004	HES1/SP6/SPRY1	3
1h non-fit	down.1h non-fit	down	GO:0003156	regulation of animal organ formation	2/7	38/18866	8.24336e-05	0.00925066	0.00312004	HES1/SPRY1	2
1h non-fit	down.1h non-fit	down	GO:0048713	regulation of oligodendrocyte differentiation	2/7	40/18866	9.14302e-05	0.00925066	0.00312004	HES1/ZNF488	2
1h non-fit	down.1h non-fit	down	GO:0045687	positive regulation of glial cell differentiation	2/7	44/18866	0.00011081	0.00925066	0.00312004	HES1/ZNF488	2
1h non-fit	down.1h non-fit	down	GO:0048538	thymus development	2/7	46/18866	0.000121192	0.00925066	0.00312004	MAFB/HES1	2
1h non-fit	down.1h non-fit	down	GO:0021545	cranial nerve development	2/7	51/18866	0.000149163	0.00925066	0.00312004	MAFB/HES1	2
1h non-fit	down.1h non-fit	down	GO:0030857	negative regulation of epithelial cell differentiation	2/7	54/18866	0.000167325	0.00925066	0.00312004	HES1/SPRY1	2
1h non-fit	down.1h non-fit	down	GO:0003002	regionalization	3/7	355/18866	0.000218601	0.0104377	0.00352041	MAFB/HES1/SPRY1	3
1h non-fit	down.1h non-fit	down	GO:0048645	animal organ formation	2/7	65/18866	0.000242738	0.0104377	0.00352041	HES1/SPRY1	2
1h non-fit	down.1h non-fit	down	GO:0045685	regulation of glial cell differentiation	2/7	75/18866	0.000323273	0.011567	0.00390128	HES1/ZNF488	2
1h non-fit	down.1h non-fit	down	GO:0014015	positive regulation of gliogenesis	2/7	77/18866	0.000340743	0.011567	0.00390128	HES1/ZNF488	2
1h non-fit	down.1h non-fit	down	GO:0021675	nerve development	2/7	79/18866	0.000358666	0.011567	0.00390128	MAFB/HES1	2
1h non-fit	down.1h non-fit	down	GO:0007389	pattern specification process	3/7	455/18866	0.000453749	0.0124028	0.00418318	MAFB/HES1/SPRY1	3
1h non-fit	down.1h non-fit	down	GO:0001656	metanephros development	2/7	91/18866	0.000475697	0.0124028	0.00418318	HES1/SPRY1	2
1h non-fit	down.1h non-fit	down	GO:0001657	ureteric bud development	2/7	98/18866	0.00055145	0.0124028	0.00418318	HES1/SPRY1	2
1h non-fit	down.1h non-fit	down	GO:0072163	mesonephric epithelium development	2/7	99/18866	0.000562721	0.0124028	0.00418318	HES1/SPRY1	2
1h non-fit	down.1h non-fit	down	GO:0072164	mesonephric tubule development	2/7	99/18866	0.000562721	0.0124028	0.00418318	HES1/SPRY1	2
1h non-fit	down.1h non-fit	down	GO:0001823	mesonephros development	2/7	103/18866	0.000608922	0.0124028	0.00418318	HES1/SPRY1	2
1h non-fit	down.1h non-fit	down	GO:0048709	oligodendrocyte differentiation	2/7	103/18866	0.000608922	0.0124028	0.00418318	HES1/ZNF488	2
1h non-fit	down.1h non-fit	down	GO:0014013	regulation of gliogenesis	2/7	128/18866	0.000938027	0.0181508	0.00612186	HES1/ZNF488	2
1h non-fit	down.1h non-fit	down	GO:0030010	establishment of cell polarity	2/7	141/18866	0.00113645	0.0202731	0.00683766	HES1/SPRY1	2
1h non-fit	down.1h non-fit	down	GO:0072073	kidney epithelium development	2/7	142/18866	0.00115248	0.0202731	0.00683766	HES1/SPRY1	2
1h non-fit	down.1h non-fit	down	GO:0030902	hindbrain development	2/7	156/18866	0.00138837	0.0220405	0.00743376	MAFB/HES1	2
1h non-fit	down.1h non-fit	down	GO:0035051	cardiocyte differentiation	2/7	158/18866	0.0014238	0.0220405	0.00743376	HES1/SPRY1	2
1h non-fit	down.1h non-fit	down	GO:1903707	negative regulation of hemopoiesis	2/7	158/18866	0.0014238	0.0220405	0.00743376	MAFB/HES1	2
1h non-fit	down.1h non-fit	down	GO:0030856	regulation of epithelial cell differentiation	2/7	171/18866	0.00166471	0.0247785	0.00835724	HES1/SPRY1	2
1h non-fit	down.1h non-fit	down	GO:0030324	lung development	2/7	177/18866	0.00178204	0.0255426	0.00861492	HES1/SPRY1	2
1h non-fit	down.1h non-fit	down	GO:0030323	respiratory tube development	2/7	181/18866	0.00186241	0.0257411	0.00868189	HES1/SPRY1	2
1h non-fit	down.1h non-fit	down	GO:0048839	inner ear development	2/7	197/18866	0.00220097	0.0293715	0.00990635	MAFB/HES1	2
1h non-fit	down.1h non-fit	down	GO:0060541	respiratory system development	2/7	204/18866	0.00235764	0.0304136	0.0102578	HES1/SPRY1	2
1h non-fit	down.1h non-fit	down	GO:0007163	establishment or maintenance of cell polarity	2/7	220/18866	0.00273518	0.0332702	0.0112213	HES1/SPRY1	2
1h non-fit	down.1h non-fit	down	GO:0043583	ear development	2/7	224/18866	0.00283377	0.0332702	0.0112213	MAFB/HES1	2
1h non-fit	down.1h non-fit	down	GO:0048762	mesenchymal cell differentiation	2/7	229/18866	0.00295935	0.0332702	0.0112213	HES1/SPRY1	2
1h non-fit	down.1h non-fit	down	GO:0010001	glial cell differentiation	2/7	230/18866	0.00298478	0.0332702	0.0112213	HES1/ZNF488	2
1h non-fit	down.1h non-fit	down	GO:0045444	fat cell differentiation	2/7	235/18866	0.00311349	0.0332702	0.0112213	MAFB/HES1	2
1h non-fit	down.1h non-fit	down	GO:0090092	regulation of transmembrane receptor protein serine/threonine kinase signaling pathway	2/7	254/18866	0.00362622	0.0332702	0.0112213	HES1/SPRY1	2
1h non-fit	down.1h non-fit	down	GO:0045647	negative regulation of erythrocyte differentiation	1/7	10/18866	0.00370507	0.0332702	0.0112213	MAFB	1
1h non-fit	down.1h non-fit	down	GO:0003007	heart morphogenesis	2/7	258/18866	0.0037389	0.0332702	0.0112213	HES1/SPRY1	2
1h non-fit	down.1h non-fit	down	GO:0002328	pro-B cell differentiation	1/7	11/18866	0.00407493	0.0332702	0.0112213	HES1	1
1h non-fit	down.1h non-fit	down	GO:0003263	cardioblast proliferation	1/7	11/18866	0.00407493	0.0332702	0.0112213	HES1	1
1h non-fit	down.1h non-fit	down	GO:0003264	regulation of cardioblast proliferation	1/7	11/18866	0.00407493	0.0332702	0.0112213	HES1	1
1h non-fit	down.1h non-fit	down	GO:0061307	cardiac neural crest cell differentiation involved in heart development	1/7	11/18866	0.00407493	0.0332702	0.0112213	HES1	1
1h non-fit	down.1h non-fit	down	GO:0061308	cardiac neural crest cell development involved in heart development	1/7	11/18866	0.00407493	0.0332702	0.0112213	HES1	1
1h non-fit	down.1h non-fit	down	GO:0072173	metanephric tubule morphogenesis	1/7	11/18866	0.00407493	0.0332702	0.0112213	HES1	1
1h non-fit	down.1h non-fit	down	GO:1903800	positive regulation of production of miRNAs involved in gene silencing by miRNA	1/7	11/18866	0.00407493	0.0332702	0.0112213	MYCN	1
1h non-fit	down.1h non-fit	down	GO:0010454	negative regulation of cell fate commitment	1/7	12/18866	0.00444467	0.0332702	0.0112213	HES1	1
1h non-fit	down.1h non-fit	down	GO:0021903	rostrocaudal neural tube patterning	1/7	12/18866	0.00444467	0.0332702	0.0112213	HES1	1
1h non-fit	down.1h non-fit	down	GO:0060019	radial glial cell differentiation	1/7	12/18866	0.00444467	0.0332702	0.0112213	HES1	1
1h non-fit	down.1h non-fit	down	GO:0001822	kidney development	2/7	283/18866	0.00448022	0.0332702	0.0112213	HES1/SPRY1	2
1h non-fit	down.1h non-fit	down	GO:0060485	mesenchyme development	2/7	290/18866	0.00469915	0.0332702	0.0112213	HES1/SPRY1	2
1h non-fit	down.1h non-fit	down	GO:0072001	renal system development	2/7	292/18866	0.00476261	0.0332702	0.0112213	HES1/SPRY1	2
1h non-fit	down.1h non-fit	down	GO:0021984	adenohypophysis development	1/7	13/18866	0.0048143	0.0332702	0.0112213	HES1	1
1h non-fit	down.1h non-fit	down	GO:0048505	regulation of timing of cell differentiation	1/7	13/18866	0.0048143	0.0332702	0.0112213	HES1	1
1h non-fit	down.1h non-fit	down	GO:0048711	positive regulation of astrocyte differentiation	1/7	13/18866	0.0048143	0.0332702	0.0112213	HES1	1
1h non-fit	down.1h non-fit	down	GO:0048715	negative regulation of oligodendrocyte differentiation	1/7	13/18866	0.0048143	0.0332702	0.0112213	HES1	1
1h non-fit	down.1h non-fit	down	GO:0051386	regulation of neurotrophin TRK receptor signaling pathway	1/7	13/18866	0.0048143	0.0332702	0.0112213	SPRY1	1
1h non-fit	down.1h non-fit	down	GO:0048562	embryonic organ morphogenesis	2/7	302/18866	0.00508594	0.0338713	0.011424	MAFB/HES1	2
1h non-fit	down.1h non-fit	down	GO:0040034	regulation of development, heterochronic	1/7	14/18866	0.0051838	0.0338713	0.011424	HES1	1
1h non-fit	down.1h non-fit	down	GO:0045605	negative regulation of epidermal cell differentiation	1/7	14/18866	0.0051838	0.0338713	0.011424	HES1	1
1h non-fit	down.1h non-fit	down	GO:0042063	gliogenesis	2/7	307/18866	0.00525136	0.0338713	0.011424	HES1/ZNF488	2
1h non-fit	down.1h non-fit	down	GO:0090287	regulation of cellular response to growth factor stimulus	2/7	310/18866	0.00535181	0.0339533	0.0114517	HES1/SPRY1	2
1h non-fit	down.1h non-fit	down	GO:0060253	negative regulation of glial cell proliferation	1/7	15/18866	0.00555319	0.0346627	0.0116909	HES1	1
1h non-fit	down.1h non-fit	down	GO:0007379	segment specification	1/7	16/18866	0.00592246	0.0358067	0.0120768	MAFB	1
1h non-fit	down.1h non-fit	down	GO:0001655	urogenital system development	2/7	330/18866	0.00604432	0.0358067	0.0120768	HES1/SPRY1	2
1h non-fit	down.1h non-fit	down	GO:0060562	epithelial tube morphogenesis	2/7	331/18866	0.00607998	0.0358067	0.0120768	HES1/SPRY1	2
1h non-fit	down.1h non-fit	down	GO:0021783	preganglionic parasympathetic fiber development	1/7	17/18866	0.00629162	0.0358067	0.0120768	HES1	1
1h non-fit	down.1h non-fit	down	GO:0030322	stabilization of membrane potential	1/7	17/18866	0.00629162	0.0358067	0.0120768	KCNK5	1
1h non-fit	down.1h non-fit	down	GO:2000136	regulation of cell proliferation involved in heart morphogenesis	1/7	17/18866	0.00629162	0.0358067	0.0120768	HES1	1
1h non-fit	down.1h non-fit	down	GO:0061323	cell proliferation involved in heart morphogenesis	1/7	18/18866	0.00666065	0.0367304	0.0123883	HES1	1
1h non-fit	down.1h non-fit	down	GO:0031643	positive regulation of myelination	1/7	19/18866	0.00702957	0.0367304	0.0123883	ZNF488	1
1h non-fit	down.1h non-fit	down	GO:0045683	negative regulation of epidermis development	1/7	19/18866	0.00702957	0.0367304	0.0123883	HES1	1
1h non-fit	down.1h non-fit	down	GO:0048486	parasympathetic nervous system development	1/7	19/18866	0.00702957	0.0367304	0.0123883	HES1	1
1h non-fit	down.1h non-fit	down	GO:0060602	branch elongation of an epithelium	1/7	19/18866	0.00702957	0.0367304	0.0123883	SPRY1	1
1h non-fit	down.1h non-fit	down	GO:0097623	potassium ion export across plasma membrane	1/7	19/18866	0.00702957	0.0367304	0.0123883	KCNK5	1
1h non-fit	down.1h non-fit	down	GO:0007178	transmembrane receptor protein serine/threonine kinase signaling pathway	2/7	359/18866	0.00711829	0.0367304	0.0123883	HES1/SPRY1	2
1h non-fit	down.1h non-fit	down	GO:0002320	lymphoid progenitor cell differentiation	1/7	20/18866	0.00739837	0.037184	0.0125413	HES1	1
1h non-fit	down.1h non-fit	down	GO:0072234	metanephric nephron tubule development	1/7	20/18866	0.00739837	0.037184	0.0125413	HES1	1
1h non-fit	down.1h non-fit	down	GO:0060716	labyrinthine layer blood vessel development	1/7	21/18866	0.00776705	0.0380487	0.012833	HES1	1
1h non-fit	down.1h non-fit	down	GO:2000737	negative regulation of stem cell differentiation	1/7	21/18866	0.00776705	0.0380487	0.012833	HES1	1
1h non-fit	down.1h non-fit	down	GO:0048714	positive regulation of oligodendrocyte differentiation	1/7	23/18866	0.00850407	0.0391795	0.0132143	ZNF488	1
1h non-fit	down.1h non-fit	down	GO:0072170	metanephric tubule development	1/7	23/18866	0.00850407	0.0391795	0.0132143	HES1	1
1h non-fit	down.1h non-fit	down	GO:0072243	metanephric nephron epithelium development	1/7	23/18866	0.00850407	0.0391795	0.0132143	HES1	1
1h non-fit	down.1h non-fit	down	GO:0097150	neuronal stem cell population maintenance	1/7	23/18866	0.00850407	0.0391795	0.0132143	HES1	1
1h non-fit	down.1h non-fit	down	GO:1903798	regulation of production of miRNAs involved in gene silencing by miRNA	1/7	23/18866	0.00850407	0.0391795	0.0132143	MYCN	1
1h non-fit	down.1h non-fit	down	GO:0001759	organ induction	1/7	24/18866	0.0088724	0.0399258	0.0134661	SPRY1	1
1h non-fit	down.1h non-fit	down	GO:2000637	positive regulation of gene silencing by miRNA	1/7	24/18866	0.0088724	0.0399258	0.0134661	MYCN	1
1h non-fit	down.1h non-fit	down	GO:0060148	positive regulation of posttranscriptional gene silencing	1/7	25/18866	0.00924062	0.0400741	0.0135161	MYCN	1
1h non-fit	down.1h non-fit	down	GO:0070920	regulation of production of small RNA involved in gene silencing by RNA	1/7	25/18866	0.00924062	0.0400741	0.0135161	MYCN	1
1h non-fit	down.1h non-fit	down	GO:0040037	negative regulation of fibroblast growth factor receptor signaling pathway	1/7	26/18866	0.00960871	0.0400741	0.0135161	SPRY1	1
1h non-fit	down.1h non-fit	down	GO:0060037	pharyngeal system development	1/7	26/18866	0.00960871	0.0400741	0.0135161	HES1	1
1h non-fit	down.1h non-fit	down	GO:0072012	glomerulus vasculature development	1/7	26/18866	0.00960871	0.0400741	0.0135161	HES1	1
1h non-fit	down.1h non-fit	down	GO:0072273	metanephric nephron morphogenesis	1/7	26/18866	0.00960871	0.0400741	0.0135161	HES1	1
1h non-fit	down.1h non-fit	down	GO:0042481	regulation of odontogenesis	1/7	27/18866	0.00997669	0.0400741	0.0135161	SP6	1
1h non-fit	down.1h non-fit	down	GO:0072207	metanephric epithelium development	1/7	27/18866	0.00997669	0.0400741	0.0135161	HES1	1
1h non-fit	down.1h non-fit	down	GO:0035883	enteroendocrine cell differentiation	1/7	28/18866	0.0103446	0.0400741	0.0135161	HES1	1
1h non-fit	down.1h non-fit	down	GO:0045686	negative regulation of glial cell differentiation	1/7	28/18866	0.0103446	0.0400741	0.0135161	HES1	1
1h non-fit	down.1h non-fit	down	GO:0061437	renal system vasculature development	1/7	28/18866	0.0103446	0.0400741	0.0135161	HES1	1
1h non-fit	down.1h non-fit	down	GO:0061440	kidney vasculature development	1/7	28/18866	0.0103446	0.0400741	0.0135161	HES1	1
1h non-fit	down.1h non-fit	down	GO:0048732	gland development	2/7	443/18866	0.010684	0.0400741	0.0135161	MAFB/HES1	2
1h non-fit	down.1h non-fit	down	GO:0021602	cranial nerve morphogenesis	1/7	29/18866	0.0107123	0.0400741	0.0135161	MAFB	1
1h non-fit	down.1h non-fit	down	GO:0045671	negative regulation of osteoclast differentiation	1/7	29/18866	0.0107123	0.0400741	0.0135161	MAFB	1
1h non-fit	down.1h non-fit	down	GO:0060441	epithelial tube branching involved in lung morphogenesis	1/7	29/18866	0.0107123	0.0400741	0.0135161	SPRY1	1
1h non-fit	down.1h non-fit	down	GO:0048568	embryonic organ development	2/7	451/18866	0.011058	0.0400741	0.0135161	MAFB/HES1	2
1h non-fit	down.1h non-fit	down	GO:0000132	establishment of mitotic spindle orientation	1/7	30/18866	0.0110799	0.0400741	0.0135161	SPRY1	1
1h non-fit	down.1h non-fit	down	GO:0003401	axis elongation	1/7	30/18866	0.0110799	0.0400741	0.0135161	SPRY1	1
1h non-fit	down.1h non-fit	down	GO:0060122	inner ear receptor cell stereocilium organization	1/7	30/18866	0.0110799	0.0400741	0.0135161	HES1	1
1h non-fit	down.1h non-fit	down	GO:0090162	establishment of epithelial cell polarity	1/7	30/18866	0.0110799	0.0400741	0.0135161	HES1	1
1h non-fit	down.1h non-fit	down	GO:0048710	regulation of astrocyte differentiation	1/7	31/18866	0.0114474	0.0406437	0.0137082	HES1	1
1h non-fit	down.1h non-fit	down	GO:0060914	heart formation	1/7	31/18866	0.0114474	0.0406437	0.0137082	HES1	1
1h non-fit	down.1h non-fit	down	GO:0002683	negative regulation of immune system process	2/7	463/18866	0.0116301	0.0409168	0.0138003	MAFB/HES1	2
1h non-fit	down.1h non-fit	down	GO:0060317	cardiac epithelial to mesenchymal transition	1/7	32/18866	0.0118148	0.041075	0.0138537	SPRY1	1
1h non-fit	down.1h non-fit	down	GO:0003338	metanephros morphogenesis	1/7	33/18866	0.0121821	0.041075	0.0138537	HES1	1
1h non-fit	down.1h non-fit	down	GO:0048011	neurotrophin TRK receptor signaling pathway	1/7	33/18866	0.0121821	0.041075	0.0138537	SPRY1	1
1h non-fit	down.1h non-fit	down	GO:0042110	T cell activation	2/7	483/18866	0.0126127	0.041075	0.0138537	MAFB/HES1	2
1h non-fit	down.1h non-fit	down	GO:0050769	positive regulation of neurogenesis	2/7	485/18866	0.0127129	0.041075	0.0138537	HES1/ZNF488	2
1h non-fit	down.1h non-fit	down	GO:0030513	positive regulation of BMP signaling pathway	1/7	35/18866	0.0129163	0.041075	0.0138537	HES1	1
1h non-fit	down.1h non-fit	down	GO:0035909	aorta morphogenesis	1/7	35/18866	0.0129163	0.041075	0.0138537	HES1	1
1h non-fit	down.1h non-fit	down	GO:0040001	establishment of mitotic spindle localization	1/7	35/18866	0.0129163	0.041075	0.0138537	SPRY1	1
1h non-fit	down.1h non-fit	down	GO:0060251	regulation of glial cell proliferation	1/7	35/18866	0.0129163	0.041075	0.0138537	HES1	1
1h non-fit	down.1h non-fit	down	GO:0060674	placenta blood vessel development	1/7	35/18866	0.0129163	0.041075	0.0138537	HES1	1
1h non-fit	down.1h non-fit	down	GO:0070306	lens fiber cell differentiation	1/7	35/18866	0.0129163	0.041075	0.0138537	SPRY1	1
1h non-fit	down.1h non-fit	down	GO:0010092	specification of animal organ identity	1/7	36/18866	0.0132832	0.041075	0.0138537	SPRY1	1
1h non-fit	down.1h non-fit	down	GO:0031128	developmental induction	1/7	36/18866	0.0132832	0.041075	0.0138537	SPRY1	1
1h non-fit	down.1h non-fit	down	GO:0042491	inner ear auditory receptor cell differentiation	1/7	36/18866	0.0132832	0.041075	0.0138537	HES1	1
1h non-fit	down.1h non-fit	down	GO:0051294	establishment of spindle orientation	1/7	36/18866	0.0132832	0.041075	0.0138537	SPRY1	1
1h non-fit	down.1h non-fit	down	GO:1903706	regulation of hemopoiesis	2/7	498/18866	0.0133733	0.041075	0.0138537	MAFB/HES1	2
1h non-fit	down.1h non-fit	down	GO:0010453	regulation of cell fate commitment	1/7	39/18866	0.0143833	0.04315	0.0145535	HES1	1
1h non-fit	down.1h non-fit	down	GO:0035886	vascular associated smooth muscle cell differentiation	1/7	39/18866	0.0143833	0.04315	0.0145535	HES1	1
1h non-fit	down.1h non-fit	down	GO:0038179	neurotrophin signaling pathway	1/7	39/18866	0.0143833	0.04315	0.0145535	SPRY1	1
1h non-fit	down.1h non-fit	down	GO:0010719	negative regulation of epithelial to mesenchymal transition	1/7	40/18866	0.0147498	0.0432437	0.0145851	SPRY1	1
1h non-fit	down.1h non-fit	down	GO:0040036	regulation of fibroblast growth factor receptor signaling pathway	1/7	40/18866	0.0147498	0.0432437	0.0145851	SPRY1	1
1h non-fit	down.1h non-fit	down	GO:0072210	metanephric nephron development	1/7	40/18866	0.0147498	0.0432437	0.0145851	HES1	1
1h non-fit	down.1h non-fit	down	GO:0021532	neural tube patterning	1/7	41/18866	0.0151161	0.0436563	0.0147243	HES1	1
1h non-fit	down.1h non-fit	down	GO:2000826	regulation of heart morphogenesis	1/7	41/18866	0.0151161	0.0436563	0.0147243	HES1	1
1h non-fit	down.1h non-fit	down	GO:0001709	cell fate determination	1/7	42/18866	0.0154823	0.0440564	0.0148592	HES1	1
1h non-fit	down.1h non-fit	down	GO:0021983	pituitary gland development	1/7	42/18866	0.0154823	0.0440564	0.0148592	HES1	1
1h non-fit	down.1h non-fit	down	GO:0040019	positive regulation of embryonic development	1/7	43/18866	0.0158485	0.0444446	0.0149901	HES1	1
1h non-fit	down.1h non-fit	down	GO:0060119	inner ear receptor cell development	1/7	43/18866	0.0158485	0.0444446	0.0149901	HES1	1
1h non-fit	down.1h non-fit	down	GO:0021575	hindbrain morphogenesis	1/7	44/18866	0.0162144	0.0448712	0.015134	HES1	1
1h non-fit	down.1h non-fit	down	GO:0031018	endocrine pancreas development	1/7	45/18866	0.0165803	0.0448712	0.015134	HES1	1
1h non-fit	down.1h non-fit	down	GO:0035315	hair cell differentiation	1/7	45/18866	0.0165803	0.0448712	0.015134	HES1	1
1h non-fit	down.1h non-fit	down	GO:0051293	establishment of spindle localization	1/7	45/18866	0.0165803	0.0448712	0.015134	SPRY1	1
1h non-fit	down.1h non-fit	down	GO:0060412	ventricular septum morphogenesis	1/7	45/18866	0.0165803	0.0448712	0.015134	HES1	1
1h non-fit	down.1h non-fit	down	GO:0014014	negative regulation of gliogenesis	1/7	46/18866	0.0169461	0.0452285	0.0152545	HES1	1
1h non-fit	down.1h non-fit	down	GO:0031641	regulation of myelination	1/7	46/18866	0.0169461	0.0452285	0.0152545	ZNF488	1
1h non-fit	down.1h non-fit	down	GO:0014003	oligodendrocyte development	1/7	47/18866	0.0173117	0.0455757	0.0153717	ZNF488	1
1h non-fit	down.1h non-fit	down	GO:0048483	autonomic nervous system development	1/7	47/18866	0.0173117	0.0455757	0.0153717	HES1	1
1h non-fit	down.1h non-fit	down	GO:1990573	potassium ion import across plasma membrane	1/7	48/18866	0.0176772	0.0456373	0.0153924	KCNK5	1
1h non-fit	down.1h non-fit	down	GO:0002067	glandular epithelial cell differentiation	1/7	49/18866	0.0180427	0.0456373	0.0153924	HES1	1
1h non-fit	down.1h non-fit	down	GO:0034260	negative regulation of GTPase activity	1/7	49/18866	0.0180427	0.0456373	0.0153924	SPRY1	1
1h non-fit	down.1h non-fit	down	GO:0035196	production of miRNAs involved in gene silencing by miRNA	1/7	49/18866	0.0180427	0.0456373	0.0153924	MYCN	1
1h non-fit	down.1h non-fit	down	GO:0042059	negative regulation of epidermal growth factor receptor signaling pathway	1/7	49/18866	0.0180427	0.0456373	0.0153924	SPRY1	1
1h non-fit	down.1h non-fit	down	GO:0060711	labyrinthine layer development	1/7	49/18866	0.0180427	0.0456373	0.0153924	HES1	1
1h non-fit	down.1h non-fit	down	GO:0014009	glial cell proliferation	1/7	50/18866	0.0184079	0.0456659	0.0154021	HES1	1
1h non-fit	down.1h non-fit	down	GO:0045646	regulation of erythrocyte differentiation	1/7	50/18866	0.0184079	0.0456659	0.0154021	MAFB	1
1h non-fit	down.1h non-fit	down	GO:0051653	spindle localization	1/7	50/18866	0.0184079	0.0456659	0.0154021	SPRY1	1
1h non-fit	down.1h non-fit	down	GO:0002762	negative regulation of myeloid leukocyte differentiation	1/7	51/18866	0.0187731	0.0456931	0.0154112	MAFB	1
1h non-fit	down.1h non-fit	down	GO:0021879	forebrain neuron differentiation	1/7	51/18866	0.0187731	0.0456931	0.0154112	HES1	1
1h non-fit	down.1h non-fit	down	GO:0090102	cochlea development	1/7	51/18866	0.0187731	0.0456931	0.0154112	HES1	1
1h non-fit	down.1h non-fit	down	GO:0046580	negative regulation of Ras protein signal transduction	1/7	52/18866	0.0191382	0.046003	0.0155158	SPRY1	1
1h non-fit	down.1h non-fit	down	GO:0060425	lung morphogenesis	1/7	52/18866	0.0191382	0.046003	0.0155158	SPRY1	1
1h non-fit	down.1h non-fit	down	GO:0031050	dsRNA processing	1/7	54/18866	0.0198679	0.0468835	0.0158127	MYCN	1
1h non-fit	down.1h non-fit	down	GO:0070918	production of small RNA involved in gene silencing by RNA	1/7	54/18866	0.0198679	0.0468835	0.0158127	MYCN	1
1h non-fit	down.1h non-fit	down	GO:1901185	negative regulation of ERBB signaling pathway	1/7	54/18866	0.0198679	0.0468835	0.0158127	SPRY1	1
1h non-fit	down.1h non-fit	down	GO:0060563	neuroepithelial cell differentiation	1/7	56/18866	0.0205973	0.0483099	0.0162938	HES1	1
1h non-fit	down.1h non-fit	down	GO:0045747	positive regulation of Notch signaling pathway	1/7	57/18866	0.0209617	0.048576	0.0163836	HES1	1
1h non-fit	down.1h non-fit	down	GO:0061005	cell differentiation involved in kidney development	1/7	57/18866	0.0209617	0.048576	0.0163836	HES1	1
1h non-fit	down.1h non-fit	down	GO:0051058	negative regulation of small GTPase mediated signal transduction	1/7	59/18866	0.0216903	0.0496696	0.0167524	SPRY1	1
1h non-fit	down.1h non-fit	down	GO:0060113	inner ear receptor cell differentiation	1/7	59/18866	0.0216903	0.0496696	0.0167524	HES1	1
1h non-fit	down.1h non-fit	down	GO:0035904	aorta development	1/7	60/18866	0.0220545	0.0499127	0.0168344	HES1	1
1h non-fit	down.1h non-fit	down	GO:0043388	positive regulation of DNA binding	1/7	60/18866	0.0220545	0.0499127	0.0168344	HES1	1
1h non-fit	down.1h non-fit	down	GO:0021872	forebrain generation of neurons	1/7	61/18866	0.0224185	0.0504416	0.0170128	HES1	1
1h non-fit	down.1h non-fit	down	GO:0140115	export across plasma membrane	1/7	62/18866	0.0227824	0.050964	0.017189	KCNK5	1
1h non-fit	down.1h non-fit	down	GO:0032835	glomerulus development	1/7	64/18866	0.0235098	0.0518212	0.0174781	HES1	1
1h non-fit	down.1h non-fit	down	GO:0007588	excretion	1/7	65/18866	0.0238734	0.0518212	0.0174781	KCNK5	1
1h non-fit	down.1h non-fit	down	GO:0031646	positive regulation of nervous system process	1/7	65/18866	0.0238734	0.0518212	0.0174781	ZNF488	1
1h non-fit	down.1h non-fit	down	GO:0045604	regulation of epidermal cell differentiation	1/7	65/18866	0.0238734	0.0518212	0.0174781	HES1	1
1h non-fit	down.1h non-fit	down	GO:0060675	ureteric bud morphogenesis	1/7	65/18866	0.0238734	0.0518212	0.0174781	HES1	1
1h non-fit	down.1h non-fit	down	GO:0007585	respiratory gaseous exchange by respiratory system	1/7	66/18866	0.0242368	0.0518212	0.0174781	MAFB	1
1h non-fit	down.1h non-fit	down	GO:0042490	mechanoreceptor differentiation	1/7	66/18866	0.0242368	0.0518212	0.0174781	HES1	1
1h non-fit	down.1h non-fit	down	GO:0072171	mesonephric tubule morphogenesis	1/7	66/18866	0.0242368	0.0518212	0.0174781	HES1	1
1h non-fit	down.1h non-fit	down	GO:0045670	regulation of osteoclast differentiation	1/7	67/18866	0.0246001	0.052309	0.0176426	MAFB	1
1h non-fit	down.1h non-fit	down	GO:0003143	embryonic heart tube morphogenesis	1/7	70/18866	0.0256894	0.0543267	0.0183232	HES1	1
1h non-fit	down.1h non-fit	down	GO:0042531	positive regulation of tyrosine phosphorylation of STAT protein	1/7	71/18866	0.0260522	0.0547946	0.018481	HES1	1
1h non-fit	down.1h non-fit	down	GO:0051145	smooth muscle cell differentiation	1/7	73/18866	0.0267776	0.0557146	0.0187913	HES1	1
1h non-fit	down.1h non-fit	down	GO:0072078	nephron tubule morphogenesis	1/7	73/18866	0.0267776	0.0557146	0.0187913	HES1	1
1h non-fit	down.1h non-fit	down	GO:0021536	diencephalon development	1/7	74/18866	0.0271401	0.0560182	0.0188937	HES1	1
1h non-fit	down.1h non-fit	down	GO:0035019	somatic stem cell population maintenance	1/7	75/18866	0.0275025	0.0560182	0.0188937	HES1	1
1h non-fit	down.1h non-fit	down	GO:0048844	artery morphogenesis	1/7	75/18866	0.0275025	0.0560182	0.0188937	HES1	1
1h non-fit	down.1h non-fit	down	GO:0072088	nephron epithelium morphogenesis	1/7	75/18866	0.0275025	0.0560182	0.0188937	HES1	1
1h non-fit	down.1h non-fit	down	GO:0003281	ventricular septum development	1/7	76/18866	0.0278647	0.0560195	0.0188941	HES1	1
1h non-fit	down.1h non-fit	down	GO:0033077	T cell differentiation in thymus	1/7	76/18866	0.0278647	0.0560195	0.0188941	MAFB	1
1h non-fit	down.1h non-fit	down	GO:0060411	cardiac septum morphogenesis	1/7	77/18866	0.0282269	0.0560195	0.0188941	HES1	1
1h non-fit	down.1h non-fit	down	GO:0061333	renal tubule morphogenesis	1/7	77/18866	0.0282269	0.0560195	0.0188941	HES1	1
1h non-fit	down.1h non-fit	down	GO:0072028	nephron morphogenesis	1/7	77/18866	0.0282269	0.0560195	0.0188941	HES1	1
1h non-fit	down.1h non-fit	down	GO:0031016	pancreas development	1/7	79/18866	0.0289509	0.0564378	0.0190352	HES1	1
1h non-fit	down.1h non-fit	down	GO:0043407	negative regulation of MAP kinase activity	1/7	79/18866	0.0289509	0.0564378	0.0190352	SPRY1	1
1h non-fit	down.1h non-fit	down	GO:0070373	negative regulation of ERK1 and ERK2 cascade	1/7	79/18866	0.0289509	0.0564378	0.0190352	SPRY1	1
1h non-fit	down.1h non-fit	down	GO:0003151	outflow tract morphogenesis	1/7	80/18866	0.0293127	0.0564378	0.0190352	HES1	1
1h non-fit	down.1h non-fit	down	GO:0014032	neural crest cell development	1/7	80/18866	0.0293127	0.0564378	0.0190352	HES1	1
1h non-fit	down.1h non-fit	down	GO:0035050	embryonic heart tube development	1/7	80/18866	0.0293127	0.0564378	0.0190352	HES1	1
1h non-fit	down.1h non-fit	down	GO:0002088	lens development in camera-type eye	1/7	83/18866	0.0303974	0.0579498	0.0195451	SPRY1	1
1h non-fit	down.1h non-fit	down	GO:0048708	astrocyte differentiation	1/7	83/18866	0.0303974	0.0579498	0.0195451	HES1	1
1h non-fit	down.1h non-fit	down	GO:0014031	mesenchymal cell development	1/7	84/18866	0.0307588	0.0580666	0.0195845	HES1	1
1h non-fit	down.1h non-fit	down	GO:0048864	stem cell development	1/7	84/18866	0.0307588	0.0580666	0.0195845	HES1	1
1h non-fit	down.1h non-fit	down	GO:0110110	positive regulation of animal organ morphogenesis	1/7	85/18866	0.03112	0.0584633	0.0197183	SPRY1	1
1h non-fit	down.1h non-fit	down	GO:0042509	regulation of tyrosine phosphorylation of STAT protein	1/7	86/18866	0.0314811	0.058573	0.0197554	HES1	1
1h non-fit	down.1h non-fit	down	GO:1901532	regulation of hematopoietic progenitor cell differentiation	1/7	86/18866	0.0314811	0.058573	0.0197554	HES1	1
1h non-fit	down.1h non-fit	down	GO:0030512	negative regulation of transforming growth factor beta receptor signaling pathway	1/7	87/18866	0.0318421	0.0588887	0.0198618	SPRY1	1
1h non-fit	down.1h non-fit	down	GO:0001892	embryonic placenta development	1/7	89/18866	0.0325638	0.0588887	0.0198618	HES1	1
1h non-fit	down.1h non-fit	down	GO:0007260	tyrosine phosphorylation of STAT protein	1/7	89/18866	0.0325638	0.0588887	0.0198618	HES1	1
1h non-fit	down.1h non-fit	down	GO:0014033	neural crest cell differentiation	1/7	89/18866	0.0325638	0.0588887	0.0198618	HES1	1
1h non-fit	down.1h non-fit	down	GO:0055006	cardiac cell development	1/7	89/18866	0.0325638	0.0588887	0.0198618	SPRY1	1
1h non-fit	down.1h non-fit	down	GO:1903845	negative regulation of cellular response to transforming growth factor beta stimulus	1/7	89/18866	0.0325638	0.0588887	0.0198618	SPRY1	1
1h non-fit	down.1h non-fit	down	GO:0042058	regulation of epidermal growth factor receptor signaling pathway	1/7	90/18866	0.0329244	0.0589896	0.0198959	SPRY1	1
1h non-fit	down.1h non-fit	down	GO:0046427	positive regulation of receptor signaling pathway via JAK-STAT	1/7	90/18866	0.0329244	0.0589896	0.0198959	HES1	1
1h non-fit	down.1h non-fit	down	GO:0030901	midbrain development	1/7	91/18866	0.033285	0.0590885	0.0199292	HES1	1
1h non-fit	down.1h non-fit	down	GO:0045682	regulation of epidermis development	1/7	91/18866	0.033285	0.0590885	0.0199292	HES1	1
1h non-fit	down.1h non-fit	down	GO:0030510	regulation of BMP signaling pathway	1/7	93/18866	0.0340057	0.0595485	0.0200843	HES1	1
1h non-fit	down.1h non-fit	down	GO:0072080	nephron tubule development	1/7	93/18866	0.0340057	0.0595485	0.0200843	HES1	1
1h non-fit	down.1h non-fit	down	GO:1904894	positive regulation of receptor signaling pathway via STAT	1/7	93/18866	0.0340057	0.0595485	0.0200843	HES1	1
1h non-fit	down.1h non-fit	down	GO:0060993	kidney morphogenesis	1/7	94/18866	0.0343659	0.0599082	0.0202057	HES1	1
1h non-fit	down.1h non-fit	down	GO:0045638	negative regulation of myeloid cell differentiation	1/7	95/18866	0.034726	0.0599954	0.0202351	MAFB	1
1h non-fit	down.1h non-fit	down	GO:0061326	renal tubule development	1/7	95/18866	0.034726	0.0599954	0.0202351	HES1	1
1h non-fit	down.1h non-fit	down	GO:0098659	inorganic cation import across plasma membrane	1/7	97/18866	0.0354458	0.0604296	0.0203815	KCNK5	1
1h non-fit	down.1h non-fit	down	GO:0099587	inorganic ion import across plasma membrane	1/7	97/18866	0.0354458	0.0604296	0.0203815	KCNK5	1
1h non-fit	down.1h non-fit	down	GO:1901184	regulation of ERBB signaling pathway	1/7	97/18866	0.0354458	0.0604296	0.0203815	SPRY1	1
1h non-fit	down.1h non-fit	down	GO:0030316	osteoclast differentiation	1/7	98/18866	0.0358055	0.0607752	0.0204981	MAFB	1
1h non-fit	down.1h non-fit	down	GO:0010717	regulation of epithelial to mesenchymal transition	1/7	99/18866	0.0361652	0.0611176	0.0206136	SPRY1	1
1h non-fit	down.1h non-fit	down	GO:0035282	segmentation	1/7	100/18866	0.0365247	0.0614567	0.020728	MAFB	1
1h non-fit	down.1h non-fit	down	GO:0042102	positive regulation of T cell proliferation	1/7	101/18866	0.0368841	0.0617928	0.0208413	HES1	1
1h non-fit	down.1h non-fit	down	GO:0060840	artery development	1/7	102/18866	0.0372433	0.0621257	0.0209536	HES1	1
1h non-fit	down.1h non-fit	down	GO:0042472	inner ear morphogenesis	1/7	103/18866	0.0376025	0.0624557	0.0210649	MAFB	1
1h non-fit	down.1h non-fit	down	GO:1902106	negative regulation of leukocyte differentiation	1/7	105/18866	0.0383205	0.0633762	0.0213753	MAFB	1
1h non-fit	down.1h non-fit	down	GO:0008593	regulation of Notch signaling pathway	1/7	108/18866	0.0393966	0.0648786	0.0218821	HES1	1
1h non-fit	down.1h non-fit	down	GO:0072009	nephron epithelium development	1/7	110/18866	0.0401134	0.0655017	0.0220922	HES1	1
1h non-fit	down.1h non-fit	down	GO:0090100	positive regulation of transmembrane receptor protein serine/threonine kinase signaling pathway	1/7	110/18866	0.0401134	0.0655017	0.0220922	HES1	1
1h non-fit	down.1h non-fit	down	GO:0003279	cardiac septum development	1/7	114/18866	0.0415457	0.0675554	0.0227849	HES1	1
1h non-fit	down.1h non-fit	down	GO:0060964	regulation of gene silencing by miRNA	1/7	116/18866	0.0422612	0.0684312	0.0230803	MYCN	1
1h non-fit	down.1h non-fit	down	GO:0008543	fibroblast growth factor receptor signaling pathway	1/7	118/18866	0.0429762	0.0690115	0.023276	SPRY1	1
1h non-fit	down.1h non-fit	down	GO:2000736	regulation of stem cell differentiation	1/7	118/18866	0.0429762	0.0690115	0.023276	HES1	1
1h non-fit	down.1h non-fit	down	GO:0060147	regulation of posttranscriptional gene silencing	1/7	120/18866	0.0436907	0.0695693	0.0234641	MYCN	1
1h non-fit	down.1h non-fit	down	GO:0060966	regulation of gene silencing by RNA	1/7	120/18866	0.0436907	0.0695693	0.0234641	MYCN	1
1h non-fit	down.1h non-fit	down	GO:0002065	columnar/cuboidal epithelial cell differentiation	1/7	121/18866	0.0440478	0.0695693	0.0234641	HES1	1
1h non-fit	down.1h non-fit	down	GO:0030218	erythrocyte differentiation	1/7	121/18866	0.0440478	0.0695693	0.0234641	MAFB	1
1h non-fit	down.1h non-fit	down	GO:0021782	glial cell development	1/7	122/18866	0.0444048	0.0695693	0.0234641	ZNF488	1
1h non-fit	down.1h non-fit	down	GO:0002761	regulation of myeloid leukocyte differentiation	1/7	123/18866	0.0447616	0.0695693	0.0234641	MAFB	1
1h non-fit	down.1h non-fit	down	GO:0007173	epidermal growth factor receptor signaling pathway	1/7	123/18866	0.0447616	0.0695693	0.0234641	SPRY1	1
1h non-fit	down.1h non-fit	down	GO:0042471	ear morphogenesis	1/7	123/18866	0.0447616	0.0695693	0.0234641	MAFB	1
1h non-fit	down.1h non-fit	down	GO:0051101	regulation of DNA binding	1/7	124/18866	0.0451184	0.0698433	0.0235566	HES1	1
1h non-fit	down.1h non-fit	down	GO:0035270	endocrine system development	1/7	125/18866	0.045475	0.0701149	0.0236482	HES1	1
1h non-fit	down.1h non-fit	down	GO:0017015	regulation of transforming growth factor beta receptor signaling pathway	1/7	127/18866	0.046188	0.0709315	0.0239236	SPRY1	1
1h non-fit	down.1h non-fit	down	GO:0034101	erythrocyte homeostasis	1/7	129/18866	0.0469005	0.0714586	0.0241014	MAFB	1
1h non-fit	down.1h non-fit	down	GO:1903844	regulation of cellular response to transforming growth factor beta stimulus	1/7	129/18866	0.0469005	0.0714586	0.0241014	SPRY1	1
1h non-fit	down.1h non-fit	down	GO:0003206	cardiac chamber morphogenesis	1/7	131/18866	0.0476125	0.0719767	0.0242761	HES1	1
1h non-fit	down.1h non-fit	down	GO:0003231	cardiac ventricle development	1/7	131/18866	0.0476125	0.0719767	0.0242761	HES1	1
1h non-fit	down.1h non-fit	down	GO:0042476	odontogenesis	1/7	132/18866	0.0479683	0.0722325	0.0243624	SP6	1
1h non-fit	down.1h non-fit	down	GO:0090101	negative regulation of transmembrane receptor protein serine/threonine kinase signaling pathway	1/7	133/18866	0.0483241	0.0724861	0.0244479	SPRY1	1
1h non-fit	down.1h non-fit	down	GO:0045995	regulation of embryonic development	1/7	134/18866	0.0486797	0.0727376	0.0245327	HES1	1
1h non-fit	down.1h non-fit	down	GO:0048565	digestive tract development	1/7	135/18866	0.0490352	0.072987	0.0246169	HES1	1
1h non-fit	down.1h non-fit	down	GO:0050671	positive regulation of lymphocyte proliferation	1/7	136/18866	0.0493906	0.0732002	0.0246887	HES1	1
1h non-fit	down.1h non-fit	down	GO:0032946	positive regulation of mononuclear cell proliferation	1/7	137/18866	0.0497458	0.0732002	0.0246887	HES1	1
1h non-fit	down.1h non-fit	down	GO:0042552	myelination	1/7	137/18866	0.0497458	0.0732002	0.0246887	ZNF488	1
1h non-fit	down.1h non-fit	down	GO:0007272	ensheathment of neurons	1/7	139/18866	0.050456	0.0736849	0.0248522	ZNF488	1
1h non-fit	down.1h non-fit	down	GO:0008366	axon ensheathment	1/7	139/18866	0.050456	0.0736849	0.0248522	ZNF488	1
1h non-fit	down.1h non-fit	down	GO:0060968	regulation of gene silencing	1/7	140/18866	0.050811	0.0739242	0.024933	MYCN	1
1h non-fit	down.1h non-fit	down	GO:0001889	liver development	1/7	141/18866	0.0511658	0.0740397	0.0249719	HES1	1
1h non-fit	down.1h non-fit	down	GO:0007224	smoothened signaling pathway	1/7	142/18866	0.0515205	0.0740397	0.0249719	HES1	1
1h non-fit	down.1h non-fit	down	GO:0046425	regulation of receptor signaling pathway via JAK-STAT	1/7	142/18866	0.0515205	0.0740397	0.0249719	HES1	1
1h non-fit	down.1h non-fit	down	GO:0045598	regulation of fat cell differentiation	1/7	143/18866	0.0518751	0.0740397	0.0249719	HES1	1
1h non-fit	down.1h non-fit	down	GO:0072006	nephron development	1/7	143/18866	0.0518751	0.0740397	0.0249719	HES1	1
1h non-fit	down.1h non-fit	down	GO:0061008	hepaticobiliary system development	1/7	144/18866	0.0522296	0.0740397	0.0249719	HES1	1
1h non-fit	down.1h non-fit	down	GO:1902850	microtubule cytoskeleton organization involved in mitosis	1/7	144/18866	0.0522296	0.0740397	0.0249719	SPRY1	1
1h non-fit	down.1h non-fit	down	GO:0038127	ERBB signaling pathway	1/7	145/18866	0.0525839	0.07427	0.0250496	SPRY1	1
1h non-fit	down.1h non-fit	down	GO:0044344	cellular response to fibroblast growth factor stimulus	1/7	146/18866	0.0529382	0.0744985	0.0251266	SPRY1	1
1h non-fit	down.1h non-fit	down	GO:0055123	digestive system development	1/7	147/18866	0.0532923	0.0746803	0.025188	HES1	1
1h non-fit	down.1h non-fit	down	GO:0031644	regulation of nervous system process	1/7	148/18866	0.0536463	0.0746803	0.025188	ZNF488	1
1h non-fit	down.1h non-fit	down	GO:0071901	negative regulation of protein serine/threonine kinase activity	1/7	148/18866	0.0536463	0.0746803	0.025188	SPRY1	1
1h non-fit	down.1h non-fit	down	GO:0070665	positive regulation of leukocyte proliferation	1/7	150/18866	0.054354	0.0753943	0.0254288	HES1	1
1h non-fit	down.1h non-fit	down	GO:1904892	regulation of receptor signaling pathway via STAT	1/7	151/18866	0.0547077	0.0756139	0.0255028	HES1	1
1h non-fit	down.1h non-fit	down	GO:0001837	epithelial to mesenchymal transition	1/7	152/18866	0.0550613	0.0758317	0.0255763	SPRY1	1
1h non-fit	down.1h non-fit	down	GO:0071774	response to fibroblast growth factor	1/7	153/18866	0.0554148	0.0760479	0.0256492	SPRY1	1
1h non-fit	down.1h non-fit	down	GO:0002262	myeloid cell homeostasis	1/7	154/18866	0.0557681	0.0762068	0.0257028	MAFB	1
1h non-fit	down.1h non-fit	down	GO:0030509	BMP signaling pathway	1/7	155/18866	0.0561213	0.0762068	0.0257028	HES1	1
1h non-fit	down.1h non-fit	down	GO:0048754	branching morphogenesis of an epithelial tube	1/7	155/18866	0.0561213	0.0762068	0.0257028	SPRY1	1
1h non-fit	down.1h non-fit	down	GO:0001890	placenta development	1/7	156/18866	0.0564744	0.0764182	0.0257741	HES1	1
1h non-fit	down.1h non-fit	down	GO:0098739	import across plasma membrane	1/7	157/18866	0.0568274	0.0766279	0.0258449	KCNK5	1
1h non-fit	down.1h non-fit	down	GO:0019827	stem cell population maintenance	1/7	162/18866	0.0585908	0.0787313	0.0265543	HES1	1
1h non-fit	down.1h non-fit	down	GO:0021915	neural tube development	1/7	163/18866	0.0589431	0.0788566	0.0265965	HES1	1
1h non-fit	down.1h non-fit	down	GO:0007259	receptor signaling pathway via JAK-STAT	1/7	164/18866	0.0592953	0.0788566	0.0265965	HES1	1
1h non-fit	down.1h non-fit	down	GO:0098727	maintenance of cell number	1/7	164/18866	0.0592953	0.0788566	0.0265965	HES1	1
1h non-fit	down.1h non-fit	down	GO:0042129	regulation of T cell proliferation	1/7	167/18866	0.0603512	0.0796341	0.0268588	HES1	1
1h non-fit	down.1h non-fit	down	GO:0045931	positive regulation of mitotic cell cycle	1/7	168/18866	0.060703	0.0796341	0.0268588	HES1	1
1h non-fit	down.1h non-fit	down	GO:0071772	response to BMP	1/7	168/18866	0.060703	0.0796341	0.0268588	HES1	1
1h non-fit	down.1h non-fit	down	GO:0071773	cellular response to BMP stimulus	1/7	168/18866	0.060703	0.0796341	0.0268588	HES1	1
1h non-fit	down.1h non-fit	down	GO:0002244	hematopoietic progenitor cell differentiation	1/7	172/18866	0.0621089	0.0812032	0.027388	HES1	1
1h non-fit	down.1h non-fit	down	GO:0003205	cardiac chamber development	1/7	174/18866	0.0628112	0.0812974	0.0274198	HES1	1
1h non-fit	down.1h non-fit	down	GO:0051099	positive regulation of binding	1/7	174/18866	0.0628112	0.0812974	0.0274198	HES1	1
1h non-fit	down.1h non-fit	down	GO:0097696	receptor signaling pathway via STAT	1/7	174/18866	0.0628112	0.0812974	0.0274198	HES1	1
1h non-fit	down.1h non-fit	down	GO:0048469	cell maturation	1/7	179/18866	0.0645649	0.0832887	0.0280914	HES1	1
1h non-fit	down.1h non-fit	down	GO:0090288	negative regulation of cellular response to growth factor stimulus	1/7	182/18866	0.0656158	0.0842534	0.0284168	SPRY1	1
1h non-fit	down.1h non-fit	down	GO:0043433	negative regulation of DNA-binding transcription factor activity	1/7	183/18866	0.0659659	0.0842534	0.0284168	HES1	1
1h non-fit	down.1h non-fit	down	GO:0055001	muscle cell development	1/7	183/18866	0.0659659	0.0842534	0.0284168	HES1	1
1h non-fit	down.1h non-fit	down	GO:0043409	negative regulation of MAPK cascade	1/7	187/18866	0.067365	0.0854763	0.0288292	SPRY1	1
1h non-fit	down.1h non-fit	down	GO:0061138	morphogenesis of a branching epithelium	1/7	187/18866	0.067365	0.0854763	0.0288292	SPRY1	1
1h non-fit	down.1h non-fit	down	GO:0021953	central nervous system neuron differentiation	1/7	192/18866	0.0691114	0.0874056	0.0294799	HES1	1
1h non-fit	down.1h non-fit	down	GO:0046578	regulation of Ras protein signal transduction	1/7	194/18866	0.0698092	0.0875843	0.0295402	SPRY1	1
1h non-fit	down.1h non-fit	down	GO:0007219	Notch signaling pathway	1/7	195/18866	0.0701579	0.0875843	0.0295402	HES1	1
1h non-fit	down.1h non-fit	down	GO:0042098	T cell proliferation	1/7	195/18866	0.0701579	0.0875843	0.0295402	HES1	1
1h non-fit	down.1h non-fit	down	GO:0050731	positive regulation of peptidyl-tyrosine phosphorylation	1/7	195/18866	0.0701579	0.0875843	0.0295402	HES1	1
1h non-fit	down.1h non-fit	down	GO:0001763	morphogenesis of a branching structure	1/7	201/18866	0.0722479	0.0899033	0.0303224	SPRY1	1
1h non-fit	down.1h non-fit	down	GO:0007179	transforming growth factor beta receptor signaling pathway	1/7	202/18866	0.0725958	0.0900468	0.0303707	SPRY1	1
1h non-fit	down.1h non-fit	down	GO:0002573	myeloid leukocyte differentiation	1/7	210/18866	0.0753753	0.0931957	0.0314328	MAFB	1
1h non-fit	down.1h non-fit	down	GO:0050870	positive regulation of T cell activation	1/7	214/18866	0.0767624	0.0946084	0.0319093	HES1	1
1h non-fit	down.1h non-fit	down	GO:0071805	potassium ion transmembrane transport	1/7	218/18866	0.0781477	0.0958267	0.0323202	KCNK5	1
1h non-fit	down.1h non-fit	down	GO:0009952	anterior/posterior pattern specification	1/7	219/18866	0.0784937	0.0958267	0.0323202	HES1	1
1h non-fit	down.1h non-fit	down	GO:0050670	regulation of lymphocyte proliferation	1/7	219/18866	0.0784937	0.0958267	0.0323202	HES1	1
1h non-fit	down.1h non-fit	down	GO:0032944	regulation of mononuclear cell proliferation	1/7	221/18866	0.0791855	0.0963672	0.0325025	HES1	1
1h non-fit	down.1h non-fit	down	GO:0045665	negative regulation of neuron differentiation	1/7	225/18866	0.0805676	0.0977419	0.0329661	HES1	1
1h non-fit	down.1h non-fit	down	GO:0098657	import into cell	1/7	230/18866	0.0822928	0.0995229	0.0335668	KCNK5	1
1h non-fit	down.1h non-fit	down	GO:0071695	anatomical structure maturation	1/7	235/18866	0.0840152	0.100975	0.0340565	HES1	1
1h non-fit	down.1h non-fit	down	GO:1903039	positive regulation of leukocyte cell-cell adhesion	1/7	235/18866	0.0840152	0.100975	0.0340565	HES1	1
1h non-fit	down.1h non-fit	down	GO:0060560	developmental growth involved in morphogenesis	1/7	236/18866	0.0843594	0.101075	0.0340902	SPRY1	1
1h non-fit	down.1h non-fit	down	GO:0070663	regulation of leukocyte proliferation	1/7	240/18866	0.0857349	0.102406	0.0345391	HES1	1
1h non-fit	down.1h non-fit	down	GO:0006813	potassium ion transport	1/7	242/18866	0.086422	0.102909	0.0347087	KCNK5	1
1h non-fit	down.1h non-fit	down	GO:0006469	negative regulation of protein kinase activity	1/7	246/18866	0.0877948	0.104223	0.0351519	SPRY1	1
1h non-fit	down.1h non-fit	down	GO:0071560	cellular response to transforming growth factor beta stimulus	1/7	252/18866	0.0898508	0.106337	0.0358651	SPRY1	1
1h non-fit	down.1h non-fit	down	GO:0030217	T cell differentiation	1/7	253/18866	0.090193	0.106417	0.035892	MAFB	1
1h non-fit	down.1h non-fit	down	GO:0048872	homeostasis of number of cells	1/7	256/18866	0.0912192	0.1073	0.03619	MAFB	1
1h non-fit	down.1h non-fit	down	GO:0071559	response to transforming growth factor beta	1/7	258/18866	0.0919027	0.107777	0.0363507	SPRY1	1
1h non-fit	down.1h non-fit	down	GO:0021537	telencephalon development	1/7	259/18866	0.0922443	0.107851	0.0363756	HES1	1
1h non-fit	down.1h non-fit	down	GO:0045637	regulation of myeloid cell differentiation	1/7	263/18866	0.0936097	0.10879	0.0366923	MAFB	1
1h non-fit	down.1h non-fit	down	GO:0050730	regulation of peptidyl-tyrosine phosphorylation	1/7	263/18866	0.0936097	0.10879	0.0366923	HES1	1
1h non-fit	down.1h non-fit	down	GO:0048863	stem cell differentiation	1/7	264/18866	0.0939507	0.108859	0.0367157	HES1	1
1h non-fit	down.1h non-fit	down	GO:0033673	negative regulation of kinase activity	1/7	268/18866	0.0953139	0.110109	0.0371372	SPRY1	1
1h non-fit	down.1h non-fit	down	GO:0090596	sensory organ morphogenesis	1/7	269/18866	0.0956544	0.110173	0.037159	MAFB	1
1h non-fit	down.1h non-fit	down	GO:0045165	cell fate commitment	1/7	278/18866	0.098714	0.11336	0.0382338	HES1	1
1h non-fit	down.1h non-fit	down	GO:0022409	positive regulation of cell-cell adhesion	1/7	279/18866	0.0990535	0.113413	0.0382517	HES1	1
1h non-fit	down.1h non-fit	down	GO:0046651	lymphocyte proliferation	1/7	283/18866	0.10041	0.114627	0.0386612	HES1	1
1h non-fit	down.1h non-fit	down	GO:0032943	mononuclear cell proliferation	1/7	286/18866	0.101426	0.115447	0.0389376	HES1	1
1h non-fit	down.1h non-fit	down	GO:0021700	developmental maturation	1/7	287/18866	0.101765	0.115493	0.038953	HES1	1
1h non-fit	down.1h non-fit	down	GO:1902105	regulation of leukocyte differentiation	1/7	290/18866	0.10278	0.116303	0.0392265	MAFB	1
1h non-fit	down.1h non-fit	down	GO:0050768	negative regulation of neurogenesis	1/7	295/18866	0.104469	0.11787	0.039755	HES1	1
1h non-fit	down.1h non-fit	down	GO:0051348	negative regulation of transferase activity	1/7	296/18866	0.104807	0.117908	0.0397675	SPRY1	1
1h non-fit	down.1h non-fit	down	GO:0070372	regulation of ERK1 and ERK2 cascade	1/7	306/18866	0.108176	0.121346	0.0409271	SPRY1	1
1h non-fit	down.1h non-fit	down	GO:0070661	leukocyte proliferation	1/7	313/18866	0.110528	0.123626	0.0416962	HES1	1
1h non-fit	down.1h non-fit	down	GO:0051961	negative regulation of nervous system development	1/7	319/18866	0.11254	0.125513	0.0423328	HES1	1
1h non-fit	down.1h non-fit	down	GO:0051056	regulation of small GTPase mediated signal transduction	1/7	323/18866	0.11388	0.126642	0.0427134	SPRY1	1
1h non-fit	down.1h non-fit	down	GO:0070371	ERK1 and ERK2 cascade	1/7	325/18866	0.114548	0.127021	0.0428412	SPRY1	1
1h non-fit	down.1h non-fit	down	GO:1903037	regulation of leukocyte cell-cell adhesion	1/7	329/18866	0.115885	0.128136	0.0432173	HES1	1
1h non-fit	down.1h non-fit	down	GO:0043010	camera-type eye development	1/7	332/18866	0.116886	0.128508	0.043343	SPRY1	1
1h non-fit	down.1h non-fit	down	GO:0050863	regulation of T cell activation	1/7	332/18866	0.116886	0.128508	0.043343	HES1	1
1h non-fit	down.1h non-fit	down	GO:0043405	regulation of MAP kinase activity	1/7	342/18866	0.120217	0.131787	0.0444487	SPRY1	1
1h non-fit	down.1h non-fit	down	GO:0010721	negative regulation of cell development	1/7	343/18866	0.120549	0.131787	0.0444487	HES1	1
1h non-fit	down.1h non-fit	down	GO:0007265	Ras protein signal transduction	1/7	346/18866	0.121546	0.132502	0.04469	SPRY1	1
1h non-fit	down.1h non-fit	down	GO:0051251	positive regulation of lymphocyte activation	1/7	357/18866	0.125192	0.136094	0.0459014	HES1	1
1h non-fit	down.1h non-fit	down	GO:0007159	leukocyte cell-cell adhesion	1/7	364/18866	0.127506	0.138192	0.0466089	HES1	1
1h non-fit	down.1h non-fit	down	GO:0009913	epidermal cell differentiation	1/7	365/18866	0.127836	0.138192	0.0466089	HES1	1
1h non-fit	down.1h non-fit	down	GO:0051098	regulation of binding	1/7	367/18866	0.128496	0.138488	0.0467088	HES1	1
1h non-fit	down.1h non-fit	down	GO:0030098	lymphocyte differentiation	1/7	368/18866	0.128826	0.138488	0.0467088	MAFB	1
1h non-fit	down.1h non-fit	down	GO:0018108	peptidyl-tyrosine phosphorylation	1/7	374/18866	0.130802	0.140223	0.047294	HES1	1
1h non-fit	down.1h non-fit	down	GO:0018212	peptidyl-tyrosine modification	1/7	377/18866	0.131789	0.14089	0.0475191	HES1	1
1h non-fit	down.1h non-fit	down	GO:0001701	in utero embryonic development	1/7	383/18866	0.13376	0.14256	0.0480823	HES1	1
1h non-fit	down.1h non-fit	down	GO:0001654	eye development	1/7	384/18866	0.134088	0.14256	0.0480823	SPRY1	1
1h non-fit	down.1h non-fit	down	GO:0150063	visual system development	1/7	388/18866	0.135399	0.14356	0.0484195	SPRY1	1
1h non-fit	down.1h non-fit	down	GO:0042692	muscle cell differentiation	1/7	390/18866	0.136054	0.143813	0.048505	HES1	1
1h non-fit	down.1h non-fit	down	GO:0030900	forebrain development	1/7	391/18866	0.136381	0.143813	0.048505	HES1	1
1h non-fit	down.1h non-fit	down	GO:0048880	sensory system development	1/7	394/18866	0.137363	0.144358	0.0486885	SPRY1	1
1h non-fit	down.1h non-fit	down	GO:0050678	regulation of epithelial cell proliferation	1/7	395/18866	0.137689	0.144358	0.0486885	HES1	1
1h non-fit	down.1h non-fit	down	GO:0045787	positive regulation of cell cycle	1/7	396/18866	0.138016	0.144358	0.0486885	HES1	1
1h non-fit	down.1h non-fit	down	GO:0002696	positive regulation of leukocyte activation	1/7	406/18866	0.141278	0.147371	0.049705	HES1	1
1h non-fit	down.1h non-fit	down	GO:0050867	positive regulation of cell activation	1/7	421/18866	0.146152	0.152045	0.0512813	HES1	1
1h non-fit	down.1h non-fit	down	GO:0045785	positive regulation of cell adhesion	1/7	428/18866	0.148418	0.153988	0.0519368	HES1	1
1h non-fit	down.1h non-fit	down	GO:0030099	myeloid cell differentiation	1/7	431/18866	0.149387	0.154501	0.0521097	MAFB	1
1h non-fit	down.1h non-fit	down	GO:0051656	establishment of organelle localization	1/7	432/18866	0.14971	0.154501	0.0521097	SPRY1	1
1h non-fit	down.1h non-fit	down	GO:0022407	regulation of cell-cell adhesion	1/7	439/18866	0.151968	0.156414	0.0527549	HES1	1
1h non-fit	down.1h non-fit	down	GO:0042391	regulation of membrane potential	1/7	443/18866	0.153256	0.15682	0.0528917	KCNK5	1
1h non-fit	down.1h non-fit	down	GO:0048608	reproductive structure development	1/7	443/18866	0.153256	0.15682	0.0528917	HES1	1
1h non-fit	down.1h non-fit	down	GO:0001933	negative regulation of protein phosphorylation	1/7	444/18866	0.153578	0.15682	0.0528917	SPRY1	1
1h non-fit	down.1h non-fit	down	GO:0061458	reproductive system development	1/7	447/18866	0.154542	0.157389	0.0530838	HES1	1
1h non-fit	down.1h non-fit	down	GO:0050673	epithelial cell proliferation	1/7	453/18866	0.156469	0.158933	0.0536044	HES1	1
1h non-fit	down.1h non-fit	down	GO:0051090	regulation of DNA-binding transcription factor activity	1/7	455/18866	0.15711	0.159166	0.0536832	HES1	1
1h non-fit	down.1h non-fit	down	GO:0051346	negative regulation of hydrolase activity	1/7	473/18866	0.162863	0.164564	0.0555035	SPRY1	1
1h non-fit	down.1h non-fit	down	GO:0008544	epidermis development	1/7	477/18866	0.164136	0.165419	0.055792	HES1	1
1h non-fit	down.1h non-fit	down	GO:0043087	regulation of GTPase activity	1/7	481/18866	0.165408	0.166268	0.0560783	SPRY1	1
1h non-fit	down.1h non-fit	down	GO:0042326	negative regulation of phosphorylation	1/7	484/18866	0.166361	0.166792	0.0562553	SPRY1	1
1h non-fit	down.1h non-fit	down	GO:0034765	regulation of ion transmembrane transport	1/7	489/18866	0.167948	0.167948	0.0566449	KCNK5	1
1h fit	down.1h fit	down	GO:0043433	negative regulation of DNA-binding transcription factor activity	4/12	183/18866	3.99067e-06	0.000886306	0.000429593	ID3/ID1/BHLHE40/HES1	4
1h fit	down.1h fit	down	GO:0030857	negative regulation of epithelial cell differentiation	3/12	54/18866	4.78844e-06	0.000886306	0.000429593	ID1/TBX3/HES1	3
1h fit	down.1h fit	down	GO:0048568	embryonic organ development	5/12	451/18866	5.26466e-06	0.000886306	0.000429593	ID3/MAFB/TBX3/CCDC134/HES1	5
1h fit	down.1h fit	down	GO:0051090	regulation of DNA-binding transcription factor activity	5/12	455/18866	5.49647e-06	0.000886306	0.000429593	ID3/ID1/FOS/BHLHE40/HES1	5
1h fit	down.1h fit	down	GO:0032922	circadian regulation of gene expression	3/12	66/18866	8.79612e-06	0.0011347	0.000549989	ID3/ID1/BHLHE40	3
1h fit	down.1h fit	down	GO:0003002	regionalization	4/12	355/18866	5.41464e-05	0.00582074	0.00282131	MAFB/TBX3/BHLHE40/HES1	4
1h fit	down.1h fit	down	GO:0045662	negative regulation of myoblast differentiation	2/12	25/18866	0.000110364	0.0101693	0.00492905	ID3/TBX3	2
1h fit	down.1h fit	down	GO:0007389	pattern specification process	4/12	455/18866	0.000141713	0.0108629	0.00526527	MAFB/TBX3/BHLHE40/HES1	4
1h fit	down.1h fit	down	GO:0030856	regulation of epithelial cell differentiation	3/12	171/18866	0.000151576	0.0108629	0.00526527	ID1/TBX3/HES1	3
1h fit	down.1h fit	down	GO:0007623	circadian rhythm	3/12	218/18866	0.000309983	0.0174123	0.00843973	ID3/ID1/BHLHE40	3
1h fit	down.1h fit	down	GO:0009952	anterior/posterior pattern specification	3/12	219/18866	0.000314175	0.0174123	0.00843973	TBX3/BHLHE40/HES1	3
1h fit	down.1h fit	down	GO:0045665	negative regulation of neuron differentiation	3/12	225/18866	0.000340103	0.0174123	0.00843973	ID1/SEMA5A/HES1	3
1h fit	down.1h fit	down	GO:0060412	ventricular septum morphogenesis	2/12	45/18866	0.000361636	0.0174123	0.00843973	TBX3/HES1	2
1h fit	down.1h fit	down	GO:0048538	thymus development	2/12	46/18866	0.000377941	0.0174123	0.00843973	MAFB/HES1	2
1h fit	down.1h fit	down	GO:0021545	cranial nerve development	2/12	51/18866	0.000464757	0.0190445	0.00923086	MAFB/HES1	2
1h fit	down.1h fit	down	GO:0045661	regulation of myoblast differentiation	2/12	53/18866	0.000501948	0.0190445	0.00923086	ID3/TBX3	2
1h fit	down.1h fit	down	GO:0045668	negative regulation of osteoblast differentiation	2/12	53/18866	0.000501948	0.0190445	0.00923086	ID3/ID1	2
1h fit	down.1h fit	down	GO:0050768	negative regulation of neurogenesis	3/12	295/18866	0.000749862	0.0230644	0.0111793	ID1/SEMA5A/HES1	3
1h fit	down.1h fit	down	GO:0045670	regulation of osteoclast differentiation	2/12	67/18866	0.0008014	0.0230644	0.0111793	FOS/MAFB	2
1h fit	down.1h fit	down	GO:0048562	embryonic organ morphogenesis	3/12	302/18866	0.000802685	0.0230644	0.0111793	MAFB/TBX3/HES1	3
1h fit	down.1h fit	down	GO:0048511	rhythmic process	3/12	305/18866	0.000826033	0.0230644	0.0111793	ID3/ID1/BHLHE40	3
1h fit	down.1h fit	down	GO:0003143	embryonic heart tube morphogenesis	2/12	70/18866	0.000874415	0.0230644	0.0111793	TBX3/HES1	2
1h fit	down.1h fit	down	GO:0009416	response to light stimulus	3/12	319/18866	0.000940742	0.0230644	0.0111793	FOS/BMF/BHLHE40	3
1h fit	down.1h fit	down	GO:0051961	negative regulation of nervous system development	3/12	319/18866	0.000940742	0.0230644	0.0111793	ID1/SEMA5A/HES1	3
1h fit	down.1h fit	down	GO:0021536	diencephalon development	2/12	74/18866	0.000976587	0.0230644	0.0111793	SEMA5A/HES1	2
1h fit	down.1h fit	down	GO:0003281	ventricular septum development	2/12	76/18866	0.00102973	0.0230644	0.0111793	TBX3/HES1	2
1h fit	down.1h fit	down	GO:0060411	cardiac septum morphogenesis	2/12	77/18866	0.00105682	0.0230644	0.0111793	TBX3/HES1	2
1h fit	down.1h fit	down	GO:0021675	nerve development	2/12	79/18866	0.00111202	0.0230644	0.0111793	MAFB/HES1	2
1h fit	down.1h fit	down	GO:0003151	outflow tract morphogenesis	2/12	80/18866	0.00114013	0.0230644	0.0111793	TBX3/HES1	2
1h fit	down.1h fit	down	GO:0014032	neural crest cell development	2/12	80/18866	0.00114013	0.0230644	0.0111793	SEMA5A/HES1	2
1h fit	down.1h fit	down	GO:0035050	embryonic heart tube development	2/12	80/18866	0.00114013	0.0230644	0.0111793	TBX3/HES1	2
1h fit	down.1h fit	down	GO:0010721	negative regulation of cell development	3/12	343/18866	0.00116015	0.0230644	0.0111793	ID1/SEMA5A/HES1	3
1h fit	down.1h fit	down	GO:0014031	mesenchymal cell development	2/12	84/18866	0.00125597	0.0230644	0.0111793	SEMA5A/HES1	2
1h fit	down.1h fit	down	GO:0030279	negative regulation of ossification	2/12	84/18866	0.00125597	0.0230644	0.0111793	ID3/ID1	2
1h fit	down.1h fit	down	GO:0048864	stem cell development	2/12	84/18866	0.00125597	0.0230644	0.0111793	SEMA5A/HES1	2
1h fit	down.1h fit	down	GO:0045445	myoblast differentiation	2/12	86/18866	0.00131593	0.0230644	0.0111793	ID3/TBX3	2
1h fit	down.1h fit	down	GO:0007178	transmembrane receptor protein serine/threonine kinase signaling pathway	3/12	359/18866	0.00132307	0.0230644	0.0111793	ID1/FOS/HES1	3
1h fit	down.1h fit	down	GO:0014033	neural crest cell differentiation	2/12	89/18866	0.0014084	0.0239058	0.0115871	SEMA5A/HES1	2
1h fit	down.1h fit	down	GO:0001656	metanephros development	2/12	91/18866	0.00147174	0.0243403	0.0117978	ID3/HES1	2
1h fit	down.1h fit	down	GO:0030900	forebrain development	3/12	391/18866	0.00169092	0.0259961	0.0126003	SEMA5A/TBX3/HES1	3
1h fit	down.1h fit	down	GO:0010771	negative regulation of cell morphogenesis involved in differentiation	2/12	98/18866	0.00170401	0.0259961	0.0126003	ID1/SEMA5A	2
1h fit	down.1h fit	down	GO:0030316	osteoclast differentiation	2/12	98/18866	0.00170401	0.0259961	0.0126003	FOS/MAFB	2
1h fit	down.1h fit	down	GO:0050678	regulation of epithelial cell proliferation	3/12	395/18866	0.00174097	0.0259961	0.0126003	ID1/SEMA5A/HES1	3
1h fit	down.1h fit	down	GO:0035282	segmentation	2/12	100/18866	0.00177338	0.0259961	0.0126003	MAFB/TBX3	2
1h fit	down.1h fit	down	GO:0003279	cardiac septum development	2/12	114/18866	0.00229616	0.0326233	0.0158125	TBX3/HES1	2
1h fit	down.1h fit	down	GO:0048608	reproductive structure development	3/12	443/18866	0.00241576	0.0326233	0.0158125	TBX3/CCDC134/HES1	3
1h fit	down.1h fit	down	GO:0048732	gland development	3/12	443/18866	0.00241576	0.0326233	0.0158125	MAFB/TBX3/HES1	3
1h fit	down.1h fit	down	GO:0009314	response to radiation	3/12	447/18866	0.00247836	0.0326233	0.0158125	FOS/BMF/BHLHE40	3
1h fit	down.1h fit	down	GO:0061458	reproductive system development	3/12	447/18866	0.00247836	0.0326233	0.0158125	TBX3/CCDC134/HES1	3
1h fit	down.1h fit	down	GO:0050673	epithelial cell proliferation	3/12	453/18866	0.00257416	0.0332066	0.0160953	ID1/SEMA5A/HES1	3
1h fit	down.1h fit	down	GO:0002761	regulation of myeloid leukocyte differentiation	2/12	123/18866	0.00266626	0.0336022	0.016287	FOS/MAFB	2
1h fit	down.1h fit	down	GO:0051101	regulation of DNA binding	2/12	124/18866	0.00270901	0.0336022	0.016287	ID1/HES1	2
1h fit	down.1h fit	down	GO:0003206	cardiac chamber morphogenesis	2/12	131/18866	0.00301735	0.0353853	0.0171512	TBX3/HES1	2
1h fit	down.1h fit	down	GO:0003231	cardiac ventricle development	2/12	131/18866	0.00301735	0.0353853	0.0171512	TBX3/HES1	2
1h fit	down.1h fit	down	GO:0045667	regulation of osteoblast differentiation	2/12	131/18866	0.00301735	0.0353853	0.0171512	ID3/ID1	2
1h fit	down.1h fit	down	GO:1903706	regulation of hemopoiesis	3/12	498/18866	0.00336695	0.03878	0.0187967	FOS/MAFB/HES1	3
1h fit	down.1h fit	down	GO:0010977	negative regulation of neuron projection development	2/12	154/18866	0.0041409	0.0452891	0.0219516	ID1/SEMA5A	2
1h fit	down.1h fit	down	GO:0030509	BMP signaling pathway	2/12	155/18866	0.00419355	0.0452891	0.0219516	ID1/HES1	2
1h fit	down.1h fit	down	GO:0001890	placenta development	2/12	156/18866	0.00424651	0.0452891	0.0219516	CCDC134/HES1	2
1h fit	down.1h fit	down	GO:0030902	hindbrain development	2/12	156/18866	0.00424651	0.0452891	0.0219516	MAFB/HES1	2
1h fit	down.1h fit	down	GO:0035051	cardiocyte differentiation	2/12	158/18866	0.00435337	0.0452891	0.0219516	TBX3/HES1	2
1h fit	down.1h fit	down	GO:1903707	negative regulation of hemopoiesis	2/12	158/18866	0.00435337	0.0452891	0.0219516	MAFB/HES1	2
1h fit	down.1h fit	down	GO:0019827	stem cell population maintenance	2/12	162/18866	0.00457084	0.0467967	0.0226824	TBX3/HES1	2
1h fit	down.1h fit	down	GO:0098727	maintenance of cell number	2/12	164/18866	0.00468145	0.0471802	0.0228682	TBX3/HES1	2
1h fit	down.1h fit	down	GO:0071772	response to BMP	2/12	168/18866	0.00490637	0.0479487	0.0232407	ID1/HES1	2
1h fit	down.1h fit	down	GO:0071773	cellular response to BMP stimulus	2/12	168/18866	0.00490637	0.0479487	0.0232407	ID1/HES1	2
1h fit	down.1h fit	down	GO:0003205	cardiac chamber development	2/12	174/18866	0.00525303	0.0505702	0.0245114	TBX3/HES1	2
1h fit	down.1h fit	down	GO:0030324	lung development	2/12	177/18866	0.00543051	0.05151	0.0249669	ID1/HES1	2
1h fit	down.1h fit	down	GO:0030323	respiratory tube development	2/12	181/18866	0.00567142	0.0530155	0.0256966	ID1/HES1	2
1h fit	down.1h fit	down	GO:0055001	muscle cell development	2/12	183/18866	0.00579371	0.0533849	0.0258757	TBX3/HES1	2
1h fit	down.1h fit	down	GO:0031345	negative regulation of cell projection organization	2/12	188/18866	0.00610474	0.0536847	0.026021	ID1/SEMA5A	2
1h fit	down.1h fit	down	GO:0045647	negative regulation of erythrocyte differentiation	1/12	10/18866	0.00634398	0.0536847	0.026021	MAFB	1
1h fit	down.1h fit	down	GO:0060923	cardiac muscle cell fate commitment	1/12	10/18866	0.00634398	0.0536847	0.026021	TBX3	1
1h fit	down.1h fit	down	GO:0048839	inner ear development	2/12	197/18866	0.00668359	0.0536847	0.026021	MAFB/HES1	2
1h fit	down.1h fit	down	GO:0002328	pro-B cell differentiation	1/12	11/18866	0.00697635	0.0536847	0.026021	HES1	1
1h fit	down.1h fit	down	GO:0003263	cardioblast proliferation	1/12	11/18866	0.00697635	0.0536847	0.026021	HES1	1
1h fit	down.1h fit	down	GO:0003264	regulation of cardioblast proliferation	1/12	11/18866	0.00697635	0.0536847	0.026021	HES1	1
1h fit	down.1h fit	down	GO:0009629	response to gravity	1/12	11/18866	0.00697635	0.0536847	0.026021	FOS	1
1h fit	down.1h fit	down	GO:0061307	cardiac neural crest cell differentiation involved in heart development	1/12	11/18866	0.00697635	0.0536847	0.026021	HES1	1
1h fit	down.1h fit	down	GO:0061308	cardiac neural crest cell development involved in heart development	1/12	11/18866	0.00697635	0.0536847	0.026021	HES1	1
1h fit	down.1h fit	down	GO:0072173	metanephric tubule morphogenesis	1/12	11/18866	0.00697635	0.0536847	0.026021	HES1	1
1h fit	down.1h fit	down	GO:0007179	transforming growth factor beta receptor signaling pathway	2/12	202/18866	0.00701565	0.0536847	0.026021	ID1/FOS	2
1h fit	down.1h fit	down	GO:0060541	respiratory system development	2/12	204/18866	0.00715056	0.0536847	0.026021	ID1/HES1	2
1h fit	down.1h fit	down	GO:1902905	positive regulation of supramolecular fiber organization	2/12	208/18866	0.00742394	0.0536847	0.026021	ID1/SEMA5A	2
1h fit	down.1h fit	down	GO:0002573	myeloid leukocyte differentiation	2/12	210/18866	0.0075624	0.0536847	0.026021	FOS/MAFB	2
1h fit	down.1h fit	down	GO:0010454	negative regulation of cell fate commitment	1/12	12/18866	0.00760834	0.0536847	0.026021	HES1	1
1h fit	down.1h fit	down	GO:0021903	rostrocaudal neural tube patterning	1/12	12/18866	0.00760834	0.0536847	0.026021	HES1	1
1h fit	down.1h fit	down	GO:0060019	radial glial cell differentiation	1/12	12/18866	0.00760834	0.0536847	0.026021	HES1	1
1h fit	down.1h fit	down	GO:0060788	ectodermal placode formation	1/12	12/18866	0.00760834	0.0536847	0.026021	TBX3	1
1h fit	down.1h fit	down	GO:0071697	ectodermal placode morphogenesis	1/12	12/18866	0.00760834	0.0536847	0.026021	TBX3	1
1h fit	down.1h fit	down	GO:0050679	positive regulation of epithelial cell proliferation	2/12	211/18866	0.00763207	0.0536847	0.026021	ID1/SEMA5A	2
1h fit	down.1h fit	down	GO:0030278	regulation of ossification	2/12	212/18866	0.00770203	0.0536847	0.026021	ID3/ID1	2
1h fit	down.1h fit	down	GO:0003161	cardiac conduction system development	1/12	13/18866	0.00823997	0.0536847	0.026021	TBX3	1
1h fit	down.1h fit	down	GO:0021984	adenohypophysis development	1/12	13/18866	0.00823997	0.0536847	0.026021	HES1	1
1h fit	down.1h fit	down	GO:0045602	negative regulation of endothelial cell differentiation	1/12	13/18866	0.00823997	0.0536847	0.026021	ID1	1
1h fit	down.1h fit	down	GO:0048505	regulation of timing of cell differentiation	1/12	13/18866	0.00823997	0.0536847	0.026021	HES1	1
1h fit	down.1h fit	down	GO:0048711	positive regulation of astrocyte differentiation	1/12	13/18866	0.00823997	0.0536847	0.026021	HES1	1
1h fit	down.1h fit	down	GO:0048715	negative regulation of oligodendrocyte differentiation	1/12	13/18866	0.00823997	0.0536847	0.026021	HES1	1
1h fit	down.1h fit	down	GO:0071696	ectodermal placode development	1/12	13/18866	0.00823997	0.0536847	0.026021	TBX3	1
1h fit	down.1h fit	down	GO:0043583	ear development	2/12	224/18866	0.00856446	0.0542687	0.0263041	MAFB/HES1	2
1h fit	down.1h fit	down	GO:0001886	endothelial cell morphogenesis	1/12	14/18866	0.00887123	0.0542687	0.0263041	ID1	1
1h fit	down.1h fit	down	GO:0030836	positive regulation of actin filament depolymerization	1/12	14/18866	0.00887123	0.0542687	0.0263041	SEMA5A	1
1h fit	down.1h fit	down	GO:0040034	regulation of development, heterochronic	1/12	14/18866	0.00887123	0.0542687	0.0263041	HES1	1
1h fit	down.1h fit	down	GO:0045605	negative regulation of epidermal cell differentiation	1/12	14/18866	0.00887123	0.0542687	0.0263041	HES1	1
1h fit	down.1h fit	down	GO:0060911	cardiac cell fate commitment	1/12	14/18866	0.00887123	0.0542687	0.0263041	TBX3	1
1h fit	down.1h fit	down	GO:0048762	mesenchymal cell differentiation	2/12	229/18866	0.00893616	0.0542687	0.0263041	SEMA5A/HES1	2
1h fit	down.1h fit	down	GO:0051495	positive regulation of cytoskeleton organization	2/12	230/18866	0.00901136	0.0542687	0.0263041	ID1/SEMA5A	2
1h fit	down.1h fit	down	GO:0001649	osteoblast differentiation	2/12	231/18866	0.00908686	0.0542687	0.0263041	ID3/ID1	2
1h fit	down.1h fit	down	GO:0045444	fat cell differentiation	2/12	235/18866	0.0093917	0.054722	0.0265238	MAFB/HES1	2
1h fit	down.1h fit	down	GO:0032274	gonadotropin secretion	1/12	15/18866	0.00950212	0.054722	0.0265238	TBX3	1
1h fit	down.1h fit	down	GO:0060253	negative regulation of glial cell proliferation	1/12	15/18866	0.00950212	0.054722	0.0265238	HES1	1
1h fit	down.1h fit	down	GO:2001028	positive regulation of endothelial cell chemotaxis	1/12	15/18866	0.00950212	0.054722	0.0265238	SEMA5A	1
1h fit	down.1h fit	down	GO:0007351	tripartite regional subdivision	1/12	16/18866	0.0101326	0.056341	0.0273085	TBX3	1
1h fit	down.1h fit	down	GO:0007379	segment specification	1/12	16/18866	0.0101326	0.056341	0.0273085	MAFB	1
1h fit	down.1h fit	down	GO:0008595	anterior/posterior axis specification, embryo	1/12	16/18866	0.0101326	0.056341	0.0273085	TBX3	1
1h fit	down.1h fit	down	GO:0050774	negative regulation of dendrite morphogenesis	1/12	16/18866	0.0101326	0.056341	0.0273085	ID1	1
1h fit	down.1h fit	down	GO:0071560	cellular response to transforming growth factor beta stimulus	2/12	252/18866	0.0107381	0.05785	0.0280399	ID1/FOS	2
1h fit	down.1h fit	down	GO:0021783	preganglionic parasympathetic fiber development	1/12	17/18866	0.0107628	0.05785	0.0280399	HES1	1
1h fit	down.1h fit	down	GO:0030540	female genitalia development	1/12	17/18866	0.0107628	0.05785	0.0280399	TBX3	1
1h fit	down.1h fit	down	GO:2000136	regulation of cell proliferation involved in heart morphogenesis	1/12	17/18866	0.0107628	0.05785	0.0280399	HES1	1
1h fit	down.1h fit	down	GO:0003007	heart morphogenesis	2/12	258/18866	0.0112328	0.0592598	0.0287232	TBX3/HES1	2
1h fit	down.1h fit	down	GO:0071559	response to transforming growth factor beta	2/12	258/18866	0.0112328	0.0592598	0.0287232	ID1/FOS	2
1h fit	down.1h fit	down	GO:0035994	response to muscle stretch	1/12	18/18866	0.0113926	0.0592598	0.0287232	FOS	1
1h fit	down.1h fit	down	GO:0061323	cell proliferation involved in heart morphogenesis	1/12	18/18866	0.0113926	0.0592598	0.0287232	HES1	1
1h fit	down.1h fit	down	GO:0045637	regulation of myeloid cell differentiation	2/12	263/18866	0.0116527	0.0600847	0.029123	FOS/MAFB	2
1h fit	down.1h fit	down	GO:0048863	stem cell differentiation	2/12	264/18866	0.0117375	0.0600847	0.029123	SEMA5A/HES1	2
1h fit	down.1h fit	down	GO:0042693	muscle cell fate commitment	1/12	19/18866	0.012022	0.06011	0.0291353	TBX3	1
1h fit	down.1h fit	down	GO:0045683	negative regulation of epidermis development	1/12	19/18866	0.012022	0.06011	0.0291353	HES1	1
1h fit	down.1h fit	down	GO:0048486	parasympathetic nervous system development	1/12	19/18866	0.012022	0.06011	0.0291353	HES1	1
1h fit	down.1h fit	down	GO:0002320	lymphoid progenitor cell differentiation	1/12	20/18866	0.0126511	0.0604439	0.0292972	HES1	1
1h fit	down.1h fit	down	GO:0007350	blastoderm segmentation	1/12	20/18866	0.0126511	0.0604439	0.0292972	TBX3	1
1h fit	down.1h fit	down	GO:0030903	notochord development	1/12	20/18866	0.0126511	0.0604439	0.0292972	ID3	1
1h fit	down.1h fit	down	GO:0051412	response to corticosterone	1/12	20/18866	0.0126511	0.0604439	0.0292972	FOS	1
1h fit	down.1h fit	down	GO:0072234	metanephric nephron tubule development	1/12	20/18866	0.0126511	0.0604439	0.0292972	HES1	1
1h fit	down.1h fit	down	GO:1901881	positive regulation of protein depolymerization	1/12	20/18866	0.0126511	0.0604439	0.0292972	SEMA5A	1
1h fit	down.1h fit	down	GO:0045165	cell fate commitment	2/12	278/18866	0.0129537	0.0609863	0.0295601	TBX3/HES1	2
1h fit	down.1h fit	down	GO:0110053	regulation of actin filament organization	2/12	278/18866	0.0129537	0.0609863	0.0295601	ID1/SEMA5A	2
1h fit	down.1h fit	down	GO:0060716	labyrinthine layer blood vessel development	1/12	21/18866	0.0132797	0.0616218	0.0298681	HES1	1
1h fit	down.1h fit	down	GO:2000737	negative regulation of stem cell differentiation	1/12	21/18866	0.0132797	0.0616218	0.0298681	HES1	1
1h fit	down.1h fit	down	GO:0001822	kidney development	2/12	283/18866	0.013401	0.0617404	0.0299256	ID3/HES1	2
1h fit	down.1h fit	down	GO:0043542	endothelial cell migration	2/12	286/18866	0.0136727	0.0620909	0.0300955	ID1/SEMA5A	2
1h fit	down.1h fit	down	GO:0060485	mesenchyme development	2/12	290/18866	0.0140387	0.0620909	0.0300955	SEMA5A/HES1	2
1h fit	down.1h fit	down	GO:1902105	regulation of leukocyte differentiation	2/12	290/18866	0.0140387	0.0620909	0.0300955	FOS/MAFB	2
1h fit	down.1h fit	down	GO:0072001	renal system development	2/12	292/18866	0.0142233	0.0620909	0.0300955	ID3/HES1	2
1h fit	down.1h fit	down	GO:0007413	axonal fasciculation	1/12	23/18866	0.014536	0.0620909	0.0300955	SEMA5A	1
1h fit	down.1h fit	down	GO:0030539	male genitalia development	1/12	23/18866	0.014536	0.0620909	0.0300955	TBX3	1
1h fit	down.1h fit	down	GO:0035162	embryonic hemopoiesis	1/12	23/18866	0.014536	0.0620909	0.0300955	CCDC134	1
1h fit	down.1h fit	down	GO:0072170	metanephric tubule development	1/12	23/18866	0.014536	0.0620909	0.0300955	HES1	1
1h fit	down.1h fit	down	GO:0072243	metanephric nephron epithelium development	1/12	23/18866	0.014536	0.0620909	0.0300955	HES1	1
1h fit	down.1h fit	down	GO:0097150	neuronal stem cell population maintenance	1/12	23/18866	0.014536	0.0620909	0.0300955	HES1	1
1h fit	down.1h fit	down	GO:0106030	neuron projection fasciculation	1/12	23/18866	0.014536	0.0620909	0.0300955	SEMA5A	1
1h fit	down.1h fit	down	GO:0060444	branching involved in mammary gland duct morphogenesis	1/12	24/18866	0.0151636	0.0643455	0.0311883	TBX3	1
1h fit	down.1h fit	down	GO:2001026	regulation of endothelial cell chemotaxis	1/12	25/18866	0.0157908	0.0665691	0.032266	SEMA5A	1
1h fit	down.1h fit	down	GO:0010769	regulation of cell morphogenesis involved in differentiation	2/12	310/18866	0.0159325	0.0665999	0.032281	ID1/SEMA5A	2
1h fit	down.1h fit	down	GO:0035902	response to immobilization stress	1/12	26/18866	0.0164177	0.0665999	0.032281	FOS	1
1h fit	down.1h fit	down	GO:0048843	negative regulation of axon extension involved in axon guidance	1/12	26/18866	0.0164177	0.0665999	0.032281	SEMA5A	1
1h fit	down.1h fit	down	GO:0060037	pharyngeal system development	1/12	26/18866	0.0164177	0.0665999	0.032281	HES1	1
1h fit	down.1h fit	down	GO:0072012	glomerulus vasculature development	1/12	26/18866	0.0164177	0.0665999	0.032281	HES1	1
1h fit	down.1h fit	down	GO:0072273	metanephric nephron morphogenesis	1/12	26/18866	0.0164177	0.0665999	0.032281	HES1	1
1h fit	down.1h fit	down	GO:0007568	aging	2/12	319/18866	0.0168191	0.0674339	0.0326852	FOS/TBX3	2
1h fit	down.1h fit	down	GO:0045672	positive regulation of osteoclast differentiation	1/12	27/18866	0.0170441	0.0674339	0.0326852	FOS	1
1h fit	down.1h fit	down	GO:0072207	metanephric epithelium development	1/12	27/18866	0.0170441	0.0674339	0.0326852	HES1	1
1h fit	down.1h fit	down	GO:0035883	enteroendocrine cell differentiation	1/12	28/18866	0.0176703	0.0674339	0.0326852	HES1	1
1h fit	down.1h fit	down	GO:0045686	negative regulation of glial cell differentiation	1/12	28/18866	0.0176703	0.0674339	0.0326852	HES1	1
1h fit	down.1h fit	down	GO:0061437	renal system vasculature development	1/12	28/18866	0.0176703	0.0674339	0.0326852	HES1	1
1h fit	down.1h fit	down	GO:0061440	kidney vasculature development	1/12	28/18866	0.0176703	0.0674339	0.0326852	HES1	1
1h fit	down.1h fit	down	GO:0090200	positive regulation of release of cytochrome c from mitochondria	1/12	28/18866	0.0176703	0.0674339	0.0326852	BMF	1
1h fit	down.1h fit	down	GO:1902668	negative regulation of axon guidance	1/12	28/18866	0.0176703	0.0674339	0.0326852	SEMA5A	1
1h fit	down.1h fit	down	GO:2000171	negative regulation of dendrite development	1/12	28/18866	0.0176703	0.0674339	0.0326852	ID1	1
1h fit	down.1h fit	down	GO:0001655	urogenital system development	2/12	330/18866	0.0179312	0.0674339	0.0326852	ID3/HES1	2
1h fit	down.1h fit	down	GO:0060562	epithelial tube morphogenesis	2/12	331/18866	0.0180339	0.0674339	0.0326852	TBX3/HES1	2
1h fit	down.1h fit	down	GO:0021602	cranial nerve morphogenesis	1/12	29/18866	0.018296	0.0674339	0.0326852	MAFB	1
1h fit	down.1h fit	down	GO:0035116	embryonic hindlimb morphogenesis	1/12	29/18866	0.018296	0.0674339	0.0326852	TBX3	1
1h fit	down.1h fit	down	GO:0043153	entrainment of circadian clock by photoperiod	1/12	29/18866	0.018296	0.0674339	0.0326852	BHLHE40	1
1h fit	down.1h fit	down	GO:0045671	negative regulation of osteoclast differentiation	1/12	29/18866	0.018296	0.0674339	0.0326852	MAFB	1
1h fit	down.1h fit	down	GO:0001844	protein insertion into mitochondrial membrane involved in apoptotic signaling pathway	1/12	30/18866	0.0189214	0.0685635	0.0332328	BMF	1
1h fit	down.1h fit	down	GO:0060122	inner ear receptor cell stereocilium organization	1/12	30/18866	0.0189214	0.0685635	0.0332328	HES1	1
1h fit	down.1h fit	down	GO:0090162	establishment of epithelial cell polarity	1/12	30/18866	0.0189214	0.0685635	0.0332328	HES1	1
1h fit	down.1h fit	down	GO:0048710	regulation of astrocyte differentiation	1/12	31/18866	0.0195464	0.0700414	0.0339491	HES1	1
1h fit	down.1h fit	down	GO:0060914	heart formation	1/12	31/18866	0.0195464	0.0700414	0.0339491	HES1	1
1h fit	down.1h fit	down	GO:0021591	ventricular system development	1/12	32/18866	0.0201711	0.0703262	0.0340871	CCDC134	1
1h fit	down.1h fit	down	GO:0035767	endothelial cell chemotaxis	1/12	32/18866	0.0201711	0.0703262	0.0340871	SEMA5A	1
1h fit	down.1h fit	down	GO:0048841	regulation of axon extension involved in axon guidance	1/12	32/18866	0.0201711	0.0703262	0.0340871	SEMA5A	1
1h fit	down.1h fit	down	GO:0051385	response to mineralocorticoid	1/12	32/18866	0.0201711	0.0703262	0.0340871	FOS	1
1h fit	down.1h fit	down	GO:0060603	mammary gland duct morphogenesis	1/12	32/18866	0.0201711	0.0703262	0.0340871	TBX3	1
1h fit	down.1h fit	down	GO:0003338	metanephros morphogenesis	1/12	33/18866	0.0207954	0.0707346	0.0342851	HES1	1
1h fit	down.1h fit	down	GO:0009648	photoperiodism	1/12	33/18866	0.0207954	0.0707346	0.0342851	BHLHE40	1
1h fit	down.1h fit	down	GO:0035115	embryonic forelimb morphogenesis	1/12	33/18866	0.0207954	0.0707346	0.0342851	TBX3	1
1h fit	down.1h fit	down	GO:0031589	cell-substrate adhesion	2/12	359/18866	0.0210104	0.0707346	0.0342851	ID1/ABI3BP	2
1h fit	down.1h fit	down	GO:0032956	regulation of actin cytoskeleton organization	2/12	360/18866	0.0211203	0.0707346	0.0342851	ID1/SEMA5A	2
1h fit	down.1h fit	down	GO:0009649	entrainment of circadian clock	1/12	34/18866	0.0214193	0.0707346	0.0342851	BHLHE40	1
1h fit	down.1h fit	down	GO:0030431	sleep	1/12	34/18866	0.0214193	0.0707346	0.0342851	FOS	1
1h fit	down.1h fit	down	GO:0043276	anoikis	1/12	34/18866	0.0214193	0.0707346	0.0342851	BMF	1
1h fit	down.1h fit	down	GO:2000352	negative regulation of endothelial cell apoptotic process	1/12	34/18866	0.0214193	0.0707346	0.0342851	SEMA5A	1
1h fit	down.1h fit	down	GO:0010631	epithelial cell migration	2/12	365/18866	0.0216737	0.0707346	0.0342851	ID1/SEMA5A	2
1h fit	down.1h fit	down	GO:0051098	regulation of binding	2/12	367/18866	0.0218967	0.0707346	0.0342851	ID1/HES1	2
1h fit	down.1h fit	down	GO:0090132	epithelium migration	2/12	368/18866	0.0220086	0.0707346	0.0342851	ID1/SEMA5A	2
1h fit	down.1h fit	down	GO:0030513	positive regulation of BMP signaling pathway	1/12	35/18866	0.0220429	0.0707346	0.0342851	HES1	1
1h fit	down.1h fit	down	GO:0035909	aorta morphogenesis	1/12	35/18866	0.0220429	0.0707346	0.0342851	HES1	1
1h fit	down.1h fit	down	GO:0060251	regulation of glial cell proliferation	1/12	35/18866	0.0220429	0.0707346	0.0342851	HES1	1
1h fit	down.1h fit	down	GO:0060674	placenta blood vessel development	1/12	35/18866	0.0220429	0.0707346	0.0342851	HES1	1
1h fit	down.1h fit	down	GO:1902903	regulation of supramolecular fiber organization	2/12	373/18866	0.0225717	0.071375	0.0345955	ID1/SEMA5A	2
1h fit	down.1h fit	down	GO:0003382	epithelial cell morphogenesis	1/12	36/18866	0.0226661	0.071375	0.0345955	ID1	1
1h fit	down.1h fit	down	GO:0042491	inner ear auditory receptor cell differentiation	1/12	36/18866	0.0226661	0.071375	0.0345955	HES1	1
1h fit	down.1h fit	down	GO:0090130	tissue migration	2/12	374/18866	0.0226851	0.071375	0.0345955	ID1/SEMA5A	2
1h fit	down.1h fit	down	GO:0035137	hindlimb morphogenesis	1/12	37/18866	0.0232889	0.0718725	0.0348366	TBX3	1
1h fit	down.1h fit	down	GO:0043243	positive regulation of protein-containing complex disassembly	1/12	37/18866	0.0232889	0.0718725	0.0348366	SEMA5A	1
1h fit	down.1h fit	down	GO:0048846	axon extension involved in axon guidance	1/12	37/18866	0.0232889	0.0718725	0.0348366	SEMA5A	1
1h fit	down.1h fit	down	GO:1902284	neuron projection extension involved in neuron projection guidance	1/12	37/18866	0.0232889	0.0718725	0.0348366	SEMA5A	1
1h fit	down.1h fit	down	GO:0001701	in utero embryonic development	2/12	383/18866	0.0237161	0.0727493	0.0352616	TBX3/HES1	2
1h fit	down.1h fit	down	GO:0003156	regulation of animal organ formation	1/12	38/18866	0.0239114	0.0727493	0.0352616	HES1	1
1h fit	down.1h fit	down	GO:0071276	cellular response to cadmium ion	1/12	38/18866	0.0239114	0.0727493	0.0352616	FOS	1
1h fit	down.1h fit	down	GO:0014706	striated muscle tissue development	2/12	389/18866	0.0244143	0.0729221	0.0353454	FOS/TBX3	2
1h fit	down.1h fit	down	GO:0042692	muscle cell differentiation	2/12	390/18866	0.0245315	0.0729221	0.0353454	TBX3/HES1	2
1h fit	down.1h fit	down	GO:0000578	embryonic axis specification	1/12	39/18866	0.0245335	0.0729221	0.0353454	TBX3	1
1h fit	down.1h fit	down	GO:0010453	regulation of cell fate commitment	1/12	39/18866	0.0245335	0.0729221	0.0353454	HES1	1
1h fit	down.1h fit	down	GO:0035886	vascular associated smooth muscle cell differentiation	1/12	39/18866	0.0245335	0.0729221	0.0353454	HES1	1
1h fit	down.1h fit	down	GO:0048713	regulation of oligodendrocyte differentiation	1/12	40/18866	0.0251552	0.0733313	0.0355437	HES1	1
1h fit	down.1h fit	down	GO:0071526	semaphorin-plexin signaling pathway	1/12	40/18866	0.0251552	0.0733313	0.0355437	SEMA5A	1
1h fit	down.1h fit	down	GO:0072210	metanephric nephron development	1/12	40/18866	0.0251552	0.0733313	0.0355437	HES1	1
1h fit	down.1h fit	down	GO:1902895	positive regulation of pri-miRNA transcription by RNA polymerase II	1/12	40/18866	0.0251552	0.0733313	0.0355437	FOS	1
1h fit	down.1h fit	down	GO:0045787	positive regulation of cell cycle	2/12	396/18866	0.0252396	0.0733313	0.0355437	TBX3/HES1	2
1h fit	down.1h fit	down	GO:0021532	neural tube patterning	1/12	41/18866	0.0257766	0.0735308	0.0356404	HES1	1
1h fit	down.1h fit	down	GO:0035136	forelimb morphogenesis	1/12	41/18866	0.0257766	0.0735308	0.0356404	TBX3	1
1h fit	down.1h fit	down	GO:2000826	regulation of heart morphogenesis	1/12	41/18866	0.0257766	0.0735308	0.0356404	HES1	1
1h fit	down.1h fit	down	GO:0045765	regulation of angiogenesis	2/12	403/18866	0.0260765	0.0735308	0.0356404	ID1/SEMA5A	2
1h fit	down.1h fit	down	GO:0032970	regulation of actin filament-based process	2/12	405/18866	0.0263177	0.0735308	0.0356404	ID1/SEMA5A	2
1h fit	down.1h fit	down	GO:0001709	cell fate determination	1/12	42/18866	0.0263976	0.0735308	0.0356404	HES1	1
1h fit	down.1h fit	down	GO:0021983	pituitary gland development	1/12	42/18866	0.0263976	0.0735308	0.0356404	HES1	1
1h fit	down.1h fit	down	GO:0007517	muscle organ development	2/12	407/18866	0.0265599	0.0735308	0.0356404	ID3/FOS	2
1h fit	down.1h fit	down	GO:0060537	muscle tissue development	2/12	409/18866	0.026803	0.0735308	0.0356404	FOS/TBX3	2
1h fit	down.1h fit	down	GO:0030517	negative regulation of axon extension	1/12	43/18866	0.0270183	0.0735308	0.0356404	SEMA5A	1
1h fit	down.1h fit	down	GO:0040019	positive regulation of embryonic development	1/12	43/18866	0.0270183	0.0735308	0.0356404	HES1	1
1h fit	down.1h fit	down	GO:0045773	positive regulation of axon extension	1/12	43/18866	0.0270183	0.0735308	0.0356404	SEMA5A	1
1h fit	down.1h fit	down	GO:0060119	inner ear receptor cell development	1/12	43/18866	0.0270183	0.0735308	0.0356404	HES1	1
1h fit	down.1h fit	down	GO:0071364	cellular response to epidermal growth factor stimulus	1/12	43/18866	0.0270183	0.0735308	0.0356404	ID1	1
1h fit	down.1h fit	down	GO:2000648	positive regulation of stem cell proliferation	1/12	43/18866	0.0270183	0.0735308	0.0356404	TBX3	1
1h fit	down.1h fit	down	GO:0001503	ossification	2/12	412/18866	0.0271693	0.0736312	0.035689	ID3/ID1	2
1h fit	down.1h fit	down	GO:0021575	hindbrain morphogenesis	1/12	44/18866	0.0276386	0.0739705	0.0358535	HES1	1
1h fit	down.1h fit	down	GO:0045687	positive regulation of glial cell differentiation	1/12	44/18866	0.0276386	0.0739705	0.0358535	HES1	1
1h fit	down.1h fit	down	GO:1902667	regulation of axon guidance	1/12	44/18866	0.0276386	0.0739705	0.0358535	SEMA5A	1
1h fit	down.1h fit	down	GO:0031018	endocrine pancreas development	1/12	45/18866	0.0282585	0.0743949	0.0360592	HES1	1
1h fit	down.1h fit	down	GO:0035315	hair cell differentiation	1/12	45/18866	0.0282585	0.0743949	0.0360592	HES1	1
1h fit	down.1h fit	down	GO:0051204	protein insertion into mitochondrial membrane	1/12	45/18866	0.0282585	0.0743949	0.0360592	BMF	1
1h fit	down.1h fit	down	GO:0060443	mammary gland morphogenesis	1/12	45/18866	0.0282585	0.0743949	0.0360592	TBX3	1
1h fit	down.1h fit	down	GO:0014014	negative regulation of gliogenesis	1/12	46/18866	0.0288781	0.0744212	0.0360719	HES1	1
1h fit	down.1h fit	down	GO:0032570	response to progesterone	1/12	46/18866	0.0288781	0.0744212	0.0360719	FOS	1
1h fit	down.1h fit	down	GO:0045785	positive regulation of cell adhesion	2/12	428/18866	0.0291583	0.0744212	0.0360719	ABI3BP/HES1	2
1h fit	down.1h fit	down	GO:0046677	response to antibiotic	1/12	47/18866	0.0294973	0.0744212	0.0360719	ID1	1
1h fit	down.1h fit	down	GO:0048483	autonomic nervous system development	1/12	47/18866	0.0294973	0.0744212	0.0360719	HES1	1
1h fit	down.1h fit	down	GO:0048806	genitalia development	1/12	47/18866	0.0294973	0.0744212	0.0360719	TBX3	1
1h fit	down.1h fit	down	GO:0050919	negative chemotaxis	1/12	47/18866	0.0294973	0.0744212	0.0360719	SEMA5A	1
1h fit	down.1h fit	down	GO:0060986	endocrine hormone secretion	1/12	47/18866	0.0294973	0.0744212	0.0360719	TBX3	1
1h fit	down.1h fit	down	GO:0070849	response to epidermal growth factor	1/12	47/18866	0.0294973	0.0744212	0.0360719	ID1	1
1h fit	down.1h fit	down	GO:0120163	negative regulation of cold-induced thermogenesis	1/12	47/18866	0.0294973	0.0744212	0.0360719	ID1	1
1h fit	down.1h fit	down	GO:0030099	myeloid cell differentiation	2/12	431/18866	0.0295377	0.0744212	0.0360719	FOS/MAFB	2
1h fit	down.1h fit	down	GO:0007015	actin filament organization	2/12	434/18866	0.0299192	0.0747112	0.0362125	ID1/SEMA5A	2
1h fit	down.1h fit	down	GO:0009409	response to cold	1/12	48/18866	0.0301161	0.0747112	0.0362125	FOS	1
1h fit	down.1h fit	down	GO:0045601	regulation of endothelial cell differentiation	1/12	48/18866	0.0301161	0.0747112	0.0362125	ID1	1
1h fit	down.1h fit	down	GO:1904036	negative regulation of epithelial cell apoptotic process	1/12	48/18866	0.0301161	0.0747112	0.0362125	SEMA5A	1
1h fit	down.1h fit	down	GO:0002067	glandular epithelial cell differentiation	1/12	49/18866	0.0307346	0.0748069	0.0362589	HES1	1
1h fit	down.1h fit	down	GO:0060711	labyrinthine layer development	1/12	49/18866	0.0307346	0.0748069	0.0362589	HES1	1
1h fit	down.1h fit	down	GO:0090151	establishment of protein localization to mitochondrial membrane	1/12	49/18866	0.0307346	0.0748069	0.0362589	BMF	1
1h fit	down.1h fit	down	GO:0090199	regulation of release of cytochrome c from mitochondria	1/12	49/18866	0.0307346	0.0748069	0.0362589	BMF	1
1h fit	down.1h fit	down	GO:1990090	cellular response to nerve growth factor stimulus	1/12	49/18866	0.0307346	0.0748069	0.0362589	ID1	1
1h fit	down.1h fit	down	GO:1901342	regulation of vasculature development	2/12	444/18866	0.0312052	0.0748982	0.0363032	ID1/SEMA5A	2
1h fit	down.1h fit	down	GO:0008038	neuron recognition	1/12	50/18866	0.0313527	0.0748982	0.0363032	SEMA5A	1
1h fit	down.1h fit	down	GO:0014009	glial cell proliferation	1/12	50/18866	0.0313527	0.0748982	0.0363032	HES1	1
1h fit	down.1h fit	down	GO:0031648	protein destabilization	1/12	50/18866	0.0313527	0.0748982	0.0363032	ID1	1
1h fit	down.1h fit	down	GO:0045646	regulation of erythrocyte differentiation	1/12	50/18866	0.0313527	0.0748982	0.0363032	MAFB	1
1h fit	down.1h fit	down	GO:0002762	negative regulation of myeloid leukocyte differentiation	1/12	51/18866	0.0319705	0.075259	0.0364781	MAFB	1
1h fit	down.1h fit	down	GO:0021879	forebrain neuron differentiation	1/12	51/18866	0.0319705	0.075259	0.0364781	HES1	1
1h fit	down.1h fit	down	GO:0090102	cochlea development	1/12	51/18866	0.0319705	0.075259	0.0364781	HES1	1
1h fit	down.1h fit	down	GO:1902893	regulation of pri-miRNA transcription by RNA polymerase II	1/12	51/18866	0.0319705	0.075259	0.0364781	FOS	1
1h fit	down.1h fit	down	GO:0009948	anterior/posterior axis specification	1/12	52/18866	0.0325879	0.0758816	0.0367798	TBX3	1
1h fit	down.1h fit	down	GO:0060425	lung morphogenesis	1/12	52/18866	0.0325879	0.0758816	0.0367798	ID1	1
1h fit	down.1h fit	down	GO:1990089	response to nerve growth factor	1/12	52/18866	0.0325879	0.0758816	0.0367798	ID1	1
1h fit	down.1h fit	down	GO:0043392	negative regulation of DNA binding	1/12	53/18866	0.0332049	0.0767641	0.0372076	ID1	1
1h fit	down.1h fit	down	GO:0061614	pri-miRNA transcription by RNA polymerase II	1/12	53/18866	0.0332049	0.0767641	0.0372076	FOS	1
1h fit	down.1h fit	down	GO:0002683	negative regulation of immune system process	2/12	463/18866	0.0337097	0.0776332	0.0376288	MAFB/HES1	2
1h fit	down.1h fit	down	GO:0030834	regulation of actin filament depolymerization	1/12	54/18866	0.0338216	0.0776332	0.0376288	SEMA5A	1
1h fit	down.1h fit	down	GO:0003229	ventricular cardiac muscle tissue development	1/12	55/18866	0.0344379	0.0784893	0.0380438	TBX3	1
1h fit	down.1h fit	down	GO:0097345	mitochondrial outer membrane permeabilization	1/12	55/18866	0.0344379	0.0784893	0.0380438	BMF	1
1h fit	down.1h fit	down	GO:0001755	neural crest cell migration	1/12	56/18866	0.0350539	0.0793325	0.0384525	SEMA5A	1
1h fit	down.1h fit	down	GO:0060563	neuroepithelial cell differentiation	1/12	56/18866	0.0350539	0.0793325	0.0384525	HES1	1
1h fit	down.1h fit	down	GO:0045747	positive regulation of Notch signaling pathway	1/12	57/18866	0.0356695	0.0798848	0.0387202	HES1	1
1h fit	down.1h fit	down	GO:0061005	cell differentiation involved in kidney development	1/12	57/18866	0.0356695	0.0798848	0.0387202	HES1	1
1h fit	down.1h fit	down	GO:0071398	cellular response to fatty acid	1/12	57/18866	0.0356695	0.0798848	0.0387202	ID3	1
1h fit	down.1h fit	down	GO:0001667	ameboidal-type cell migration	2/12	481/18866	0.0361546	0.0801495	0.0388485	ID1/SEMA5A	2
1h fit	down.1h fit	down	GO:0002043	blood vessel endothelial cell proliferation involved in sprouting angiogenesis	1/12	58/18866	0.0362847	0.0801495	0.0388485	SEMA5A	1
1h fit	down.1h fit	down	GO:0002763	positive regulation of myeloid leukocyte differentiation	1/12	58/18866	0.0362847	0.0801495	0.0388485	FOS	1
1h fit	down.1h fit	down	GO:0030042	actin filament depolymerization	1/12	58/18866	0.0362847	0.0801495	0.0388485	SEMA5A	1
1h fit	down.1h fit	down	GO:0042110	T cell activation	2/12	483/18866	0.0364305	0.0801969	0.0388715	MAFB/HES1	2
1h fit	down.1h fit	down	GO:0050769	positive regulation of neurogenesis	2/12	485/18866	0.0367073	0.0805313	0.0390335	SEMA5A/HES1	2
1h fit	down.1h fit	down	GO:0060113	inner ear receptor cell differentiation	1/12	59/18866	0.0368996	0.0806788	0.039105	HES1	1
1h fit	down.1h fit	down	GO:0001836	release of cytochrome c from mitochondria	1/12	60/18866	0.0375141	0.0811967	0.039356	BMF	1
1h fit	down.1h fit	down	GO:0035904	aorta development	1/12	60/18866	0.0375141	0.0811967	0.039356	HES1	1
1h fit	down.1h fit	down	GO:0043388	positive regulation of DNA binding	1/12	60/18866	0.0375141	0.0811967	0.039356	HES1	1
1h fit	down.1h fit	down	GO:0021872	forebrain generation of neurons	1/12	61/18866	0.0381283	0.0817034	0.0396017	HES1	1
1h fit	down.1h fit	down	GO:0042733	embryonic digit morphogenesis	1/12	61/18866	0.0381283	0.0817034	0.0396017	TBX3	1
1h fit	down.1h fit	down	GO:1902110	positive regulation of mitochondrial membrane permeability involved in apoptotic process	1/12	61/18866	0.0381283	0.0817034	0.0396017	BMF	1
1h fit	down.1h fit	down	GO:0022604	regulation of cell morphogenesis	2/12	499/18866	0.0386681	0.0819299	0.0397115	ID1/SEMA5A	2
1h fit	down.1h fit	down	GO:0032233	positive regulation of actin filament bundle assembly	1/12	62/18866	0.0387421	0.0819299	0.0397115	ID1	1
1h fit	down.1h fit	down	GO:2000351	regulation of endothelial cell apoptotic process	1/12	62/18866	0.0387421	0.0819299	0.0397115	SEMA5A	1
1h fit	down.1h fit	down	GO:2001244	positive regulation of intrinsic apoptotic signaling pathway	1/12	62/18866	0.0387421	0.0819299	0.0397115	BMF	1
1h fit	down.1h fit	down	GO:1902686	mitochondrial outer membrane permeabilization involved in programmed cell death	1/12	63/18866	0.0393555	0.0829552	0.0402084	BMF	1
1h fit	down.1h fit	down	GO:0001885	endothelial cell development	1/12	64/18866	0.0399686	0.083031	0.0402451	ID1	1
1h fit	down.1h fit	down	GO:0001947	heart looping	1/12	64/18866	0.0399686	0.083031	0.0402451	TBX3	1
1h fit	down.1h fit	down	GO:0032835	glomerulus development	1/12	64/18866	0.0399686	0.083031	0.0402451	HES1	1
1h fit	down.1h fit	down	GO:0046686	response to cadmium ion	1/12	64/18866	0.0399686	0.083031	0.0402451	FOS	1
1h fit	down.1h fit	down	GO:0035794	positive regulation of mitochondrial membrane permeability	1/12	65/18866	0.0405813	0.083031	0.0402451	BMF	1
1h fit	down.1h fit	down	GO:0045604	regulation of epidermal cell differentiation	1/12	65/18866	0.0405813	0.083031	0.0402451	HES1	1
1h fit	down.1h fit	down	GO:0048645	animal organ formation	1/12	65/18866	0.0405813	0.083031	0.0402451	HES1	1
1h fit	down.1h fit	down	GO:0051205	protein insertion into membrane	1/12	65/18866	0.0405813	0.083031	0.0402451	BMF	1
1h fit	down.1h fit	down	GO:0060675	ureteric bud morphogenesis	1/12	65/18866	0.0405813	0.083031	0.0402451	HES1	1
1h fit	down.1h fit	down	GO:0007585	respiratory gaseous exchange by respiratory system	1/12	66/18866	0.0411937	0.083031	0.0402451	MAFB	1
1h fit	down.1h fit	down	GO:0042490	mechanoreceptor differentiation	1/12	66/18866	0.0411937	0.083031	0.0402451	HES1	1
1h fit	down.1h fit	down	GO:0050922	negative regulation of chemotaxis	1/12	66/18866	0.0411937	0.083031	0.0402451	SEMA5A	1
1h fit	down.1h fit	down	GO:0072171	mesonephric tubule morphogenesis	1/12	66/18866	0.0411937	0.083031	0.0402451	HES1	1
1h fit	down.1h fit	down	GO:1902108	regulation of mitochondrial membrane permeability involved in apoptotic process	1/12	66/18866	0.0411937	0.083031	0.0402451	BMF	1
1h fit	down.1h fit	down	GO:0050918	positive chemotaxis	1/12	67/18866	0.0418057	0.0837412	0.0405894	SEMA5A	1
1h fit	down.1h fit	down	GO:1905710	positive regulation of membrane permeability	1/12	67/18866	0.0418057	0.0837412	0.0405894	BMF	1
1h fit	down.1h fit	down	GO:0072577	endothelial cell apoptotic process	1/12	68/18866	0.0424173	0.0847033	0.0410557	SEMA5A	1
1h fit	down.1h fit	down	GO:0035914	skeletal muscle cell differentiation	1/12	69/18866	0.0430286	0.0853952	0.0413911	FOS	1
1h fit	down.1h fit	down	GO:0061371	determination of heart left/right asymmetry	1/12	69/18866	0.0430286	0.0853952	0.0413911	TBX3	1
1h fit	down.1h fit	down	GO:0009880	embryonic pattern specification	1/12	70/18866	0.0436395	0.086078	0.041722	TBX3	1
1h fit	down.1h fit	down	GO:0050771	negative regulation of axonogenesis	1/12	70/18866	0.0436395	0.086078	0.041722	SEMA5A	1
1h fit	down.1h fit	down	GO:0042531	positive regulation of tyrosine phosphorylation of STAT protein	1/12	71/18866	0.0442501	0.0867517	0.0420486	HES1	1
1h fit	down.1h fit	down	GO:0061180	mammary gland epithelium development	1/12	71/18866	0.0442501	0.0867517	0.0420486	TBX3	1
1h fit	down.1h fit	down	GO:0051145	smooth muscle cell differentiation	1/12	73/18866	0.0454702	0.088605	0.0429469	HES1	1
1h fit	down.1h fit	down	GO:0072078	nephron tubule morphogenesis	1/12	73/18866	0.0454702	0.088605	0.0429469	HES1	1
1h fit	down.1h fit	down	GO:0006305	DNA alkylation	1/12	74/18866	0.0460797	0.0892534	0.0432612	FOS	1
1h fit	down.1h fit	down	GO:0006306	DNA methylation	1/12	74/18866	0.0460797	0.0892534	0.0432612	FOS	1
1h fit	down.1h fit	down	GO:0035019	somatic stem cell population maintenance	1/12	75/18866	0.0466888	0.0893599	0.0433128	HES1	1
1h fit	down.1h fit	down	GO:0045685	regulation of glial cell differentiation	1/12	75/18866	0.0466888	0.0893599	0.0433128	HES1	1
1h fit	down.1h fit	down	GO:0048844	artery morphogenesis	1/12	75/18866	0.0466888	0.0893599	0.0433128	HES1	1
1h fit	down.1h fit	down	GO:0072088	nephron epithelium morphogenesis	1/12	75/18866	0.0466888	0.0893599	0.0433128	HES1	1
1h fit	down.1h fit	down	GO:0008306	associative learning	1/12	76/18866	0.0472976	0.0895635	0.0434114	FOS	1
1h fit	down.1h fit	down	GO:0033077	T cell differentiation in thymus	1/12	76/18866	0.0472976	0.0895635	0.0434114	MAFB	1
1h fit	down.1h fit	down	GO:0072091	regulation of stem cell proliferation	1/12	76/18866	0.0472976	0.0895635	0.0434114	TBX3	1
1h fit	down.1h fit	down	GO:0014015	positive regulation of gliogenesis	1/12	77/18866	0.047906	0.0895635	0.0434114	HES1	1
1h fit	down.1h fit	down	GO:0046902	regulation of mitochondrial membrane permeability	1/12	77/18866	0.047906	0.0895635	0.0434114	BMF	1
1h fit	down.1h fit	down	GO:0048332	mesoderm morphogenesis	1/12	77/18866	0.047906	0.0895635	0.0434114	TBX3	1
1h fit	down.1h fit	down	GO:0061333	renal tubule morphogenesis	1/12	77/18866	0.047906	0.0895635	0.0434114	HES1	1
1h fit	down.1h fit	down	GO:0072028	nephron morphogenesis	1/12	77/18866	0.047906	0.0895635	0.0434114	HES1	1
1h fit	down.1h fit	down	GO:0060395	SMAD protein signal transduction	1/12	78/18866	0.0485141	0.0904382	0.0438354	FOS	1
1h fit	down.1h fit	down	GO:0031016	pancreas development	1/12	79/18866	0.0491218	0.0910448	0.0441294	HES1	1
1h fit	down.1h fit	down	GO:0090398	cellular senescence	1/12	79/18866	0.0491218	0.0910448	0.0441294	TBX3	1
1h fit	down.1h fit	down	GO:0034644	cellular response to UV	1/12	81/18866	0.0503362	0.0930282	0.0450908	BMF	1
1h fit	down.1h fit	down	GO:0048708	astrocyte differentiation	1/12	83/18866	0.0515492	0.094458	0.0457838	HES1	1
1h fit	down.1h fit	down	GO:0055013	cardiac muscle cell development	1/12	83/18866	0.0515492	0.094458	0.0457838	TBX3	1
1h fit	down.1h fit	down	GO:0071277	cellular response to calcium ion	1/12	83/18866	0.0515492	0.094458	0.0457838	FOS	1
1h fit	down.1h fit	down	GO:0050886	endocrine process	1/12	84/18866	0.0521551	0.0952976	0.0461907	TBX3	1
1h fit	down.1h fit	down	GO:0010507	negative regulation of autophagy	1/12	85/18866	0.0527607	0.0961318	0.0465951	BMF	1
1h fit	down.1h fit	down	GO:0042509	regulation of tyrosine phosphorylation of STAT protein	1/12	86/18866	0.0533659	0.0964174	0.0467335	HES1	1
1h fit	down.1h fit	down	GO:0050772	positive regulation of axonogenesis	1/12	86/18866	0.0533659	0.0964174	0.0467335	SEMA5A	1
1h fit	down.1h fit	down	GO:1901532	regulation of hematopoietic progenitor cell differentiation	1/12	86/18866	0.0533659	0.0964174	0.0467335	HES1	1
1h fit	down.1h fit	down	GO:0009798	axis specification	1/12	88/18866	0.0545753	0.0977808	0.0473944	TBX3	1
1h fit	down.1h fit	down	GO:0090559	regulation of membrane permeability	1/12	88/18866	0.0545753	0.0977808	0.0473944	BMF	1
1h fit	down.1h fit	down	GO:1901879	regulation of protein depolymerization	1/12	88/18866	0.0545753	0.0977808	0.0473944	SEMA5A	1
1h fit	down.1h fit	down	GO:0001892	embryonic placenta development	1/12	89/18866	0.0551795	0.0980462	0.047523	HES1	1
1h fit	down.1h fit	down	GO:0007260	tyrosine phosphorylation of STAT protein	1/12	89/18866	0.0551795	0.0980462	0.047523	HES1	1
1h fit	down.1h fit	down	GO:0055006	cardiac cell development	1/12	89/18866	0.0551795	0.0980462	0.047523	TBX3	1
1h fit	down.1h fit	down	GO:0046427	positive regulation of receptor signaling pathway via JAK-STAT	1/12	90/18866	0.0557833	0.0982959	0.047644	HES1	1
1h fit	down.1h fit	down	GO:0070542	response to fatty acid	1/12	90/18866	0.0557833	0.0982959	0.047644	ID3	1
1h fit	down.1h fit	down	GO:1903351	cellular response to dopamine	1/12	90/18866	0.0557833	0.0982959	0.047644	ID1	1
1h fit	down.1h fit	down	GO:0030901	midbrain development	1/12	91/18866	0.0563868	0.0982959	0.047644	HES1	1
1h fit	down.1h fit	down	GO:0045682	regulation of epidermis development	1/12	91/18866	0.0563868	0.0982959	0.047644	HES1	1
1h fit	down.1h fit	down	GO:0060021	roof of mouth development	1/12	91/18866	0.0563868	0.0982959	0.047644	TBX3	1
1h fit	down.1h fit	down	GO:1903350	response to dopamine	1/12	91/18866	0.0563868	0.0982959	0.047644	ID1	1
1h fit	down.1h fit	down	GO:0030510	regulation of BMP signaling pathway	1/12	93/18866	0.0575926	0.0995905	0.0482715	HES1	1
1h fit	down.1h fit	down	GO:0072080	nephron tubule development	1/12	93/18866	0.0575926	0.0995905	0.0482715	HES1	1
1h fit	down.1h fit	down	GO:1904894	positive regulation of receptor signaling pathway via STAT	1/12	93/18866	0.0575926	0.0995905	0.0482715	HES1	1
1h fit	down.1h fit	down	GO:0051591	response to cAMP	1/12	94/18866	0.058195	0.0998293	0.0483873	FOS	1
1h fit	down.1h fit	down	GO:0060993	kidney morphogenesis	1/12	94/18866	0.058195	0.0998293	0.0483873	HES1	1
1h fit	down.1h fit	down	GO:1904035	regulation of epithelial cell apoptotic process	1/12	94/18866	0.058195	0.0998293	0.0483873	SEMA5A	1
1h fit	down.1h fit	down	GO:0045638	negative regulation of myeloid cell differentiation	1/12	95/18866	0.0587971	0.100064	0.0485009	MAFB	1
1h fit	down.1h fit	down	GO:0048814	regulation of dendrite morphogenesis	1/12	95/18866	0.0587971	0.100064	0.0485009	ID1	1
1h fit	down.1h fit	down	GO:0061326	renal tubule development	1/12	95/18866	0.0587971	0.100064	0.0485009	HES1	1
1h fit	down.1h fit	down	GO:0030516	regulation of axon extension	1/12	97/18866	0.0600001	0.101575	0.0492334	SEMA5A	1
1h fit	down.1h fit	down	GO:1901216	positive regulation of neuron death	1/12	97/18866	0.0600001	0.101575	0.0492334	FOS	1
1h fit	down.1h fit	down	GO:0001657	ureteric bud development	1/12	98/18866	0.0606011	0.102057	0.0494669	HES1	1
1h fit	down.1h fit	down	GO:0044728	DNA methylation or demethylation	1/12	98/18866	0.0606011	0.102057	0.0494669	FOS	1
1h fit	down.1h fit	down	GO:0072163	mesonephric epithelium development	1/12	99/18866	0.0612018	0.102533	0.0496977	HES1	1
1h fit	down.1h fit	down	GO:0072164	mesonephric tubule development	1/12	99/18866	0.0612018	0.102533	0.0496977	HES1	1
1h fit	down.1h fit	down	GO:0001708	cell fate specification	1/12	101/18866	0.062402	0.103735	0.0502805	TBX3	1
1h fit	down.1h fit	down	GO:0042102	positive regulation of T cell proliferation	1/12	101/18866	0.062402	0.103735	0.0502805	HES1	1
1h fit	down.1h fit	down	GO:0045639	positive regulation of myeloid cell differentiation	1/12	101/18866	0.062402	0.103735	0.0502805	FOS	1
1h fit	down.1h fit	down	GO:0060840	artery development	1/12	102/18866	0.0630016	0.104463	0.0506331	HES1	1
1h fit	down.1h fit	down	GO:0001823	mesonephros development	1/12	103/18866	0.0636008	0.104649	0.0507235	HES1	1
1h fit	down.1h fit	down	GO:0042472	inner ear morphogenesis	1/12	103/18866	0.0636008	0.104649	0.0507235	MAFB	1
1h fit	down.1h fit	down	GO:0048709	oligodendrocyte differentiation	1/12	103/18866	0.0636008	0.104649	0.0507235	HES1	1
1h fit	down.1h fit	down	GO:0032231	regulation of actin filament bundle assembly	1/12	104/18866	0.0641997	0.105366	0.0510709	ID1	1
1h fit	down.1h fit	down	GO:0007631	feeding behavior	1/12	105/18866	0.0647982	0.10581	0.051286	FOS	1
1h fit	down.1h fit	down	GO:1902106	negative regulation of leukocyte differentiation	1/12	105/18866	0.0647982	0.10581	0.051286	MAFB	1
1h fit	down.1h fit	down	GO:0032091	negative regulation of protein binding	1/12	106/18866	0.0653964	0.105982	0.0513693	ID1	1
1h fit	down.1h fit	down	GO:0071868	cellular response to monoamine stimulus	1/12	106/18866	0.0653964	0.105982	0.0513693	ID1	1
1h fit	down.1h fit	down	GO:0071870	cellular response to catecholamine stimulus	1/12	106/18866	0.0653964	0.105982	0.0513693	ID1	1
1h fit	down.1h fit	down	GO:0008593	regulation of Notch signaling pathway	1/12	108/18866	0.0665917	0.107648	0.0521771	HES1	1
1h fit	down.1h fit	down	GO:0021761	limbic system development	1/12	109/18866	0.0671888	0.108222	0.0524552	TBX3	1
1h fit	down.1h fit	down	GO:0071867	response to monoamine	1/12	110/18866	0.0677856	0.108222	0.0524552	ID1	1
1h fit	down.1h fit	down	GO:0071869	response to catecholamine	1/12	110/18866	0.0677856	0.108222	0.0524552	ID1	1
1h fit	down.1h fit	down	GO:0072009	nephron epithelium development	1/12	110/18866	0.0677856	0.108222	0.0524552	HES1	1
1h fit	down.1h fit	down	GO:0090100	positive regulation of transmembrane receptor protein serine/threonine kinase signaling pathway	1/12	110/18866	0.0677856	0.108222	0.0524552	HES1	1
1h fit	down.1h fit	down	GO:0061387	regulation of extent of cell growth	1/12	111/18866	0.068382	0.108905	0.0527861	SEMA5A	1
1h fit	down.1h fit	down	GO:0006275	regulation of DNA replication	1/12	112/18866	0.0689781	0.109583	0.0531151	ID3	1
1h fit	down.1h fit	down	GO:0001938	positive regulation of endothelial cell proliferation	1/12	113/18866	0.0695738	0.109988	0.0533112	SEMA5A	1
1h fit	down.1h fit	down	GO:0032963	collagen metabolic process	1/12	113/18866	0.0695738	0.109988	0.0533112	ID1	1
1h fit	down.1h fit	down	GO:0048640	negative regulation of developmental growth	1/12	115/18866	0.0707642	0.111324	0.0539589	SEMA5A	1
1h fit	down.1h fit	down	GO:0051261	protein depolymerization	1/12	115/18866	0.0707642	0.111324	0.0539589	SEMA5A	1
1h fit	down.1h fit	down	GO:0045446	endothelial cell differentiation	1/12	117/18866	0.0719532	0.112645	0.0545992	ID1	1
1h fit	down.1h fit	down	GO:1904019	epithelial cell apoptotic process	1/12	117/18866	0.0719532	0.112645	0.0545992	SEMA5A	1
1h fit	down.1h fit	down	GO:0007569	cell aging	1/12	118/18866	0.0725472	0.113026	0.0547839	TBX3	1
1h fit	down.1h fit	down	GO:2000736	regulation of stem cell differentiation	1/12	118/18866	0.0725472	0.113026	0.0547839	HES1	1
1h fit	down.1h fit	down	GO:0010822	positive regulation of mitochondrion organization	1/12	119/18866	0.0731408	0.113403	0.0549667	BMF	1
1h fit	down.1h fit	down	GO:0046660	female sex differentiation	1/12	119/18866	0.0731408	0.113403	0.0549667	TBX3	1
1h fit	down.1h fit	down	GO:0006304	DNA modification	1/12	120/18866	0.0737341	0.114049	0.0552797	FOS	1
1h fit	down.1h fit	down	GO:0002065	columnar/cuboidal epithelial cell differentiation	1/12	121/18866	0.0743271	0.114418	0.0554582	HES1	1
1h fit	down.1h fit	down	GO:0030218	erythrocyte differentiation	1/12	121/18866	0.0743271	0.114418	0.0554582	MAFB	1
1h fit	down.1h fit	down	GO:0010811	positive regulation of cell-substrate adhesion	1/12	122/18866	0.0749197	0.11451	0.055503	ABI3BP	1
1h fit	down.1h fit	down	GO:0042752	regulation of circadian rhythm	1/12	122/18866	0.0749197	0.11451	0.055503	BHLHE40	1
1h fit	down.1h fit	down	GO:0043244	regulation of protein-containing complex disassembly	1/12	122/18866	0.0749197	0.11451	0.055503	SEMA5A	1
1h fit	down.1h fit	down	GO:0042471	ear morphogenesis	1/12	123/18866	0.0755119	0.114871	0.0556778	MAFB	1
1h fit	down.1h fit	down	GO:0048675	axon extension	1/12	123/18866	0.0755119	0.114871	0.0556778	SEMA5A	1
1h fit	down.1h fit	down	GO:0022612	gland morphogenesis	1/12	124/18866	0.0761038	0.115499	0.0559822	TBX3	1
1h fit	down.1h fit	down	GO:0007368	determination of left/right symmetry	1/12	125/18866	0.0766953	0.115581	0.0560219	TBX3	1
1h fit	down.1h fit	down	GO:0008637	apoptotic mitochondrial changes	1/12	125/18866	0.0766953	0.115581	0.0560219	BMF	1
1h fit	down.1h fit	down	GO:0035270	endocrine system development	1/12	125/18866	0.0766953	0.115581	0.0560219	HES1	1
1h fit	down.1h fit	down	GO:0055007	cardiac muscle cell differentiation	1/12	126/18866	0.0772865	0.1162	0.0563222	TBX3	1
1h fit	down.1h fit	down	GO:0030326	embryonic limb morphogenesis	1/12	127/18866	0.0778774	0.116545	0.0564894	TBX3	1
1h fit	down.1h fit	down	GO:0035113	embryonic appendage morphogenesis	1/12	127/18866	0.0778774	0.116545	0.0564894	TBX3	1
1h fit	down.1h fit	down	GO:0014013	regulation of gliogenesis	1/12	128/18866	0.0784679	0.116886	0.0566548	HES1	1
1h fit	down.1h fit	down	GO:0072089	stem cell proliferation	1/12	128/18866	0.0784679	0.116886	0.0566548	TBX3	1
1h fit	down.1h fit	down	GO:0034101	erythrocyte homeostasis	1/12	129/18866	0.0790581	0.117224	0.0568185	MAFB	1
1h fit	down.1h fit	down	GO:0071482	cellular response to light stimulus	1/12	129/18866	0.0790581	0.117224	0.0568185	BMF	1
1h fit	down.1h fit	down	GO:0010595	positive regulation of endothelial cell migration	1/12	132/18866	0.0808264	0.119298	0.0578236	SEMA5A	1
1h fit	down.1h fit	down	GO:0042476	odontogenesis	1/12	132/18866	0.0808264	0.119298	0.0578236	ID3	1
1h fit	down.1h fit	down	GO:0007498	mesoderm development	1/12	134/18866	0.0820036	0.119937	0.0581336	TBX3	1
1h fit	down.1h fit	down	GO:0009855	determination of bilateral symmetry	1/12	134/18866	0.0820036	0.119937	0.0581336	TBX3	1
1h fit	down.1h fit	down	GO:0045995	regulation of embryonic development	1/12	134/18866	0.0820036	0.119937	0.0581336	HES1	1
1h fit	down.1h fit	down	GO:0046683	response to organophosphorus	1/12	134/18866	0.0820036	0.119937	0.0581336	FOS	1
1h fit	down.1h fit	down	GO:0003158	endothelium development	1/12	135/18866	0.0825917	0.119981	0.0581549	ID1	1
1h fit	down.1h fit	down	GO:0009799	specification of symmetry	1/12	135/18866	0.0825917	0.119981	0.0581549	TBX3	1
1h fit	down.1h fit	down	GO:0048565	digestive tract development	1/12	135/18866	0.0825917	0.119981	0.0581549	HES1	1
1h fit	down.1h fit	down	GO:0050671	positive regulation of lymphocyte proliferation	1/12	136/18866	0.0831795	0.120563	0.0584371	HES1	1
1h fit	down.1h fit	down	GO:0032946	positive regulation of mononuclear cell proliferation	1/12	137/18866	0.0837669	0.121143	0.0587179	HES1	1
1h fit	down.1h fit	down	GO:0009411	response to UV	1/12	140/18866	0.085527	0.122674	0.0594602	BMF	1
1h fit	down.1h fit	down	GO:0072655	establishment of protein localization to mitochondrion	1/12	140/18866	0.085527	0.122674	0.0594602	BMF	1
1h fit	down.1h fit	down	GO:0001889	liver development	1/12	141/18866	0.086113	0.122674	0.0594602	HES1	1
1h fit	down.1h fit	down	GO:0030010	establishment of cell polarity	1/12	141/18866	0.086113	0.122674	0.0594602	HES1	1
1h fit	down.1h fit	down	GO:0007006	mitochondrial membrane organization	1/12	142/18866	0.0866986	0.122674	0.0594602	BMF	1
1h fit	down.1h fit	down	GO:0007224	smoothened signaling pathway	1/12	142/18866	0.0866986	0.122674	0.0594602	HES1	1
1h fit	down.1h fit	down	GO:0030879	mammary gland development	1/12	142/18866	0.0866986	0.122674	0.0594602	TBX3	1
1h fit	down.1h fit	down	GO:0046425	regulation of receptor signaling pathway via JAK-STAT	1/12	142/18866	0.0866986	0.122674	0.0594602	HES1	1
1h fit	down.1h fit	down	GO:0072073	kidney epithelium development	1/12	142/18866	0.0866986	0.122674	0.0594602	HES1	1
1h fit	down.1h fit	down	GO:0045598	regulation of fat cell differentiation	1/12	143/18866	0.087284	0.122674	0.0594602	HES1	1
1h fit	down.1h fit	down	GO:0072006	nephron development	1/12	143/18866	0.087284	0.122674	0.0594602	HES1	1
1h fit	down.1h fit	down	GO:0050921	positive regulation of chemotaxis	1/12	144/18866	0.087869	0.122674	0.0594602	SEMA5A	1
1h fit	down.1h fit	down	GO:0061008	hepaticobiliary system development	1/12	144/18866	0.087869	0.122674	0.0594602	HES1	1
1h fit	down.1h fit	down	GO:0070585	protein localization to mitochondrion	1/12	144/18866	0.087869	0.122674	0.0594602	BMF	1
1h fit	down.1h fit	down	GO:0106106	cold-induced thermogenesis	1/12	144/18866	0.087869	0.122674	0.0594602	ID1	1
1h fit	down.1h fit	down	GO:0120161	regulation of cold-induced thermogenesis	1/12	144/18866	0.087869	0.122674	0.0594602	ID1	1
1h fit	down.1h fit	down	GO:0007612	learning	1/12	145/18866	0.0884536	0.123224	0.0597265	FOS	1
1h fit	down.1h fit	down	GO:0048813	dendrite morphogenesis	1/12	146/18866	0.0890379	0.12377	0.0599915	ID1	1
1h fit	down.1h fit	down	GO:0051384	response to glucocorticoid	1/12	147/18866	0.0896218	0.123782	0.059997	FOS	1
1h fit	down.1h fit	down	GO:0051592	response to calcium ion	1/12	147/18866	0.0896218	0.123782	0.059997	FOS	1
1h fit	down.1h fit	down	GO:0055123	digestive system development	1/12	147/18866	0.0896218	0.123782	0.059997	HES1	1
1h fit	down.1h fit	down	GO:0014074	response to purine-containing compound	1/12	149/18866	0.0907887	0.124862	0.0605205	FOS	1
1h fit	down.1h fit	down	GO:0035107	appendage morphogenesis	1/12	150/18866	0.0913716	0.124862	0.0605205	TBX3	1
1h fit	down.1h fit	down	GO:0035108	limb morphogenesis	1/12	150/18866	0.0913716	0.124862	0.0605205	TBX3	1
1h fit	down.1h fit	down	GO:0070665	positive regulation of leukocyte proliferation	1/12	150/18866	0.0913716	0.124862	0.0605205	HES1	1
1h fit	down.1h fit	down	GO:0090263	positive regulation of canonical Wnt signaling pathway	1/12	150/18866	0.0913716	0.124862	0.0605205	SEMA5A	1
1h fit	down.1h fit	down	GO:1904892	regulation of receptor signaling pathway via STAT	1/12	151/18866	0.0919542	0.125392	0.0607776	HES1	1
1h fit	down.1h fit	down	GO:0002262	myeloid cell homeostasis	1/12	154/18866	0.0936999	0.127487	0.061793	MAFB	1
1h fit	down.1h fit	down	GO:0048754	branching morphogenesis of an epithelial tube	1/12	155/18866	0.0942811	0.127487	0.061793	TBX3	1
1h fit	down.1h fit	down	GO:0050773	regulation of dendrite development	1/12	155/18866	0.0942811	0.127487	0.061793	ID1	1
1h fit	down.1h fit	down	GO:1990845	adaptive thermogenesis	1/12	155/18866	0.0942811	0.127487	0.061793	ID1	1
1h fit	down.1h fit	down	GO:0010770	positive regulation of cell morphogenesis involved in differentiation	1/12	157/18866	0.0954425	0.128519	0.062293	SEMA5A	1
1h fit	down.1h fit	down	GO:0051017	actin filament bundle assembly	1/12	157/18866	0.0954425	0.128519	0.062293	ID1	1
1h fit	down.1h fit	down	GO:0007519	skeletal muscle tissue development	1/12	158/18866	0.0960227	0.12903	0.0625411	FOS	1
1h fit	down.1h fit	down	GO:1902107	positive regulation of leukocyte differentiation	1/12	159/18866	0.0966025	0.12954	0.0627879	FOS	1
1h fit	down.1h fit	down	GO:0061572	actin filament bundle organization	1/12	161/18866	0.0977612	0.130822	0.0634092	ID1	1
1h fit	down.1h fit	down	GO:0021915	neural tube development	1/12	163/18866	0.0989185	0.132048	0.0640037	HES1	1
1h fit	down.1h fit	down	GO:0007259	receptor signaling pathway via JAK-STAT	1/12	164/18866	0.0994966	0.132048	0.0640037	HES1	1
1h fit	down.1h fit	down	GO:0031960	response to corticosteroid	1/12	164/18866	0.0994966	0.132048	0.0640037	FOS	1
1h fit	down.1h fit	down	GO:0046661	male sex differentiation	1/12	164/18866	0.0994966	0.132048	0.0640037	TBX3	1
1h fit	down.1h fit	down	GO:2001242	regulation of intrinsic apoptotic signaling pathway	1/12	166/18866	0.100652	0.133307	0.0646139	BMF	1
1h fit	down.1h fit	down	GO:0042129	regulation of T cell proliferation	1/12	167/18866	0.101229	0.133797	0.0648512	HES1	1
1h fit	down.1h fit	down	GO:0045931	positive regulation of mitotic cell cycle	1/12	168/18866	0.101806	0.133948	0.0649248	HES1	1
1h fit	down.1h fit	down	GO:0060538	skeletal muscle organ development	1/12	168/18866	0.101806	0.133948	0.0649248	FOS	1
1h fit	down.1h fit	down	GO:0038095	Fc-epsilon receptor signaling pathway	1/12	169/18866	0.102382	0.133948	0.0649248	FOS	1
1h fit	down.1h fit	down	GO:0051100	negative regulation of binding	1/12	169/18866	0.102382	0.133948	0.0649248	ID1	1
1h fit	down.1h fit	down	GO:0055002	striated muscle cell development	1/12	169/18866	0.102382	0.133948	0.0649248	TBX3	1
1h fit	down.1h fit	down	GO:0034614	cellular response to reactive oxygen species	1/12	170/18866	0.102958	0.134429	0.065158	FOS	1
1h fit	down.1h fit	down	GO:0030307	positive regulation of cell growth	1/12	171/18866	0.103534	0.134908	0.06539	SEMA5A	1
1h fit	down.1h fit	down	GO:0002244	hematopoietic progenitor cell differentiation	1/12	172/18866	0.10411	0.135112	0.0654888	HES1	1
1h fit	down.1h fit	down	GO:1990138	neuron projection extension	1/12	172/18866	0.10411	0.135112	0.0654888	SEMA5A	1
1h fit	down.1h fit	down	GO:0001659	temperature homeostasis	1/12	174/18866	0.105259	0.135785	0.0658148	ID1	1
1h fit	down.1h fit	down	GO:0051099	positive regulation of binding	1/12	174/18866	0.105259	0.135785	0.0658148	HES1	1
1h fit	down.1h fit	down	GO:0097696	receptor signaling pathway via STAT	1/12	174/18866	0.105259	0.135785	0.0658148	HES1	1
1h fit	down.1h fit	down	GO:0010634	positive regulation of epithelial cell migration	1/12	176/18866	0.106408	0.136992	0.0664001	SEMA5A	1
1h fit	down.1h fit	down	GO:0051897	positive regulation of protein kinase B signaling	1/12	178/18866	0.107555	0.138193	0.0669822	SEMA5A	1
1h fit	down.1h fit	down	GO:0048469	cell maturation	1/12	179/18866	0.108128	0.138653	0.0672053	HES1	1
1h fit	down.1h fit	down	GO:0008361	regulation of cell size	1/12	181/18866	0.109273	0.139291	0.0675143	SEMA5A	1
1h fit	down.1h fit	down	GO:0048736	appendage development	1/12	181/18866	0.109273	0.139291	0.0675143	TBX3	1
1h fit	down.1h fit	down	GO:0060173	limb development	1/12	181/18866	0.109273	0.139291	0.0675143	TBX3	1
1h fit	down.1h fit	down	GO:0030177	positive regulation of Wnt signaling pathway	1/12	183/18866	0.110417	0.140195	0.0679524	SEMA5A	1
1h fit	down.1h fit	down	GO:2001235	positive regulation of apoptotic signaling pathway	1/12	183/18866	0.110417	0.140195	0.0679524	BMF	1
1h fit	down.1h fit	down	GO:0001936	regulation of endothelial cell proliferation	1/12	184/18866	0.110988	0.140643	0.0681698	SEMA5A	1
1h fit	down.1h fit	down	GO:0050770	regulation of axonogenesis	1/12	186/18866	0.11213	0.141812	0.0687361	SEMA5A	1
1h fit	down.1h fit	down	GO:0048639	positive regulation of developmental growth	1/12	187/18866	0.1127	0.141976	0.0688158	SEMA5A	1
1h fit	down.1h fit	down	GO:0061138	morphogenesis of a branching epithelium	1/12	187/18866	0.1127	0.141976	0.0688158	TBX3	1
1h fit	down.1h fit	down	GO:0071478	cellular response to radiation	1/12	188/18866	0.11327	0.142416	0.0690291	BMF	1
1h fit	down.1h fit	down	GO:0043534	blood vessel endothelial cell migration	1/12	189/18866	0.11384	0.142854	0.0692413	ID1	1
1h fit	down.1h fit	down	GO:0008064	regulation of actin polymerization or depolymerization	1/12	190/18866	0.114409	0.143012	0.0693179	SEMA5A	1
1h fit	down.1h fit	down	GO:0030308	negative regulation of cell growth	1/12	190/18866	0.114409	0.143012	0.0693179	SEMA5A	1
1h fit	down.1h fit	down	GO:0010821	regulation of mitochondrion organization	1/12	191/18866	0.114979	0.143168	0.0693937	BMF	1
1h fit	down.1h fit	down	GO:0030832	regulation of actin filament length	1/12	191/18866	0.114979	0.143168	0.0693937	SEMA5A	1
1h fit	down.1h fit	down	GO:0021953	central nervous system neuron differentiation	1/12	192/18866	0.115547	0.143599	0.0696025	HES1	1
1h fit	down.1h fit	down	GO:0071248	cellular response to metal ion	1/12	193/18866	0.116116	0.144028	0.0698104	FOS	1
1h fit	down.1h fit	down	GO:0007219	Notch signaling pathway	1/12	195/18866	0.117251	0.144602	0.0700888	HES1	1
1h fit	down.1h fit	down	GO:0042098	T cell proliferation	1/12	195/18866	0.117251	0.144602	0.0700888	HES1	1
1h fit	down.1h fit	down	GO:0050731	positive regulation of peptidyl-tyrosine phosphorylation	1/12	195/18866	0.117251	0.144602	0.0700888	HES1	1
1h fit	down.1h fit	down	GO:0002040	sprouting angiogenesis	1/12	196/18866	0.117819	0.144749	0.0701596	SEMA5A	1
1h fit	down.1h fit	down	GO:0007565	female pregnancy	1/12	196/18866	0.117819	0.144749	0.0701596	FOS	1
1h fit	down.1h fit	down	GO:0001935	endothelial cell proliferation	1/12	199/18866	0.119519	0.146558	0.0710367	SEMA5A	1
1h fit	down.1h fit	down	GO:1901654	response to ketone	1/12	200/18866	0.120085	0.146973	0.0712377	FOS	1
1h fit	down.1h fit	down	GO:0001763	morphogenesis of a branching structure	1/12	201/18866	0.12065	0.147385	0.0714377	TBX3	1
1h fit	down.1h fit	down	GO:1903708	positive regulation of hemopoiesis	1/12	204/18866	0.122345	0.149173	0.0723044	FOS	1
1h fit	down.1h fit	down	GO:0045766	positive regulation of angiogenesis	1/12	208/18866	0.124601	0.151637	0.0734984	SEMA5A	1
1h fit	down.1h fit	down	GO:0009612	response to mechanical stimulus	1/12	209/18866	0.125164	0.152035	0.0736914	FOS	1
1h fit	down.1h fit	down	GO:0043393	regulation of protein binding	1/12	211/18866	0.126289	0.153113	0.0742141	ID1	1
1h fit	down.1h fit	down	GO:0050870	positive regulation of T cell activation	1/12	214/18866	0.127974	0.154865	0.0750632	HES1	1
1h fit	down.1h fit	down	GO:0010810	regulation of cell-substrate adhesion	1/12	217/18866	0.129656	0.156607	0.0759074	ABI3BP	1
1h fit	down.1h fit	down	GO:0050670	regulation of lymphocyte proliferation	1/12	219/18866	0.130776	0.15754	0.0763598	HES1	1
1h fit	down.1h fit	down	GO:0007163	establishment or maintenance of cell polarity	1/12	220/18866	0.131335	0.15754	0.0763598	HES1	1
1h fit	down.1h fit	down	GO:0002064	epithelial cell development	1/12	221/18866	0.131894	0.15754	0.0763598	ID1	1
1h fit	down.1h fit	down	GO:0008154	actin polymerization or depolymerization	1/12	221/18866	0.131894	0.15754	0.0763598	SEMA5A	1
1h fit	down.1h fit	down	GO:0032944	regulation of mononuclear cell proliferation	1/12	221/18866	0.131894	0.15754	0.0763598	HES1	1
1h fit	down.1h fit	down	GO:0071241	cellular response to inorganic substance	1/12	221/18866	0.131894	0.15754	0.0763598	FOS	1
1h fit	down.1h fit	down	GO:0043624	cellular protein complex disassembly	1/12	224/18866	0.133569	0.159246	0.0771867	SEMA5A	1
1h fit	down.1h fit	down	GO:0008037	cell recognition	1/12	226/18866	0.134684	0.159984	0.0775444	SEMA5A	1
1h fit	down.1h fit	down	GO:0044706	multi-multicellular organism process	1/12	226/18866	0.134684	0.159984	0.0775444	FOS	1
1h fit	down.1h fit	down	GO:0050920	regulation of chemotaxis	1/12	229/18866	0.136355	0.161671	0.0783617	SEMA5A	1
1h fit	down.1h fit	down	GO:0010001	glial cell differentiation	1/12	230/18866	0.136911	0.162032	0.0785369	HES1	1
1h fit	down.1h fit	down	GO:0048738	cardiac muscle tissue development	1/12	231/18866	0.137467	0.162392	0.0787113	TBX3	1
1h fit	down.1h fit	down	GO:0009266	response to temperature stimulus	1/12	233/18866	0.138577	0.16322	0.0791129	FOS	1
1h fit	down.1h fit	down	GO:0097305	response to alcohol	1/12	234/18866	0.139132	0.16322	0.0791129	FOS	1
1h fit	down.1h fit	down	GO:0000302	response to reactive oxygen species	1/12	235/18866	0.139686	0.16322	0.0791129	FOS	1
1h fit	down.1h fit	down	GO:0071695	anatomical structure maturation	1/12	235/18866	0.139686	0.16322	0.0791129	HES1	1
1h fit	down.1h fit	down	GO:1903039	positive regulation of leukocyte cell-cell adhesion	1/12	235/18866	0.139686	0.16322	0.0791129	HES1	1
1h fit	down.1h fit	down	GO:1904018	positive regulation of vasculature development	1/12	235/18866	0.139686	0.16322	0.0791129	SEMA5A	1
1h fit	down.1h fit	down	GO:0060560	developmental growth involved in morphogenesis	1/12	236/18866	0.14024	0.163572	0.0792831	SEMA5A	1
1h fit	down.1h fit	down	GO:0048588	developmental cell growth	1/12	237/18866	0.140794	0.163921	0.0794525	SEMA5A	1
1h fit	down.1h fit	down	GO:0010594	regulation of endothelial cell migration	1/12	238/18866	0.141348	0.164269	0.0796211	SEMA5A	1
1h fit	down.1h fit	down	GO:0070663	regulation of leukocyte proliferation	1/12	240/18866	0.142454	0.165256	0.0800998	HES1	1
1h fit	down.1h fit	down	GO:0038093	Fc receptor signaling pathway	1/12	241/18866	0.143006	0.165599	0.0802661	FOS	1
1h fit	down.1h fit	down	GO:0016358	dendrite development	1/12	247/18866	0.146314	0.169127	0.0819757	ID1	1
1h fit	down.1h fit	down	GO:0009636	response to toxic substance	1/12	250/18866	0.147964	0.170727	0.0827516	FOS	1
1h fit	down.1h fit	down	GO:0030217	T cell differentiation	1/12	253/18866	0.14961	0.17142	0.0830874	MAFB	1
1h fit	down.1h fit	down	GO:0031668	cellular response to extracellular stimulus	1/12	253/18866	0.14961	0.17142	0.0830874	FOS	1
1h fit	down.1h fit	down	GO:0051896	regulation of protein kinase B signaling	1/12	253/18866	0.14961	0.17142	0.0830874	SEMA5A	1
1h fit	down.1h fit	down	GO:0045926	negative regulation of growth	1/12	254/18866	0.150159	0.17142	0.0830874	SEMA5A	1
1h fit	down.1h fit	down	GO:0090092	regulation of transmembrane receptor protein serine/threonine kinase signaling pathway	1/12	254/18866	0.150159	0.17142	0.0830874	HES1	1
1h fit	down.1h fit	down	GO:2000027	regulation of animal organ morphogenesis	1/12	254/18866	0.150159	0.17142	0.0830874	HES1	1
1h fit	down.1h fit	down	GO:0048872	homeostasis of number of cells	1/12	256/18866	0.151254	0.172366	0.0835457	MAFB	1
1h fit	down.1h fit	down	GO:0031334	positive regulation of protein-containing complex assembly	1/12	257/18866	0.151802	0.172684	0.0837001	BMF	1
1h fit	down.1h fit	down	GO:0021537	telencephalon development	1/12	259/18866	0.152895	0.173622	0.0841547	HES1	1
1h fit	down.1h fit	down	GO:0007611	learning or memory	1/12	260/18866	0.153441	0.173936	0.0843069	FOS	1
1h fit	down.1h fit	down	GO:0050730	regulation of peptidyl-tyrosine phosphorylation	1/12	263/18866	0.155078	0.175484	0.0850569	HES1	1
1h fit	down.1h fit	down	GO:0031330	negative regulation of cellular catabolic process	1/12	265/18866	0.156168	0.176407	0.0855046	BMF	1
1h fit	down.1h fit	down	GO:0090596	sensory organ morphogenesis	1/12	269/18866	0.158344	0.178552	0.0865442	MAFB	1
1h fit	down.1h fit	down	GO:0006839	mitochondrial transport	1/12	271/18866	0.15943	0.179463	0.0869856	BMF	1
1h fit	down.1h fit	down	GO:0006260	DNA replication	1/12	273/18866	0.160514	0.180369	0.0874248	ID3	1
1h fit	down.1h fit	down	GO:0045927	positive regulation of growth	1/12	274/18866	0.161056	0.180663	0.0875673	SEMA5A	1
1h fit	down.1h fit	down	GO:0043491	protein kinase B signaling	1/12	278/18866	0.16322	0.182772	0.0885898	SEMA5A	1
1h fit	down.1h fit	down	GO:0022409	positive regulation of cell-cell adhesion	1/12	279/18866	0.16376	0.18306	0.088729	HES1	1
1h fit	down.1h fit	down	GO:0007548	sex differentiation	1/12	280/18866	0.1643	0.183345	0.0888675	TBX3	1
1h fit	down.1h fit	down	GO:0046651	lymphocyte proliferation	1/12	283/18866	0.165918	0.184831	0.0895875	HES1	1
1h fit	down.1h fit	down	GO:0007411	axon guidance	1/12	284/18866	0.166456	0.185111	0.0897234	SEMA5A	1
1h fit	down.1h fit	down	GO:0097485	neuron projection guidance	1/12	285/18866	0.166995	0.18539	0.0898586	SEMA5A	1
1h fit	down.1h fit	down	GO:0032943	mononuclear cell proliferation	1/12	286/18866	0.167533	0.185668	0.0899932	HES1	1
1h fit	down.1h fit	down	GO:0021700	developmental maturation	1/12	287/18866	0.16807	0.185944	0.0901271	HES1	1
1h fit	down.1h fit	down	GO:0010976	positive regulation of neuron projection development	1/12	290/18866	0.169681	0.187085	0.09068	SEMA5A	1
1h fit	down.1h fit	down	GO:0097193	intrinsic apoptotic signaling pathway	1/12	290/18866	0.169681	0.187085	0.09068	BMF	1
1h fit	down.1h fit	down	GO:0051146	striated muscle cell differentiation	1/12	295/18866	0.17236	0.189391	0.0917977	TBX3	1
1h fit	down.1h fit	down	GO:0060828	regulation of canonical Wnt signaling pathway	1/12	295/18866	0.17236	0.189391	0.0917977	SEMA5A	1
1h fit	down.1h fit	down	GO:0031647	regulation of protein stability	1/12	296/18866	0.172895	0.189655	0.0919259	ID1	1
1h fit	down.1h fit	down	GO:0007162	negative regulation of cell adhesion	1/12	301/18866	0.175564	0.19193	0.0930287	SEMA5A	1
1h fit	down.1h fit	down	GO:0010632	regulation of epithelial cell migration	1/12	301/18866	0.175564	0.19193	0.0930287	SEMA5A	1
1h fit	down.1h fit	down	GO:0050890	cognition	1/12	302/18866	0.176097	0.192187	0.0931532	FOS	1
1h fit	down.1h fit	down	GO:0042063	gliogenesis	1/12	307/18866	0.178757	0.19476	0.0944004	HES1	1
1h fit	down.1h fit	down	GO:0034599	cellular response to oxidative stress	1/12	310/18866	0.180349	0.195833	0.0949205	FOS	1
1h fit	down.1h fit	down	GO:0090287	regulation of cellular response to growth factor stimulus	1/12	310/18866	0.180349	0.195833	0.0949205	HES1	1
1h fit	down.1h fit	down	GO:0060326	cell chemotaxis	1/12	311/18866	0.180879	0.196079	0.0950395	SEMA5A	1
1h fit	down.1h fit	down	GO:0070661	leukocyte proliferation	1/12	313/18866	0.181938	0.196896	0.0954356	HES1	1
1h fit	down.1h fit	down	GO:0046879	hormone secretion	1/12	314/18866	0.182467	0.197138	0.0955528	TBX3	1
1h fit	down.1h fit	down	GO:0043414	macromolecule methylation	1/12	318/18866	0.184581	0.199088	0.0964979	FOS	1
1h fit	down.1h fit	down	GO:1901214	regulation of neuron death	1/12	321/18866	0.186162	0.200459	0.0971623	FOS	1
1h fit	down.1h fit	down	GO:0009895	negative regulation of catabolic process	1/12	323/18866	0.187215	0.200922	0.0973867	BMF	1
1h fit	down.1h fit	down	GO:0009914	hormone transport	1/12	323/18866	0.187215	0.200922	0.0973867	TBX3	1
1h fit	down.1h fit	down	GO:0071496	cellular response to external stimulus	1/12	326/18866	0.188792	0.202277	0.0980439	FOS	1
1h fit	down.1h fit	down	GO:1903037	regulation of leukocyte cell-cell adhesion	1/12	329/18866	0.190367	0.203626	0.0986975	HES1	1
1h fit	down.1h fit	down	GO:0032984	protein-containing complex disassembly	1/12	330/18866	0.190891	0.203733	0.0987495	SEMA5A	1
1h fit	down.1h fit	down	GO:0071214	cellular response to abiotic stimulus	1/12	331/18866	0.191414	0.203733	0.0987495	BMF	1
1h fit	down.1h fit	down	GO:0104004	cellular response to environmental stimulus	1/12	331/18866	0.191414	0.203733	0.0987495	BMF	1
1h fit	down.1h fit	down	GO:0050863	regulation of T cell activation	1/12	332/18866	0.191938	0.203954	0.0988564	HES1	1
1h fit	down.1h fit	down	GO:0032496	response to lipopolysaccharide	1/12	334/18866	0.192984	0.204728	0.0992317	FOS	1
1h fit	down.1h fit	down	GO:0060070	canonical Wnt signaling pathway	1/12	339/18866	0.195594	0.207156	0.100409	SEMA5A	1
1h fit	down.1h fit	down	GO:0090150	establishment of protein localization to membrane	1/12	342/18866	0.197156	0.208468	0.101045	BMF	1
1h fit	down.1h fit	down	GO:0048545	response to steroid hormone	1/12	346/18866	0.199234	0.210321	0.101943	FOS	1
1h fit	down.1h fit	down	GO:0010506	regulation of autophagy	1/12	347/18866	0.199753	0.210524	0.102041	BMF	1
1h fit	down.1h fit	down	GO:0048638	regulation of developmental growth	1/12	353/18866	0.20286	0.21345	0.103459	SEMA5A	1
1h fit	down.1h fit	down	GO:0002237	response to molecule of bacterial origin	1/12	356/18866	0.204409	0.214729	0.104079	FOS	1
1h fit	down.1h fit	down	GO:0051251	positive regulation of lymphocyte activation	1/12	357/18866	0.204925	0.214921	0.104172	HES1	1
1h fit	down.1h fit	down	GO:0062197	cellular response to chemical stress	1/12	360/18866	0.20647	0.21584	0.104618	FOS	1
1h fit	down.1h fit	down	GO:0070997	neuron death	1/12	360/18866	0.20647	0.21584	0.104618	FOS	1
1h fit	down.1h fit	down	GO:0007159	leukocyte cell-cell adhesion	1/12	364/18866	0.208527	0.217637	0.105489	HES1	1
1h fit	down.1h fit	down	GO:0009913	epidermal cell differentiation	1/12	365/18866	0.20904	0.21782	0.105578	HES1	1
1h fit	down.1h fit	down	GO:0010038	response to metal ion	1/12	366/18866	0.209553	0.218003	0.105666	FOS	1
1h fit	down.1h fit	down	GO:0030098	lymphocyte differentiation	1/12	368/18866	0.210578	0.218717	0.106012	MAFB	1
1h fit	down.1h fit	down	GO:0032259	methylation	1/12	371/18866	0.212114	0.219957	0.106613	FOS	1
1h fit	down.1h fit	down	GO:0018108	peptidyl-tyrosine phosphorylation	1/12	374/18866	0.213646	0.221191	0.107211	HES1	1
1h fit	down.1h fit	down	GO:0030111	regulation of Wnt signaling pathway	1/12	375/18866	0.214157	0.221364	0.107295	SEMA5A	1
1h fit	down.1h fit	down	GO:0018212	peptidyl-tyrosine modification	1/12	377/18866	0.215176	0.222062	0.107633	HES1	1
1h fit	down.1h fit	down	GO:0045666	positive regulation of neuron differentiation	1/12	380/18866	0.216704	0.223281	0.108224	SEMA5A	1
1h fit	down.1h fit	down	GO:0032535	regulation of cellular component size	1/12	383/18866	0.218228	0.224493	0.108812	SEMA5A	1
1h fit	down.1h fit	down	GO:0031346	positive regulation of cell projection organization	1/12	394/18866	0.223795	0.229853	0.11141	SEMA5A	1
1h fit	down.1h fit	down	GO:0030198	extracellular matrix organization	1/12	395/18866	0.224299	0.229941	0.111452	ABI3BP	1
1h fit	down.1h fit	down	GO:0043062	extracellular structure organization	1/12	396/18866	0.224803	0.229941	0.111452	ABI3BP	1
1h fit	down.1h fit	down	GO:0040013	negative regulation of locomotion	1/12	397/18866	0.225306	0.229941	0.111452	SEMA5A	1
1h fit	down.1h fit	down	GO:0042493	response to drug	1/12	397/18866	0.225306	0.229941	0.111452	FOS	1
1h fit	down.1h fit	down	GO:1901653	cellular response to peptide	1/12	398/18866	0.22581	0.230091	0.111525	ID1	1
1h fit	down.1h fit	down	GO:0051271	negative regulation of cellular component movement	1/12	400/18866	0.226816	0.230751	0.111845	SEMA5A	1
1h fit	down.1h fit	down	GO:0002696	positive regulation of leukocyte activation	1/12	406/18866	0.229826	0.233445	0.113151	HES1	1
1h fit	down.1h fit	down	GO:2001233	regulation of apoptotic signaling pathway	1/12	413/18866	0.233324	0.236626	0.114693	BMF	1
1h fit	down.1h fit	down	GO:0001558	regulation of cell growth	1/12	420/18866	0.236808	0.239782	0.116222	SEMA5A	1
1h fit	down.1h fit	down	GO:0050867	positive regulation of cell activation	1/12	421/18866	0.237304	0.239908	0.116283	HES1	1
1h fit	down.1h fit	down	GO:0032102	negative regulation of response to external stimulus	1/12	433/18866	0.243239	0.245523	0.119005	SEMA5A	1
1h fit	down.1h fit	down	GO:0022407	regulation of cell-cell adhesion	1/12	439/18866	0.246191	0.248114	0.120261	HES1	1
1h fit	down.1h fit	down	GO:0043254	regulation of protein-containing complex assembly	1/12	449/18866	0.251087	0.252653	0.122461	BMF	1
1h fit	down.1h fit	down	GO:0006979	response to oxidative stress	1/12	458/18866	0.255468	0.256662	0.124404	FOS	1
1h fit	down.1h fit	down	GO:0008544	epidermis development	1/12	477/18866	0.26464	0.265463	0.12867	HES1	1
1h fit	down.1h fit	down	GO:0007409	axonogenesis	1/12	482/18866	0.267037	0.267451	0.129634	SEMA5A	1
1h fit	down.1h fit	down	GO:0016049	cell growth	1/12	490/18866	0.270856	0.270856	0.131284	SEMA5A	1
3h non-fit	down.3h non-fit	down	GO:0044282	small molecule catabolic process	51/762	452/18866	3.39482e-11	7.4879e-08	7.12091e-08	PCK1/MTHFS/HMMR/PKLR/ALDH3B1/ABHD10/TST/KHK/SULT1B1/SLC27A2/MECR/HYKK/ACAT2/NUDT15/PEX7/AKR1C3/CRYL1/ADAL/DBT/HNMT/ALDH1L1/ABCD3/TYSND1/IMPA2/EHHADH/PGD/ESD/HMGCL/ETFB/SHMT1/HADHA/TKFC/SCP2/ADH5/TXN2/ACAA2/GALM/PCYOX1/ALDH3A2/ENTPD5/MMUT/NUDT3/APOBEC3C/ALDH7A1/PGM1/PTEN/SESN2/DDAH1/HIBADH/ETFA/HADH	51
3h non-fit	down.3h non-fit	down	GO:0006066	alcohol metabolic process	46/762	385/18866	4.66322e-11	7.4879e-08	7.12091e-08	PCK1/LBR/ALDH3B1/NR0B2/SPTLC3/CEBPA/SULT1B1/AKR7A2/DEGS2/NAPEPLD/CALM1/ACAT2/HMGCR/PLCH1/AKR1C3/FDFT1/MSMO1/SCD/ACLY/PLCD1/GGPS1/IDH1/MBTPS2/PNPLA4/IMPA2/TM7SF2/PLA2G4A/TKFC/ADH5/OSBPL1A/DHCR24/SQLE/IDI1/ACAA2/RDH11/ALDH3A2/INSIG2/EBP/IDH2/ARV1/NUDT3/CNBP/PTEN/INPP4B/LIMA1/ERLIN2	46
3h non-fit	down.3h non-fit	down	GO:0016126	sterol biosynthetic process	20/762	81/18866	4.79891e-11	7.4879e-08	7.12091e-08	LBR/ERG28/ACAT2/HMGCR/FDFT1/MSMO1/SCD/ACLY/GGPS1/MBTPS2/TM7SF2/DHCR24/SQLE/IDI1/ACAA2/INSIG2/EBP/ARV1/CNBP/ERLIN2	20
3h non-fit	down.3h non-fit	down	GO:0006695	cholesterol biosynthetic process	19/762	75/18866	9.0286e-11	8.45257e-08	8.0383e-08	LBR/ACAT2/HMGCR/FDFT1/MSMO1/SCD/ACLY/GGPS1/MBTPS2/TM7SF2/DHCR24/SQLE/IDI1/ACAA2/INSIG2/EBP/ARV1/CNBP/ERLIN2	19
3h non-fit	down.3h non-fit	down	GO:1902653	secondary alcohol biosynthetic process	19/762	75/18866	9.0286e-11	8.45257e-08	8.0383e-08	LBR/ACAT2/HMGCR/FDFT1/MSMO1/SCD/ACLY/GGPS1/MBTPS2/TM7SF2/DHCR24/SQLE/IDI1/ACAA2/INSIG2/EBP/ARV1/CNBP/ERLIN2	19
3h non-fit	down.3h non-fit	down	GO:0006694	steroid biosynthetic process	29/762	197/18866	1.6246e-09	1.26746e-06	1.20534e-06	PRLR/LBR/SLC27A2/ERG28/ACAT2/HMGCR/SRD5A1/AKR1C3/FDFT1/MSMO1/SCD/ACLY/GGPS1/MBTPS2/PBX1/TM7SF2/SCP2/HSD17B11/OSBPL1A/DHCR24/SQLE/IDI1/ACAA2/INSIG2/EBP/SDR42E1/ARV1/CNBP/ERLIN2	29
3h non-fit	down.3h non-fit	down	GO:1902652	secondary alcohol metabolic process	25/762	162/18866	8.15494e-09	5.45333e-06	5.18605e-06	LBR/NR0B2/CEBPA/ACAT2/HMGCR/FDFT1/MSMO1/SCD/ACLY/GGPS1/IDH1/MBTPS2/TM7SF2/OSBPL1A/DHCR24/SQLE/IDI1/ACAA2/INSIG2/EBP/IDH2/ARV1/CNBP/LIMA1/ERLIN2	25
3h non-fit	down.3h non-fit	down	GO:0016054	organic acid catabolic process	34/762	282/18866	1.29005e-08	6.7097e-06	6.38085e-06	PCK1/MTHFS/HMMR/ABHD10/TST/SLC27A2/MECR/HYKK/ACAT2/PEX7/CRYL1/DBT/HNMT/ALDH1L1/ABCD3/TYSND1/EHHADH/PGD/HMGCL/ETFB/SHMT1/HADHA/SCP2/TXN2/ACAA2/PCYOX1/ALDH3A2/MMUT/ALDH7A1/SESN2/DDAH1/HIBADH/ETFA/HADH	34
3h non-fit	down.3h non-fit	down	GO:0046395	carboxylic acid catabolic process	34/762	282/18866	1.29005e-08	6.7097e-06	6.38085e-06	PCK1/MTHFS/HMMR/ABHD10/TST/SLC27A2/MECR/HYKK/ACAT2/PEX7/CRYL1/DBT/HNMT/ALDH1L1/ABCD3/TYSND1/EHHADH/PGD/HMGCL/ETFB/SHMT1/HADHA/SCP2/TXN2/ACAA2/PCYOX1/ALDH3A2/MMUT/ALDH7A1/SESN2/DDAH1/HIBADH/ETFA/HADH	34
3h non-fit	down.3h non-fit	down	GO:0016125	sterol metabolic process	25/762	169/18866	1.95672e-08	9.15941e-06	8.7105e-06	LBR/NR0B2/CEBPA/ERG28/ACAT2/HMGCR/FDFT1/MSMO1/SCD/ACLY/GGPS1/MBTPS2/LIPA/TM7SF2/OSBPL1A/DHCR24/SQLE/IDI1/ACAA2/INSIG2/EBP/ARV1/CNBP/LIMA1/ERLIN2	25
3h non-fit	down.3h non-fit	down	GO:0006081	cellular aldehyde metabolic process	15/762	63/18866	2.1681e-08	9.22626e-06	8.77407e-06	AKR7A3/ALDH3B1/KHK/AKR7A2/AKR1C3/GLO1/ALDH9A1/IDH1/ESD/TKFC/ADH5/RDH11/ALDH3A2/IDH2/ALDH7A1	15
3h non-fit	down.3h non-fit	down	GO:0006605	protein targeting	44/762	444/18866	4.08849e-08	1.59485e-05	1.51669e-05	NACA2/RASSF9/GET1/SLC27A2/LMAN1/RPL3/PEX7/RPS8/RHOU/RPL29/MIPEP/RPL13A/RPLP0/SSR1/RPS3A/IDH1/RPL14/RPS4X/NACA/SSR3/AGPS/RPL22/TYSND1/HSPA5/RPL12/EHHADH/NCOA4/ICMT/RPS6/HMGCL/SCP2/VTI1B/TOMM20/PEX19/SEC62/GNPAT/TCAF1/BNIP3L/SPCS3/TOMM70/ZDHHC20/TRAK2/IDE/AP3B1	44
3h non-fit	down.3h non-fit	down	GO:0008203	cholesterol metabolic process	23/762	153/18866	5.3059e-08	1.91053e-05	1.81689e-05	LBR/NR0B2/CEBPA/ACAT2/HMGCR/FDFT1/MSMO1/SCD/ACLY/GGPS1/MBTPS2/TM7SF2/OSBPL1A/DHCR24/SQLE/IDI1/ACAA2/INSIG2/EBP/ARV1/CNBP/LIMA1/ERLIN2	23
3h non-fit	down.3h non-fit	down	GO:0008202	steroid metabolic process	36/762	332/18866	7.65842e-08	2.56065e-05	2.43515e-05	RORC/PRLR/LBR/NR0B2/CEBPA/SULT1B1/SLC27A2/ERG28/ACAT2/HMGCR/SRD5A1/AKR1C3/FDFT1/MSMO1/SCD/ACLY/GGPS1/MBTPS2/LIPA/PBX1/TM7SF2/SCP2/HSD17B11/OSBPL1A/DHCR24/SQLE/IDI1/COMT/ACAA2/INSIG2/EBP/SDR42E1/ARV1/CNBP/LIMA1/ERLIN2	36
3h non-fit	down.3h non-fit	down	GO:0006631	fatty acid metabolic process	39/762	396/18866	2.84576e-07	8.88068e-05	8.44543e-05	PCK1/TRIB3/SLC27A2/MECR/ACAT2/PDK2/PEX7/AKR1C3/PPARG/CRYL1/MSMO1/ACOT7/SCD/ACLY/AASDH/ABCD3/TYSND1/CBR1/EHHADH/CYP2J2/PLA2G4A/ETFB/HADHA/SCP2/ADH5/MID1IP1/ACSL1/GNPAT/ACAA2/ALDH3A2/INSIG2/MMUT/PTGR1/FADS1/SESN2/ERLIN2/ETFA/HADH/LTA4H	39
3h non-fit	down.3h non-fit	down	GO:1901617	organic hydroxy compound biosynthetic process	29/762	258/18866	6.68859e-07	0.000195683	0.000186092	PCK1/LBR/SPTLC3/SLC27A2/ERG28/ACAT2/HMGCR/AKR1C3/FDFT1/MSMO1/SCD/ACLY/GGPS1/MBTPS2/IMPA2/TM7SF2/SCP2/OSBPL1A/DHCR24/SQLE/IDI1/VPS35/ACAA2/INSIG2/EBP/ARV1/APPL1/CNBP/ERLIN2	29
3h non-fit	down.3h non-fit	down	GO:0046165	alcohol biosynthetic process	22/762	164/18866	7.77932e-07	0.000214206	0.000203707	PCK1/LBR/SPTLC3/ACAT2/HMGCR/FDFT1/MSMO1/SCD/ACLY/GGPS1/MBTPS2/IMPA2/TM7SF2/DHCR24/SQLE/IDI1/ACAA2/INSIG2/EBP/ARV1/CNBP/ERLIN2	22
3h non-fit	down.3h non-fit	down	GO:0019395	fatty acid oxidation	17/762	106/18866	1.14133e-06	0.000296808	0.000282261	SLC27A2/MECR/ACAT2/PEX7/PPARG/ABCD3/TYSND1/EHHADH/ETFB/HADHA/SCP2/ADH5/ACAA2/ALDH3A2/SESN2/ETFA/HADH	17
3h non-fit	down.3h non-fit	down	GO:0006635	fatty acid beta-oxidation	14/762	74/18866	1.31077e-06	0.000322932	0.000307105	SLC27A2/MECR/ACAT2/PEX7/ABCD3/TYSND1/EHHADH/ETFB/HADHA/SCP2/ACAA2/SESN2/ETFA/HADH	14
3h non-fit	down.3h non-fit	down	GO:0034440	lipid oxidation	17/762	111/18866	2.20694e-06	0.000516535	0.000491219	SLC27A2/MECR/ACAT2/PEX7/PPARG/ABCD3/TYSND1/EHHADH/ETFB/HADHA/SCP2/ADH5/ACAA2/ALDH3A2/SESN2/ETFA/HADH	17
3h non-fit	down.3h non-fit	down	GO:0072329	monocarboxylic acid catabolic process	19/762	138/18866	2.93976e-06	0.000655287	0.000623171	PCK1/SLC27A2/MECR/ACAT2/PEX7/CRYL1/ABCD3/TYSND1/EHHADH/PGD/ETFB/HADHA/SCP2/ACAA2/ALDH3A2/MMUT/SESN2/ETFA/HADH	19
3h non-fit	down.3h non-fit	down	GO:0009062	fatty acid catabolic process	17/762	114/18866	3.21454e-06	0.000683967	0.000650445	PCK1/SLC27A2/MECR/ACAT2/PEX7/ABCD3/TYSND1/EHHADH/ETFB/HADHA/SCP2/ACAA2/ALDH3A2/MMUT/SESN2/ETFA/HADH	17
3h non-fit	down.3h non-fit	down	GO:0044242	cellular lipid catabolic process	26/762	236/18866	3.64101e-06	0.000741025	0.000704707	GPLD1/PCK1/SLC27A2/MECR/NAPEPLD/ACAT2/PEX7/AKR1C3/IDH1/PNPLA4/ABCD3/GM2A/TYSND1/EHHADH/NAGA/PLA2G4A/ETFB/HADHA/SCP2/ACAA2/ALDH3A2/MMUT/SESN2/PLBD1/ETFA/HADH	26
3h non-fit	down.3h non-fit	down	GO:0007031	peroxisome organization	14/762	83/18866	5.43111e-06	0.00105929	0.00100738	SLC27A2/PEX11A/PEX7/IDH1/TMEM135/ABCD3/AGPS/TYSND1/EHHADH/HMGCL/SCP2/PEX19/GNPAT/IDE	14
3h non-fit	down.3h non-fit	down	GO:0006790	sulfur compound metabolic process	34/762	371/18866	7.98317e-06	0.00149477	0.00142151	B4GAT1/PDHB/SLC10A7/SLC35D1/TST/SULT1B1/SUCLG2/ACOT13/PDK2/SLC25A10/GLO1/FAR2/ACOT7/MPC2/SCD/ACLY/IDH1/UGDH/GSTO1/ESD/HMGCL/TXN2/ACSL1/PPCS/DLAT/GCLC/COMT/PCYOX1/MMUT/SUOX/PAPSS1/HLCS/MTAP/GSR	34
3h non-fit	down.3h non-fit	down	GO:0016042	lipid catabolic process	32/762	343/18866	1.02097e-05	0.00183813	0.00174804	GPLD1/PCK1/PDE3B/SLC27A2/MECR/NAPEPLD/ACAT2/PEX7/SRD5A1/PLCH1/AKR1C3/PLCD1/IDH1/PNPLA4/ABCD3/GM2A/TYSND1/EHHADH/NAGA/LIPA/PLA2G4A/ETFB/HADHA/SCP2/HSD17B11/ACAA2/ALDH3A2/MMUT/SESN2/PLBD1/ETFA/HADH	32
3h non-fit	down.3h non-fit	down	GO:0009165	nucleotide biosynthetic process	27/762	266/18866	1.10281e-05	0.00191194	0.00181823	PKLR/PANK1/PDHB/AK7/RRM1/PDK2/ATIC/ACOT7/MPC2/SCD/ACLY/ATP5MC2/AK4/DCK/SHMT1/NADK2/RRM2B/ACSL1/DMAC2L/PPCS/DLAT/NUDT12/IDH2/ATP5F1A/SLC25A13/ADSS2/PAPSS1	27
3h non-fit	down.3h non-fit	down	GO:0072522	purine-containing compound biosynthetic process	23/762	208/18866	1.23205e-05	0.00205972	0.00195877	PKLR/PANK1/PDHB/PDK2/ATIC/ADAL/ACOT7/MPC2/SCD/ACLY/ATP5MC2/AK4/DCK/SHMT1/ACSL1/DMAC2L/PPCS/DLAT/ATP5F1A/SLC25A13/ADSS2/PAPSS1/MTAP	23
3h non-fit	down.3h non-fit	down	GO:1901293	nucleoside phosphate biosynthetic process	27/762	269/18866	1.35255e-05	0.0021832	0.0020762	PKLR/PANK1/PDHB/AK7/RRM1/PDK2/ATIC/ACOT7/MPC2/SCD/ACLY/ATP5MC2/AK4/DCK/SHMT1/NADK2/RRM2B/ACSL1/DMAC2L/PPCS/DLAT/NUDT12/IDH2/ATP5F1A/SLC25A13/ADSS2/PAPSS1	27
3h non-fit	down.3h non-fit	down	GO:0009746	response to hexose	22/762	202/18866	2.40033e-05	0.00374532	0.00356176	GPLD1/PCK1/PKLR/SLC2A5/ACVR1C/NR0B2/EIF2B3/KHK/HMGCR/RMI1/MPC2/TGFBR2/VSNL1/CDKN1B/HNF4A/TXNIP/CASP3/TXN2/GCLC/KLF7/PTEN/SESN2	22
3h non-fit	down.3h non-fit	down	GO:0045047	protein targeting to ER	16/762	120/18866	2.63821e-05	0.0039837	0.00378845	GET1/RPL3/RPS8/RPL29/RPL13A/RPLP0/RPS3A/RPL14/RPS4X/SSR3/RPL22/HSPA5/RPL12/RPS6/SEC62/SPCS3	16
3h non-fit	down.3h non-fit	down	GO:0043574	peroxisomal transport	12/762	72/18866	2.86131e-05	0.00418556	0.00398042	SLC27A2/PEX7/IDH1/ABCD3/AGPS/TYSND1/EHHADH/HMGCL/SCP2/PEX19/GNPAT/IDE	12
3h non-fit	down.3h non-fit	down	GO:0006413	translational initiation	21/762	192/18866	3.42648e-05	0.00482302	0.00458663	PAIP2B/EIF2B3/EIF3E/RPL3/RPS8/IMPACT/RPL29/RPL13A/RPLP0/RPS3A/RPL14/RPS4X/RPL22/EIF3L/RPL12/EIF3H/RPS6/HABP4/EIF4E3/EIF4B/EIF2AK1	21
3h non-fit	down.3h non-fit	down	GO:0034284	response to monosaccharide	22/762	207/18866	3.50315e-05	0.00482302	0.00458663	GPLD1/PCK1/PKLR/SLC2A5/ACVR1C/NR0B2/EIF2B3/KHK/HMGCR/RMI1/MPC2/TGFBR2/VSNL1/CDKN1B/HNF4A/TXNIP/CASP3/TXN2/GCLC/KLF7/PTEN/SESN2	22
3h non-fit	down.3h non-fit	down	GO:0072599	establishment of protein localization to endoplasmic reticulum	16/762	124/18866	3.97539e-05	0.00510821	0.00485785	GET1/RPL3/RPS8/RPL29/RPL13A/RPLP0/RPS3A/RPL14/RPS4X/SSR3/RPL22/HSPA5/RPL12/RPS6/SEC62/SPCS3	16
3h non-fit	down.3h non-fit	down	GO:0033865	nucleoside bisphosphate metabolic process	17/762	138/18866	4.21196e-05	0.00510821	0.00485785	PANK1/PDHB/SULT1B1/SUCLG2/ACOT13/HMGCR/PDK2/FAR2/ACOT7/MPC2/SCD/ACLY/HMGCL/ACSL1/PPCS/DLAT/PAPSS1	17
3h non-fit	down.3h non-fit	down	GO:0033875	ribonucleoside bisphosphate metabolic process	17/762	138/18866	4.21196e-05	0.00510821	0.00485785	PANK1/PDHB/SULT1B1/SUCLG2/ACOT13/HMGCR/PDK2/FAR2/ACOT7/MPC2/SCD/ACLY/HMGCL/ACSL1/PPCS/DLAT/PAPSS1	17
3h non-fit	down.3h non-fit	down	GO:0034032	purine nucleoside bisphosphate metabolic process	17/762	138/18866	4.21196e-05	0.00510821	0.00485785	PANK1/PDHB/SULT1B1/SUCLG2/ACOT13/HMGCR/PDK2/FAR2/ACOT7/MPC2/SCD/ACLY/HMGCL/ACSL1/PPCS/DLAT/PAPSS1	17
3h non-fit	down.3h non-fit	down	GO:0070972	protein localization to endoplasmic reticulum	18/762	152/18866	4.30805e-05	0.00510821	0.00485785	GET1/RPL3/RPS8/RPL29/RPL13A/RPLP0/RPS3A/RPL14/RPS4X/SSR3/RPL22/HSPA5/RPL12/RPS6/SEC62/INSIG2/SPCS3/KDELR2	18
3h non-fit	down.3h non-fit	down	GO:0006612	protein targeting to membrane	22/762	210/18866	4.36506e-05	0.00510821	0.00485785	NACA2/GET1/RPL3/RPS8/RPL29/RPL13A/RPLP0/SSR1/RPS3A/RPL14/RPS4X/NACA/SSR3/RPL22/HSPA5/RPL12/ICMT/RPS6/PEX19/SEC62/TCAF1/ZDHHC20	22
3h non-fit	down.3h non-fit	down	GO:0009749	response to glucose	21/762	197/18866	5.01308e-05	0.00572348	0.00544296	GPLD1/PCK1/PKLR/ACVR1C/NR0B2/EIF2B3/KHK/HMGCR/RMI1/MPC2/TGFBR2/VSNL1/CDKN1B/HNF4A/TXNIP/CASP3/TXN2/GCLC/KLF7/PTEN/SESN2	21
3h non-fit	down.3h non-fit	down	GO:0033866	nucleoside bisphosphate biosynthetic process	11/762	67/18866	7.06805e-05	0.00751944	0.0071509	PANK1/PDHB/PDK2/ACOT7/MPC2/SCD/ACLY/ACSL1/PPCS/DLAT/PAPSS1	11
3h non-fit	down.3h non-fit	down	GO:0034030	ribonucleoside bisphosphate biosynthetic process	11/762	67/18866	7.06805e-05	0.00751944	0.0071509	PANK1/PDHB/PDK2/ACOT7/MPC2/SCD/ACLY/ACSL1/PPCS/DLAT/PAPSS1	11
3h non-fit	down.3h non-fit	down	GO:0034033	purine nucleoside bisphosphate biosynthetic process	11/762	67/18866	7.06805e-05	0.00751944	0.0071509	PANK1/PDHB/PDK2/ACOT7/MPC2/SCD/ACLY/ACSL1/PPCS/DLAT/PAPSS1	11
3h non-fit	down.3h non-fit	down	GO:0009743	response to carbohydrate	23/762	233/18866	7.46538e-05	0.00768332	0.00730675	GPLD1/PCK1/PKLR/SLC2A5/ACVR1C/NR0B2/EIF2B3/KHK/HMGCR/RMI1/MPC2/TGFBR2/VSNL1/CDKN1B/HNF4A/TXNIP/CASP3/TXN2/GCLC/KLF7/PTEN/RAP1A/SESN2	23
3h non-fit	down.3h non-fit	down	GO:0009152	purine ribonucleotide biosynthetic process	19/762	173/18866	7.55037e-05	0.00768332	0.00730675	PKLR/PANK1/PDHB/PDK2/ATIC/ACOT7/MPC2/SCD/ACLY/ATP5MC2/AK4/ACSL1/DMAC2L/PPCS/DLAT/ATP5F1A/SLC25A13/ADSS2/PAPSS1	19
3h non-fit	down.3h non-fit	down	GO:0006625	protein targeting to peroxisome	11/762	68/18866	8.12865e-05	0.00776535	0.00738476	SLC27A2/PEX7/IDH1/AGPS/TYSND1/EHHADH/HMGCL/SCP2/PEX19/GNPAT/IDE	11
3h non-fit	down.3h non-fit	down	GO:0072662	protein localization to peroxisome	11/762	68/18866	8.12865e-05	0.00776535	0.00738476	SLC27A2/PEX7/IDH1/AGPS/TYSND1/EHHADH/HMGCL/SCP2/PEX19/GNPAT/IDE	11
3h non-fit	down.3h non-fit	down	GO:0072663	establishment of protein localization to peroxisome	11/762	68/18866	8.12865e-05	0.00776535	0.00738476	SLC27A2/PEX7/IDH1/AGPS/TYSND1/EHHADH/HMGCL/SCP2/PEX19/GNPAT/IDE	11
3h non-fit	down.3h non-fit	down	GO:0072521	purine-containing compound metabolic process	37/762	472/18866	9.76795e-05	0.00914476	0.00869656	PKLR/PANK1/PDHB/MAGI3/SULT1B1/SUCLG2/AK7/ACOT13/HMGCR/NUDT15/PDK2/ATIC/FAR2/NDC1/ADAL/NUP37/ACOT7/MPC2/SCD/ACLY/ATP5MC2/AK4/HMGCL/DCK/SHMT1/ACSL1/DMAC2L/PPCS/DLAT/ENTPD5/NUDT3/ATP5F1A/PGM1/SLC25A13/ADSS2/PAPSS1/MTAP	37
3h non-fit	down.3h non-fit	down	GO:0008654	phospholipid biosynthetic process	25/762	271/18866	0.000111003	0.0101883	0.00968895	GPD1L/GGPS1/IDH1/PCTP/PIGK/CDS1/PCYT2/LCLAT1/PTDSS1/CPNE3/PLA2G4A/PGAP4/PI4K2B/STARD7/STARD10/IDI1/GNPAT/PIGP/SH3YL1/FADS1/PIGN/PLEKHA2/PTEN/INPP4B/PIP4K2B	25
3h non-fit	down.3h non-fit	down	GO:0006613	cotranslational protein targeting to membrane	14/762	109/18866	0.000125033	0.0112554	0.0107037	RPL3/RPS8/RPL29/RPL13A/RPLP0/SSR1/RPS3A/RPL14/RPS4X/SSR3/RPL22/RPL12/RPS6/SEC62	14
3h non-fit	down.3h non-fit	down	GO:0006662	glycerol ether metabolic process	6/762	21/18866	0.000137196	0.0121173	0.0115234	PEX7/TXN/AGPS/PLA2G4A/TXN2/GNPAT	6
3h non-fit	down.3h non-fit	down	GO:0043648	dicarboxylic acid metabolic process	13/762	97/18866	0.00013998	0.0121342	0.0115395	PCK1/MTHFS/SUCLG2/ATIC/ACLY/IDH1/ALDH1L1/ALDH18A1/L2HGDH/SHMT1/GCLC/IDH2/ADSS2	13
3h non-fit	down.3h non-fit	down	GO:0006164	purine nucleotide biosynthetic process	20/762	197/18866	0.000147391	0.0125443	0.0119295	PKLR/PANK1/PDHB/PDK2/ATIC/ACOT7/MPC2/SCD/ACLY/ATP5MC2/AK4/DCK/ACSL1/DMAC2L/PPCS/DLAT/ATP5F1A/SLC25A13/ADSS2/PAPSS1	20
3h non-fit	down.3h non-fit	down	GO:0045540	regulation of cholesterol biosynthetic process	9/762	50/18866	0.000154397	0.0126795	0.0120581	HMGCR/FDFT1/SCD/GGPS1/MBTPS2/TM7SF2/SQLE/IDI1/ERLIN2	9
3h non-fit	down.3h non-fit	down	GO:0106118	regulation of sterol biosynthetic process	9/762	50/18866	0.000154397	0.0126795	0.0120581	HMGCR/FDFT1/SCD/GGPS1/MBTPS2/TM7SF2/SQLE/IDI1/ERLIN2	9
3h non-fit	down.3h non-fit	down	GO:0005996	monosaccharide metabolic process	26/762	296/18866	0.00018051	0.0144583	0.0137496	GPLD1/PCK1/PPP1R3C/PKLR/RORC/PPP1R3G/PDHB/ABHD10/KHK/SLC25A11/PDK2/SLC25A10/CRYL1/COX11/GSTO1/POFUT1/PGD/IGFBP4/TKFC/UGT1A10/DLAT/GCLC/GALM/PGM1/SLC25A13/SESN2	26
3h non-fit	down.3h non-fit	down	GO:0006085	acetyl-CoA biosynthetic process	6/762	22/18866	0.000182234	0.0144583	0.0137496	PDHB/PDK2/MPC2/ACLY/PPCS/DLAT	6
3h non-fit	down.3h non-fit	down	GO:0001889	liver development	16/762	141/18866	0.000186636	0.0145607	0.0138471	PCK1/HES1/CEBPA/SRD5A1/CCND1/IHH/HNF4A/CITED2/AK4/HMGCL/PCNA/GATA6/CEBPG/ARF6/JUN/RAP1A	16
3h non-fit	down.3h non-fit	down	GO:0009260	ribonucleotide biosynthetic process	19/762	186/18866	0.000197475	0.0151538	0.0144111	PKLR/PANK1/PDHB/PDK2/ATIC/ACOT7/MPC2/SCD/ACLY/ATP5MC2/AK4/ACSL1/DMAC2L/PPCS/DLAT/ATP5F1A/SLC25A13/ADSS2/PAPSS1	19
3h non-fit	down.3h non-fit	down	GO:0006644	phospholipid metabolic process	35/762	455/18866	0.000214714	0.0162109	0.0154164	GPLD1/GPD1L/NAPEPLD/FDFT1/PLCD1/GGPS1/IDH1/PCTP/PIGK/CDS1/PCYT2/EPHA8/LCLAT1/IMPA2/PTDSS1/CPNE3/PLA2G4A/GATA6/HADHA/PGAP4/PI4K2B/STARD7/STARD10/IDI1/GNPAT/PIGP/OSBPL8/SH3YL1/FADS1/PIGN/PLEKHA2/PTEN/INPP4B/PLBD1/PIP4K2B	35
3h non-fit	down.3h non-fit	down	GO:0015936	coenzyme A metabolic process	5/762	15/18866	0.000227175	0.0168795	0.0160522	PANK1/HMGCR/ACOT7/ACLY/PPCS	5
3h non-fit	down.3h non-fit	down	GO:0061008	hepaticobiliary system development	16/762	144/18866	0.000238205	0.0174225	0.0165686	PCK1/HES1/CEBPA/SRD5A1/CCND1/IHH/HNF4A/CITED2/AK4/HMGCL/PCNA/GATA6/CEBPG/ARF6/JUN/RAP1A	16
3h non-fit	down.3h non-fit	down	GO:0009410	response to xenobiotic stimulus	15/762	130/18866	0.00024428	0.0175919	0.0167297	RORC/AKR7A3/MTARC1/SULT1B1/AKR7A2/NQO1/CMBL/HNF4A/GSTO1/CYP2J2/PCNA/ACSL1/UGT1A10/GCLC/CRYZ	15
3h non-fit	down.3h non-fit	down	GO:0002181	cytoplasmic translation	13/762	103/18866	0.000257549	0.0179357	0.0170567	RPLP0P6/DPH5/EIF2B3/EIF3E/RPL29/DPH6/RPL13A/RPLP0/RPL22/EIF3L/EIF3H/EIF4B/CNBP	13
3h non-fit	down.3h non-fit	down	GO:0090181	regulation of cholesterol metabolic process	10/762	65/18866	0.000260644	0.0179357	0.0170567	HMGCR/FDFT1/SCD/GGPS1/MBTPS2/TM7SF2/SQLE/IDI1/ARV1/ERLIN2	10
3h non-fit	down.3h non-fit	down	GO:0006163	purine nucleotide metabolic process	34/762	442/18866	0.000262968	0.0179357	0.0170567	PKLR/PANK1/PDHB/MAGI3/SULT1B1/SUCLG2/AK7/ACOT13/HMGCR/NUDT15/PDK2/ATIC/FAR2/NDC1/NUP37/ACOT7/MPC2/SCD/ACLY/ATP5MC2/AK4/HMGCL/DCK/ACSL1/DMAC2L/PPCS/DLAT/ENTPD5/NUDT3/ATP5F1A/PGM1/SLC25A13/ADSS2/PAPSS1	34
3h non-fit	down.3h non-fit	down	GO:0045017	glycerolipid biosynthetic process	24/762	270/18866	0.00026438	0.0179357	0.0170567	GPLD1/PCK1/GPD1L/PCTP/PIGK/CDS1/PCYT2/LCLAT1/PTDSS1/CPNE3/PLA2G4A/PGAP4/PI4K2B/STARD7/STARD10/ACSL1/GNPAT/PIGP/SH3YL1/PIGN/PLEKHA2/PTEN/INPP4B/PIP4K2B	24
3h non-fit	down.3h non-fit	down	GO:0006637	acyl-CoA metabolic process	13/762	104/18866	0.000283674	0.0187025	0.0177859	PDHB/SUCLG2/ACOT13/PDK2/FAR2/ACOT7/MPC2/SCD/ACLY/HMGCL/ACSL1/PPCS/DLAT	13
3h non-fit	down.3h non-fit	down	GO:0035383	thioester metabolic process	13/762	104/18866	0.000283674	0.0187025	0.0177859	PDHB/SUCLG2/ACOT13/PDK2/FAR2/ACOT7/MPC2/SCD/ACLY/HMGCL/ACSL1/PPCS/DLAT	13
3h non-fit	down.3h non-fit	down	GO:0006520	cellular amino acid metabolic process	28/762	340/18866	0.000303285	0.0197177	0.0187513	MTHFS/PSPH/TST/FARSB/HYKK/SRR/AASDH/NQO1/DBT/HNMT/PSMD1/PPA2/HNF4A/RIMKLA/ALDH18A1/HMGCL/SHMT1/SEPHS2/TXN2/GCLC/COMT/PCYOX1/MMUT/ALDH7A1/ADSS2/MTAP/DDAH1/HIBADH	28
3h non-fit	down.3h non-fit	down	GO:0061458	reproductive system development	34/762	447/18866	0.000323255	0.0207282	0.0197123	GJB5/FZD4/HES1/KRT19/PRLR/HEY1/OVOL2/STC1/CEBPA/SERPINE2/RRM1/SRD5A1/AKR1C3/CCND1/GJB1/PPARG/SDC1/MSH2/PLCD1/IDH1/CDKN1B/CITED2/PLEKHA5/HSPA5/BMP4/NCOA4/CASP3/GATA6/RTCB/DHCR24/TMED2/LGR4/FOXA1/PTEN	34
3h non-fit	down.3h non-fit	down	GO:0046390	ribose phosphate biosynthetic process	19/762	194/18866	0.000338844	0.0214342	0.0203837	PKLR/PANK1/PDHB/PDK2/ATIC/ACOT7/MPC2/SCD/ACLY/ATP5MC2/AK4/ACSL1/DMAC2L/PPCS/DLAT/ATP5F1A/SLC25A13/ADSS2/PAPSS1	19
3h non-fit	down.3h non-fit	down	GO:0015740	C4-dicarboxylate transport	6/762	25/18866	0.000389998	0.024341	0.0231481	SLC25A11/SLC1A1/SLC25A10/SLC1A5/LRRC8D/SLC25A13	6
3h non-fit	down.3h non-fit	down	GO:1901264	carbohydrate derivative transport	12/762	94/18866	0.000395708	0.0243725	0.0231779	SLC37A2/SLC35D3/SLC10A7/SLC35D1/AGR2/GJB1/RALBP1/SLC25A43/SLC35A5/SLC33A1/SLC25A24/SLC25A13	12
3h non-fit	down.3h non-fit	down	GO:0046474	glycerophospholipid biosynthetic process	21/762	230/18866	0.000438905	0.0265339	0.0252334	GPD1L/PCTP/PIGK/CDS1/PCYT2/LCLAT1/PTDSS1/CPNE3/PLA2G4A/PGAP4/PI4K2B/STARD7/STARD10/GNPAT/PIGP/SH3YL1/PIGN/PLEKHA2/PTEN/INPP4B/PIP4K2B	21
3h non-fit	down.3h non-fit	down	GO:0009150	purine ribonucleotide metabolic process	31/762	401/18866	0.000444234	0.0265339	0.0252334	PKLR/PANK1/PDHB/MAGI3/SULT1B1/SUCLG2/ACOT13/HMGCR/PDK2/ATIC/FAR2/NDC1/NUP37/ACOT7/MPC2/SCD/ACLY/ATP5MC2/AK4/HMGCL/ACSL1/DMAC2L/PPCS/DLAT/ENTPD5/NUDT3/ATP5F1A/PGM1/SLC25A13/ADSS2/PAPSS1	31
3h non-fit	down.3h non-fit	down	GO:0071466	cellular response to xenobiotic stimulus	14/762	123/18866	0.000447805	0.0265339	0.0252334	RORC/AKR7A3/MTARC1/SULT1B1/AKR7A2/NQO1/CMBL/HNF4A/GSTO1/CYP2J2/PCNA/ACSL1/UGT1A10/CRYZ	14
3h non-fit	down.3h non-fit	down	GO:0036500	ATF6-mediated unfolded protein response	4/762	10/18866	0.000456222	0.0266947	0.0253864	MBTPS2/HSP90B1/HSPA5/WFS1	4
3h non-fit	down.3h non-fit	down	GO:0046394	carboxylic acid biosynthetic process	29/762	367/18866	0.000471656	0.027257	0.0259211	MTHFS/PKLR/TRIB3/PSPH/SLC35D1/SLC27A2/MECR/SRR/AKR1C3/ATIC/ACOT7/SCD/ACLY/UGDH/RIMKLA/ABCD3/CBR1/ALDH18A1/PLA2G4A/SHMT1/SCP2/SEPHS2/MID1IP1/OSBPL1A/INSIG2/FADS1/MTAP/ERLIN2/LTA4H	29
3h non-fit	down.3h non-fit	down	GO:0018904	ether metabolic process	6/762	26/18866	0.000489823	0.0277978	0.0264354	PEX7/TXN/AGPS/PLA2G4A/TXN2/GNPAT	6
3h non-fit	down.3h non-fit	down	GO:0016053	organic acid biosynthetic process	29/762	368/18866	0.000492889	0.0277978	0.0264354	MTHFS/PKLR/TRIB3/PSPH/SLC35D1/SLC27A2/MECR/SRR/AKR1C3/ATIC/ACOT7/SCD/ACLY/UGDH/RIMKLA/ABCD3/CBR1/ALDH18A1/PLA2G4A/SHMT1/SCP2/SEPHS2/MID1IP1/OSBPL1A/INSIG2/FADS1/MTAP/ERLIN2/LTA4H	29
3h non-fit	down.3h non-fit	down	GO:0006979	response to oxidative stress	34/762	458/18866	0.000501037	0.0279209	0.0265524	TLDC2/KLF2/FOS/ALDH3B1/FZD1/NET1/NUDT15/ERCC8/PDK2/SLC1A1/AKR1C3/IMPACT/LANCL1/MAP3K5/SDC1/TXN/ARL6IP5/IDH1/NQO1/PRDX1/MGAT3/TXNIP/CASP3/PCNA/RRM2B/TXN2/DHCR24/GCLC/JUN/SLC25A24/PYROXD1/VKORC1L1/SESN2/GSR	34
3h non-fit	down.3h non-fit	down	GO:0032868	response to insulin	24/762	283/18866	0.000525044	0.0289145	0.0274974	GPLD1/PCK1/PKLR/TRIB3/PDE3B/ACVR1C/BCAR3/NUCKS1/KHK/PDK2/SRD5A1/PPARG/GCNT1/AP3S1/KANK1/HADHA/GCLC/OSBPL8/INSIG2/APPL1/IDE/PTEN/SESN2/HADH	24
3h non-fit	down.3h non-fit	down	GO:0045454	cell redox homeostasis	9/762	59/18866	0.00056025	0.0301858	0.0287064	SLC2A10/PDIA4/TXN/NQO1/PRDX1/TXN2/GCLC/ERP44/GSR	9
3h non-fit	down.3h non-fit	down	GO:1901605	alpha-amino acid metabolic process	19/762	202/18866	0.00056125	0.0301858	0.0287064	MTHFS/PSPH/TST/HYKK/SRR/HNMT/HNF4A/ALDH18A1/HMGCL/SHMT1/SEPHS2/GCLC/COMT/MMUT/ALDH7A1/ADSS2/MTAP/DDAH1/HIBADH	19
3h non-fit	down.3h non-fit	down	GO:0048608	reproductive structure development	33/762	443/18866	0.000567476	0.0301858	0.0287064	GJB5/FZD4/HES1/KRT19/PRLR/HEY1/OVOL2/STC1/CEBPA/SERPINE2/RRM1/SRD5A1/AKR1C3/CCND1/GJB1/PPARG/SDC1/MSH2/PLCD1/IDH1/CDKN1B/CITED2/HSPA5/BMP4/NCOA4/CASP3/GATA6/RTCB/DHCR24/TMED2/LGR4/FOXA1/PTEN	33
3h non-fit	down.3h non-fit	down	GO:0006839	mitochondrial transport	23/762	271/18866	0.000672795	0.0353141	0.0335833	TST/STPG1/LMAN1/SLC25A15/SLC25A10/RHOU/MIPEP/MPC2/ATP5MC2/MID1IP1/TOMM20/DMAC2L/GCLC/VPS35/ACAA2/MRS2/SLC25A24/BNIP3L/ATP5F1A/TOMM70/TMEM14C/SLC25A13/AFG3L2	23
3h non-fit	down.3h non-fit	down	GO:0008611	ether lipid biosynthetic process	4/762	11/18866	0.000694061	0.0353141	0.0335833	PEX7/AGPS/PLA2G4A/GNPAT	4
3h non-fit	down.3h non-fit	down	GO:0046504	glycerol ether biosynthetic process	4/762	11/18866	0.000694061	0.0353141	0.0335833	PEX7/AGPS/PLA2G4A/GNPAT	4
3h non-fit	down.3h non-fit	down	GO:0097384	cellular lipid biosynthetic process	4/762	11/18866	0.000694061	0.0353141	0.0335833	PEX7/AGPS/PLA2G4A/GNPAT	4
3h non-fit	down.3h non-fit	down	GO:0090150	establishment of protein localization to membrane	27/762	342/18866	0.000739082	0.0372005	0.0353772	NACA2/GET1/RPL3/RPS8/RPL29/UBL4A/RPL13A/RPLP0/SSR1/RPS3A/RPL14/RPS4X/NACA/SSR3/RPL22/HSPA5/RPL12/ICMT/RPS6/PEX19/SEC62/VPS35/TCAF1/CNST/ZDHHC20/AP3B1/NSF	27
3h non-fit	down.3h non-fit	down	GO:0062197	cellular response to chemical stress	28/762	360/18866	0.000749973	0.0373471	0.0355167	TLDC2/KLF2/FOS/ALDH3B1/FZD1/NET1/PDK2/SLC1A1/AKR1C3/PPARG/IMPACT/LANCL1/MBIP/MAP3K5/TXN/ARL6IP5/NQO1/PRDX1/LRRC8D/MGAT3/CASP3/PCNA/JUN/SLC25A24/PYROXD1/VKORC1L1/SESN2/GSR	28
3h non-fit	down.3h non-fit	down	GO:0006650	glycerophospholipid metabolic process	27/762	343/18866	0.00077236	0.038057	0.0361918	GPLD1/GPD1L/NAPEPLD/PCTP/PIGK/CDS1/PCYT2/LCLAT1/IMPA2/PTDSS1/CPNE3/PLA2G4A/HADHA/PGAP4/PI4K2B/STARD7/STARD10/GNPAT/PIGP/OSBPL8/SH3YL1/PIGN/PLEKHA2/PTEN/INPP4B/PLBD1/PIP4K2B	27
3h non-fit	down.3h non-fit	down	GO:0046486	glycerolipid metabolic process	32/762	434/18866	0.000811529	0.0394974	0.0375616	GPLD1/PCK1/GAL3ST1/GPD1L/NAPEPLD/PCTP/PIGK/PNPLA4/CDS1/PCYT2/LCLAT1/IMPA2/PTDSS1/CPNE3/PLA2G4A/HADHA/PGAP4/PI4K2B/STARD7/STARD10/ACSL1/GNPAT/PIGP/OSBPL8/INSIG2/SH3YL1/PIGN/PLEKHA2/PTEN/INPP4B/PLBD1/PIP4K2B	32
3h non-fit	down.3h non-fit	down	GO:0009259	ribonucleotide metabolic process	31/762	416/18866	0.000818468	0.0394974	0.0375616	PKLR/PANK1/PDHB/MAGI3/SULT1B1/SUCLG2/ACOT13/HMGCR/PDK2/ATIC/FAR2/NDC1/NUP37/ACOT7/MPC2/SCD/ACLY/ATP5MC2/AK4/HMGCL/ACSL1/DMAC2L/PPCS/DLAT/ENTPD5/NUDT3/ATP5F1A/PGM1/SLC25A13/ADSS2/PAPSS1	31
3h non-fit	down.3h non-fit	down	GO:0043627	response to estrogen	10/762	75/18866	0.000840282	0.0401363	0.0381692	KRT19/SRD5A1/CCND1/PPARG/TGFBR2/CITED2/NCOA4/GATA6/ASH2L/COMT	10
3h non-fit	down.3h non-fit	down	GO:0031667	response to nutrient levels	34/762	473/18866	0.000880759	0.0416448	0.0396037	PCK1/PHEX/PKLR/RNF152/PSPH/ACVR1C/NUCB2/STC1/HMGCR/PDK2/SRD5A1/AKR1C3/CCND1/PPARG/IMPACT/MAP3K5/RMI1/TGFBR2/NQO1/TMEM135/HSPA5/HMGCL/TXN2/ACSL1/GCLC/JUN/COMT/GNPAT/RALB/FADS1/PTEN/SESN2/HLCS/EIF2AK1	34
3h non-fit	down.3h non-fit	down	GO:0006984	ER-nucleus signaling pathway	8/762	51/18866	0.000932364	0.043644	0.0415049	AGR2/MBTPS2/HSP90B1/HSPA5/WFS1/INSIG2/TMCO1/ERLIN2	8
3h non-fit	down.3h non-fit	down	GO:0006805	xenobiotic metabolic process	13/762	118/18866	0.000963164	0.0446393	0.0424515	RORC/AKR7A3/MTARC1/SULT1B1/AKR7A2/NQO1/CMBL/HNF4A/GSTO1/CYP2J2/ACSL1/UGT1A10/CRYZ	13
3h non-fit	down.3h non-fit	down	GO:0000096	sulfur amino acid metabolic process	7/762	40/18866	0.000992284	0.0455381	0.0433062	TST/TXN2/GCLC/COMT/PCYOX1/MMUT/MTAP	7
3h non-fit	down.3h non-fit	down	GO:1901503	ether biosynthetic process	4/762	12/18866	0.00100794	0.0458075	0.0435624	PEX7/AGPS/PLA2G4A/GNPAT	4
3h non-fit	down.3h non-fit	down	GO:0006614	SRP-dependent cotranslational protein targeting to membrane	12/762	105/18866	0.00108085	0.0486486	0.0462643	RPL3/RPS8/RPL29/RPL13A/RPLP0/RPS3A/RPL14/RPS4X/SSR3/RPL22/RPL12/RPS6	12
3h non-fit	down.3h non-fit	down	GO:1905039	carboxylic acid transmembrane transport	15/762	150/18866	0.00111663	0.0497561	0.0473175	SLC35D3/SLC16A7/SLC35D1/SLC25A11/SLC25A15/SLC1A1/SLC25A10/SLC1A5/ARL6IP5/MPC2/LRRC8D/ABCD3/MID1IP1/SLC38A1/SLC25A13	15
3h non-fit	down.3h non-fit	down	GO:0000184	nuclear-transcribed mRNA catabolic process, nonsense-mediated decay	13/762	120/18866	0.00112671	0.0497561	0.0473175	EIF3E/RPL3/RPS8/RPL29/RPL13A/RPLP0/PARN/RPS3A/RPL14/RPS4X/RPL22/RPL12/RPS6	13
3h non-fit	down.3h non-fit	down	GO:0070085	glycosylation	22/762	265/18866	0.00116313	0.0508842	0.0483903	GAL3ST1/POGLUT3/B4GAT1/GCNT4/LMAN1/ST6GALNAC1/GCNT1/GCNT2/FKTN/POFUT1/MGAT3/ALG10B/OSTC/B3GNT5/MGAT2/GALNT5/ENTPD5/MAN1A1/GALNT3/TRAK2/COG6/GALNT12	22
3h non-fit	down.3h non-fit	down	GO:1903825	organic acid transmembrane transport	15/762	151/18866	0.00119471	0.0514493	0.0489277	SLC35D3/SLC16A7/SLC35D1/SLC25A11/SLC25A15/SLC1A1/SLC25A10/SLC1A5/ARL6IP5/MPC2/LRRC8D/ABCD3/MID1IP1/SLC38A1/SLC25A13	15
3h non-fit	down.3h non-fit	down	GO:0035384	thioester biosynthetic process	8/762	53/18866	0.00120902	0.0514493	0.0489277	PDHB/PDK2/MPC2/SCD/ACLY/ACSL1/PPCS/DLAT	8
3h non-fit	down.3h non-fit	down	GO:0071616	acyl-CoA biosynthetic process	8/762	53/18866	0.00120902	0.0514493	0.0489277	PDHB/PDK2/MPC2/SCD/ACLY/ACSL1/PPCS/DLAT	8
3h non-fit	down.3h non-fit	down	GO:0019693	ribose phosphate metabolic process	31/762	427/18866	0.00124653	0.0525676	0.0499912	PKLR/PANK1/PDHB/MAGI3/SULT1B1/SUCLG2/ACOT13/HMGCR/PDK2/ATIC/FAR2/NDC1/NUP37/ACOT7/MPC2/SCD/ACLY/ATP5MC2/AK4/HMGCL/ACSL1/DMAC2L/PPCS/DLAT/ENTPD5/NUDT3/ATP5F1A/PGM1/SLC25A13/ADSS2/PAPSS1	31
3h non-fit	down.3h non-fit	down	GO:0060716	labyrinthine layer blood vessel development	5/762	21/18866	0.00125839	0.0525939	0.0500162	HES1/HEY1/OVOL2/PLCD1/TMED2	5
3h non-fit	down.3h non-fit	down	GO:0098754	detoxification	14/762	138/18866	0.00140474	0.0578443	0.0550093	AKR7A3/MTARC1/TXN/NQO1/SLC30A1/PRDX1/GSTO1/RALBP1/ESD/PRXL2A/ADH5/RDH11/SESN2/GSR	14
3h non-fit	down.3h non-fit	down	GO:0006486	protein glycosylation	21/762	252/18866	0.00142108	0.0578443	0.0550093	GAL3ST1/POGLUT3/B4GAT1/GCNT4/LMAN1/ST6GALNAC1/GCNT1/GCNT2/FKTN/POFUT1/MGAT3/ALG10B/OSTC/B3GNT5/MGAT2/GALNT5/ENTPD5/MAN1A1/GALNT3/TRAK2/GALNT12	21
3h non-fit	down.3h non-fit	down	GO:0043413	macromolecule glycosylation	21/762	252/18866	0.00142108	0.0578443	0.0550093	GAL3ST1/POGLUT3/B4GAT1/GCNT4/LMAN1/ST6GALNAC1/GCNT1/GCNT2/FKTN/POFUT1/MGAT3/ALG10B/OSTC/B3GNT5/MGAT2/GALNT5/ENTPD5/MAN1A1/GALNT3/TRAK2/GALNT12	21
3h non-fit	down.3h non-fit	down	GO:0030258	lipid modification	22/762	271/18866	0.00154987	0.0625428	0.0594775	SLC27A2/MECR/ACAT2/PEX7/PPARG/ABCD3/CERK/TYSND1/IMPA2/EHHADH/ETFB/HADHA/SCP2/PI4K2B/ADH5/ACAA2/ALDH3A2/PTEN/SESN2/PIP4K2B/ETFA/HADH	22
3h non-fit	down.3h non-fit	down	GO:0007584	response to nutrient	16/762	171/18866	0.00156962	0.0627981	0.0597203	PHEX/PKLR/STC1/HMGCR/PDK2/AKR1C3/CCND1/PPARG/TGFBR2/NQO1/HMGCL/ACSL1/GCLC/GNPAT/PTEN/HLCS	16
3h non-fit	down.3h non-fit	down	GO:0006664	glycolipid metabolic process	12/762	110/18866	0.0016227	0.0643717	0.0612168	GPLD1/GAL3ST1/UGT8/PIGK/GM2A/CERK/NAGA/B3GNT5/PGAP4/PIGP/SCCPDH/PIGN	12
3h non-fit	down.3h non-fit	down	GO:0006260	DNA replication	22/762	273/18866	0.0017011	0.0665954	0.0633315	MCM6/CHEK1/RFC3/ESCO2/GMNN/BCAR3/POLA1/NUCKS1/CDC6/RRM1/RHNO1/RMI1/NFIA/PRIM2/ORC5/EXD2/PCNA/RRM2B/JUN/MCM9/ETAA1/RPA1	22
3h non-fit	down.3h non-fit	down	GO:0071496	cellular response to external stimulus	25/762	326/18866	0.00170721	0.0665954	0.0633315	PCK1/PHEX/RNF152/CHEK1/FOS/CRADD/GADD45A/NUDT15/PDK2/SRD5A1/AKR1C3/PPARG/IMPACT/MAP3K5/HSPA5/PTGER4/SKP2/HABP4/TXN2/GCLC/JUN/COMT/RALB/FADS1/SESN2	25
3h non-fit	down.3h non-fit	down	GO:1903509	liposaccharide metabolic process	12/762	111/18866	0.00175418	0.0678622	0.0645362	GPLD1/GAL3ST1/UGT8/PIGK/GM2A/CERK/NAGA/B3GNT5/PGAP4/PIGP/SCCPDH/PIGN	12
3h non-fit	down.3h non-fit	down	GO:0062012	regulation of small molecule metabolic process	32/762	456/18866	0.00181084	0.0694799	0.0660746	GPLD1/PPP1R3C/RORC/TRIB3/PPP1R3G/KHK/HMGCR/PDK2/AKR1C3/FDFT1/PPARG/NDC1/NUP37/SCD/GGPS1/NQO1/MBTPS2/COX11/PSMD1/TYSND1/AK4/IGFBP4/TM7SF2/MID1IP1/SQLE/IDI1/COMT/INSIG2/ENTPD5/ARV1/SESN2/ERLIN2	32
3h non-fit	down.3h non-fit	down	GO:0034599	cellular response to oxidative stress	24/762	310/18866	0.00184442	0.070193	0.0667527	TLDC2/KLF2/FOS/ALDH3B1/FZD1/NET1/PDK2/SLC1A1/AKR1C3/IMPACT/LANCL1/MAP3K5/TXN/ARL6IP5/NQO1/PRDX1/MGAT3/PCNA/JUN/SLC25A24/PYROXD1/VKORC1L1/SESN2/GSR	24
3h non-fit	down.3h non-fit	down	GO:0071236	cellular response to antibiotic	4/762	14/18866	0.00191082	0.0715563	0.0680492	CDKN1B/HSPA5/PLA2G4A/ACTR2	4
3h non-fit	down.3h non-fit	down	GO:0072350	tricarboxylic acid metabolic process	4/762	14/18866	0.00191082	0.0715563	0.0680492	ACLY/IDH1/ACO1/IDH2	4
3h non-fit	down.3h non-fit	down	GO:0050810	regulation of steroid biosynthetic process	11/762	98/18866	0.00199019	0.0739373	0.0703136	HMGCR/AKR1C3/FDFT1/SCD/GGPS1/MBTPS2/TM7SF2/SQLE/IDI1/INSIG2/ERLIN2	11
3h non-fit	down.3h non-fit	down	GO:0060412	ventricular septum morphogenesis	7/762	45/18866	0.00202855	0.0747687	0.0711042	HES1/SMAD7/HEY1/FZD1/TGFBR2/CITED2/BMP4	7
3h non-fit	down.3h non-fit	down	GO:0044272	sulfur compound biosynthetic process	17/762	192/18866	0.00206664	0.0755776	0.0718735	B4GAT1/PDHB/SLC10A7/SLC35D1/PDK2/MPC2/SCD/ACLY/UGDH/GSTO1/ESD/ACSL1/PPCS/DLAT/GCLC/PAPSS1/MTAP	17
3h non-fit	down.3h non-fit	down	GO:0006099	tricarboxylic acid cycle	6/762	34/18866	0.00217415	0.0788928	0.0750262	PDHB/SUCLG2/IDH1/ACO1/DLAT/IDH2	6
3h non-fit	down.3h non-fit	down	GO:0019080	viral gene expression	17/762	195/18866	0.00243394	0.0864912	0.0822521	NUCKS1/RPL3/RPS8/RPL29/NDC1/RPL13A/NUP37/RPLP0/RPS3A/RPL14/RPS4X/RPL22/EIF3L/RPL12/RPS6/JUN/SPCS3	17
3h non-fit	down.3h non-fit	down	GO:0019218	regulation of steroid metabolic process	13/762	131/18866	0.00249542	0.0864912	0.0822521	RORC/HMGCR/AKR1C3/FDFT1/SCD/GGPS1/MBTPS2/TM7SF2/SQLE/IDI1/INSIG2/ARV1/ERLIN2	13
3h non-fit	down.3h non-fit	down	GO:1905146	lysosomal protein catabolic process	4/762	15/18866	0.00252305	0.0864912	0.0822521	LAPTM4B/MGAT3/CCDC115/VPS35	4
3h non-fit	down.3h non-fit	down	GO:1990542	mitochondrial transmembrane transport	11/762	101/18866	0.00253237	0.0864912	0.0822521	TST/SLC25A15/MPC2/ATP5MC2/MID1IP1/TOMM20/DMAC2L/MRS2/ATP5F1A/SLC25A13/AFG3L2	11
3h non-fit	down.3h non-fit	down	GO:0043434	response to peptide hormone	31/762	447/18866	0.002535	0.0864912	0.0822521	GPLD1/PCK1/PHEX/PKLR/TRIB3/PDE3B/PRLR/ACVR1C/GNAI1/BCAR3/PRKACB/NUCKS1/CDC6/EIF2B3/KHK/PDK2/SRD5A1/PPARG/GCNT1/CDKN1B/AP3S1/KANK1/HADHA/GCLC/OSBPL8/INSIG2/APPL1/IDE/PTEN/SESN2/HADH	31
3h non-fit	down.3h non-fit	down	GO:0002183	cytoplasmic translational initiation	6/762	35/18866	0.00253575	0.0864912	0.0822521	EIF2B3/EIF3E/RPL13A/EIF3L/EIF3H/EIF4B	6
3h non-fit	down.3h non-fit	down	GO:0006739	NADP metabolic process	6/762	35/18866	0.00253575	0.0864912	0.0822521	KCNAB2/IDH1/PGD/NADK2/NUDT12/IDH2	6
3h non-fit	down.3h non-fit	down	GO:0009262	deoxyribonucleotide metabolic process	6/762	35/18866	0.00253575	0.0864912	0.0822521	RRM1/NUDT15/UNG/DCK/SHMT1/RRM2B	6
3h non-fit	down.3h non-fit	down	GO:0051592	response to calcium ion	14/762	147/18866	0.00254984	0.0864912	0.0822521	GPLD1/CHP2/FOS/CALM1/AKR1C3/CCND1/SDC1/HSPA5/TXNIP/SYT13/CPNE3/JUN/SLC25A24/SLC25A13	14
3h non-fit	down.3h non-fit	down	GO:0009060	aerobic respiration	10/762	87/18866	0.00263152	0.0886199	0.0842765	PDHB/SUCLG2/IDH1/ACO1/COX7A2L/UQCR10/DLAT/IDH2/MTFR1/IDE	10
3h non-fit	down.3h non-fit	down	GO:0006006	glucose metabolic process	18/762	214/18866	0.00272633	0.0911569	0.0866892	GPLD1/PCK1/PPP1R3C/PKLR/RORC/PPP1R3G/PDHB/KHK/SLC25A11/PDK2/SLC25A10/COX11/IGFBP4/DLAT/GALM/PGM1/SLC25A13/SESN2	18
3h non-fit	down.3h non-fit	down	GO:0070125	mitochondrial translational elongation	10/762	88/18866	0.00286409	0.0950838	0.0904236	MRPL19/MRPL1/MRPL15/MRPL3/MRPL11/MRPS27/MRPS18B/MRPL35/MRPL42/MRPS16	10
3h non-fit	down.3h non-fit	down	GO:0070126	mitochondrial translational termination	10/762	89/18866	0.00311278	0.102612	0.0975829	MRPL19/MRPL1/MRPL15/MRPL3/MRPL11/MRPS27/MRPS18B/MRPL35/MRPL42/MRPS16	10
3h non-fit	down.3h non-fit	down	GO:0042493	response to drug	28/762	397/18866	0.00316246	0.103521	0.0984472	GPLD1/BCAR3/FOS/FZD1/SRR/NUDT15/SRD5A1/CCND1/PPARG/TGFBR2/CDKN1B/RAP2A/ABCD3/HSPA5/TXNIP/AK4/CYP2J2/CASP3/GATA6/HADHA/TXN2/ACSL1/COMT/GNPAT/PTGR1/PTEN/RAP1A/HADH	28
3h non-fit	down.3h non-fit	down	GO:0009101	glycoprotein biosynthetic process	25/762	342/18866	0.00323465	0.10387	0.0987796	GAL3ST1/POGLUT3/B4GAT1/SLC2A10/SLC35D1/GCNT4/LMAN1/ST6GALNAC1/GCNT1/GCNT2/UGDH/FKTN/POFUT1/MGAT3/ALG10B/PXYLP1/OSTC/B3GNT5/MGAT2/GALNT5/ENTPD5/MAN1A1/GALNT3/TRAK2/GALNT12	25
3h non-fit	down.3h non-fit	down	GO:0006086	acetyl-CoA biosynthetic process from pyruvate	4/762	16/18866	0.00325757	0.10387	0.0987796	PDHB/PDK2/MPC2/DLAT	4
3h non-fit	down.3h non-fit	down	GO:0009263	deoxyribonucleotide biosynthetic process	4/762	16/18866	0.00325757	0.10387	0.0987796	RRM1/DCK/SHMT1/RRM2B	4
3h non-fit	down.3h non-fit	down	GO:0006261	DNA-dependent DNA replication	14/762	151/18866	0.0032619	0.10387	0.0987796	MCM6/RFC3/GMNN/POLA1/NUCKS1/CDC6/PRIM2/ORC5/EXD2/PCNA/RRM2B/MCM9/ETAA1/RPA1	14
3h non-fit	down.3h non-fit	down	GO:0042398	cellular modified amino acid biosynthetic process	7/762	49/18866	0.00334108	0.105673	0.100494	MTHFS/ATIC/ALDH9A1/PTDSS1/SHMT1/GCLC/ALDH7A1	7
3h non-fit	down.3h non-fit	down	GO:1901616	organic hydroxy compound catabolic process	9/762	76/18866	0.00345983	0.108646	0.103321	ALDH3B1/SULT1B1/AKR1C3/MAOA/IMPA2/TKFC/COMT/NUDT3/PTEN	9
3h non-fit	down.3h non-fit	down	GO:0046488	phosphatidylinositol metabolic process	16/762	185/18866	0.0034815	0.108646	0.103321	GPLD1/PIGK/CDS1/LCLAT1/IMPA2/PLA2G4A/PGAP4/PI4K2B/PIGP/SH3YL1/PIGN/PLEKHA2/PTEN/INPP4B/PLBD1/PIP4K2B	16
3h non-fit	down.3h non-fit	down	GO:0019318	hexose metabolic process	20/762	254/18866	0.00351548	0.10898	0.103639	GPLD1/PCK1/PPP1R3C/PKLR/RORC/PPP1R3G/PDHB/KHK/SLC25A11/PDK2/SLC25A10/COX11/POFUT1/IGFBP4/TKFC/DLAT/GALM/PGM1/SLC25A13/SESN2	20
3h non-fit	down.3h non-fit	down	GO:0006493	protein O-linked glycosylation	11/762	106/18866	0.00369633	0.113832	0.108253	POGLUT3/B4GAT1/GCNT4/GCNT1/FKTN/POFUT1/B3GNT5/GALNT5/GALNT3/TRAK2/GALNT12	11
3h non-fit	down.3h non-fit	down	GO:0060411	cardiac septum morphogenesis	9/762	77/18866	0.00378083	0.115674	0.110004	HES1/SMAD7/HEY1/FZD1/TGFBR2/CITED2/NRP1/BMP4/GATA6	9
3h non-fit	down.3h non-fit	down	GO:0006084	acetyl-CoA metabolic process	6/762	38/18866	0.00389299	0.118332	0.112532	PDHB/PDK2/MPC2/ACLY/PPCS/DLAT	6
3h non-fit	down.3h non-fit	down	GO:0015949	nucleobase-containing small molecule interconversion	5/762	27/18866	0.00408641	0.122619	0.116609	AK7/RRM1/AK4/RRM2B/GSR	5
3h non-fit	down.3h non-fit	down	GO:0032201	telomere maintenance via semi-conservative replication	5/762	27/18866	0.00408641	0.122619	0.116609	RFC3/POLA1/PRIM2/PCNA/RPA1	5
3h non-fit	down.3h non-fit	down	GO:0006575	cellular modified amino acid metabolic process	16/762	190/18866	0.00451471	0.134607	0.12801	MTHFS/SULT1B1/GCNT4/GLO1/ATIC/ALDH9A1/IDH1/ALDH1L1/PTDSS1/PLA2G4A/SHMT1/GCLC/OSBPL8/PCYOX1/ALDH7A1/GSR	16
3h non-fit	down.3h non-fit	down	GO:0015980	energy derivation by oxidation of organic compounds	21/762	278/18866	0.00457485	0.135537	0.128894	PPP1R3C/PPP1R3G/PDHB/KHK/SUCLG2/CALM1/LYRM7/NDUFB5/IDH1/ACO1/COX7A2L/UQCR10/ETFB/DLAT/IDH2/MTFR1/PPP1CC/PGM1/IDE/SLC25A13/ETFA	21
3h non-fit	down.3h non-fit	down	GO:0098656	anion transmembrane transport	23/762	315/18866	0.00468431	0.137907	0.131148	SLC37A2/ANO2/SLC35D3/SLC16A7/SLC9A2/SLC35D1/SLC25A11/SLC25A15/SLC1A1/SLC25A10/SLC1A5/ARL6IP5/SLC12A8/MPC2/LRRC8D/ABCD3/VDAC1/ANO10/MID1IP1/PCYOX1/TCAF1/SLC38A1/SLC25A13	23
3h non-fit	down.3h non-fit	down	GO:0008299	isoprenoid biosynthetic process	5/762	28/18866	0.00481211	0.140784	0.133884	HMGCR/AKR1C3/GGPS1/PDSS2/IDI1	5
3h non-fit	down.3h non-fit	down	GO:0032869	cellular response to insulin stimulus	18/762	226/18866	0.00484835	0.140964	0.134055	GPLD1/PCK1/PKLR/TRIB3/PDE3B/BCAR3/NUCKS1/PDK2/SRD5A1/PPARG/AP3S1/KANK1/GCLC/OSBPL8/INSIG2/APPL1/IDE/PTEN	18
3h non-fit	down.3h non-fit	down	GO:0009612	response to mechanical stimulus	17/762	209/18866	0.00494345	0.14226	0.135288	CHEK1/PSPH/FOS/CRADD/GADD45A/SERPINE2/ERCC8/PPARG/TGFBR2/IHH/TXNIP/PTGER4/PPL/DMD/HABP4/GCLC/JUN	17
3h non-fit	down.3h non-fit	down	GO:0009247	glycolipid biosynthetic process	8/762	66/18866	0.00495373	0.14226	0.135288	GAL3ST1/UGT8/PIGK/B3GNT5/PGAP4/PIGP/SCCPDH/PIGN	8
3h non-fit	down.3h non-fit	down	GO:0009069	serine family amino acid metabolic process	6/762	40/18866	0.00505626	0.144319	0.137246	PSPH/TST/SRR/SHMT1/SEPHS2/GCLC	6
3h non-fit	down.3h non-fit	down	GO:0009070	serine family amino acid biosynthetic process	4/762	18/18866	0.00513647	0.14572	0.138578	PSPH/SRR/SHMT1/SEPHS2	4
3h non-fit	down.3h non-fit	down	GO:0019216	regulation of lipid metabolic process	29/762	431/18866	0.00522775	0.147416	0.140191	GPLD1/PCK1/ZFP69/RORC/TRIB3/PDE3B/PEX11A/HMGCR/PDK2/AKR1C3/FDFT1/PPARG/SCD/GGPS1/IDH1/MBTPS2/HNF4A/EPHA8/TYSND1/TM7SF2/MID1IP1/ACSL1/SQLE/IDI1/INSIG2/ARV1/FADS1/ERLIN2/CHD9	29
3h non-fit	down.3h non-fit	down	GO:0033500	carbohydrate homeostasis	19/762	246/18866	0.00537602	0.149793	0.142451	GPLD1/PCK1/PPP1R3G/NUCKS1/CEBPA/HMGCR/PDK2/PPARG/RMI1/MPC2/VSNL1/HNF4A/WFS1/RPS6/GCLC/TENT4B/KLF7/FOXA1/SESN2	19
3h non-fit	down.3h non-fit	down	GO:0072330	monocarboxylic acid biosynthetic process	19/762	246/18866	0.00537602	0.149793	0.142451	PKLR/TRIB3/SLC27A2/MECR/SRR/AKR1C3/ACOT7/SCD/ACLY/ABCD3/CBR1/PLA2G4A/SCP2/MID1IP1/OSBPL1A/INSIG2/FADS1/ERLIN2/LTA4H	19
3h non-fit	down.3h non-fit	down	GO:0006720	isoprenoid metabolic process	13/762	144/18866	0.00562166	0.154794	0.147207	NAPEPLD/HMGCR/SRD5A1/AKR1C3/FDFT1/SDC1/GGPS1/PNPLA4/PDSS2/ADH5/IDI1/RDH11/ALDH3A2	13
3h non-fit	down.3h non-fit	down	GO:0010212	response to ionizing radiation	13/762	144/18866	0.00562166	0.154794	0.147207	NUCKS1/GADD45A/RRM1/RHNO1/NET1/ERCC8/NABP2/CCND1/ABRAXAS1/MSH2/HSPA5/CASP3/INIP	13
3h non-fit	down.3h non-fit	down	GO:0006643	membrane lipid metabolic process	17/762	212/18866	0.00569135	0.155598	0.147972	GPLD1/GAL3ST1/ALDH3B1/SPTLC3/DEGS2/UGT8/PIGK/GM2A/CERK/NAGA/B3GNT5/PGAP4/PIGP/ALDH3A2/ARV1/SCCPDH/PIGN	17
3h non-fit	down.3h non-fit	down	GO:0071985	multivesicular body sorting pathway	6/762	41/18866	0.00572497	0.155598	0.147972	LAPTM4B/DENND10/CHMP3/CHMP4C/VTA1/UVRAG	6
3h non-fit	down.3h non-fit	down	GO:1902930	regulation of alcohol biosynthetic process	9/762	82/18866	0.00575059	0.155598	0.147972	HMGCR/FDFT1/SCD/GGPS1/MBTPS2/TM7SF2/SQLE/IDI1/ERLIN2	9
3h non-fit	down.3h non-fit	down	GO:0019083	viral transcription	15/762	178/18866	0.00581882	0.15654	0.148867	NUCKS1/RPL3/RPS8/RPL29/NDC1/RPL13A/NUP37/RPLP0/RPS3A/RPL14/RPS4X/RPL22/RPL12/RPS6/JUN	15
3h non-fit	down.3h non-fit	down	GO:0016050	vesicle organization	24/762	340/18866	0.00594163	0.15893	0.151141	STXBP6/SNX10/SERPINE2/LMAN1/STX19/LAPTM4B/SDC1/CHMP3/SYT13/TMED10/BLOC1S5/CHMP4C/PI4K2B/VTI1B/CNIH1/VTA1/TMED2/STX6/UVRAG/KLHL12/AP3B1/SNAP29/HOOK1/NSF	24
3h non-fit	down.3h non-fit	down	GO:1901657	glycosyl compound metabolic process	12/762	129/18866	0.00604538	0.160477	0.152612	MAGI3/ABHD10/AKR7A2/AKR1C3/ATIC/ADAL/TYW1/NAGA/AK4/DCK/APOBEC3C/MTAP	12
3h non-fit	down.3h non-fit	down	GO:0071277	cellular response to calcium ion	9/762	83/18866	0.00622529	0.160477	0.152612	GPLD1/CHP2/FOS/AKR1C3/HSPA5/SYT13/CPNE3/JUN/SLC25A24	9
3h non-fit	down.3h non-fit	down	GO:0007039	protein catabolic process in the vacuole	4/762	19/18866	0.00630115	0.160477	0.152612	LAPTM4B/MGAT3/CCDC115/VPS35	4
3h non-fit	down.3h non-fit	down	GO:0045947	negative regulation of translational initiation	4/762	19/18866	0.00630115	0.160477	0.152612	PAIP2B/EIF3E/RPL13A/EIF2AK1	4
3h non-fit	down.3h non-fit	down	GO:0046485	ether lipid metabolic process	4/762	19/18866	0.00630115	0.160477	0.152612	PEX7/AGPS/PLA2G4A/GNPAT	4
3h non-fit	down.3h non-fit	down	GO:0046653	tetrahydrofolate metabolic process	4/762	19/18866	0.00630115	0.160477	0.152612	MTHFS/ATIC/ALDH1L1/SHMT1	4
3h non-fit	down.3h non-fit	down	GO:0003149	membranous septum morphogenesis	3/762	10/18866	0.0063649	0.160477	0.152612	FZD1/TGFBR2/BMP4	3
3h non-fit	down.3h non-fit	down	GO:0015937	coenzyme A biosynthetic process	3/762	10/18866	0.0063649	0.160477	0.152612	PANK1/ACOT7/PPCS	3
3h non-fit	down.3h non-fit	down	GO:0034975	protein folding in endoplasmic reticulum	3/762	10/18866	0.0063649	0.160477	0.152612	CANX/HSP90B1/HSPA5	3
3h non-fit	down.3h non-fit	down	GO:0110096	cellular response to aldehyde	3/762	10/18866	0.0063649	0.160477	0.152612	ESD/ADH5/RDH11	3
3h non-fit	down.3h non-fit	down	GO:0036297	interstrand cross-link repair	7/762	55/18866	0.00641086	0.160477	0.152612	NUCKS1/UBE2T/FANCF/DCLRE1A/USP1/MCM9/RPA1	7
3h non-fit	down.3h non-fit	down	GO:0046164	alcohol catabolic process	7/762	55/18866	0.00641086	0.160477	0.152612	ALDH3B1/SULT1B1/AKR1C3/IMPA2/TKFC/NUDT3/PTEN	7
3h non-fit	down.3h non-fit	down	GO:0000027	ribosomal large subunit assembly	5/762	30/18866	0.00652949	0.161717	0.153791	RPLP0P6/RPL3/RPLP0/MRPL11/RPL12	5
3h non-fit	down.3h non-fit	down	GO:0033137	negative regulation of peptidyl-serine phosphorylation	5/762	30/18866	0.00652949	0.161717	0.153791	SMAD7/GADD45A/GPD1L/DMD/PTEN	5
3h non-fit	down.3h non-fit	down	GO:0031668	cellular response to extracellular stimulus	19/762	253/18866	0.00720532	0.177294	0.168605	PCK1/PHEX/RNF152/FOS/NUDT15/PDK2/SRD5A1/AKR1C3/PPARG/IMPACT/MAP3K5/HSPA5/SKP2/TXN2/JUN/COMT/RALB/FADS1/SESN2	19
3h non-fit	down.3h non-fit	down	GO:0019751	polyol metabolic process	12/762	132/18866	0.00723417	0.177294	0.168605	PCK1/SPTLC3/DEGS2/CALM1/PLCH1/PLCD1/IMPA2/PLA2G4A/TKFC/NUDT3/PTEN/INPP4B	12
3h non-fit	down.3h non-fit	down	GO:0010038	response to metal ion	25/762	366/18866	0.0075836	0.18489	0.175828	GPLD1/PKLR/CHP2/FOS/CEBPA/KHK/CALM1/AKR1C3/CCND1/SDC1/CDKN1B/NQO1/SLC30A1/ACO1/HSPA5/TXNIP/SYT13/CASP3/CPNE3/PCNA/GCLC/JUN/SLC25A24/SLC25A13/PTEN	25
3h non-fit	down.3h non-fit	down	GO:0006661	phosphatidylinositol biosynthetic process	11/762	118/18866	0.00825451	0.194355	0.184829	PIGK/CDS1/PGAP4/PI4K2B/PIGP/SH3YL1/PIGN/PLEKHA2/PTEN/INPP4B/PIP4K2B	11
3h non-fit	down.3h non-fit	down	GO:0071214	cellular response to abiotic stimulus	23/762	331/18866	0.00836736	0.194355	0.184829	GPLD1/PCK1/CHEK1/CRADD/NUCKS1/GADD45A/OPN3/CALM1/RHNO1/NET1/IMPACT/MBIP/TRIAP1/LRRC8D/HSPA5/PTGER4/CASP3/PCNA/HABP4/GCLC/PTEN/ADSS2/NMT2	23
3h non-fit	down.3h non-fit	down	GO:0104004	cellular response to environmental stimulus	23/762	331/18866	0.00836736	0.194355	0.184829	GPLD1/PCK1/CHEK1/CRADD/NUCKS1/GADD45A/OPN3/CALM1/RHNO1/NET1/IMPACT/MBIP/TRIAP1/LRRC8D/HSPA5/PTGER4/CASP3/PCNA/HABP4/GCLC/PTEN/ADSS2/NMT2	23
3h non-fit	down.3h non-fit	down	GO:0006890	retrograde vesicle-mediated transport, Golgi to endoplasmic reticulum	9/762	87/18866	0.00843147	0.194355	0.184829	COPG2/COPZ1/TMED10/TMED2/TMED7/UVRAG/ARCN1/KDELR2/NSF	9
3h non-fit	down.3h non-fit	down	GO:0039532	negative regulation of viral-induced cytoplasmic pattern recognition receptor signaling pathway	3/762	11/18866	0.00849146	0.194355	0.184829	RNF125/TKFC/TSPAN6	3
3h non-fit	down.3h non-fit	down	GO:0042135	neurotransmitter catabolic process	3/762	11/18866	0.00849146	0.194355	0.184829	MAOA/HNMT/COMT	3
3h non-fit	down.3h non-fit	down	GO:0042447	hormone catabolic process	3/762	11/18866	0.00849146	0.194355	0.184829	SRD5A1/HSD17B11/IDE	3
3h non-fit	down.3h non-fit	down	GO:0060433	bronchus development	3/762	11/18866	0.00849146	0.194355	0.184829	AGR2/TGFBR2/BMP4	3
3h non-fit	down.3h non-fit	down	GO:0070778	L-aspartate transmembrane transport	3/762	11/18866	0.00849146	0.194355	0.184829	SLC1A1/SLC1A5/SLC25A13	3
3h non-fit	down.3h non-fit	down	GO:0090481	pyrimidine nucleotide-sugar transmembrane transport	3/762	11/18866	0.00849146	0.194355	0.184829	SLC35D3/SLC35D1/SLC35A5	3
3h non-fit	down.3h non-fit	down	GO:1904350	regulation of protein catabolic process in the vacuole	3/762	11/18866	0.00849146	0.194355	0.184829	LAPTM4B/MGAT3/VPS35	3
3h non-fit	down.3h non-fit	down	GO:0044262	cellular carbohydrate metabolic process	21/762	294/18866	0.00850736	0.194355	0.184829	GPLD1/PCK1/PPP1R3C/RORC/PPP1R3G/ABHD10/KHK/CALM1/PDK2/IDH1/COX11/IMPA2/PGD/IGFBP4/PLA2G4A/TKFC/IDH2/PPP1CC/PGM1/PTEN/SESN2	21
3h non-fit	down.3h non-fit	down	GO:0009314	response to radiation	29/762	447/18866	0.00851159	0.194355	0.184829	CHEK1/FOS/NUCKS1/GADD45A/OPN3/RRM1/CALM1/RHNO1/NET1/HMGCR/ERCC8/NABP2/CCND1/ABRAXAS1/IMPACT/TXN/MSH2/TRIAP1/PPP1R1B/CDS1/HSPA5/CASP3/PCNA/USP1/REEP6/PPP1CC/FBXL3/INIP/NMT2	29
3h non-fit	down.3h non-fit	down	GO:0006414	translational elongation	12/762	135/18866	0.00859944	0.195284	0.185712	DPH5/MRPL19/MRPL1/MRPL15/DPH6/MRPL3/MRPL11/MRPS27/MRPS18B/MRPL35/MRPL42/MRPS16	12
3h non-fit	down.3h non-fit	down	GO:0010165	response to X-ray	5/762	32/18866	0.00863569	0.195284	0.185712	NUCKS1/ERCC8/CCND1/MSH2/CASP3	5
3h non-fit	down.3h non-fit	down	GO:0006090	pyruvate metabolic process	13/762	152/18866	0.0087442	0.19595	0.186346	PCK1/PKLR/PDHB/SRR/PDK2/GLO1/NDC1/NUP37/MPC2/VDAC1/DLAT/ENTPD5/PGM1	13
3h non-fit	down.3h non-fit	down	GO:1901570	fatty acid derivative biosynthetic process	10/762	103/18866	0.00874888	0.19595	0.186346	AKR1C3/FAR2/SCD/ACLY/CBR1/HMGCL/PLA2G4A/ACSL1/FADS1/LTA4H	10
3h non-fit	down.3h non-fit	down	GO:0045333	cellular respiration	15/762	187/18866	0.00902873	0.201255	0.191391	PDHB/SUCLG2/LYRM7/NDUFB5/IDH1/ACO1/COX7A2L/UQCR10/ETFB/DLAT/IDH2/MTFR1/IDE/SLC25A13/ETFA	15
3h non-fit	down.3h non-fit	down	GO:0016137	glycoside metabolic process	4/762	21/18866	0.00912744	0.202491	0.192566	ABHD10/AKR7A2/AKR1C3/NAGA	4
3h fit	down.3h fit	down	GO:0002328	pro-B cell differentiation	1/3	11/18866	0.00174825	0.028594	0.00407715	HES1	1
3h fit	down.3h fit	down	GO:0003263	cardioblast proliferation	1/3	11/18866	0.00174825	0.028594	0.00407715	HES1	1
3h fit	down.3h fit	down	GO:0003264	regulation of cardioblast proliferation	1/3	11/18866	0.00174825	0.028594	0.00407715	HES1	1
3h fit	down.3h fit	down	GO:0061307	cardiac neural crest cell differentiation involved in heart development	1/3	11/18866	0.00174825	0.028594	0.00407715	HES1	1
3h fit	down.3h fit	down	GO:0061308	cardiac neural crest cell development involved in heart development	1/3	11/18866	0.00174825	0.028594	0.00407715	HES1	1
3h fit	down.3h fit	down	GO:0072173	metanephric tubule morphogenesis	1/3	11/18866	0.00174825	0.028594	0.00407715	HES1	1
3h fit	down.3h fit	down	GO:0010454	negative regulation of cell fate commitment	1/3	12/18866	0.00190708	0.028594	0.00407715	HES1	1
3h fit	down.3h fit	down	GO:0021903	rostrocaudal neural tube patterning	1/3	12/18866	0.00190708	0.028594	0.00407715	HES1	1
3h fit	down.3h fit	down	GO:0060019	radial glial cell differentiation	1/3	12/18866	0.00190708	0.028594	0.00407715	HES1	1
3h fit	down.3h fit	down	GO:0021984	adenohypophysis development	1/3	13/18866	0.0020659	0.028594	0.00407715	HES1	1
3h fit	down.3h fit	down	GO:0048505	regulation of timing of cell differentiation	1/3	13/18866	0.0020659	0.028594	0.00407715	HES1	1
3h fit	down.3h fit	down	GO:0048711	positive regulation of astrocyte differentiation	1/3	13/18866	0.0020659	0.028594	0.00407715	HES1	1
3h fit	down.3h fit	down	GO:0048715	negative regulation of oligodendrocyte differentiation	1/3	13/18866	0.0020659	0.028594	0.00407715	HES1	1
3h fit	down.3h fit	down	GO:0040034	regulation of development, heterochronic	1/3	14/18866	0.00222469	0.028594	0.00407715	HES1	1
3h fit	down.3h fit	down	GO:0045605	negative regulation of epidermal cell differentiation	1/3	14/18866	0.00222469	0.028594	0.00407715	HES1	1
3h fit	down.3h fit	down	GO:0060253	negative regulation of glial cell proliferation	1/3	15/18866	0.00238347	0.028594	0.00407715	HES1	1
3h fit	down.3h fit	down	GO:0021783	preganglionic parasympathetic fiber development	1/3	17/18866	0.00270098	0.028594	0.00407715	HES1	1
3h fit	down.3h fit	down	GO:2000136	regulation of cell proliferation involved in heart morphogenesis	1/3	17/18866	0.00270098	0.028594	0.00407715	HES1	1
3h fit	down.3h fit	down	GO:0061323	cell proliferation involved in heart morphogenesis	1/3	18/18866	0.00285971	0.028594	0.00407715	HES1	1
3h fit	down.3h fit	down	GO:0045683	negative regulation of epidermis development	1/3	19/18866	0.00301843	0.028594	0.00407715	HES1	1
3h fit	down.3h fit	down	GO:0048486	parasympathetic nervous system development	1/3	19/18866	0.00301843	0.028594	0.00407715	HES1	1
3h fit	down.3h fit	down	GO:0002320	lymphoid progenitor cell differentiation	1/3	20/18866	0.00317712	0.028594	0.00407715	HES1	1
3h fit	down.3h fit	down	GO:0072234	metanephric nephron tubule development	1/3	20/18866	0.00317712	0.028594	0.00407715	HES1	1
3h fit	down.3h fit	down	GO:0060716	labyrinthine layer blood vessel development	1/3	21/18866	0.0033358	0.028594	0.00407715	HES1	1
3h fit	down.3h fit	down	GO:2000737	negative regulation of stem cell differentiation	1/3	21/18866	0.0033358	0.028594	0.00407715	HES1	1
3h fit	down.3h fit	down	GO:0072170	metanephric tubule development	1/3	23/18866	0.00365311	0.028594	0.00407715	HES1	1
3h fit	down.3h fit	down	GO:0072243	metanephric nephron epithelium development	1/3	23/18866	0.00365311	0.028594	0.00407715	HES1	1
3h fit	down.3h fit	down	GO:0097150	neuronal stem cell population maintenance	1/3	23/18866	0.00365311	0.028594	0.00407715	HES1	1
3h fit	down.3h fit	down	GO:0060037	pharyngeal system development	1/3	26/18866	0.00412895	0.028594	0.00407715	HES1	1
3h fit	down.3h fit	down	GO:0072012	glomerulus vasculature development	1/3	26/18866	0.00412895	0.028594	0.00407715	HES1	1
3h fit	down.3h fit	down	GO:0072273	metanephric nephron morphogenesis	1/3	26/18866	0.00412895	0.028594	0.00407715	HES1	1
3h fit	down.3h fit	down	GO:0072207	metanephric epithelium development	1/3	27/18866	0.00428752	0.028594	0.00407715	HES1	1
3h fit	down.3h fit	down	GO:0035883	enteroendocrine cell differentiation	1/3	28/18866	0.00444608	0.028594	0.00407715	HES1	1
3h fit	down.3h fit	down	GO:0045686	negative regulation of glial cell differentiation	1/3	28/18866	0.00444608	0.028594	0.00407715	HES1	1
3h fit	down.3h fit	down	GO:0061437	renal system vasculature development	1/3	28/18866	0.00444608	0.028594	0.00407715	HES1	1
3h fit	down.3h fit	down	GO:0061440	kidney vasculature development	1/3	28/18866	0.00444608	0.028594	0.00407715	HES1	1
3h fit	down.3h fit	down	GO:0060122	inner ear receptor cell stereocilium organization	1/3	30/18866	0.00476316	0.028594	0.00407715	HES1	1
3h fit	down.3h fit	down	GO:0090162	establishment of epithelial cell polarity	1/3	30/18866	0.00476316	0.028594	0.00407715	HES1	1
3h fit	down.3h fit	down	GO:0048710	regulation of astrocyte differentiation	1/3	31/18866	0.00492167	0.028594	0.00407715	HES1	1
3h fit	down.3h fit	down	GO:0060914	heart formation	1/3	31/18866	0.00492167	0.028594	0.00407715	HES1	1
3h fit	down.3h fit	down	GO:0003338	metanephros morphogenesis	1/3	33/18866	0.00523864	0.028594	0.00407715	HES1	1
3h fit	down.3h fit	down	GO:0030513	positive regulation of BMP signaling pathway	1/3	35/18866	0.00555554	0.028594	0.00407715	HES1	1
3h fit	down.3h fit	down	GO:0035909	aorta morphogenesis	1/3	35/18866	0.00555554	0.028594	0.00407715	HES1	1
3h fit	down.3h fit	down	GO:0060251	regulation of glial cell proliferation	1/3	35/18866	0.00555554	0.028594	0.00407715	HES1	1
3h fit	down.3h fit	down	GO:0060674	placenta blood vessel development	1/3	35/18866	0.00555554	0.028594	0.00407715	HES1	1
3h fit	down.3h fit	down	GO:0042491	inner ear auditory receptor cell differentiation	1/3	36/18866	0.00571397	0.028594	0.00407715	HES1	1
3h fit	down.3h fit	down	GO:0003156	regulation of animal organ formation	1/3	38/18866	0.00603077	0.028594	0.00407715	HES1	1
3h fit	down.3h fit	down	GO:0010453	regulation of cell fate commitment	1/3	39/18866	0.00618915	0.028594	0.00407715	HES1	1
3h fit	down.3h fit	down	GO:0035886	vascular associated smooth muscle cell differentiation	1/3	39/18866	0.00618915	0.028594	0.00407715	HES1	1
3h fit	down.3h fit	down	GO:0048713	regulation of oligodendrocyte differentiation	1/3	40/18866	0.00634751	0.028594	0.00407715	HES1	1
3h fit	down.3h fit	down	GO:0072210	metanephric nephron development	1/3	40/18866	0.00634751	0.028594	0.00407715	HES1	1
3h fit	down.3h fit	down	GO:0021532	neural tube patterning	1/3	41/18866	0.00650585	0.028594	0.00407715	HES1	1
3h fit	down.3h fit	down	GO:2000826	regulation of heart morphogenesis	1/3	41/18866	0.00650585	0.028594	0.00407715	HES1	1
3h fit	down.3h fit	down	GO:0001709	cell fate determination	1/3	42/18866	0.00666418	0.028594	0.00407715	HES1	1
3h fit	down.3h fit	down	GO:0021983	pituitary gland development	1/3	42/18866	0.00666418	0.028594	0.00407715	HES1	1
3h fit	down.3h fit	down	GO:0040019	positive regulation of embryonic development	1/3	43/18866	0.00682249	0.028594	0.00407715	HES1	1
3h fit	down.3h fit	down	GO:0060119	inner ear receptor cell development	1/3	43/18866	0.00682249	0.028594	0.00407715	HES1	1
3h fit	down.3h fit	down	GO:0021575	hindbrain morphogenesis	1/3	44/18866	0.00698078	0.028594	0.00407715	HES1	1
3h fit	down.3h fit	down	GO:0045687	positive regulation of glial cell differentiation	1/3	44/18866	0.00698078	0.028594	0.00407715	HES1	1
3h fit	down.3h fit	down	GO:0031018	endocrine pancreas development	1/3	45/18866	0.00713905	0.028594	0.00407715	HES1	1
3h fit	down.3h fit	down	GO:0035315	hair cell differentiation	1/3	45/18866	0.00713905	0.028594	0.00407715	HES1	1
3h fit	down.3h fit	down	GO:0060412	ventricular septum morphogenesis	1/3	45/18866	0.00713905	0.028594	0.00407715	HES1	1
3h fit	down.3h fit	down	GO:0014014	negative regulation of gliogenesis	1/3	46/18866	0.00729731	0.028594	0.00407715	HES1	1
3h fit	down.3h fit	down	GO:0048538	thymus development	1/3	46/18866	0.00729731	0.028594	0.00407715	HES1	1
3h fit	down.3h fit	down	GO:0048483	autonomic nervous system development	1/3	47/18866	0.00745555	0.028594	0.00407715	HES1	1
3h fit	down.3h fit	down	GO:0002067	glandular epithelial cell differentiation	1/3	49/18866	0.00777199	0.028594	0.00407715	HES1	1
3h fit	down.3h fit	down	GO:0060711	labyrinthine layer development	1/3	49/18866	0.00777199	0.028594	0.00407715	HES1	1
3h fit	down.3h fit	down	GO:0014009	glial cell proliferation	1/3	50/18866	0.00793018	0.028594	0.00407715	HES1	1
3h fit	down.3h fit	down	GO:0021545	cranial nerve development	1/3	51/18866	0.00808835	0.028594	0.00407715	HES1	1
3h fit	down.3h fit	down	GO:0021879	forebrain neuron differentiation	1/3	51/18866	0.00808835	0.028594	0.00407715	HES1	1
3h fit	down.3h fit	down	GO:0090102	cochlea development	1/3	51/18866	0.00808835	0.028594	0.00407715	HES1	1
3h fit	down.3h fit	down	GO:0030857	negative regulation of epithelial cell differentiation	1/3	54/18866	0.00856277	0.029846	0.00425567	HES1	1
3h fit	down.3h fit	down	GO:0036297	interstrand cross-link repair	1/3	55/18866	0.00872088	0.029846	0.00425567	FANCF	1
3h fit	down.3h fit	down	GO:0060563	neuroepithelial cell differentiation	1/3	56/18866	0.00887897	0.029846	0.00425567	HES1	1
3h fit	down.3h fit	down	GO:0045747	positive regulation of Notch signaling pathway	1/3	57/18866	0.00903704	0.029846	0.00425567	HES1	1
3h fit	down.3h fit	down	GO:0061005	cell differentiation involved in kidney development	1/3	57/18866	0.00903704	0.029846	0.00425567	HES1	1
3h fit	down.3h fit	down	GO:0060113	inner ear receptor cell differentiation	1/3	59/18866	0.00935314	0.030219	0.00430886	HES1	1
3h fit	down.3h fit	down	GO:0035904	aorta development	1/3	60/18866	0.00951116	0.030219	0.00430886	HES1	1
3h fit	down.3h fit	down	GO:0043388	positive regulation of DNA binding	1/3	60/18866	0.00951116	0.030219	0.00430886	HES1	1
3h fit	down.3h fit	down	GO:0021872	forebrain generation of neurons	1/3	61/18866	0.00966917	0.0302828	0.00431795	HES1	1
3h fit	down.3h fit	down	GO:0032835	glomerulus development	1/3	64/18866	0.0101431	0.0302828	0.00431795	HES1	1
3h fit	down.3h fit	down	GO:0045604	regulation of epidermal cell differentiation	1/3	65/18866	0.010301	0.0302828	0.00431795	HES1	1
3h fit	down.3h fit	down	GO:0048645	animal organ formation	1/3	65/18866	0.010301	0.0302828	0.00431795	HES1	1
3h fit	down.3h fit	down	GO:0060675	ureteric bud morphogenesis	1/3	65/18866	0.010301	0.0302828	0.00431795	HES1	1
3h fit	down.3h fit	down	GO:0042490	mechanoreceptor differentiation	1/3	66/18866	0.010459	0.0302828	0.00431795	HES1	1
3h fit	down.3h fit	down	GO:0072171	mesonephric tubule morphogenesis	1/3	66/18866	0.010459	0.0302828	0.00431795	HES1	1
3h fit	down.3h fit	down	GO:0003143	embryonic heart tube morphogenesis	1/3	70/18866	0.0110905	0.0302828	0.00431795	HES1	1
3h fit	down.3h fit	down	GO:0042531	positive regulation of tyrosine phosphorylation of STAT protein	1/3	71/18866	0.0112483	0.0302828	0.00431795	HES1	1
3h fit	down.3h fit	down	GO:0051145	smooth muscle cell differentiation	1/3	73/18866	0.0115639	0.0302828	0.00431795	HES1	1
3h fit	down.3h fit	down	GO:0072078	nephron tubule morphogenesis	1/3	73/18866	0.0115639	0.0302828	0.00431795	HES1	1
3h fit	down.3h fit	down	GO:0021536	diencephalon development	1/3	74/18866	0.0117217	0.0302828	0.00431795	HES1	1
3h fit	down.3h fit	down	GO:0035019	somatic stem cell population maintenance	1/3	75/18866	0.0118795	0.0302828	0.00431795	HES1	1
3h fit	down.3h fit	down	GO:0045685	regulation of glial cell differentiation	1/3	75/18866	0.0118795	0.0302828	0.00431795	HES1	1
3h fit	down.3h fit	down	GO:0048844	artery morphogenesis	1/3	75/18866	0.0118795	0.0302828	0.00431795	HES1	1
3h fit	down.3h fit	down	GO:0072088	nephron epithelium morphogenesis	1/3	75/18866	0.0118795	0.0302828	0.00431795	HES1	1
3h fit	down.3h fit	down	GO:0003281	ventricular septum development	1/3	76/18866	0.0120372	0.0302828	0.00431795	HES1	1
3h fit	down.3h fit	down	GO:0014015	positive regulation of gliogenesis	1/3	77/18866	0.012195	0.0302828	0.00431795	HES1	1
3h fit	down.3h fit	down	GO:0060411	cardiac septum morphogenesis	1/3	77/18866	0.012195	0.0302828	0.00431795	HES1	1
3h fit	down.3h fit	down	GO:0061333	renal tubule morphogenesis	1/3	77/18866	0.012195	0.0302828	0.00431795	HES1	1
3h fit	down.3h fit	down	GO:0072028	nephron morphogenesis	1/3	77/18866	0.012195	0.0302828	0.00431795	HES1	1
3h fit	down.3h fit	down	GO:0021675	nerve development	1/3	79/18866	0.0125104	0.0302828	0.00431795	HES1	1
3h fit	down.3h fit	down	GO:0031016	pancreas development	1/3	79/18866	0.0125104	0.0302828	0.00431795	HES1	1
3h fit	down.3h fit	down	GO:0003151	outflow tract morphogenesis	1/3	80/18866	0.0126681	0.0302828	0.00431795	HES1	1
3h fit	down.3h fit	down	GO:0014032	neural crest cell development	1/3	80/18866	0.0126681	0.0302828	0.00431795	HES1	1
3h fit	down.3h fit	down	GO:0035050	embryonic heart tube development	1/3	80/18866	0.0126681	0.0302828	0.00431795	HES1	1
3h fit	down.3h fit	down	GO:0048708	astrocyte differentiation	1/3	83/18866	0.0131411	0.030782	0.00438913	HES1	1
3h fit	down.3h fit	down	GO:0014031	mesenchymal cell development	1/3	84/18866	0.0132987	0.030782	0.00438913	HES1	1
3h fit	down.3h fit	down	GO:0048864	stem cell development	1/3	84/18866	0.0132987	0.030782	0.00438913	HES1	1
3h fit	down.3h fit	down	GO:0042509	regulation of tyrosine phosphorylation of STAT protein	1/3	86/18866	0.0136139	0.030782	0.00438913	HES1	1
3h fit	down.3h fit	down	GO:1901532	regulation of hematopoietic progenitor cell differentiation	1/3	86/18866	0.0136139	0.030782	0.00438913	HES1	1
3h fit	down.3h fit	down	GO:0001892	embryonic placenta development	1/3	89/18866	0.0140865	0.030782	0.00438913	HES1	1
3h fit	down.3h fit	down	GO:0007260	tyrosine phosphorylation of STAT protein	1/3	89/18866	0.0140865	0.030782	0.00438913	HES1	1
3h fit	down.3h fit	down	GO:0014033	neural crest cell differentiation	1/3	89/18866	0.0140865	0.030782	0.00438913	HES1	1
3h fit	down.3h fit	down	GO:0046427	positive regulation of receptor signaling pathway via JAK-STAT	1/3	90/18866	0.014244	0.030782	0.00438913	HES1	1
3h fit	down.3h fit	down	GO:0001656	metanephros development	1/3	91/18866	0.0144015	0.030782	0.00438913	HES1	1
3h fit	down.3h fit	down	GO:0030901	midbrain development	1/3	91/18866	0.0144015	0.030782	0.00438913	HES1	1
3h fit	down.3h fit	down	GO:0045682	regulation of epidermis development	1/3	91/18866	0.0144015	0.030782	0.00438913	HES1	1
3h fit	down.3h fit	down	GO:0030510	regulation of BMP signaling pathway	1/3	93/18866	0.0147165	0.030782	0.00438913	HES1	1
3h fit	down.3h fit	down	GO:0072080	nephron tubule development	1/3	93/18866	0.0147165	0.030782	0.00438913	HES1	1
3h fit	down.3h fit	down	GO:1904894	positive regulation of receptor signaling pathway via STAT	1/3	93/18866	0.0147165	0.030782	0.00438913	HES1	1
3h fit	down.3h fit	down	GO:0060993	kidney morphogenesis	1/3	94/18866	0.014874	0.0308542	0.00439943	HES1	1
3h fit	down.3h fit	down	GO:0061326	renal tubule development	1/3	95/18866	0.0150314	0.0309252	0.00440955	HES1	1
3h fit	down.3h fit	down	GO:0001657	ureteric bud development	1/3	98/18866	0.0155036	0.0314472	0.00448398	HES1	1
3h fit	down.3h fit	down	GO:0072163	mesonephric epithelium development	1/3	99/18866	0.015661	0.0314472	0.00448398	HES1	1
3h fit	down.3h fit	down	GO:0072164	mesonephric tubule development	1/3	99/18866	0.015661	0.0314472	0.00448398	HES1	1
3h fit	down.3h fit	down	GO:0042102	positive regulation of T cell proliferation	1/3	101/18866	0.0159757	0.0316966	0.00451954	HES1	1
3h fit	down.3h fit	down	GO:0060840	artery development	1/3	102/18866	0.016133	0.0316966	0.00451954	HES1	1
3h fit	down.3h fit	down	GO:0001823	mesonephros development	1/3	103/18866	0.0162903	0.0316966	0.00451954	HES1	1
3h fit	down.3h fit	down	GO:0048709	oligodendrocyte differentiation	1/3	103/18866	0.0162903	0.0316966	0.00451954	HES1	1
3h fit	down.3h fit	down	GO:0008593	regulation of Notch signaling pathway	1/3	108/18866	0.0170765	0.0329708	0.00470123	HES1	1
3h fit	down.3h fit	down	GO:0072009	nephron epithelium development	1/3	110/18866	0.0173909	0.0330691	0.00471524	HES1	1
3h fit	down.3h fit	down	GO:0090100	positive regulation of transmembrane receptor protein serine/threonine kinase signaling pathway	1/3	110/18866	0.0173909	0.0330691	0.00471524	HES1	1
3h fit	down.3h fit	down	GO:0003279	cardiac septum development	1/3	114/18866	0.0180195	0.0340067	0.00484893	HES1	1
3h fit	down.3h fit	down	GO:2000736	regulation of stem cell differentiation	1/3	118/18866	0.0186478	0.0349298	0.00498055	HES1	1
3h fit	down.3h fit	down	GO:0002065	columnar/cuboidal epithelial cell differentiation	1/3	121/18866	0.0191188	0.0355469	0.00506854	HES1	1
3h fit	down.3h fit	down	GO:0051101	regulation of DNA binding	1/3	124/18866	0.0195897	0.0361546	0.00515519	HES1	1
3h fit	down.3h fit	down	GO:0035270	endocrine system development	1/3	125/18866	0.0197467	0.0361782	0.00515856	HES1	1
3h fit	down.3h fit	down	GO:0014013	regulation of gliogenesis	1/3	128/18866	0.0202174	0.0367721	0.00524325	HES1	1
3h fit	down.3h fit	down	GO:0003206	cardiac chamber morphogenesis	1/3	131/18866	0.0206879	0.0370905	0.00528864	HES1	1
3h fit	down.3h fit	down	GO:0003231	cardiac ventricle development	1/3	131/18866	0.0206879	0.0370905	0.00528864	HES1	1
3h fit	down.3h fit	down	GO:0045995	regulation of embryonic development	1/3	134/18866	0.0211583	0.0375147	0.00534912	HES1	1
3h fit	down.3h fit	down	GO:0048565	digestive tract development	1/3	135/18866	0.0213151	0.0375147	0.00534912	HES1	1
3h fit	down.3h fit	down	GO:0050671	positive regulation of lymphocyte proliferation	1/3	136/18866	0.0214718	0.0375147	0.00534912	HES1	1
3h fit	down.3h fit	down	GO:0032946	positive regulation of mononuclear cell proliferation	1/3	137/18866	0.0216285	0.0375147	0.00534912	HES1	1
3h fit	down.3h fit	down	GO:0001889	liver development	1/3	141/18866	0.0222553	0.0375147	0.00534912	HES1	1
3h fit	down.3h fit	down	GO:0030010	establishment of cell polarity	1/3	141/18866	0.0222553	0.0375147	0.00534912	HES1	1
3h fit	down.3h fit	down	GO:0007224	smoothened signaling pathway	1/3	142/18866	0.022412	0.0375147	0.00534912	HES1	1
3h fit	down.3h fit	down	GO:0046425	regulation of receptor signaling pathway via JAK-STAT	1/3	142/18866	0.022412	0.0375147	0.00534912	HES1	1
3h fit	down.3h fit	down	GO:0072073	kidney epithelium development	1/3	142/18866	0.022412	0.0375147	0.00534912	HES1	1
3h fit	down.3h fit	down	GO:0045598	regulation of fat cell differentiation	1/3	143/18866	0.0225686	0.0375147	0.00534912	HES1	1
3h fit	down.3h fit	down	GO:0072006	nephron development	1/3	143/18866	0.0225686	0.0375147	0.00534912	HES1	1
3h fit	down.3h fit	down	GO:0061008	hepaticobiliary system development	1/3	144/18866	0.0227252	0.0375265	0.00535081	HES1	1
3h fit	down.3h fit	down	GO:0055123	digestive system development	1/3	147/18866	0.0231949	0.0380518	0.00542572	HES1	1
3h fit	down.3h fit	down	GO:0070665	positive regulation of leukocyte proliferation	1/3	150/18866	0.0236645	0.0385701	0.00549962	HES1	1
3h fit	down.3h fit	down	GO:1904892	regulation of receptor signaling pathway via STAT	1/3	151/18866	0.023821	0.0385747	0.00550027	HES1	1
3h fit	down.3h fit	down	GO:0030509	BMP signaling pathway	1/3	155/18866	0.0244469	0.0390849	0.00557303	HES1	1
3h fit	down.3h fit	down	GO:0001890	placenta development	1/3	156/18866	0.0246033	0.0390849	0.00557303	HES1	1
3h fit	down.3h fit	down	GO:0030902	hindbrain development	1/3	156/18866	0.0246033	0.0390849	0.00557303	HES1	1
3h fit	down.3h fit	down	GO:0035051	cardiocyte differentiation	1/3	158/18866	0.024916	0.039087	0.00557333	HES1	1
3h fit	down.3h fit	down	GO:1903707	negative regulation of hemopoiesis	1/3	158/18866	0.024916	0.039087	0.00557333	HES1	1
3h fit	down.3h fit	down	GO:0019827	stem cell population maintenance	1/3	162/18866	0.0255414	0.0395608	0.00564087	HES1	1
3h fit	down.3h fit	down	GO:0021915	neural tube development	1/3	163/18866	0.0256977	0.0395608	0.00564087	HES1	1
3h fit	down.3h fit	down	GO:0007259	receptor signaling pathway via JAK-STAT	1/3	164/18866	0.025854	0.0395608	0.00564087	HES1	1
3h fit	down.3h fit	down	GO:0098727	maintenance of cell number	1/3	164/18866	0.025854	0.0395608	0.00564087	HES1	1
3h fit	down.3h fit	down	GO:0042129	regulation of T cell proliferation	1/3	167/18866	0.0263227	0.0395608	0.00564087	HES1	1
3h fit	down.3h fit	down	GO:0045931	positive regulation of mitotic cell cycle	1/3	168/18866	0.0264789	0.0395608	0.00564087	HES1	1
3h fit	down.3h fit	down	GO:0071772	response to BMP	1/3	168/18866	0.0264789	0.0395608	0.00564087	HES1	1
3h fit	down.3h fit	down	GO:0071773	cellular response to BMP stimulus	1/3	168/18866	0.0264789	0.0395608	0.00564087	HES1	1
3h fit	down.3h fit	down	GO:0030856	regulation of epithelial cell differentiation	1/3	171/18866	0.0269475	0.0397768	0.00567167	HES1	1
3h fit	down.3h fit	down	GO:0002244	hematopoietic progenitor cell differentiation	1/3	172/18866	0.0271036	0.0397768	0.00567167	HES1	1
3h fit	down.3h fit	down	GO:0003205	cardiac chamber development	1/3	174/18866	0.0274159	0.0397768	0.00567167	HES1	1
3h fit	down.3h fit	down	GO:0051099	positive regulation of binding	1/3	174/18866	0.0274159	0.0397768	0.00567167	HES1	1
3h fit	down.3h fit	down	GO:0097696	receptor signaling pathway via STAT	1/3	174/18866	0.0274159	0.0397768	0.00567167	HES1	1
3h fit	down.3h fit	down	GO:0030324	lung development	1/3	177/18866	0.0278841	0.0402236	0.00573539	HES1	1
3h fit	down.3h fit	down	GO:0048469	cell maturation	1/3	179/18866	0.0281962	0.0404414	0.00576644	HES1	1
3h fit	down.3h fit	down	GO:0030323	respiratory tube development	1/3	181/18866	0.0285082	0.0406396	0.0057947	HES1	1
3h fit	down.3h fit	down	GO:0043433	negative regulation of DNA-binding transcription factor activity	1/3	183/18866	0.0288201	0.0406396	0.0057947	HES1	1
3h fit	down.3h fit	down	GO:0055001	muscle cell development	1/3	183/18866	0.0288201	0.0406396	0.0057947	HES1	1
3h fit	down.3h fit	down	GO:0021953	central nervous system neuron differentiation	1/3	192/18866	0.030223	0.0423257	0.00603512	HES1	1
3h fit	down.3h fit	down	GO:0007219	Notch signaling pathway	1/3	195/18866	0.0306904	0.0423257	0.00603512	HES1	1
3h fit	down.3h fit	down	GO:0042098	T cell proliferation	1/3	195/18866	0.0306904	0.0423257	0.00603512	HES1	1
3h fit	down.3h fit	down	GO:0050731	positive regulation of peptidyl-tyrosine phosphorylation	1/3	195/18866	0.0306904	0.0423257	0.00603512	HES1	1
3h fit	down.3h fit	down	GO:0048839	inner ear development	1/3	197/18866	0.0310018	0.0425217	0.00606306	HES1	1
3h fit	down.3h fit	down	GO:0060541	respiratory system development	1/3	204/18866	0.0320915	0.043777	0.00624205	HES1	1
3h fit	down.3h fit	down	GO:0050870	positive regulation of T cell activation	1/3	214/18866	0.0336467	0.0456504	0.00650918	HES1	1
3h fit	down.3h fit	down	GO:0009952	anterior/posterior pattern specification	1/3	219/18866	0.0344237	0.0461287	0.00657738	HES1	1
3h fit	down.3h fit	down	GO:0050670	regulation of lymphocyte proliferation	1/3	219/18866	0.0344237	0.0461287	0.00657738	HES1	1
3h fit	down.3h fit	down	GO:0007163	establishment or maintenance of cell polarity	1/3	220/18866	0.034579	0.0461287	0.00657738	HES1	1
3h fit	down.3h fit	down	GO:0032944	regulation of mononuclear cell proliferation	1/3	221/18866	0.0347343	0.0461287	0.00657738	HES1	1
3h fit	down.3h fit	down	GO:0043583	ear development	1/3	224/18866	0.0352002	0.0464619	0.00662489	HES1	1
3h fit	down.3h fit	down	GO:0045665	negative regulation of neuron differentiation	1/3	225/18866	0.0353555	0.0464619	0.00662489	HES1	1
3h fit	down.3h fit	down	GO:0048762	mesenchymal cell differentiation	1/3	229/18866	0.0359764	0.0469897	0.00670015	HES1	1
3h fit	down.3h fit	down	GO:0010001	glial cell differentiation	1/3	230/18866	0.0361316	0.0469897	0.00670015	HES1	1
3h fit	down.3h fit	down	GO:0045444	fat cell differentiation	1/3	235/18866	0.0369072	0.0472638	0.00673923	HES1	1
3h fit	down.3h fit	down	GO:0071695	anatomical structure maturation	1/3	235/18866	0.0369072	0.0472638	0.00673923	HES1	1
3h fit	down.3h fit	down	GO:1903039	positive regulation of leukocyte cell-cell adhesion	1/3	235/18866	0.0369072	0.0472638	0.00673923	HES1	1
3h fit	down.3h fit	down	GO:0070663	regulation of leukocyte proliferation	1/3	240/18866	0.0376824	0.0480116	0.00684586	HES1	1
3h fit	down.3h fit	down	GO:0090092	regulation of transmembrane receptor protein serine/threonine kinase signaling pathway	1/3	254/18866	0.0398509	0.0502641	0.00716704	HES1	1
3h fit	down.3h fit	down	GO:2000027	regulation of animal organ morphogenesis	1/3	254/18866	0.0398509	0.0502641	0.00716704	HES1	1
3h fit	down.3h fit	down	GO:0003007	heart morphogenesis	1/3	258/18866	0.0404698	0.0507301	0.00723348	HES1	1
3h fit	down.3h fit	down	GO:0021537	telencephalon development	1/3	259/18866	0.0406245	0.0507301	0.00723348	HES1	1
3h fit	down.3h fit	down	GO:0050730	regulation of peptidyl-tyrosine phosphorylation	1/3	263/18866	0.0412431	0.0511864	0.00729854	HES1	1
3h fit	down.3h fit	down	GO:0048863	stem cell differentiation	1/3	264/18866	0.0413977	0.0511864	0.00729854	HES1	1
3h fit	down.3h fit	down	GO:0045165	cell fate commitment	1/3	278/18866	0.0435606	0.0535241	0.00763188	HES1	1
3h fit	down.3h fit	down	GO:0022409	positive regulation of cell-cell adhesion	1/3	279/18866	0.0437149	0.0535241	0.00763188	HES1	1
3h fit	down.3h fit	down	GO:0001822	kidney development	1/3	283/18866	0.0443322	0.0537555	0.00766487	HES1	1
3h fit	down.3h fit	down	GO:0046651	lymphocyte proliferation	1/3	283/18866	0.0443322	0.0537555	0.00766487	HES1	1
3h fit	down.3h fit	down	GO:0032943	mononuclear cell proliferation	1/3	286/18866	0.044795	0.0539821	0.00769718	HES1	1
3h fit	down.3h fit	down	GO:0021700	developmental maturation	1/3	287/18866	0.0449493	0.0539821	0.00769718	HES1	1
3h fit	down.3h fit	down	GO:0060485	mesenchyme development	1/3	290/18866	0.0454119	0.054278	0.00773936	HES1	1
3h fit	down.3h fit	down	GO:0072001	renal system development	1/3	292/18866	0.0457202	0.0543875	0.00775498	HES1	1
3h fit	down.3h fit	down	GO:0050768	negative regulation of neurogenesis	1/3	295/18866	0.0461825	0.0546783	0.00779645	HES1	1
3h fit	down.3h fit	down	GO:0048562	embryonic organ morphogenesis	1/3	302/18866	0.0472607	0.0556922	0.00794102	HES1	1
3h fit	down.3h fit	down	GO:0042063	gliogenesis	1/3	307/18866	0.0480304	0.0563347	0.00803263	HES1	1
3h fit	down.3h fit	down	GO:0090287	regulation of cellular response to growth factor stimulus	1/3	310/18866	0.048492	0.0566116	0.00807211	HES1	1
3h fit	down.3h fit	down	GO:0070661	leukocyte proliferation	1/3	313/18866	0.0489534	0.0568857	0.00811119	HES1	1
3h fit	down.3h fit	down	GO:0051961	negative regulation of nervous system development	1/3	319/18866	0.0498759	0.0576905	0.00822595	HES1	1
3h fit	down.3h fit	down	GO:1903037	regulation of leukocyte cell-cell adhesion	1/3	329/18866	0.051412	0.058914	0.0084004	HES1	1
3h fit	down.3h fit	down	GO:0001655	urogenital system development	1/3	330/18866	0.0515655	0.058914	0.0084004	HES1	1
3h fit	down.3h fit	down	GO:0060562	epithelial tube morphogenesis	1/3	331/18866	0.051719	0.058914	0.0084004	HES1	1
3h fit	down.3h fit	down	GO:0050863	regulation of T cell activation	1/3	332/18866	0.0518725	0.058914	0.0084004	HES1	1
3h fit	down.3h fit	down	GO:0010721	negative regulation of cell development	1/3	343/18866	0.0535597	0.0605563	0.00863457	HES1	1
3h fit	down.3h fit	down	GO:0003002	regionalization	1/3	355/18866	0.0553981	0.0623539	0.00889089	HES1	1
3h fit	down.3h fit	down	GO:0051251	positive regulation of lymphocyte activation	1/3	357/18866	0.0557042	0.0624186	0.00890011	HES1	1
3h fit	down.3h fit	down	GO:0007178	transmembrane receptor protein serine/threonine kinase signaling pathway	1/3	359/18866	0.0560103	0.0624826	0.00890924	HES1	1
3h fit	down.3h fit	down	GO:0007159	leukocyte cell-cell adhesion	1/3	364/18866	0.0567753	0.062947	0.00897546	HES1	1
3h fit	down.3h fit	down	GO:0009913	epidermal cell differentiation	1/3	365/18866	0.0569282	0.062947	0.00897546	HES1	1
3h fit	down.3h fit	down	GO:0051098	regulation of binding	1/3	367/18866	0.057234	0.0630076	0.0089841	HES1	1
3h fit	down.3h fit	down	GO:0018108	peptidyl-tyrosine phosphorylation	1/3	374/18866	0.0583039	0.0639052	0.00911208	HES1	1
3h fit	down.3h fit	down	GO:0018212	peptidyl-tyrosine modification	1/3	377/18866	0.0587622	0.0641274	0.00914377	HES1	1
3h fit	down.3h fit	down	GO:0001701	in utero embryonic development	1/3	383/18866	0.0596783	0.0648452	0.00924612	HES1	1
3h fit	down.3h fit	down	GO:0042692	muscle cell differentiation	1/3	390/18866	0.0607463	0.0656034	0.00935423	HES1	1
3h fit	down.3h fit	down	GO:0030900	forebrain development	1/3	391/18866	0.0608988	0.0656034	0.00935423	HES1	1
3h fit	down.3h fit	down	GO:0050678	regulation of epithelial cell proliferation	1/3	395/18866	0.0615087	0.0658593	0.00939072	HES1	1
3h fit	down.3h fit	down	GO:0045787	positive regulation of cell cycle	1/3	396/18866	0.0616611	0.0658593	0.00939072	HES1	1
3h fit	down.3h fit	down	GO:0002696	positive regulation of leukocyte activation	1/3	406/18866	0.0631845	0.0672004	0.00958194	HES1	1
3h fit	down.3h fit	down	GO:0050867	positive regulation of cell activation	1/3	421/18866	0.0654664	0.0693336	0.00988611	HES1	1
3h fit	down.3h fit	down	GO:0045785	positive regulation of cell adhesion	1/3	428/18866	0.0665301	0.0701641	0.0100045	HES1	1
3h fit	down.3h fit	down	GO:0022407	regulation of cell-cell adhesion	1/3	439/18866	0.0681999	0.0716241	0.0102127	HES1	1
3h fit	down.3h fit	down	GO:0048608	reproductive structure development	1/3	443/18866	0.0688066	0.0716616	0.0102181	HES1	1
3h fit	down.3h fit	down	GO:0048732	gland development	1/3	443/18866	0.0688066	0.0716616	0.0102181	HES1	1
3h fit	down.3h fit	down	GO:0061458	reproductive system development	1/3	447/18866	0.069413	0.0719945	0.0102655	HES1	1
3h fit	down.3h fit	down	GO:0048568	embryonic organ development	1/3	451/18866	0.0700192	0.0720606	0.0102749	HES1	1
3h fit	down.3h fit	down	GO:0050673	epithelial cell proliferation	1/3	453/18866	0.0703222	0.0720606	0.0102749	HES1	1
3h fit	down.3h fit	down	GO:0007389	pattern specification process	1/3	455/18866	0.0706251	0.0720606	0.0102749	HES1	1
3h fit	down.3h fit	down	GO:0051090	regulation of DNA-binding transcription factor activity	1/3	455/18866	0.0706251	0.0720606	0.0102749	HES1	1
3h fit	down.3h fit	down	GO:0002683	negative regulation of immune system process	1/3	463/18866	0.0718361	0.0729995	0.0104088	HES1	1
3h fit	down.3h fit	down	GO:0008544	epidermis development	1/3	477/18866	0.0739529	0.0748475	0.0106723	HES1	1
3h fit	down.3h fit	down	GO:0042110	T cell activation	1/3	483/18866	0.0748592	0.0754604	0.0107597	HES1	1
3h fit	down.3h fit	down	GO:0050769	positive regulation of neurogenesis	1/3	485/18866	0.0751611	0.0754617	0.0107599	HES1	1
3h fit	down.3h fit	down	GO:1903706	regulation of hemopoiesis	1/3	498/18866	0.0771221	0.0771221	0.0109966	HES1	1
1h non-fit	up.1h non-fit	up	GO:0032496	response to lipopolysaccharide	20/93	334/18866	1.71068e-16	3.01795e-13	2.09385e-13	CSF2/IL1A/CXCL2/CXCL1/CXCL3/TNFAIP3/CXCL8/NFKBIA/IL1B/TNF/ZC3H12A/ICAM1/NOCT/CXCL6/CX3CL1/CXCL5/IL10RA/NFKB2/TICAM1/TRIB1	20
1h non-fit	up.1h non-fit	up	GO:0071222	cellular response to lipopolysaccharide	17/93	208/18866	2.24383e-16	3.01795e-13	2.09385e-13	CSF2/IL1A/CXCL2/CXCL1/CXCL3/TNFAIP3/CXCL8/NFKBIA/IL1B/TNF/ZC3H12A/ICAM1/CXCL6/CX3CL1/CXCL5/TICAM1/TRIB1	17
1h non-fit	up.1h non-fit	up	GO:0002237	response to molecule of bacterial origin	20/93	356/18866	5.8521e-16	4.51975e-13	3.13579e-13	CSF2/IL1A/CXCL2/CXCL1/CXCL3/TNFAIP3/CXCL8/NFKBIA/IL1B/TNF/ZC3H12A/ICAM1/NOCT/CXCL6/CX3CL1/CXCL5/IL10RA/NFKB2/TICAM1/TRIB1	20
1h non-fit	up.1h non-fit	up	GO:0071219	cellular response to molecule of bacterial origin	17/93	222/18866	6.72081e-16	4.51975e-13	3.13579e-13	CSF2/IL1A/CXCL2/CXCL1/CXCL3/TNFAIP3/CXCL8/NFKBIA/IL1B/TNF/ZC3H12A/ICAM1/CXCL6/CX3CL1/CXCL5/TICAM1/TRIB1	17
1h non-fit	up.1h non-fit	up	GO:0071216	cellular response to biotic stimulus	17/93	246/18866	3.73655e-15	2.01026e-12	1.39472e-12	CSF2/IL1A/CXCL2/CXCL1/CXCL3/TNFAIP3/CXCL8/NFKBIA/IL1B/TNF/ZC3H12A/ICAM1/CXCL6/CX3CL1/CXCL5/TICAM1/TRIB1	17
1h non-fit	up.1h non-fit	up	GO:1990868	response to chemokine	12/93	97/18866	5.00679e-14	1.92404e-11	1.33489e-11	CXCL2/CXCL1/CXCL3/CCL20/CXCL8/ZC3H12A/CCL22/CXCL6/CX3CL1/CXCL5/CXCR4/DUSP1	12
1h non-fit	up.1h non-fit	up	GO:1990869	cellular response to chemokine	12/93	97/18866	5.00679e-14	1.92404e-11	1.33489e-11	CXCL2/CXCL1/CXCL3/CCL20/CXCL8/ZC3H12A/CCL22/CXCL6/CX3CL1/CXCL5/CXCR4/DUSP1	12
1h non-fit	up.1h non-fit	up	GO:0060326	cell chemotaxis	16/93	311/18866	2.4558e-12	8.25762e-10	5.72912e-10	CXCL2/CXCL1/CXCL3/CCL20/CXCL8/IL1B/EGR3/NR4A1/CCL22/CXCL6/CX3CL1/CXCL5/PDGFB/CXCR4/EPHA2/DUSP1	16
1h non-fit	up.1h non-fit	up	GO:0070098	chemokine-mediated signaling pathway	10/93	88/18866	1.69827e-11	5.07595e-09	3.52168e-09	CXCL2/CXCL1/CXCL3/CCL20/CXCL8/CCL22/CXCL6/CX3CL1/CXCL5/CXCR4	10
1h non-fit	up.1h non-fit	up	GO:0030593	neutrophil chemotaxis	10/93	103/18866	8.35753e-11	2.24817e-08	1.55978e-08	CXCL2/CXCL1/CXCL3/CCL20/CXCL8/IL1B/CCL22/CXCL6/CX3CL1/CXCL5	10
1h non-fit	up.1h non-fit	up	GO:0030595	leukocyte chemotaxis	13/93	232/18866	1.14332e-10	2.79593e-08	1.93981e-08	CXCL2/CXCL1/CXCL3/CCL20/CXCL8/IL1B/CCL22/CXCL6/CX3CL1/CXCL5/PDGFB/CXCR4/DUSP1	13
1h non-fit	up.1h non-fit	up	GO:1990266	neutrophil migration	10/93	122/18866	4.52388e-10	1.0141e-07	7.03582e-08	CXCL2/CXCL1/CXCL3/CCL20/CXCL8/IL1B/CCL22/CXCL6/CX3CL1/CXCL5	10
1h non-fit	up.1h non-fit	up	GO:0071621	granulocyte chemotaxis	10/93	127/18866	6.72785e-10	1.39215e-07	9.65868e-08	CXCL2/CXCL1/CXCL3/CCL20/CXCL8/IL1B/CCL22/CXCL6/CX3CL1/CXCL5	10
1h non-fit	up.1h non-fit	up	GO:0097529	myeloid leukocyte migration	12/93	222/18866	9.43109e-10	1.81212e-07	1.25724e-07	CXCL2/CXCL1/CXCL3/CCL20/CXCL8/IL1B/CCL22/CXCL6/CX3CL1/CXCL5/PDGFB/DUSP1	12
1h non-fit	up.1h non-fit	up	GO:0007249	I-kappaB kinase/NF-kappaB signaling	13/93	286/18866	1.49575e-09	2.68237e-07	1.86102e-07	TNFAIP3/NFKBIA/IL1B/TNF/BIRC3/ZC3H12A/CX3CL1/BCL3/NFKBID/TIFA/TICAM1/REL/RELB	13
1h non-fit	up.1h non-fit	up	GO:0070372	regulation of ERK1 and ERK2 cascade	13/93	306/18866	3.38754e-09	5.42844e-07	3.76624e-07	CCL20/IL1B/TNF/ICAM1/CCL22/ATF3/CX3CL1/LIF/PDGFB/ERRFI1/EPHA2/DUSP1/BMP2	13
1h non-fit	up.1h non-fit	up	GO:0097530	granulocyte migration	10/93	150/18866	3.43061e-09	5.42844e-07	3.76624e-07	CXCL2/CXCL1/CXCL3/CCL20/CXCL8/IL1B/CCL22/CXCL6/CX3CL1/CXCL5	10
1h non-fit	up.1h non-fit	up	GO:0051090	regulation of DNA-binding transcription factor activity	15/93	455/18866	6.03419e-09	9.01777e-07	6.25651e-07	TNFAIP3/NFKBIA/IL1B/TNF/ZC3H12A/ICAM1/CX3CL1/NFKBIE/FOSL1/NFKBID/SAV1/NFKB2/TRIM15/TICAM1/TRIB1	15
1h non-fit	up.1h non-fit	up	GO:0070371	ERK1 and ERK2 cascade	13/93	325/18866	6.97893e-09	9.88069e-07	6.8552e-07	CCL20/IL1B/TNF/ICAM1/CCL22/ATF3/CX3CL1/LIF/PDGFB/ERRFI1/EPHA2/DUSP1/BMP2	13
1h non-fit	up.1h non-fit	up	GO:0031663	lipopolysaccharide-mediated signaling pathway	7/93	59/18866	1.55728e-08	2.08643e-06	1.44756e-06	TNFAIP3/NFKBIA/IL1B/TNF/CX3CL1/TICAM1/TRIB1	7
1h non-fit	up.1h non-fit	up	GO:0009615	response to virus	13/93	349/18866	1.62881e-08	2.08643e-06	1.44756e-06	TNFAIP3/IL1B/TNF/BIRC3/ZC3H12A/CCL22/BCL3/PMAIP1/FOSL1/CXCR4/IRF1/TRIM15/TICAM1	13
1h non-fit	up.1h non-fit	up	GO:0071347	cellular response to interleukin-1	10/93	183/18866	2.3218e-08	2.83892e-06	1.96964e-06	IL1A/CCL20/CXCL8/NFKBIA/IL1B/ZC3H12A/ICAM1/CCL22/CX3CL1/MAP3K8	10
1h non-fit	up.1h non-fit	up	GO:0038061	NIK/NF-kappaB signaling	10/93	184/18866	2.44539e-08	2.86004e-06	1.98429e-06	NFKBIA/IL1B/TNF/BIRC3/ZC3H12A/BCL3/NFKB2/TCIM/REL/RELB	10
1h non-fit	up.1h non-fit	up	GO:0022407	regulation of cell-cell adhesion	14/93	439/18866	3.08489e-08	3.45765e-06	2.39891e-06	IL1A/CD83/IL1B/EGR3/TNF/ZC3H12A/ICAM1/CX3CL1/ICOSLG/MAP3K8/NFKBID/SDC4/IRF1/BMP2	14
1h non-fit	up.1h non-fit	up	GO:1903037	regulation of leukocyte cell-cell adhesion	12/93	329/18866	7.62299e-08	8.20234e-06	5.69076e-06	IL1A/CD83/IL1B/EGR3/TNF/ZC3H12A/ICAM1/ICOSLG/MAP3K8/NFKBID/SDC4/IRF1	12
1h non-fit	up.1h non-fit	up	GO:0070555	response to interleukin-1	10/93	211/18866	8.91065e-08	8.95015e-06	6.20959e-06	IL1A/CCL20/CXCL8/NFKBIA/IL1B/ZC3H12A/ICAM1/CCL22/CX3CL1/MAP3K8	10
1h non-fit	up.1h non-fit	up	GO:1902107	positive regulation of leukocyte differentiation	9/93	159/18866	8.98342e-08	8.95015e-06	6.20959e-06	IL1A/CD83/IL1B/EGR3/TNF/NFKBID/LIF/TRIB1/KLF10	9
1h non-fit	up.1h non-fit	up	GO:2001236	regulation of extrinsic apoptotic signaling pathway	9/93	162/18866	1.05476e-07	1.01332e-05	7.03039e-06	CSF2/IL1A/TNFAIP3/IL1B/TNF/ICAM1/ATF3/CX3CL1/PMAIP1	9
1h non-fit	up.1h non-fit	up	GO:1903706	regulation of hemopoiesis	14/93	498/18866	1.46228e-07	1.35639e-05	9.41063e-06	CSF2/IL1A/NFKBIA/CD83/IL1B/EGR3/TNF/ZC3H12A/NFKBID/LIF/IRF1/TCIM/TRIB1/KLF10	14
1h non-fit	up.1h non-fit	up	GO:0045785	positive regulation of cell adhesion	13/93	428/18866	1.75951e-07	1.57769e-05	1.0946e-05	IL1A/CD83/IL1B/EGR3/TNF/ICAM1/CX3CL1/ICOSLG/MAP3K8/NFKBID/SDC4/LIF/NEDD9	13
1h non-fit	up.1h non-fit	up	GO:1902105	regulation of leukocyte differentiation	11/93	290/18866	1.86873e-07	1.62158e-05	1.12505e-05	IL1A/CD83/IL1B/EGR3/TNF/ZC3H12A/NFKBID/LIF/IRF1/TRIB1/KLF10	11
1h non-fit	up.1h non-fit	up	GO:0007159	leukocyte cell-cell adhesion	12/93	364/18866	2.27349e-07	1.91115e-05	1.32595e-05	IL1A/CD83/IL1B/EGR3/TNF/ZC3H12A/ICAM1/ICOSLG/MAP3K8/NFKBID/SDC4/IRF1	12
1h non-fit	up.1h non-fit	up	GO:0001819	positive regulation of cytokine production	13/93	447/18866	2.89136e-07	2.3569e-05	1.63521e-05	CSF2/IL1A/CD83/IL1B/TNF/BIRC3/CX3CL1/BCL3/NFKB2/IRF1/TRIM15/TICAM1/HILPDA	13
1h non-fit	up.1h non-fit	up	GO:0019730	antimicrobial humoral response	8/93	137/18866	3.81608e-07	3.01919e-05	2.09471e-05	CXCL2/CXCL1/CXCL3/CXCL8/PI3/CXCL6/CXCL5/BCL3	8
1h non-fit	up.1h non-fit	up	GO:0043122	regulation of I-kappaB kinase/NF-kappaB signaling	10/93	252/18866	4.62377e-07	3.5537e-05	2.46555e-05	TNFAIP3/IL1B/TNF/BIRC3/ZC3H12A/CX3CL1/NFKBID/TIFA/TICAM1/REL	10
1h non-fit	up.1h non-fit	up	GO:0042110	T cell activation	13/93	483/18866	6.94547e-07	5.18981e-05	3.60068e-05	IL1A/CD83/IL1B/EGR3/ZC3H12A/ICAM1/ICOSLG/MAP3K8/BCL3/NFKBID/SDC4/IRF1/RELB	13
1h non-fit	up.1h non-fit	up	GO:1903708	positive regulation of hemopoiesis	9/93	204/18866	7.43652e-07	5.40655e-05	3.75105e-05	IL1A/CD83/IL1B/EGR3/TNF/NFKBID/LIF/TRIB1/KLF10	9
1h non-fit	up.1h non-fit	up	GO:1901099	negative regulation of signal transduction in absence of ligand	5/93	36/18866	8.72394e-07	6.01728e-05	4.17478e-05	CSF2/IL1A/IL1B/TNF/CX3CL1	5
1h non-fit	up.1h non-fit	up	GO:2001240	negative regulation of extrinsic apoptotic signaling pathway in absence of ligand	5/93	36/18866	8.72394e-07	6.01728e-05	4.17478e-05	CSF2/IL1A/IL1B/TNF/CX3CL1	5
1h non-fit	up.1h non-fit	up	GO:2001237	negative regulation of extrinsic apoptotic signaling pathway	7/93	107/18866	9.82729e-07	6.60885e-05	4.5852e-05	CSF2/IL1A/TNFAIP3/IL1B/TNF/ICAM1/CX3CL1	7
1h non-fit	up.1h non-fit	up	GO:0022409	positive regulation of cell-cell adhesion	10/93	279/18866	1.16832e-06	7.66533e-05	5.31819e-05	IL1A/CD83/IL1B/EGR3/TNF/ICAM1/CX3CL1/ICOSLG/MAP3K8/NFKBID	10
1h non-fit	up.1h non-fit	up	GO:0031649	heat generation	4/93	17/18866	1.25376e-06	8.03001e-05	5.5712e-05	IL1A/IL1B/TNF/ARRDC3	4
1h non-fit	up.1h non-fit	up	GO:0061844	antimicrobial humoral immune response mediated by antimicrobial peptide	6/93	75/18866	1.86681e-06	0.000116784	8.10245e-05	CXCL2/CXCL1/CXCL3/CXCL8/CXCL6/CXCL5	6
1h non-fit	up.1h non-fit	up	GO:0097191	extrinsic apoptotic signaling pathway	9/93	230/18866	2.01255e-06	0.000122608	8.50653e-05	CSF2/IL1A/TNFAIP3/IL1B/TNF/ICAM1/ATF3/CX3CL1/PMAIP1	9
1h non-fit	up.1h non-fit	up	GO:0071356	cellular response to tumor necrosis factor	10/93	297/18866	2.05107e-06	0.000122608	8.50653e-05	TNFAIP3/CCL20/CXCL8/NFKBIA/TNF/BIRC3/ZC3H12A/ICAM1/CCL22/CX3CL1	10
1h non-fit	up.1h non-fit	up	GO:0014015	positive regulation of gliogenesis	6/93	77/18866	2.1808e-06	0.000127529	8.84796e-05	IL1B/TNF/CX3CL1/LIF/CXCR4/BMP2	6
1h non-fit	up.1h non-fit	up	GO:0050673	epithelial cell proliferation	12/93	453/18866	2.27755e-06	0.000130353	9.04387e-05	TNFAIP3/EGR3/TNF/NR4A1/SAV1/PDGFB/AREG/ERRFI1/EPHA2/BMP2/STAT5A/SIX4	12
1h non-fit	up.1h non-fit	up	GO:1903039	positive regulation of leukocyte cell-cell adhesion	9/93	235/18866	2.40192e-06	0.000134608	9.33904e-05	IL1A/CD83/IL1B/EGR3/TNF/ICAM1/ICOSLG/MAP3K8/NFKBID	9
1h non-fit	up.1h non-fit	up	GO:0006959	humoral immune response	11/93	377/18866	2.46918e-06	0.000135553	9.40463e-05	CXCL2/CXCL1/CXCL3/CXCL8/CD83/IL1B/TNF/PI3/CXCL6/CXCL5/BCL3	11
1h non-fit	up.1h non-fit	up	GO:0032479	regulation of type I interferon production	7/93	125/18866	2.79695e-06	0.000150476	0.0001044	TNFAIP3/NFKB2/IRF1/TRIM15/TICAM1/REL/RELB	7
1h non-fit	up.1h non-fit	up	GO:0032606	type I interferon production	7/93	127/18866	3.10933e-06	0.000164002	0.000113784	TNFAIP3/NFKB2/IRF1/TRIM15/TICAM1/REL/RELB	7
1h non-fit	up.1h non-fit	up	GO:2001239	regulation of extrinsic apoptotic signaling pathway in absence of ligand	5/93	48/18866	3.7819e-06	0.00019564	0.000135735	CSF2/IL1A/IL1B/TNF/CX3CL1	5
1h non-fit	up.1h non-fit	up	GO:0050678	regulation of epithelial cell proliferation	11/93	395/18866	3.86258e-06	0.000196044	0.000136015	TNFAIP3/EGR3/TNF/NR4A1/SAV1/PDGFB/AREG/ERRFI1/BMP2/STAT5A/SIX4	11
1h non-fit	up.1h non-fit	up	GO:0034612	response to tumor necrosis factor	10/93	320/18866	3.98618e-06	0.000198571	0.000137768	TNFAIP3/CCL20/CXCL8/NFKBIA/TNF/BIRC3/ZC3H12A/ICAM1/CCL22/CX3CL1	10
1h non-fit	up.1h non-fit	up	GO:0030217	T cell differentiation	9/93	253/18866	4.38983e-06	0.000214703	0.00014896	IL1A/CD83/IL1B/EGR3/ZC3H12A/BCL3/NFKBID/IRF1/RELB	9
1h non-fit	up.1h non-fit	up	GO:0002831	regulation of response to biotic stimulus	11/93	409/18866	5.38175e-06	0.000255885	0.000177532	TNFAIP3/IL1B/BIRC3/ZC3H12A/CXCL6/CX3CL1/IRF1/TRIM15/TRIB1/RELB/SERPINB9	11
1h non-fit	up.1h non-fit	up	GO:0050731	positive regulation of peptidyl-tyrosine phosphorylation	8/93	195/18866	5.42441e-06	0.000255885	0.000177532	CSF2/TNF/ICAM1/LIF/PDGFB/EFNA1/AREG/NEDD9	8
1h non-fit	up.1h non-fit	up	GO:0050863	regulation of T cell activation	10/93	332/18866	5.51721e-06	0.000255885	0.000177532	IL1A/CD83/IL1B/EGR3/ZC3H12A/ICOSLG/MAP3K8/NFKBID/SDC4/IRF1	10
1h non-fit	up.1h non-fit	up	GO:2001233	regulation of apoptotic signaling pathway	11/93	413/18866	5.9021e-06	0.000269096	0.000186698	CSF2/IL1A/TNFAIP3/IL1B/TNF/ICAM1/ATF3/CX3CL1/PMAIP1/BBC3/BDKRB2	11
1h non-fit	up.1h non-fit	up	GO:0050730	regulation of peptidyl-tyrosine phosphorylation	9/93	263/18866	6.01044e-06	0.000269468	0.000186956	CSF2/TNF/ICAM1/LIF/PDGFB/EFNA1/AREG/ERRFI1/NEDD9	9
1h non-fit	up.1h non-fit	up	GO:0051091	positive regulation of DNA-binding transcription factor activity	9/93	270/18866	7.429e-06	0.000327607	0.000227293	IL1B/TNF/ICAM1/CX3CL1/FOSL1/SAV1/NFKB2/TRIM15/TICAM1	9
1h non-fit	up.1h non-fit	up	GO:0051384	response to glucocorticoid	7/93	147/18866	8.17933e-06	0.000354878	0.000246213	FOSB/TNF/ICAM1/FOSL1/AREG/ERRFI1/DUSP1	7
1h non-fit	up.1h non-fit	up	GO:0071674	mononuclear cell migration	6/93	97/18866	8.39898e-06	0.000358623	0.000248812	CCL20/TNF/CCL22/CX3CL1/PDGFB/DUSP1	6
1h non-fit	up.1h non-fit	up	GO:0033081	regulation of T cell differentiation in thymus	4/93	27/18866	8.9027e-06	0.000374191	0.000259613	IL1A/IL1B/EGR3/NFKBID	4
1h non-fit	up.1h non-fit	up	GO:0045580	regulation of T cell differentiation	7/93	150/18866	9.33727e-06	0.000386419	0.000268097	IL1A/CD83/IL1B/EGR3/ZC3H12A/NFKBID/IRF1	7
1h non-fit	up.1h non-fit	up	GO:0001818	negative regulation of cytokine production	10/93	360/18866	1.11968e-05	0.000456353	0.000316617	TNFAIP3/CD83/TNF/ZC3H12A/CX3CL1/BCL3/ERRFI1/EPHA2/REL/RELB	10
1h non-fit	up.1h non-fit	up	GO:0001933	negative regulation of protein phosphorylation	11/93	444/18866	1.16605e-05	0.000461277	0.000320033	TNFAIP3/IL1B/ZC3H12A/ATF3/DUSP5/LIF/EFNA1/TRIB1/ERRFI1/DUSP1/BDKRB2	11
1h non-fit	up.1h non-fit	up	GO:1901342	regulation of vasculature development	11/93	444/18866	1.16605e-05	0.000461277	0.000320033	IL1A/TNFAIP3/CXCL8/IL1B/TNF/ZC3H12A/CX3CL1/PDGFB/CXCR4/EFNA1/EPHA2	11
1h non-fit	up.1h non-fit	up	GO:0001660	fever generation	3/93	10/18866	1.35716e-05	0.000501896	0.000348214	IL1A/IL1B/TNF	3
1h non-fit	up.1h non-fit	up	GO:0032675	regulation of interleukin-6 production	7/93	159/18866	1.3656e-05	0.000501896	0.000348214	IL1A/TNFAIP3/IL1B/TNF/ZC3H12A/CX3CL1/TICAM1	7
1h non-fit	up.1h non-fit	up	GO:0051092	positive regulation of NF-kappaB transcription factor activity	7/93	159/18866	1.3656e-05	0.000501896	0.000348214	IL1B/TNF/ICAM1/CX3CL1/NFKB2/TRIM15/TICAM1	7
1h non-fit	up.1h non-fit	up	GO:0060055	angiogenesis involved in wound healing	4/93	30/18866	1.37455e-05	0.000501896	0.000348214	TNFAIP3/TNF/CX3CL1/CXCR4	4
1h non-fit	up.1h non-fit	up	GO:0032611	interleukin-1 beta production	6/93	106/18866	1.39934e-05	0.000501896	0.000348214	TNFAIP3/IL1B/TNF/ZC3H12A/CX3CL1/ERRFI1	6
1h non-fit	up.1h non-fit	up	GO:0046632	alpha-beta T cell differentiation	6/93	106/18866	1.39934e-05	0.000501896	0.000348214	CD83/ZC3H12A/BCL3/NFKBID/IRF1/RELB	6
1h non-fit	up.1h non-fit	up	GO:2000379	positive regulation of reactive oxygen species metabolic process	6/93	106/18866	1.39934e-05	0.000501896	0.000348214	IL1B/TNF/ZC3H12A/ICAM1/PDGFB/TICAM1	6
1h non-fit	up.1h non-fit	up	GO:0018108	peptidyl-tyrosine phosphorylation	10/93	374/18866	1.55733e-05	0.000551213	0.00038243	CSF2/TNF/ICAM1/LIF/PDGFB/EFNA1/AREG/ERRFI1/EPHA2/NEDD9	10
1h non-fit	up.1h non-fit	up	GO:0018212	peptidyl-tyrosine modification	10/93	377/18866	1.66824e-05	0.000575772	0.000399469	CSF2/TNF/ICAM1/LIF/PDGFB/EFNA1/AREG/ERRFI1/EPHA2/NEDD9	10
1h non-fit	up.1h non-fit	up	GO:0031960	response to corticosteroid	7/93	164/18866	1.66953e-05	0.000575772	0.000399469	FOSB/TNF/ICAM1/FOSL1/AREG/ERRFI1/DUSP1	7
1h non-fit	up.1h non-fit	up	GO:0002683	negative regulation of immune system process	11/93	463/18866	1.72162e-05	0.000586223	0.00040672	TNFAIP3/NFKBIA/TNF/ZC3H12A/CX3CL1/NFKBID/SDC4/IRF1/TRIB1/DUSP1/SERPINB9	11
1h non-fit	up.1h non-fit	up	GO:0002697	regulation of immune effector process	11/93	470/18866	1.97774e-05	0.00065031	0.000451183	TNFAIP3/IL1B/TNF/BIRC3/ZC3H12A/ICAM1/CXCL6/NFKBID/TRIM15/TICAM1/SERPINB9	11
1h non-fit	up.1h non-fit	up	GO:0002548	monocyte chemotaxis	5/93	67/18866	1.98139e-05	0.00065031	0.000451183	CCL20/CCL22/CX3CL1/PDGFB/DUSP1	5
1h non-fit	up.1h non-fit	up	GO:2001234	negative regulation of apoptotic signaling pathway	8/93	233/18866	1.98236e-05	0.00065031	0.000451183	CSF2/IL1A/TNFAIP3/IL1B/TNF/ICAM1/CX3CL1/BDKRB2	8
1h non-fit	up.1h non-fit	up	GO:0032635	interleukin-6 production	7/93	170/18866	2.10601e-05	0.000674198	0.000467757	IL1A/TNFAIP3/IL1B/TNF/ZC3H12A/CX3CL1/TICAM1	7
1h non-fit	up.1h non-fit	up	GO:0002753	cytoplasmic pattern recognition receptor signaling pathway	5/93	68/18866	2.13037e-05	0.000674198	0.000467757	TNFAIP3/NFKBIA/BIRC3/TIFA/TRIM15	5
1h non-fit	up.1h non-fit	up	GO:0045428	regulation of nitric oxide biosynthetic process	5/93	68/18866	2.13037e-05	0.000674198	0.000467757	IL1B/TNF/ZC3H12A/ICAM1/TICAM1	5
1h non-fit	up.1h non-fit	up	GO:0042326	negative regulation of phosphorylation	11/93	484/18866	2.59068e-05	0.00081034	0.000562212	TNFAIP3/IL1B/ZC3H12A/ATF3/DUSP5/LIF/EFNA1/TRIB1/ERRFI1/DUSP1/BDKRB2	11
1h non-fit	up.1h non-fit	up	GO:1901222	regulation of NIK/NF-kappaB signaling	6/93	119/18866	2.7042e-05	0.000836127	0.000580103	NFKBIA/IL1B/TNF/ZC3H12A/BCL3/TCIM	6
1h non-fit	up.1h non-fit	up	GO:0045765	regulation of angiogenesis	10/93	403/18866	2.95015e-05	0.000898132	0.000623122	IL1A/TNFAIP3/CXCL8/IL1B/TNF/ZC3H12A/CX3CL1/CXCR4/EFNA1/EPHA2	10
1h non-fit	up.1h non-fit	up	GO:0032612	interleukin-1 production	6/93	121/18866	2.97152e-05	0.000898132	0.000623122	TNFAIP3/IL1B/TNF/ZC3H12A/CX3CL1/ERRFI1	6
1h non-fit	up.1h non-fit	up	GO:0045619	regulation of lymphocyte differentiation	7/93	181/18866	3.15051e-05	0.000915751	0.000635346	IL1A/CD83/IL1B/EGR3/ZC3H12A/NFKBID/IRF1	7
1h non-fit	up.1h non-fit	up	GO:0051235	maintenance of location	9/93	324/18866	3.15586e-05	0.000915751	0.000635346	NFKBIA/IL1B/TNF/ZC3H12A/CX3CL1/BCL3/NFKBIE/DRD1/HILPDA	9
1h non-fit	up.1h non-fit	up	GO:0031650	regulation of heat generation	3/93	13/18866	3.20002e-05	0.000915751	0.000635346	IL1B/TNF/ARRDC3	3
1h non-fit	up.1h non-fit	up	GO:0033089	positive regulation of T cell differentiation in thymus	3/93	13/18866	3.20002e-05	0.000915751	0.000635346	IL1A/IL1B/EGR3	3
1h non-fit	up.1h non-fit	up	GO:0061043	regulation of vascular wound healing	3/93	13/18866	3.20002e-05	0.000915751	0.000635346	TNFAIP3/TNF/CXCR4	3
1h non-fit	up.1h non-fit	up	GO:0038034	signal transduction in absence of ligand	5/93	75/18866	3.43282e-05	0.000961905	0.000667368	CSF2/IL1A/IL1B/TNF/CX3CL1	5
1h non-fit	up.1h non-fit	up	GO:0097192	extrinsic apoptotic signaling pathway in absence of ligand	5/93	75/18866	3.43282e-05	0.000961905	0.000667368	CSF2/IL1A/IL1B/TNF/CX3CL1	5
1h non-fit	up.1h non-fit	up	GO:0043409	negative regulation of MAPK cascade	7/93	187/18866	3.87971e-05	0.00107381	0.000745009	IL1B/ATF3/DUSP5/LIF/EFNA1/ERRFI1/DUSP1	7
1h non-fit	up.1h non-fit	up	GO:0032691	negative regulation of interleukin-1 beta production	4/93	39/18866	3.98787e-05	0.00107381	0.000745009	TNFAIP3/ZC3H12A/CX3CL1/ERRFI1	4
1h non-fit	up.1h non-fit	up	GO:0043123	positive regulation of I-kappaB kinase/NF-kappaB signaling	7/93	188/18866	4.01374e-05	0.00107381	0.000745009	IL1B/TNF/BIRC3/CX3CL1/TIFA/TICAM1/REL	7
1h non-fit	up.1h non-fit	up	GO:0014013	regulation of gliogenesis	6/93	128/18866	4.07919e-05	0.00107381	0.000745009	IL1B/TNF/CX3CL1/LIF/CXCR4/BMP2	6
1h non-fit	up.1h non-fit	up	GO:0051607	defense response to virus	8/93	258/18866	4.10154e-05	0.00107381	0.000745009	TNFAIP3/IL1B/BIRC3/ZC3H12A/PMAIP1/IRF1/TRIM15/TICAM1	8
1h non-fit	up.1h non-fit	up	GO:0043367	CD4-positive, alpha-beta T cell differentiation	5/93	78/18866	4.15036e-05	0.00107381	0.000745009	CD83/ZC3H12A/BCL3/NFKBID/RELB	5
1h non-fit	up.1h non-fit	up	GO:0050688	regulation of defense response to virus	5/93	78/18866	4.15036e-05	0.00107381	0.000745009	TNFAIP3/IL1B/BIRC3/ZC3H12A/TRIM15	5
1h non-fit	up.1h non-fit	up	GO:0043534	blood vessel endothelial cell migration	7/93	189/18866	4.15154e-05	0.00107381	0.000745009	EGR3/TNF/NR4A1/PDGFB/EFNA1/EPHA2/STAT5A	7
1h non-fit	up.1h non-fit	up	GO:0006809	nitric oxide biosynthetic process	5/93	79/18866	4.41366e-05	0.00112024	0.000777217	IL1B/TNF/ZC3H12A/ICAM1/TICAM1	5
1h non-fit	up.1h non-fit	up	GO:1902895	positive regulation of pri-miRNA transcription by RNA polymerase II	4/93	40/18866	4.41431e-05	0.00112024	0.000777217	TNF/FOSL1/PDGFB/BMP2	4
1h non-fit	up.1h non-fit	up	GO:0043405	regulation of MAP kinase activity	9/93	342/18866	4.80405e-05	0.00120775	0.000837932	IL1B/TNF/MAP3K8/DUSP5/PDGFB/CXCR4/TRIB1/DUSP1/BMP2	9
1h non-fit	up.1h non-fit	up	GO:0019915	lipid storage	5/93	81/18866	4.97889e-05	0.00124011	0.000860387	NFKBIA/IL1B/TNF/ZC3H12A/HILPDA	5
1h non-fit	up.1h non-fit	up	GO:0002467	germinal center formation	3/93	15/18866	5.05465e-05	0.00124743	0.000865465	TNFAIP3/BCL3/NFKB2	3
1h non-fit	up.1h non-fit	up	GO:0048708	astrocyte differentiation	5/93	83/18866	5.59853e-05	0.00136909	0.000949874	IL1B/TNF/LIF/DRD1/BMP2	5
1h non-fit	up.1h non-fit	up	GO:0001935	endothelial cell proliferation	7/93	199/18866	5.75621e-05	0.00139497	0.000967829	EGR3/TNF/NR4A1/PDGFB/EPHA2/BMP2/STAT5A	7
1h non-fit	up.1h non-fit	up	GO:0046209	nitric oxide metabolic process	5/93	84/18866	5.92984e-05	0.00142422	0.000988122	IL1B/TNF/ZC3H12A/ICAM1/TICAM1	5
1h non-fit	up.1h non-fit	up	GO:0002221	pattern recognition receptor signaling pathway	7/93	201/18866	6.1312e-05	0.00145955	0.00101263	TNFAIP3/NFKBIA/BIRC3/TIFA/IRF1/TRIM15/TICAM1	7
1h non-fit	up.1h non-fit	up	GO:0006970	response to osmotic stress	5/93	85/18866	6.2761e-05	0.00148094	0.00102747	TNF/ICOSLG/ERRFI1/RELB/BDKRB2	5
1h non-fit	up.1h non-fit	up	GO:2001057	reactive nitrogen species metabolic process	5/93	87/18866	7.01527e-05	0.00163778	0.00113629	IL1B/TNF/ZC3H12A/ICAM1/TICAM1	5
1h non-fit	up.1h non-fit	up	GO:0045429	positive regulation of nitric oxide biosynthetic process	4/93	45/18866	7.06253e-05	0.00163778	0.00113629	IL1B/TNF/ICAM1/TICAM1	4
1h non-fit	up.1h non-fit	up	GO:0050866	negative regulation of cell activation	7/93	207/18866	7.37797e-05	0.0016963	0.00117689	TNFAIP3/ZC3H12A/CX3CL1/NFKBID/SDC4/PDGFB/IRF1	7
1h non-fit	up.1h non-fit	up	GO:0032692	negative regulation of interleukin-1 production	4/93	46/18866	7.70609e-05	0.00172745	0.0011985	TNFAIP3/ZC3H12A/CX3CL1/ERRFI1	4
1h non-fit	up.1h non-fit	up	GO:1900744	regulation of p38MAPK cascade	4/93	46/18866	7.70609e-05	0.00172745	0.0011985	IL1B/ZC3H12A/DUSP1/BMP2	4
1h non-fit	up.1h non-fit	up	GO:1904407	positive regulation of nitric oxide metabolic process	4/93	46/18866	7.70609e-05	0.00172745	0.0011985	IL1B/TNF/ICAM1/TICAM1	4
1h non-fit	up.1h non-fit	up	GO:0008625	extrinsic apoptotic signaling pathway via death domain receptors	5/93	89/18866	7.8198e-05	0.00172796	0.00119886	TNFAIP3/TNF/ICAM1/ATF3/PMAIP1	5
1h non-fit	up.1h non-fit	up	GO:0009612	response to mechanical stimulus	7/93	209/18866	7.83686e-05	0.00172796	0.00119886	NFKBIA/IL1B/FOSB/FOSL1/CXCR4/IRF1/BTG2	7
1h non-fit	up.1h non-fit	up	GO:0002573	myeloid leukocyte differentiation	7/93	210/18866	8.0749e-05	0.00176597	0.00122523	CSF2/TNF/LIF/TRIB1/EPHA2/RELB/KLF10	7
1h non-fit	up.1h non-fit	up	GO:0050679	positive regulation of epithelial cell proliferation	7/93	211/18866	8.3188e-05	0.00178492	0.00123838	TNFAIP3/EGR3/NR4A1/PDGFB/AREG/BMP2/STAT5A	7
1h non-fit	up.1h non-fit	up	GO:0006953	acute-phase response	4/93	47/18866	8.3913e-05	0.00178492	0.00123838	IL1A/SERPINA3/IL1B/TNF	4
1h non-fit	up.1h non-fit	up	GO:0030098	lymphocyte differentiation	9/93	368/18866	8.43139e-05	0.00178492	0.00123838	IL1A/CD83/IL1B/EGR3/ZC3H12A/BCL3/NFKBID/IRF1/RELB	9
1h non-fit	up.1h non-fit	up	GO:0043542	endothelial cell migration	8/93	286/18866	8.45103e-05	0.00178492	0.00123838	EGR3/TNF/NR4A1/ZC3H12A/PDGFB/EFNA1/EPHA2/STAT5A	8
1h non-fit	up.1h non-fit	up	GO:0046631	alpha-beta T cell activation	6/93	146/18866	8.49332e-05	0.00178492	0.00123838	CD83/ZC3H12A/BCL3/NFKBID/IRF1/RELB	6
1h non-fit	up.1h non-fit	up	GO:0002460	adaptive immune response based on somatic recombination of immune receptors built from immunoglobulin superfamily domains	9/93	370/18866	8.78671e-05	0.00183227	0.00127122	TNFAIP3/IL1B/TNF/ZC3H12A/ICAM1/BCL3/NFKBID/NFKB2/RELB	9
1h non-fit	up.1h non-fit	up	GO:0050870	positive regulation of T cell activation	7/93	214/18866	9.08686e-05	0.00188028	0.00130453	IL1A/CD83/IL1B/EGR3/ICOSLG/MAP3K8/NFKBID	7
1h non-fit	up.1h non-fit	up	GO:0045582	positive regulation of T cell differentiation	5/93	92/18866	9.15768e-05	0.00188047	0.00130467	IL1A/CD83/IL1B/EGR3/NFKBID	5
1h non-fit	up.1h non-fit	up	GO:0070374	positive regulation of ERK1 and ERK2 cascade	7/93	215/18866	9.35536e-05	0.00190651	0.00132273	CCL20/TNF/ICAM1/CCL22/CX3CL1/PDGFB/BMP2	7
1h non-fit	up.1h non-fit	up	GO:0061097	regulation of protein tyrosine kinase activity	5/93	93/18866	9.64061e-05	0.00194987	0.00135281	PDGFB/EFNA1/AREG/ERRFI1/NEDD9	5
1h non-fit	up.1h non-fit	up	GO:0032663	regulation of interleukin-2 production	4/93	49/18866	9.89312e-05	0.00198601	0.00137789	IL1A/TNFAIP3/CD83/IL1B	4
1h non-fit	up.1h non-fit	up	GO:0014009	glial cell proliferation	4/93	50/18866	0.00010713	0.00213467	0.00148103	IL1B/TNF/CX3CL1/AREG	4
1h non-fit	up.1h non-fit	up	GO:1902893	regulation of pri-miRNA transcription by RNA polymerase II	4/93	51/18866	0.000115811	0.00229068	0.00158927	TNF/FOSL1/PDGFB/BMP2	4
1h non-fit	up.1h non-fit	up	GO:0032651	regulation of interleukin-1 beta production	5/93	97/18866	0.00011771	0.00229449	0.00159191	TNFAIP3/TNF/ZC3H12A/CX3CL1/ERRFI1	5
1h non-fit	up.1h non-fit	up	GO:0035710	CD4-positive, alpha-beta T cell activation	5/93	97/18866	0.00011771	0.00229449	0.00159191	CD83/ZC3H12A/BCL3/NFKBID/RELB	5
1h non-fit	up.1h non-fit	up	GO:0007162	negative regulation of cell adhesion	8/93	301/18866	0.000120388	0.00232981	0.00161642	ZC3H12A/CX3CL1/NFKBID/SDC4/IRF1/RND1/DUSP1/BMP2	8
1h non-fit	up.1h non-fit	up	GO:0010883	regulation of lipid storage	4/93	52/18866	0.000124991	0.00238458	0.00165442	NFKBIA/TNF/ZC3H12A/HILPDA	4
1h non-fit	up.1h non-fit	up	GO:0038066	p38MAPK cascade	4/93	52/18866	0.000124991	0.00238458	0.00165442	IL1B/ZC3H12A/DUSP1/BMP2	4
1h non-fit	up.1h non-fit	up	GO:0062207	regulation of pattern recognition receptor signaling pathway	5/93	99/18866	0.000129629	0.00245565	0.00170372	TNFAIP3/BIRC3/IRF1/TRIM15/TICAM1	5
1h non-fit	up.1h non-fit	up	GO:0061614	pri-miRNA transcription by RNA polymerase II	4/93	53/18866	0.000134687	0.00253362	0.00175782	TNF/FOSL1/PDGFB/BMP2	4
1h non-fit	up.1h non-fit	up	GO:0042063	gliogenesis	8/93	307/18866	0.000137888	0.00257583	0.00178711	IL1B/TNF/CX3CL1/LIF/CXCR4/AREG/DRD1/BMP2	8
1h non-fit	up.1h non-fit	up	GO:0042116	macrophage activation	5/93	101/18866	0.000142452	0.00261627	0.00181516	CSF2/TNF/ZC3H12A/CX3CL1/TICAM1	5
1h non-fit	up.1h non-fit	up	GO:0036499	PERK-mediated unfolded protein response	3/93	21/18866	0.000144616	0.00261627	0.00181516	CXCL8/PPP1R15A/ATF3	3
1h non-fit	up.1h non-fit	up	GO:0061042	vascular wound healing	3/93	21/18866	0.000144616	0.00261627	0.00181516	TNFAIP3/TNF/CXCR4	3
1h non-fit	up.1h non-fit	up	GO:0140467	integrated stress response signaling	3/93	21/18866	0.000144616	0.00261627	0.00181516	CXCL8/PPP1R15A/ATF3	3
1h non-fit	up.1h non-fit	up	GO:0032623	interleukin-2 production	4/93	54/18866	0.000144916	0.00261627	0.00181516	IL1A/TNFAIP3/CD83/IL1B	4
1h non-fit	up.1h non-fit	up	GO:0070661	leukocyte proliferation	8/93	313/18866	0.00015744	0.00282343	0.00195889	IL1A/TNFAIP3/IL1B/CX3CL1/ICOSLG/SDC4/IRF1/TICAM1	8
1h non-fit	up.1h non-fit	up	GO:0007259	receptor signaling pathway via JAK-STAT	6/93	164/18866	0.000160792	0.00285532	0.00198102	CSF2/TNF/BCL3/IL10RA/LIF/STAT5A	6
1h non-fit	up.1h non-fit	up	GO:0045444	fat cell differentiation	7/93	235/18866	0.000162403	0.00285532	0.00198102	TNF/NR4A1/ZC3H12A/NOCT/SAV1/CEBPD/BMP2	7
1h non-fit	up.1h non-fit	up	GO:1904018	positive regulation of vasculature development	7/93	235/18866	0.000162403	0.00285532	0.00198102	IL1A/CXCL8/IL1B/ZC3H12A/CX3CL1/PDGFB/CXCR4	7
1h non-fit	up.1h non-fit	up	GO:0045621	positive regulation of lymphocyte differentiation	5/93	105/18866	0.000170991	0.0029868	0.00207223	IL1A/CD83/IL1B/EGR3/NFKBID	5
1h non-fit	up.1h non-fit	up	GO:0002819	regulation of adaptive immune response	6/93	168/18866	0.000183311	0.00318134	0.0022072	TNFAIP3/IL1B/TNF/ZC3H12A/NFKBID/IRF1	6
1h non-fit	up.1h non-fit	up	GO:0070663	regulation of leukocyte proliferation	7/93	240/18866	0.000184836	0.00318723	0.0022113	IL1A/TNFAIP3/IL1B/ICOSLG/SDC4/IRF1/TICAM1	7
1h non-fit	up.1h non-fit	up	GO:1903426	regulation of reactive oxygen species biosynthetic process	5/93	107/18866	0.000186803	0.00320063	0.00222059	IL1B/TNF/ZC3H12A/ICAM1/TICAM1	5
1h non-fit	up.1h non-fit	up	GO:0002763	positive regulation of myeloid leukocyte differentiation	4/93	58/18866	0.000191512	0.00326056	0.00226217	TNF/LIF/TRIB1/KLF10	4
1h non-fit	up.1h non-fit	up	GO:0002286	T cell activation involved in immune response	5/93	109/18866	0.000203706	0.00344635	0.00239107	ZC3H12A/ICAM1/BCL3/NFKBID/RELB	5
1h non-fit	up.1h non-fit	up	GO:0071496	cellular response to external stimulus	8/93	326/18866	0.00020772	0.00349229	0.00242294	IL1B/ZC3H12A/ICAM1/ATF3/PMAIP1/FOSL1/IRF1/KLF10	8
1h non-fit	up.1h non-fit	up	GO:0042093	T-helper cell differentiation	4/93	60/18866	0.000218467	0.00357192	0.00247819	ZC3H12A/BCL3/NFKBID/RELB	4
1h non-fit	up.1h non-fit	up	GO:0061098	positive regulation of protein tyrosine kinase activity	4/93	60/18866	0.000218467	0.00357192	0.00247819	PDGFB/EFNA1/AREG/NEDD9	4
1h non-fit	up.1h non-fit	up	GO:1903428	positive regulation of reactive oxygen species biosynthetic process	4/93	60/18866	0.000218467	0.00357192	0.00247819	IL1B/TNF/ICAM1/TICAM1	4
1h non-fit	up.1h non-fit	up	GO:0001659	temperature homeostasis	6/93	174/18866	0.000221689	0.00357192	0.00247819	IL1A/IL1B/TNF/CXCR4/ARRDC3/DRD1	6
1h non-fit	up.1h non-fit	up	GO:0097696	receptor signaling pathway via STAT	6/93	174/18866	0.000221689	0.00357192	0.00247819	CSF2/TNF/BCL3/IL10RA/LIF/STAT5A	6
1h non-fit	up.1h non-fit	up	GO:0002526	acute inflammatory response	5/93	111/18866	0.000221751	0.00357192	0.00247819	IL1A/SERPINA3/IL1B/TNF/ICAM1	5
1h non-fit	up.1h non-fit	up	GO:0032652	regulation of interleukin-1 production	5/93	111/18866	0.000221751	0.00357192	0.00247819	TNFAIP3/TNF/ZC3H12A/CX3CL1/ERRFI1	5
1h non-fit	up.1h non-fit	up	GO:1902041	regulation of extrinsic apoptotic signaling pathway via death domain receptors	4/93	61/18866	0.000232921	0.00372951	0.00258753	TNFAIP3/ICAM1/ATF3/PMAIP1	4
1h non-fit	up.1h non-fit	up	GO:0001938	positive regulation of endothelial cell proliferation	5/93	113/18866	0.000240989	0.00383586	0.00266131	EGR3/NR4A1/PDGFB/BMP2/STAT5A	5
1h non-fit	up.1h non-fit	up	GO:0002294	CD4-positive, alpha-beta T cell differentiation involved in immune response	4/93	62/18866	0.000248051	0.00392505	0.00272319	ZC3H12A/BCL3/NFKBID/RELB	4
1h non-fit	up.1h non-fit	up	GO:0002287	alpha-beta T cell activation involved in immune response	4/93	63/18866	0.000263875	0.00412689	0.00286322	ZC3H12A/BCL3/NFKBID/RELB	4
1h non-fit	up.1h non-fit	up	GO:0002293	alpha-beta T cell differentiation involved in immune response	4/93	63/18866	0.000263875	0.00412689	0.00286322	ZC3H12A/BCL3/NFKBID/RELB	4
1h non-fit	up.1h non-fit	up	GO:0031664	regulation of lipopolysaccharide-mediated signaling pathway	3/93	26/18866	0.000277706	0.00429327	0.00297866	TNFAIP3/CX3CL1/TRIB1	3
1h non-fit	up.1h non-fit	up	GO:0032743	positive regulation of interleukin-2 production	3/93	26/18866	0.000277706	0.00429327	0.00297866	IL1A/CD83/IL1B	3
1h non-fit	up.1h non-fit	up	GO:0032102	negative regulation of response to external stimulus	9/93	433/18866	0.000284902	0.00437935	0.00303838	TNFAIP3/TNF/ZC3H12A/CX3CL1/PDGFB/DRD1/TRIB1/DUSP1/SERPINB9	9
1h non-fit	up.1h non-fit	up	GO:0043433	negative regulation of DNA-binding transcription factor activity	6/93	183/18866	0.000290848	0.00444535	0.00308417	TNFAIP3/NFKBIA/ZC3H12A/NFKBIE/NFKBID/TRIB1	6
1h non-fit	up.1h non-fit	up	GO:0001936	regulation of endothelial cell proliferation	6/93	184/18866	0.000299472	0.00452573	0.00313994	EGR3/TNF/NR4A1/PDGFB/BMP2/STAT5A	6
1h non-fit	up.1h non-fit	up	GO:0002695	negative regulation of leukocyte activation	6/93	184/18866	0.000299472	0.00452573	0.00313994	TNFAIP3/ZC3H12A/CX3CL1/NFKBID/SDC4/IRF1	6
1h non-fit	up.1h non-fit	up	GO:0071902	positive regulation of protein serine/threonine kinase activity	8/93	345/18866	0.000304339	0.00457358	0.00317314	IL1B/TNF/MAP3K8/DUSP5/PDGFB/CXCR4/TCIM/BMP2	8
1h non-fit	up.1h non-fit	up	GO:0032715	negative regulation of interleukin-6 production	4/93	66/18866	0.000315697	0.00471792	0.00327328	TNFAIP3/TNF/ZC3H12A/CX3CL1	4
1h non-fit	up.1h non-fit	up	GO:0043406	positive regulation of MAP kinase activity	7/93	264/18866	0.000330081	0.00490562	0.00340351	IL1B/TNF/MAP3K8/DUSP5/PDGFB/CXCR4/BMP2	7
1h non-fit	up.1h non-fit	up	GO:0032642	regulation of chemokine production	4/93	68/18866	0.000354057	0.00523304	0.00363067	IL1B/TNF/CXCL6/EPHA2	4
1h non-fit	up.1h non-fit	up	GO:0035914	skeletal muscle cell differentiation	4/93	69/18866	0.000374438	0.00550403	0.00381868	MAFF/ATF3/BTG2/SIX4	4
1h non-fit	up.1h non-fit	up	GO:0051251	positive regulation of lymphocyte activation	8/93	357/18866	0.000382388	0.00559035	0.00387857	IL1A/CD83/IL1B/EGR3/ICOSLG/MAP3K8/NFKBID/TICAM1	8
1h non-fit	up.1h non-fit	up	GO:0002292	T cell differentiation involved in immune response	4/93	71/18866	0.000417693	0.00604084	0.00419112	ZC3H12A/BCL3/NFKBID/RELB	4
1h non-fit	up.1h non-fit	up	GO:0033627	cell adhesion mediated by integrin	4/93	71/18866	0.000417693	0.00604084	0.00419112	ICAM1/LIF/EFNA1/EPHA2	4
1h non-fit	up.1h non-fit	up	GO:1903409	reactive oxygen species biosynthetic process	5/93	128/18866	0.000428656	0.00616623	0.00427812	IL1B/TNF/ZC3H12A/ICAM1/TICAM1	5
1h non-fit	up.1h non-fit	up	GO:0045600	positive regulation of fat cell differentiation	4/93	72/18866	0.000440608	0.00630444	0.004374	ZC3H12A/NOCT/SAV1/BMP2	4
1h non-fit	up.1h non-fit	up	GO:0010631	epithelial cell migration	8/93	365/18866	0.000442958	0.00630454	0.00437407	EGR3/TNF/NR4A1/ZC3H12A/PDGFB/EFNA1/EPHA2/STAT5A	8
1h non-fit	up.1h non-fit	up	GO:2000377	regulation of reactive oxygen species metabolic process	6/93	200/18866	0.000466888	0.00658546	0.00456898	IL1B/TNF/ZC3H12A/ICAM1/PDGFB/TICAM1	6
1h non-fit	up.1h non-fit	up	GO:0090132	epithelium migration	8/93	368/18866	0.000467592	0.00658546	0.00456898	EGR3/TNF/NR4A1/ZC3H12A/PDGFB/EFNA1/EPHA2/STAT5A	8
1h non-fit	up.1h non-fit	up	GO:1900745	positive regulation of p38MAPK cascade	3/93	31/18866	0.000471624	0.00660765	0.00458437	IL1B/ZC3H12A/BMP2	3
1h non-fit	up.1h non-fit	up	GO:0045667	regulation of osteoblast differentiation	5/93	131/18866	0.00047663	0.00664319	0.00460903	TNF/NOCT/CEBPD/AREG/BMP2	5
1h non-fit	up.1h non-fit	up	GO:0032481	positive regulation of type I interferon production	4/93	74/18866	0.000489104	0.00674713	0.00468114	NFKB2/IRF1/TRIM15/TICAM1	4
1h non-fit	up.1h non-fit	up	GO:0034121	regulation of toll-like receptor signaling pathway	4/93	74/18866	0.000489104	0.00674713	0.00468114	TNFAIP3/BIRC3/IRF1/TICAM1	4
1h non-fit	up.1h non-fit	up	GO:0032602	chemokine production	4/93	75/18866	0.000514725	0.00706434	0.00490122	IL1B/TNF/CXCL6/EPHA2	4
1h non-fit	up.1h non-fit	up	GO:0090130	tissue migration	8/93	374/18866	0.000520206	0.00710332	0.00492827	EGR3/TNF/NR4A1/ZC3H12A/PDGFB/EFNA1/EPHA2/STAT5A	8
1h non-fit	up.1h non-fit	up	GO:0046683	response to organophosphorus	5/93	134/18866	0.000528543	0.00718071	0.00498196	IL1B/FOSB/FOSL1/AREG/DUSP1	5
1h non-fit	up.1h non-fit	up	GO:0051403	stress-activated MAPK cascade	7/93	286/18866	0.000532975	0.00720454	0.00499849	IL1B/TNF/ZC3H12A/MAP3K8/TRIB1/DUSP1/BMP2	7
1h non-fit	up.1h non-fit	up	GO:0033077	T cell differentiation in thymus	4/93	76/18866	0.000541288	0.00728032	0.00505107	IL1A/IL1B/EGR3/NFKBID	4
1h non-fit	up.1h non-fit	up	GO:0072593	reactive oxygen species metabolic process	7/93	288/18866	0.00055548	0.00743404	0.00515772	IL1B/TNF/ZC3H12A/ICAM1/PMAIP1/PDGFB/TICAM1	7
1h non-fit	up.1h non-fit	up	GO:0045766	positive regulation of angiogenesis	6/93	208/18866	0.000574176	0.0076462	0.00530492	IL1A/CXCL8/IL1B/ZC3H12A/CX3CL1/CXCR4	6
1h non-fit	up.1h non-fit	up	GO:0097193	intrinsic apoptotic signaling pathway	7/93	290/18866	0.000578736	0.00766896	0.00532071	TNF/PPP1R15A/BCL3/PMAIP1/BBC3/EPHA2/BDKRB2	7
1h non-fit	up.1h non-fit	up	GO:0001667	ameboidal-type cell migration	9/93	481/18866	0.000610282	0.00804735	0.00558323	EGR3/TNF/NR4A1/ZC3H12A/SDC4/PDGFB/EFNA1/EPHA2/STAT5A	9
1h non-fit	up.1h non-fit	up	GO:0002703	regulation of leukocyte mediated immunity	6/93	211/18866	0.00061901	0.00812262	0.00563546	IL1B/TNF/ICAM1/CXCL6/TICAM1/SERPINB9	6
1h non-fit	up.1h non-fit	up	GO:0070373	negative regulation of ERK1 and ERK2 cascade	4/93	79/18866	0.000626816	0.00818513	0.00567882	ATF3/LIF/ERRFI1/DUSP1	4
1h non-fit	up.1h non-fit	up	GO:0002685	regulation of leukocyte migration	6/93	212/18866	0.000634544	0.00820636	0.00569355	CCL20/CXCL8/TNF/ICAM1/CX3CL1/DUSP1	6
1h non-fit	up.1h non-fit	up	GO:0051701	interaction with host	6/93	212/18866	0.000634544	0.00820636	0.00569355	CXCL8/ICAM1/CXCR4/TRIM15/EPHA2/SERPINB9	6
1h non-fit	up.1h non-fit	up	GO:0002687	positive regulation of leukocyte migration	5/93	142/18866	0.0006878	0.00881039	0.00611263	CCL20/CXCL8/TNF/ICAM1/CX3CL1	5
1h non-fit	up.1h non-fit	up	GO:0046425	regulation of receptor signaling pathway via JAK-STAT	5/93	142/18866	0.0006878	0.00881039	0.00611263	CSF2/TNF/BCL3/IL10RA/LIF	5
1h non-fit	up.1h non-fit	up	GO:0031098	stress-activated protein kinase signaling cascade	7/93	300/18866	0.000706919	0.00900867	0.00625019	IL1B/TNF/ZC3H12A/MAP3K8/TRIB1/DUSP1/BMP2	7
1h non-fit	up.1h non-fit	up	GO:0045598	regulation of fat cell differentiation	5/93	143/18866	0.000709977	0.00900867	0.00625019	TNF/ZC3H12A/NOCT/SAV1/BMP2	5
1h non-fit	up.1h non-fit	up	GO:0050670	regulation of lymphocyte proliferation	6/93	219/18866	0.000751934	0.00949625	0.00658848	IL1A/IL1B/ICOSLG/SDC4/IRF1/TICAM1	6
1h non-fit	up.1h non-fit	up	GO:0002064	epithelial cell development	6/93	221/18866	0.000788378	0.00986389	0.00684354	IL1B/TNF/ICAM1/PDGFB/CXCR4/EPHA2	6
1h non-fit	up.1h non-fit	up	GO:0032944	regulation of mononuclear cell proliferation	6/93	221/18866	0.000788378	0.00986389	0.00684354	IL1A/IL1B/ICOSLG/SDC4/IRF1/TICAM1	6
1h non-fit	up.1h non-fit	up	GO:0070423	nucleotide-binding oligomerization domain containing signaling pathway	3/93	37/18866	0.000798001	0.00993807	0.00689501	TNFAIP3/NFKBIA/BIRC3	3
1h non-fit	up.1h non-fit	up	GO:0110110	positive regulation of animal organ morphogenesis	4/93	85/18866	0.000825927	0.0102384	0.00710341	TNFAIP3/LIF/BMP2/SIX4	4
1h non-fit	up.1h non-fit	up	GO:0014074	response to purine-containing compound	5/93	149/18866	0.000854474	0.0105437	0.00731522	IL1B/FOSB/FOSL1/AREG/DUSP1	5
1h non-fit	up.1h non-fit	up	GO:0035872	nucleotide-binding domain, leucine rich repeat containing receptor signaling pathway	3/93	38/18866	0.000863322	0.0106043	0.00735722	TNFAIP3/NFKBIA/BIRC3	3
1h non-fit	up.1h non-fit	up	GO:0002696	positive regulation of leukocyte activation	8/93	406/18866	0.000888091	0.0108589	0.0075339	IL1A/CD83/IL1B/EGR3/ICOSLG/MAP3K8/NFKBID/TICAM1	8
1h non-fit	up.1h non-fit	up	GO:0007517	muscle organ development	8/93	407/18866	0.000902285	0.0109826	0.00761968	EGR3/MAFF/ATF3/SAV1/LIF/BTG2/BMP2/SIX4	8
1h non-fit	up.1h non-fit	up	GO:1904892	regulation of receptor signaling pathway via STAT	5/93	151/18866	0.000907191	0.0109925	0.0076266	CSF2/TNF/BCL3/IL10RA/LIF	5
1h non-fit	up.1h non-fit	up	GO:0002224	toll-like receptor signaling pathway	5/93	152/18866	0.00093444	0.0112719	0.00782045	TNFAIP3/NFKBIA/BIRC3/IRF1/TICAM1	5
1h non-fit	up.1h non-fit	up	GO:0032755	positive regulation of interleukin-6 production	4/93	88/18866	0.000940572	0.0112953	0.00783662	IL1A/IL1B/TNF/TICAM1	4
1h non-fit	up.1h non-fit	up	GO:0002822	regulation of adaptive immune response based on somatic recombination of immune receptors built from immunoglobulin superfamily domains	5/93	153/18866	0.000962294	0.0115048	0.00798198	TNFAIP3/IL1B/TNF/ZC3H12A/NFKBID	5
1h non-fit	up.1h non-fit	up	GO:0010001	glial cell differentiation	6/93	230/18866	0.000969592	0.0115407	0.00800692	IL1B/TNF/LIF/CXCR4/DRD1/BMP2	6
1h non-fit	up.1h non-fit	up	GO:0051250	negative regulation of lymphocyte activation	5/93	154/18866	0.000990762	0.0116475	0.008081	TNFAIP3/ZC3H12A/NFKBID/SDC4/IRF1	5
1h non-fit	up.1h non-fit	up	GO:0001649	osteoblast differentiation	6/93	231/18866	0.000991552	0.0116475	0.008081	TNF/NOCT/CEBPD/AREG/EPHA2/BMP2	6
1h non-fit	up.1h non-fit	up	GO:0043903	regulation of symbiotic process	6/93	231/18866	0.000991552	0.0116475	0.008081	CXCL8/TNF/ZC3H12A/CXCL6/CXCR4/TRIM15	6
1h non-fit	up.1h non-fit	up	GO:0050691	regulation of defense response to virus by host	3/93	40/18866	0.00100393	0.0116907	0.00811101	TNFAIP3/IL1B/ZC3H12A	3
1h non-fit	up.1h non-fit	up	GO:0090184	positive regulation of kidney development	3/93	40/18866	0.00100393	0.0116907	0.00811101	LIF/PDGFB/SIX4	3
1h non-fit	up.1h non-fit	up	GO:0048754	branching morphogenesis of an epithelial tube	5/93	155/18866	0.00101985	0.0118101	0.00819379	TNF/AREG/EPHA2/BMP2/SIX4	5
1h non-fit	up.1h non-fit	up	GO:0046427	positive regulation of receptor signaling pathway via JAK-STAT	4/93	90/18866	0.00102295	0.0118101	0.00819379	CSF2/TNF/IL10RA/LIF	4
1h non-fit	up.1h non-fit	up	GO:0000187	activation of MAPK activity	5/93	156/18866	0.00104957	0.0119164	0.00826756	IL1B/TNF/DUSP5/CXCR4/BMP2	5
1h non-fit	up.1h non-fit	up	GO:0002676	regulation of chronic inflammatory response	2/93	10/18866	0.00105431	0.0119164	0.00826756	TNFAIP3/TNF	2
1h non-fit	up.1h non-fit	up	GO:0033083	regulation of immature T cell proliferation	2/93	10/18866	0.00105431	0.0119164	0.00826756	IL1A/IL1B	2
1h non-fit	up.1h non-fit	up	GO:0048570	notochord morphogenesis	2/93	10/18866	0.00105431	0.0119164	0.00826756	EFNA1/EPHA2	2
1h non-fit	up.1h non-fit	up	GO:0070424	regulation of nucleotide-binding oligomerization domain containing signaling pathway	2/93	10/18866	0.00105431	0.0119164	0.00826756	TNFAIP3/BIRC3	2
1h non-fit	up.1h non-fit	up	GO:0050729	positive regulation of inflammatory response	5/93	158/18866	0.00111093	0.0124517	0.00863896	NFKBIA/IL1B/TNF/CX3CL1/TICAM1	5
1h non-fit	up.1h non-fit	up	GO:1903707	negative regulation of hemopoiesis	5/93	158/18866	0.00111093	0.0124517	0.00863896	NFKBIA/ZC3H12A/NFKBID/IRF1/TRIB1	5
1h non-fit	up.1h non-fit	up	GO:0050867	positive regulation of cell activation	8/93	421/18866	0.00112088	0.0125111	0.00868019	IL1A/CD83/IL1B/EGR3/ICOSLG/MAP3K8/NFKBID/TICAM1	8
1h non-fit	up.1h non-fit	up	GO:0032088	negative regulation of NF-kappaB transcription factor activity	4/93	93/18866	0.00115585	0.0127169	0.00882298	TNFAIP3/NFKBIA/ZC3H12A/NFKBID	4
1h non-fit	up.1h non-fit	up	GO:1904894	positive regulation of receptor signaling pathway via STAT	4/93	93/18866	0.00115585	0.0127169	0.00882298	CSF2/TNF/IL10RA/LIF	4
1h non-fit	up.1h non-fit	up	GO:0010594	regulation of endothelial cell migration	6/93	238/18866	0.00115619	0.0127169	0.00882298	TNF/ZC3H12A/PDGFB/EFNA1/EPHA2/STAT5A	6
1h non-fit	up.1h non-fit	up	GO:0071470	cellular response to osmotic stress	3/93	42/18866	0.00115823	0.0127169	0.00882298	ERRFI1/RELB/BDKRB2	3
1h non-fit	up.1h non-fit	up	GO:0050727	regulation of inflammatory response	8/93	425/18866	0.00119056	0.0130188	0.00903238	TNFAIP3/NFKBIA/IL1B/TNF/BIRC3/ZC3H12A/CX3CL1/TICAM1	8
1h non-fit	up.1h non-fit	up	GO:0051591	response to cAMP	4/93	94/18866	0.00120271	0.0130455	0.00905095	FOSB/FOSL1/AREG/DUSP1	4
1h non-fit	up.1h non-fit	up	GO:1905954	positive regulation of lipid localization	4/93	94/18866	0.00120271	0.0130455	0.00905095	NFKBIA/IL1B/ZC3H12A/HILPDA	4
1h non-fit	up.1h non-fit	up	GO:0150077	regulation of neuroinflammatory response	3/93	43/18866	0.00124068	0.0134033	0.00929921	IL1B/TNF/CX3CL1	3
1h non-fit	up.1h non-fit	up	GO:0032147	activation of protein kinase activity	7/93	331/18866	0.00125258	0.0134241	0.00931362	IL1B/TNF/MAP3K8/DUSP5/PDGFB/CXCR4/BMP2	7
1h non-fit	up.1h non-fit	up	GO:0060562	epithelial tube morphogenesis	7/93	331/18866	0.00125258	0.0134241	0.00931362	TNF/SDC4/CXCR4/AREG/EPHA2/BMP2/SIX4	7
1h non-fit	up.1h non-fit	up	GO:0031652	positive regulation of heat generation	2/93	11/18866	0.00128447	0.0136033	0.00943792	IL1B/TNF	2
1h non-fit	up.1h non-fit	up	GO:0033079	immature T cell proliferation	2/93	11/18866	0.00128447	0.0136033	0.00943792	IL1A/IL1B	2
1h non-fit	up.1h non-fit	up	GO:0071803	positive regulation of podosome assembly	2/93	11/18866	0.00128447	0.0136033	0.00943792	CSF2/TNF	2
1h non-fit	up.1h non-fit	up	GO:0030099	myeloid cell differentiation	8/93	431/18866	0.00130153	0.0137299	0.00952577	CSF2/NFKBIA/TNF/LIF/TRIB1/EPHA2/RELB/KLF10	8
1h non-fit	up.1h non-fit	up	GO:0043535	regulation of blood vessel endothelial cell migration	5/93	164/18866	0.00131103	0.0137467	0.00953741	TNF/PDGFB/EFNA1/EPHA2/STAT5A	5
1h non-fit	up.1h non-fit	up	GO:0033002	muscle cell proliferation	6/93	244/18866	0.00131334	0.0137467	0.00953741	TNFAIP3/TNF/CX3CL1/SAV1/PDGFB/TRIB1	6
1h non-fit	up.1h non-fit	up	GO:0042088	T-helper 1 type immune response	3/93	44/18866	0.00132674	0.0137796	0.00956027	IL1B/BCL3/RELB	3
1h non-fit	up.1h non-fit	up	GO:0045687	positive regulation of glial cell differentiation	3/93	44/18866	0.00132674	0.0137796	0.00956027	LIF/CXCR4/BMP2	3
1h non-fit	up.1h non-fit	up	GO:0046634	regulation of alpha-beta T cell activation	4/93	97/18866	0.00135127	0.0139805	0.00969961	CD83/ZC3H12A/NFKBID/IRF1	4
1h non-fit	up.1h non-fit	up	GO:0052548	regulation of endopeptidase activity	8/93	434/18866	0.00136003	0.0140172	0.0097251	SERPINA3/TNF/BIRC3/PI3/PMAIP1/BBC3/EFNA1/SERPINB9	8
1h non-fit	up.1h non-fit	up	GO:0006469	negative regulation of protein kinase activity	6/93	246/18866	0.0013692	0.0140578	0.00975329	TNFAIP3/IL1B/DUSP5/TRIB1/ERRFI1/DUSP1	6
1h non-fit	up.1h non-fit	up	GO:0045833	negative regulation of lipid metabolic process	4/93	98/18866	0.00140351	0.0143116	0.00992935	IL1B/TNF/PDGFB/BMP2	4
1h non-fit	up.1h non-fit	up	GO:1903829	positive regulation of cellular protein localization	7/93	338/18866	0.0014124	0.0143116	0.00992935	IL1B/TNF/ZC3H12A/PMAIP1/BBC3/LIF/EPHA2	7
1h non-fit	up.1h non-fit	up	GO:0014002	astrocyte development	3/93	45/18866	0.00141646	0.0143116	0.00992935	IL1B/TNF/DRD1	3
1h non-fit	up.1h non-fit	up	GO:0070266	necroptotic process	3/93	45/18866	0.00141646	0.0143116	0.00992935	TNF/BIRC3/TICAM1	3
1h non-fit	up.1h non-fit	up	GO:0042129	regulation of T cell proliferation	5/93	167/18866	0.00142052	0.0143116	0.00992935	IL1A/IL1B/ICOSLG/SDC4/IRF1	5
1h non-fit	up.1h non-fit	up	GO:0019058	viral life cycle	7/93	341/18866	0.00148559	0.0149113	0.0103454	CXCL8/TNF/ZC3H12A/ICAM1/CXCR4/TRIM15/EPHA2	7
1h non-fit	up.1h non-fit	up	GO:0052126	movement in host environment	5/93	169/18866	0.00149716	0.0149716	0.0103873	CXCL8/ICAM1/CXCR4/TRIM15/EPHA2	5
1h non-fit	up.1h non-fit	up	GO:0045581	negative regulation of T cell differentiation	3/93	46/18866	0.00150991	0.0149876	0.0103984	ZC3H12A/NFKBID/IRF1	3
1h non-fit	up.1h non-fit	up	GO:0061028	establishment of endothelial barrier	3/93	46/18866	0.00150991	0.0149876	0.0103984	IL1B/TNF/ICAM1	3
1h non-fit	up.1h non-fit	up	GO:0042368	vitamin D biosynthetic process	2/93	12/18866	0.00153643	0.0151391	0.0105035	IL1B/TNF	2
1h non-fit	up.1h non-fit	up	GO:0070243	regulation of thymocyte apoptotic process	2/93	12/18866	0.00153643	0.0151391	0.0105035	NFKBID/EFNA1	2
1h non-fit	up.1h non-fit	up	GO:0045639	positive regulation of myeloid cell differentiation	4/93	101/18866	0.00156869	0.0153352	0.0106395	TNF/LIF/TRIB1/KLF10	4
1h non-fit	up.1h non-fit	up	GO:0030856	regulation of epithelial cell differentiation	5/93	171/18866	0.00157681	0.0153352	0.0106395	IL1B/TNF/MAFF/LIF/ERRFI1	5
1h non-fit	up.1h non-fit	up	GO:1905952	regulation of lipid localization	5/93	171/18866	0.00157681	0.0153352	0.0106395	NFKBIA/IL1B/TNF/ZC3H12A/HILPDA	5
1h non-fit	up.1h non-fit	up	GO:0031668	cellular response to extracellular stimulus	6/93	253/18866	0.00157912	0.0153352	0.0106395	ZC3H12A/ICAM1/ATF3/PMAIP1/FOSL1/KLF10	6
1h non-fit	up.1h non-fit	up	GO:0030225	macrophage differentiation	3/93	47/18866	0.00160713	0.0154953	0.0107506	CSF2/LIF/TRIB1	3
1h non-fit	up.1h non-fit	up	GO:0032480	negative regulation of type I interferon production	3/93	47/18866	0.00160713	0.0154953	0.0107506	TNFAIP3/REL/RELB	3
1h non-fit	up.1h non-fit	up	GO:0048545	response to steroid hormone	7/93	346/18866	0.00161413	0.0155072	0.0107589	FOSB/TNF/ICAM1/FOSL1/AREG/ERRFI1/DUSP1	7
1h non-fit	up.1h non-fit	up	GO:0048660	regulation of smooth muscle cell proliferation	5/93	173/18866	0.00165954	0.0158867	0.0110222	TNFAIP3/TNF/CX3CL1/PDGFB/TRIB1	5
1h non-fit	up.1h non-fit	up	GO:0070498	interleukin-1-mediated signaling pathway	4/93	103/18866	0.00168603	0.0160831	0.0111584	IL1A/NFKBIA/IL1B/MAP3K8	4
1h non-fit	up.1h non-fit	up	GO:0032648	regulation of interferon-beta production	3/93	48/18866	0.00170819	0.016123	0.0111861	IRF1/REL/RELB	3
1h non-fit	up.1h non-fit	up	GO:0033628	regulation of cell adhesion mediated by integrin	3/93	48/18866	0.00170819	0.016123	0.0111861	LIF/EFNA1/EPHA2	3
1h non-fit	up.1h non-fit	up	GO:0043370	regulation of CD4-positive, alpha-beta T cell differentiation	3/93	48/18866	0.00170819	0.016123	0.0111861	CD83/ZC3H12A/NFKBID	3
1h non-fit	up.1h non-fit	up	GO:0048568	embryonic organ development	8/93	451/18866	0.00173236	0.0162604	0.0112814	CSF2/CXCL8/TNF/LIF/PDGFB/EFNA1/EPHA2/SIX4	8
1h non-fit	up.1h non-fit	up	GO:0048659	smooth muscle cell proliferation	5/93	175/18866	0.00174542	0.0162604	0.0112814	TNFAIP3/TNF/CX3CL1/PDGFB/TRIB1	5
1h non-fit	up.1h non-fit	up	GO:0032649	regulation of interferon-gamma production	4/93	104/18866	0.00174694	0.0162604	0.0112814	IL1B/TNF/ZC3H12A/BCL3	4
1h non-fit	up.1h non-fit	up	GO:0043279	response to alkaloid	4/93	104/18866	0.00174694	0.0162604	0.0112814	FOSB/ICAM1/CXCR4/DRD1	4
1h non-fit	up.1h non-fit	up	GO:1902106	negative regulation of leukocyte differentiation	4/93	105/18866	0.00180935	0.0164486	0.011412	ZC3H12A/NFKBID/IRF1/TRIB1	4
1h non-fit	up.1h non-fit	up	GO:0010623	programmed cell death involved in cell development	2/93	13/18866	0.00180996	0.0164486	0.011412	IL1A/IL1B	2
1h non-fit	up.1h non-fit	up	GO:0016322	neuron remodeling	2/93	13/18866	0.00180996	0.0164486	0.011412	CX3CL1/RND1	2
1h non-fit	up.1h non-fit	up	GO:0030656	regulation of vitamin metabolic process	2/93	13/18866	0.00180996	0.0164486	0.011412	IL1B/TNF	2
1h non-fit	up.1h non-fit	up	GO:0031665	negative regulation of lipopolysaccharide-mediated signaling pathway	2/93	13/18866	0.00180996	0.0164486	0.011412	TNFAIP3/TRIB1	2
1h non-fit	up.1h non-fit	up	GO:0048711	positive regulation of astrocyte differentiation	2/93	13/18866	0.00180996	0.0164486	0.011412	LIF/BMP2	2
1h non-fit	up.1h non-fit	up	GO:0061469	regulation of type B pancreatic cell proliferation	2/93	13/18866	0.00180996	0.0164486	0.011412	NR4A1/ERRFI1	2
1h non-fit	up.1h non-fit	up	GO:0019932	second-messenger-mediated signaling	8/93	456/18866	0.00185599	0.0168102	0.0116629	CCL20/CXCL8/TNF/PDGFB/CXCR4/ARRDC3/DRD1/RCAN1	8
1h non-fit	up.1h non-fit	up	GO:0045637	regulation of myeloid cell differentiation	6/93	263/18866	0.00192051	0.0172343	0.0119571	CSF2/NFKBIA/TNF/LIF/TRIB1/KLF10	6
1h non-fit	up.1h non-fit	up	GO:0032608	interferon-beta production	3/93	50/18866	0.00192204	0.0172343	0.0119571	IRF1/REL/RELB	3
1h non-fit	up.1h non-fit	up	GO:0097300	programmed necrotic cell death	3/93	50/18866	0.00192204	0.0172343	0.0119571	TNF/BIRC3/TICAM1	3
1h non-fit	up.1h non-fit	up	GO:0030522	intracellular receptor signaling pathway	6/93	265/18866	0.00199502	0.0178293	0.0123699	TNFAIP3/NFKBIA/BIRC3/NR4A1/TIFA/TRIM15	6
1h non-fit	up.1h non-fit	up	GO:0062197	cellular response to chemical stress	7/93	360/18866	0.0020206	0.0179981	0.012487	TNFAIP3/TNF/ZC3H12A/ERRFI1/RELB/NCOA7/BDKRB2	7
1h non-fit	up.1h non-fit	up	GO:0006984	ER-nucleus signaling pathway	3/93	51/18866	0.00203493	0.0180659	0.0125341	CXCL8/PPP1R15A/ATF3	3
1h non-fit	up.1h non-fit	up	GO:0071346	cellular response to interferon-gamma	5/93	182/18866	0.00207181	0.0183169	0.0127082	CCL20/ICAM1/CCL22/CX3CL1/IRF1	5
1h non-fit	up.1h non-fit	up	GO:0030213	hyaluronan biosynthetic process	2/93	14/18866	0.00210485	0.0183169	0.0127082	IL1B/PDGFB	2
1h non-fit	up.1h non-fit	up	GO:0032688	negative regulation of interferon-beta production	2/93	14/18866	0.00210485	0.0183169	0.0127082	REL/RELB	2
1h non-fit	up.1h non-fit	up	GO:0070431	nucleotide-binding oligomerization domain containing 2 signaling pathway	2/93	14/18866	0.00210485	0.0183169	0.0127082	TNFAIP3/NFKBIA	2
1h non-fit	up.1h non-fit	up	GO:0072216	positive regulation of metanephros development	2/93	14/18866	0.00210485	0.0183169	0.0127082	LIF/PDGFB	2
1h non-fit	up.1h non-fit	up	GO:1903799	negative regulation of production of miRNAs involved in gene silencing by miRNA	2/93	14/18866	0.00210485	0.0183169	0.0127082	TNF/ZC3H12A	2
1h non-fit	up.1h non-fit	up	GO:0033673	negative regulation of kinase activity	6/93	268/18866	0.00211087	0.0183169	0.0127082	TNFAIP3/IL1B/DUSP5/TRIB1/ERRFI1/DUSP1	6
1h non-fit	up.1h non-fit	up	GO:0052547	regulation of peptidase activity	8/93	466/18866	0.00212419	0.0183732	0.0127473	SERPINA3/TNF/BIRC3/PI3/PMAIP1/BBC3/EFNA1/SERPINB9	8
1h non-fit	up.1h non-fit	up	GO:0032680	regulation of tumor necrosis factor production	4/93	110/18866	0.00214477	0.0184348	0.01279	TNFAIP3/ZC3H12A/CX3CL1/TICAM1	4
1h non-fit	up.1h non-fit	up	GO:0050999	regulation of nitric-oxide synthase activity	3/93	52/18866	0.00215187	0.0184348	0.01279	IL1A/IL1B/TNF	3
1h non-fit	up.1h non-fit	up	GO:2001238	positive regulation of extrinsic apoptotic signaling pathway	3/93	52/18866	0.00215187	0.0184348	0.01279	TNF/ATF3/PMAIP1	3
1h non-fit	up.1h non-fit	up	GO:0043124	negative regulation of I-kappaB kinase/NF-kappaB signaling	3/93	53/18866	0.0022729	0.0192874	0.0133815	TNFAIP3/ZC3H12A/NFKBID	3
1h non-fit	up.1h non-fit	up	GO:0043331	response to dsRNA	3/93	53/18866	0.0022729	0.0192874	0.0133815	NFKBIA/PMAIP1/TICAM1	3
1h non-fit	up.1h non-fit	up	GO:0045668	negative regulation of osteoblast differentiation	3/93	53/18866	0.0022729	0.0192874	0.0133815	TNF/NOCT/AREG	3
1h non-fit	up.1h non-fit	up	GO:0002285	lymphocyte activation involved in immune response	5/93	187/18866	0.00233081	0.0196548	0.0136364	ZC3H12A/ICAM1/BCL3/NFKBID/RELB	5
1h non-fit	up.1h non-fit	up	GO:0061138	morphogenesis of a branching epithelium	5/93	187/18866	0.00233081	0.0196548	0.0136364	TNF/AREG/EPHA2/BMP2/SIX4	5
1h non-fit	up.1h non-fit	up	GO:0045862	positive regulation of proteolysis	7/93	370/18866	0.00235655	0.019794	0.013733	IL1B/TNF/ZC3H12A/PMAIP1/BBC3/EFNA1/TRIB1	7
1h non-fit	up.1h non-fit	up	GO:1903555	regulation of tumor necrosis factor superfamily cytokine production	4/93	113/18866	0.00236539	0.019794	0.013733	TNFAIP3/ZC3H12A/CX3CL1/TICAM1	4
1h non-fit	up.1h non-fit	up	GO:0051783	regulation of nuclear division	5/93	188/18866	0.00238531	0.019794	0.013733	IL1A/IL1B/LIF/PDGFB/DUSP1	5
1h non-fit	up.1h non-fit	up	GO:0042362	fat-soluble vitamin biosynthetic process	2/93	15/18866	0.0024209	0.019794	0.013733	IL1B/TNF	2
1h non-fit	up.1h non-fit	up	GO:0045651	positive regulation of macrophage differentiation	2/93	15/18866	0.0024209	0.019794	0.013733	LIF/TRIB1	2
1h non-fit	up.1h non-fit	up	GO:0051044	positive regulation of membrane protein ectodomain proteolysis	2/93	15/18866	0.0024209	0.019794	0.013733	IL1B/TNF	2
1h non-fit	up.1h non-fit	up	GO:0071801	regulation of podosome assembly	2/93	15/18866	0.0024209	0.019794	0.013733	CSF2/TNF	2
1h non-fit	up.1h non-fit	up	GO:1901550	regulation of endothelial cell development	2/93	15/18866	0.0024209	0.019794	0.013733	IL1B/TNF	2
1h non-fit	up.1h non-fit	up	GO:1902043	positive regulation of extrinsic apoptotic signaling pathway via death domain receptors	2/93	15/18866	0.0024209	0.019794	0.013733	ATF3/PMAIP1	2
1h non-fit	up.1h non-fit	up	GO:1903140	regulation of establishment of endothelial barrier	2/93	15/18866	0.0024209	0.019794	0.013733	IL1B/TNF	2
1h non-fit	up.1h non-fit	up	GO:0034504	protein localization to nucleus	6/93	277/18866	0.0024891	0.02029	0.0140771	NFKBIA/ZC3H12A/BCL3/LIF/DRD1/SIX4	6
1h non-fit	up.1h non-fit	up	GO:0032609	interferon-gamma production	4/93	115/18866	0.00252086	0.0204092	0.0141599	IL1B/TNF/ZC3H12A/BCL3	4
1h non-fit	up.1h non-fit	up	GO:0032720	negative regulation of tumor necrosis factor production	3/93	55/18866	0.00252744	0.0204092	0.0141599	TNFAIP3/ZC3H12A/CX3CL1	3
1h non-fit	up.1h non-fit	up	GO:0045620	negative regulation of lymphocyte differentiation	3/93	55/18866	0.00252744	0.0204092	0.0141599	ZC3H12A/NFKBID/IRF1	3
1h non-fit	up.1h non-fit	up	GO:0043491	protein kinase B signaling	6/93	278/18866	0.00253408	0.0204092	0.0141599	IL1B/TNF/CX3CL1/PDGFB/AREG/EPHA2	6
1h non-fit	up.1h non-fit	up	GO:0022408	negative regulation of cell-cell adhesion	5/93	191/18866	0.00255439	0.0205114	0.0142307	ZC3H12A/NFKBID/SDC4/IRF1/BMP2	5
1h non-fit	up.1h non-fit	up	GO:0032640	tumor necrosis factor production	4/93	116/18866	0.00260117	0.0208249	0.0144482	TNFAIP3/ZC3H12A/CX3CL1/TICAM1	4
1h non-fit	up.1h non-fit	up	GO:0090183	regulation of kidney development	3/93	56/18866	0.00266105	0.021241	0.014737	LIF/PDGFB/SIX4	3
1h non-fit	up.1h non-fit	up	GO:0045446	endothelial cell differentiation	4/93	117/18866	0.00268322	0.0212917	0.0147721	IL1B/TNF/ICAM1/CXCR4	4
1h non-fit	up.1h non-fit	up	GO:0072676	lymphocyte migration	4/93	117/18866	0.00268322	0.0212917	0.0147721	CCL20/ICAM1/CCL22/CX3CL1	4
1h non-fit	up.1h non-fit	up	GO:0021542	dentate gyrus development	2/93	16/18866	0.00275789	0.0215735	0.0149676	DRD1/BTG2	2
1h non-fit	up.1h non-fit	up	GO:0034116	positive regulation of heterotypic cell-cell adhesion	2/93	16/18866	0.00275789	0.0215735	0.0149676	IL1B/TNF	2
1h non-fit	up.1h non-fit	up	GO:0042994	cytoplasmic sequestering of transcription factor	2/93	16/18866	0.00275789	0.0215735	0.0149676	NFKBIA/NFKBIE	2
1h non-fit	up.1h non-fit	up	GO:0051447	negative regulation of meiotic cell cycle	2/93	16/18866	0.00275789	0.0215735	0.0149676	LIF/DUSP1	2
1h non-fit	up.1h non-fit	up	GO:0050868	negative regulation of T cell activation	4/93	118/18866	0.00276703	0.0215735	0.0149676	ZC3H12A/NFKBID/SDC4/IRF1	4
1h non-fit	up.1h non-fit	up	GO:0046651	lymphocyte proliferation	6/93	283/18866	0.00276822	0.0215735	0.0149676	IL1A/IL1B/ICOSLG/SDC4/IRF1/TICAM1	6
1h non-fit	up.1h non-fit	up	GO:0042098	T cell proliferation	5/93	195/18866	0.00279317	0.0215735	0.0149676	IL1A/IL1B/ICOSLG/SDC4/IRF1	5
1h non-fit	up.1h non-fit	up	GO:0045840	positive regulation of mitotic nuclear division	3/93	57/18866	0.00279894	0.0215735	0.0149676	IL1A/IL1B/PDGFB	3
1h non-fit	up.1h non-fit	up	GO:0048016	inositol phosphate-mediated signaling	3/93	57/18866	0.00279894	0.0215735	0.0149676	TNF/PDGFB/RCAN1	3
1h non-fit	up.1h non-fit	up	GO:1903556	negative regulation of tumor necrosis factor superfamily cytokine production	3/93	57/18866	0.00279894	0.0215735	0.0149676	TNFAIP3/ZC3H12A/CX3CL1	3
1h non-fit	up.1h non-fit	up	GO:0071706	tumor necrosis factor superfamily cytokine production	4/93	119/18866	0.00285262	0.0219244	0.0152111	TNFAIP3/ZC3H12A/CX3CL1/TICAM1	4
1h non-fit	up.1h non-fit	up	GO:0032943	mononuclear cell proliferation	6/93	286/18866	0.00291628	0.0223499	0.0155063	IL1A/IL1B/ICOSLG/SDC4/IRF1/TICAM1	6
1h non-fit	up.1h non-fit	up	GO:0031349	positive regulation of defense response	7/93	385/18866	0.00293959	0.0224645	0.0155858	NFKBIA/IL1B/TNF/CX3CL1/TRIM15/TICAM1/RELB	7
1h non-fit	up.1h non-fit	up	GO:0016311	dephosphorylation	8/93	492/18866	0.00296609	0.0226027	0.0156817	TNF/PPP1R15A/NOCT/DUSP5/RCAN1/DUSP1/BMP2/FAM220A	8
1h non-fit	up.1h non-fit	up	GO:1901654	response to ketone	5/93	200/18866	0.00311391	0.0234761	0.0162877	FOSB/ICAM1/FOSL1/ERRFI1/DUSP1	5
1h non-fit	up.1h non-fit	up	GO:1901888	regulation of cell junction assembly	5/93	200/18866	0.00311391	0.0234761	0.0162877	IL1B/TNF/SDC4/EPHA2/SIX4	5
1h non-fit	up.1h non-fit	up	GO:0030730	sequestering of triglyceride	2/93	17/18866	0.00311561	0.0234761	0.0162877	IL1B/TNF	2
1h non-fit	up.1h non-fit	up	GO:0070242	thymocyte apoptotic process	2/93	17/18866	0.00311561	0.0234761	0.0162877	NFKBID/EFNA1	2
1h non-fit	up.1h non-fit	up	GO:0031331	positive regulation of cellular catabolic process	7/93	390/18866	0.0031567	0.0237193	0.0164564	TNFAIP3/IL1B/TNF/ZC3H12A/TICAM1/TRIB1/BTG2	7
1h non-fit	up.1h non-fit	up	GO:0001763	morphogenesis of a branching structure	5/93	201/18866	0.00318112	0.0238362	0.0165375	TNF/AREG/EPHA2/BMP2/SIX4	5
1h non-fit	up.1h non-fit	up	GO:0002761	regulation of myeloid leukocyte differentiation	4/93	123/18866	0.00321312	0.0240092	0.0166575	TNF/LIF/TRIB1/KLF10	4
1h non-fit	up.1h non-fit	up	GO:0061900	glial cell activation	3/93	60/18866	0.00323878	0.0241338	0.016744	IL1B/TNF/CX3CL1	3
1h non-fit	up.1h non-fit	up	GO:0034341	response to interferon-gamma	5/93	202/18866	0.00324937	0.0241458	0.0167523	CCL20/ICAM1/CCL22/CX3CL1/IRF1	5
1h non-fit	up.1h non-fit	up	GO:0022612	gland morphogenesis	4/93	124/18866	0.00330788	0.0245129	0.017007	TNFAIP3/TNF/AREG/EPHA2	4
1h non-fit	up.1h non-fit	up	GO:0030198	extracellular matrix organization	7/93	395/18866	0.0033859	0.0248788	0.0172609	ICAM4/MMP25/TNF/ICAM1/BCL3/NFKB2/PDGFB	7
1h non-fit	up.1h non-fit	up	GO:0060541	respiratory system development	5/93	204/18866	0.00338902	0.0248788	0.0172609	TNF/SAV1/LIF/ERRFI1/SIX4	5
1h non-fit	up.1h non-fit	up	GO:0045843	negative regulation of striated muscle tissue development	3/93	61/18866	0.00339425	0.0248788	0.0172609	SAV1/BMP2/SIX4	3
1h non-fit	up.1h non-fit	up	GO:0046888	negative regulation of hormone secretion	3/93	61/18866	0.00339425	0.0248788	0.0172609	IL1B/LIF/PIM3	3
1h non-fit	up.1h non-fit	up	GO:0043062	extracellular structure organization	7/93	396/18866	0.00343322	0.0250961	0.0174116	ICAM4/MMP25/TNF/ICAM1/BCL3/NFKB2/PDGFB	7
1h non-fit	up.1h non-fit	up	GO:0051348	negative regulation of transferase activity	6/93	296/18866	0.00345298	0.0251721	0.0174644	TNFAIP3/IL1B/DUSP5/TRIB1/ERRFI1/DUSP1	6
1h non-fit	up.1h non-fit	up	GO:0043011	myeloid dendritic cell differentiation	2/93	18/18866	0.00349385	0.0252646	0.0175286	CSF2/RELB	2
1h non-fit	up.1h non-fit	up	GO:0043031	negative regulation of macrophage activation	2/93	18/18866	0.00349385	0.0252646	0.0175286	ZC3H12A/CX3CL1	2
1h non-fit	up.1h non-fit	up	GO:0150078	positive regulation of neuroinflammatory response	2/93	18/18866	0.00349385	0.0252646	0.0175286	IL1B/TNF	2
1h non-fit	up.1h non-fit	up	GO:0010803	regulation of tumor necrosis factor-mediated signaling pathway	3/93	62/18866	0.00355423	0.0254957	0.0176888	TNFAIP3/TNF/BIRC3	3
1h non-fit	up.1h non-fit	up	GO:0048635	negative regulation of muscle organ development	3/93	62/18866	0.00355423	0.0254957	0.0176888	SAV1/BMP2/SIX4	3
1h non-fit	up.1h non-fit	up	GO:2000351	regulation of endothelial cell apoptotic process	3/93	62/18866	0.00355423	0.0254957	0.0176888	TNFAIP3/TNF/ICAM1	3
1h non-fit	up.1h non-fit	up	GO:0001704	formation of primary germ layer	4/93	127/18866	0.00360355	0.0257123	0.0178391	DUSP5/TRIM15/EPHA2/DUSP1	4
1h non-fit	up.1h non-fit	up	GO:1905477	positive regulation of protein localization to membrane	4/93	127/18866	0.00360355	0.0257123	0.0178391	TNF/PMAIP1/BBC3/EPHA2	4
1h non-fit	up.1h non-fit	up	GO:0070059	intrinsic apoptotic signaling pathway in response to endoplasmic reticulum stress	3/93	63/18866	0.00371875	0.0263943	0.0183123	PPP1R15A/PMAIP1/BBC3	3
1h non-fit	up.1h non-fit	up	GO:2000514	regulation of CD4-positive, alpha-beta T cell activation	3/93	63/18866	0.00371875	0.0263943	0.0183123	CD83/ZC3H12A/NFKBID	3
1h non-fit	up.1h non-fit	up	GO:0010632	regulation of epithelial cell migration	6/93	301/18866	0.00374742	0.0265278	0.0184049	TNF/ZC3H12A/PDGFB/EFNA1/EPHA2/STAT5A	6
1h non-fit	up.1h non-fit	up	GO:0001885	endothelial cell development	3/93	64/18866	0.00388784	0.0268476	0.0186268	IL1B/TNF/ICAM1	3
1h non-fit	up.1h non-fit	up	GO:0046637	regulation of alpha-beta T cell differentiation	3/93	64/18866	0.00388784	0.0268476	0.0186268	CD83/ZC3H12A/NFKBID	3
1h non-fit	up.1h non-fit	up	GO:0070265	necrotic cell death	3/93	64/18866	0.00388784	0.0268476	0.0186268	TNF/BIRC3/TICAM1	3
1h non-fit	up.1h non-fit	up	GO:1901862	negative regulation of muscle tissue development	3/93	64/18866	0.00388784	0.0268476	0.0186268	SAV1/BMP2/SIX4	3
1h non-fit	up.1h non-fit	up	GO:0002922	positive regulation of humoral immune response	2/93	19/18866	0.0038924	0.0268476	0.0186268	IL1B/TNF	2
1h non-fit	up.1h non-fit	up	GO:0039535	regulation of RIG-I signaling pathway	2/93	19/18866	0.0038924	0.0268476	0.0186268	BIRC3/TRIM15	2
1h non-fit	up.1h non-fit	up	GO:0060252	positive regulation of glial cell proliferation	2/93	19/18866	0.0038924	0.0268476	0.0186268	IL1B/TNF	2
1h non-fit	up.1h non-fit	up	GO:0060602	branch elongation of an epithelium	2/93	19/18866	0.0038924	0.0268476	0.0186268	AREG/SIX4	2
1h non-fit	up.1h non-fit	up	GO:0071800	podosome assembly	2/93	19/18866	0.0038924	0.0268476	0.0186268	CSF2/TNF	2
1h non-fit	up.1h non-fit	up	GO:2000319	regulation of T-helper 17 cell differentiation	2/93	19/18866	0.0038924	0.0268476	0.0186268	ZC3H12A/NFKBID	2
1h non-fit	up.1h non-fit	up	GO:0043547	positive regulation of GTPase activity	7/93	406/18866	0.00393483	0.0270708	0.0187817	CCL20/ICAM1/CCL22/CX3CL1/ERRFI1/EPHA2/NEDD9	7
1h non-fit	up.1h non-fit	up	GO:0030278	regulation of ossification	5/93	212/18866	0.00399114	0.0272831	0.0189289	TNF/NOCT/CEBPD/AREG/BMP2	5
1h non-fit	up.1h non-fit	up	GO:1901215	negative regulation of neuron death	5/93	212/18866	0.00399114	0.0272831	0.0189289	CX3CL1/BTG2/REL/NCOA7/SIX4	5
1h non-fit	up.1h non-fit	up	GO:0048511	rhythmic process	6/93	305/18866	0.00399611	0.0272831	0.0189289	CSF2/EGR3/NOCT/NFKB2/RELB/KLF10	6
1h non-fit	up.1h non-fit	up	GO:0010573	vascular endothelial growth factor production	3/93	65/18866	0.00406156	0.0274513	0.0190456	IL1A/IL1B/TNF	3
1h non-fit	up.1h non-fit	up	GO:0032729	positive regulation of interferon-gamma production	3/93	65/18866	0.00406156	0.0274513	0.0190456	IL1B/TNF/BCL3	3
1h non-fit	up.1h non-fit	up	GO:0048247	lymphocyte chemotaxis	3/93	65/18866	0.00406156	0.0274513	0.0190456	CCL20/CCL22/CX3CL1	3
1h non-fit	up.1h non-fit	up	GO:0098586	cellular response to virus	3/93	65/18866	0.00406156	0.0274513	0.0190456	BIRC3/ZC3H12A/TRIM15	3
1h non-fit	up.1h non-fit	up	GO:0043281	regulation of cysteine-type endopeptidase activity involved in apoptotic process	5/93	215/18866	0.00423552	0.0281475	0.0195287	TNF/BIRC3/PMAIP1/BBC3/SERPINB9	5
1h non-fit	up.1h non-fit	up	GO:0032768	regulation of monooxygenase activity	3/93	66/18866	0.00423994	0.0281475	0.0195287	IL1A/IL1B/TNF	3
1h non-fit	up.1h non-fit	up	GO:0001503	ossification	7/93	412/18866	0.00426146	0.0281475	0.0195287	TNF/NOCT/CEBPD/AREG/EPHA2/BMP2/KLF10	7
1h non-fit	up.1h non-fit	up	GO:0002544	chronic inflammatory response	2/93	20/18866	0.00431107	0.0281475	0.0195287	TNFAIP3/TNF	2
1h non-fit	up.1h non-fit	up	GO:0007252	I-kappaB phosphorylation	2/93	20/18866	0.00431107	0.0281475	0.0195287	TNF/CX3CL1	2
1h non-fit	up.1h non-fit	up	GO:0030903	notochord development	2/93	20/18866	0.00431107	0.0281475	0.0195287	EFNA1/EPHA2	2
1h non-fit	up.1h non-fit	up	GO:0032495	response to muramyl dipeptide	2/93	20/18866	0.00431107	0.0281475	0.0195287	TNFAIP3/NFKBIA	2
1h non-fit	up.1h non-fit	up	GO:0034138	toll-like receptor 3 signaling pathway	2/93	20/18866	0.00431107	0.0281475	0.0195287	TNFAIP3/TICAM1	2
1h non-fit	up.1h non-fit	up	GO:0051412	response to corticosterone	2/93	20/18866	0.00431107	0.0281475	0.0195287	FOSB/FOSL1	2
1h non-fit	up.1h non-fit	up	GO:0060353	regulation of cell adhesion molecule production	2/93	20/18866	0.00431107	0.0281475	0.0195287	CXCL8/IL1B	2
1h non-fit	up.1h non-fit	up	GO:0060965	negative regulation of gene silencing by miRNA	2/93	20/18866	0.00431107	0.0281475	0.0195287	TNF/ZC3H12A	2
1h non-fit	up.1h non-fit	up	GO:0070262	peptidyl-serine dephosphorylation	2/93	20/18866	0.00431107	0.0281475	0.0195287	PPP1R15A/DUSP1	2
1h non-fit	up.1h non-fit	up	GO:0071243	cellular response to arsenic-containing substance	2/93	20/18866	0.00431107	0.0281475	0.0195287	ZC3H12A/ATF3	2
1h non-fit	up.1h non-fit	up	GO:1902004	positive regulation of amyloid-beta formation	2/93	20/18866	0.00431107	0.0281475	0.0195287	TNF/EFNA1	2
1h non-fit	up.1h non-fit	up	GO:0050792	regulation of viral process	5/93	217/18866	0.00440427	0.0286007	0.0198431	CXCL8/TNF/ZC3H12A/CXCR4/TRIM15	5
1h non-fit	up.1h non-fit	up	GO:0045123	cellular extravasation	3/93	67/18866	0.004423	0.0286007	0.0198431	TNF/ICAM1/CX3CL1	3
1h non-fit	up.1h non-fit	up	GO:0050918	positive chemotaxis	3/93	67/18866	0.004423	0.0286007	0.0198431	CXCL8/CX3CL1/PDGFB	3
1h non-fit	up.1h non-fit	up	GO:1900015	regulation of cytokine production involved in inflammatory response	3/93	67/18866	0.004423	0.0286007	0.0198431	TNF/ZC3H12A/TICAM1	3
1h non-fit	up.1h non-fit	up	GO:0003158	endothelium development	4/93	135/18866	0.00447873	0.0288916	0.0200449	IL1B/TNF/ICAM1/CXCR4	4
1h non-fit	up.1h non-fit	up	GO:0007623	circadian rhythm	5/93	218/18866	0.00449043	0.0288977	0.0200492	CSF2/EGR3/NOCT/RELB/KLF10	5
1h non-fit	up.1h non-fit	up	GO:0050671	positive regulation of lymphocyte proliferation	4/93	136/18866	0.00459732	0.029515	0.0204774	IL1A/IL1B/ICOSLG/TICAM1	4
1h non-fit	up.1h non-fit	up	GO:0072577	endothelial cell apoptotic process	3/93	68/18866	0.0046108	0.0295311	0.0204886	TNFAIP3/TNF/ICAM1	3
1h non-fit	up.1h non-fit	up	GO:0032946	positive regulation of mononuclear cell proliferation	4/93	137/18866	0.004718	0.0299623	0.0207878	IL1A/IL1B/ICOSLG/TICAM1	4
1h non-fit	up.1h non-fit	up	GO:1903038	negative regulation of leukocyte cell-cell adhesion	4/93	137/18866	0.004718	0.0299623	0.0207878	ZC3H12A/NFKBID/SDC4/IRF1	4
1h non-fit	up.1h non-fit	up	GO:0009110	vitamin biosynthetic process	2/93	21/18866	0.00474964	0.0299623	0.0207878	IL1B/TNF	2
1h non-fit	up.1h non-fit	up	GO:0010829	negative regulation of glucose transmembrane transport	2/93	21/18866	0.00474964	0.0299623	0.0207878	IL1B/TNF	2
1h non-fit	up.1h non-fit	up	GO:0010893	positive regulation of steroid biosynthetic process	2/93	21/18866	0.00474964	0.0299623	0.0207878	IL1B/TNF	2
1h non-fit	up.1h non-fit	up	GO:0072111	cell proliferation involved in kidney development	2/93	21/18866	0.00474964	0.0299623	0.0207878	PDGFB/BMP2	2
1h non-fit	up.1h non-fit	up	GO:0031669	cellular response to nutrient levels	5/93	221/18866	0.00475609	0.0299623	0.0207878	ZC3H12A/ICAM1/ATF3/PMAIP1/KLF10	5
1h non-fit	up.1h non-fit	up	GO:0019722	calcium-mediated signaling	5/93	222/18866	0.00484709	0.0304642	0.021136	CCL20/CXCL8/TNF/CXCR4/RCAN1	5
1h non-fit	up.1h non-fit	up	GO:0002699	positive regulation of immune effector process	5/93	223/18866	0.00493931	0.0309714	0.0214879	IL1B/TNF/NFKBID/TRIM15/TICAM1	5
1h non-fit	up.1h non-fit	up	GO:0002534	cytokine production involved in inflammatory response	3/93	70/18866	0.00500072	0.0312836	0.0217045	TNF/ZC3H12A/TICAM1	3
1h non-fit	up.1h non-fit	up	GO:1901214	regulation of neuron death	6/93	321/18866	0.00511485	0.0317898	0.0220557	TNF/CX3CL1/BTG2/REL/NCOA7/SIX4	6
1h non-fit	up.1h non-fit	up	GO:0042531	positive regulation of tyrosine phosphorylation of STAT protein	3/93	71/18866	0.00520292	0.0317898	0.0220557	CSF2/TNF/LIF	3
1h non-fit	up.1h non-fit	up	GO:0051785	positive regulation of nuclear division	3/93	71/18866	0.00520292	0.0317898	0.0220557	IL1A/IL1B/PDGFB	3
1h non-fit	up.1h non-fit	up	GO:0010888	negative regulation of lipid storage	2/93	22/18866	0.00520792	0.0317898	0.0220557	NFKBIA/TNF	2
1h non-fit	up.1h non-fit	up	GO:0035970	peptidyl-threonine dephosphorylation	2/93	22/18866	0.00520792	0.0317898	0.0220557	DUSP5/DUSP1	2
1h non-fit	up.1h non-fit	up	GO:0039531	regulation of viral-induced cytoplasmic pattern recognition receptor signaling pathway	2/93	22/18866	0.00520792	0.0317898	0.0220557	BIRC3/TRIM15	2
1h non-fit	up.1h non-fit	up	GO:0042359	vitamin D metabolic process	2/93	22/18866	0.00520792	0.0317898	0.0220557	IL1B/TNF	2
1h non-fit	up.1h non-fit	up	GO:0044342	type B pancreatic cell proliferation	2/93	22/18866	0.00520792	0.0317898	0.0220557	NR4A1/ERRFI1	2
1h non-fit	up.1h non-fit	up	GO:0060352	cell adhesion molecule production	2/93	22/18866	0.00520792	0.0317898	0.0220557	CXCL8/IL1B	2
1h non-fit	up.1h non-fit	up	GO:2000316	regulation of T-helper 17 type immune response	2/93	22/18866	0.00520792	0.0317898	0.0220557	ZC3H12A/NFKBID	2
1h non-fit	up.1h non-fit	up	GO:1903322	positive regulation of protein modification by small protein conjugation or removal	4/93	141/18866	0.00522206	0.0317898	0.0220557	BIRC3/ZC3H12A/ARRDC3/TICAM1	4
1h non-fit	up.1h non-fit	up	GO:0044706	multi-multicellular organism process	5/93	226/18866	0.00522346	0.0317898	0.0220557	IL1B/FOSB/MAFF/FOSL1/LIF	5
1h non-fit	up.1h non-fit	up	GO:0006470	protein dephosphorylation	6/93	323/18866	0.00526936	0.0319968	0.0221993	TNF/PPP1R15A/DUSP5/RCAN1/DUSP1/FAM220A	6
1h non-fit	up.1h non-fit	up	GO:0072073	kidney epithelium development	4/93	142/18866	0.00535348	0.0324344	0.0225029	SDC4/LIF/BMP2/SIX4	4
1h non-fit	up.1h non-fit	up	GO:0072006	nephron development	4/93	143/18866	0.00548711	0.0331693	0.0230128	LIF/PDGFB/BMP2/SIX4	4
1h non-fit	up.1h non-fit	up	GO:1902117	positive regulation of organelle assembly	3/93	73/18866	0.00562193	0.0334673	0.0232195	CSF2/TNF/SDC4	3
1h non-fit	up.1h non-fit	up	GO:0016338	calcium-independent cell-cell adhesion via plasma membrane cell-adhesion molecules	2/93	23/18866	0.00568571	0.0334673	0.0232195	CX3CL1/BMP2	2
1h non-fit	up.1h non-fit	up	GO:0045649	regulation of macrophage differentiation	2/93	23/18866	0.00568571	0.0334673	0.0232195	LIF/TRIB1	2
1h non-fit	up.1h non-fit	up	GO:0051043	regulation of membrane protein ectodomain proteolysis	2/93	23/18866	0.00568571	0.0334673	0.0232195	IL1B/TNF	2
1h non-fit	up.1h non-fit	up	GO:0051220	cytoplasmic sequestering of protein	2/93	23/18866	0.00568571	0.0334673	0.0232195	NFKBIA/NFKBIE	2
1h non-fit	up.1h non-fit	up	GO:0060149	negative regulation of posttranscriptional gene silencing	2/93	23/18866	0.00568571	0.0334673	0.0232195	TNF/ZC3H12A	2
1h non-fit	up.1h non-fit	up	GO:0060967	negative regulation of gene silencing by RNA	2/93	23/18866	0.00568571	0.0334673	0.0232195	TNF/ZC3H12A	2
1h non-fit	up.1h non-fit	up	GO:0072215	regulation of metanephros development	2/93	23/18866	0.00568571	0.0334673	0.0232195	LIF/PDGFB	2
1h non-fit	up.1h non-fit	up	GO:1900017	positive regulation of cytokine production involved in inflammatory response	2/93	23/18866	0.00568571	0.0334673	0.0232195	TNF/TICAM1	2
1h non-fit	up.1h non-fit	up	GO:1903798	regulation of production of miRNAs involved in gene silencing by miRNA	2/93	23/18866	0.00568571	0.0334673	0.0232195	TNF/ZC3H12A	2
1h non-fit	up.1h non-fit	up	GO:1904996	positive regulation of leukocyte adhesion to vascular endothelial cell	2/93	23/18866	0.00568571	0.0334673	0.0232195	TNF/ICAM1	2
1h non-fit	up.1h non-fit	up	GO:2000810	regulation of bicellular tight junction assembly	2/93	23/18866	0.00568571	0.0334673	0.0232195	TNF/EPHA2	2
1h non-fit	up.1h non-fit	up	GO:0042542	response to hydrogen peroxide	4/93	146/18866	0.00590134	0.0346607	0.0240475	TNFAIP3/FOSL1/AREG/DUSP1	4
1h non-fit	up.1h non-fit	up	GO:0007050	cell cycle arrest	5/93	234/18866	0.00603764	0.0352119	0.02443	CXCL8/PPP1R15A/IRF1/BTG2/DUSP1	5
1h non-fit	up.1h non-fit	up	GO:0044409	entry into host	4/93	147/18866	0.00604392	0.0352119	0.02443	CXCL8/ICAM1/CXCR4/EPHA2	4
1h non-fit	up.1h non-fit	up	GO:0001910	regulation of leukocyte mediated cytotoxicity	3/93	75/18866	0.00606064	0.0352119	0.02443	ICAM1/CXCL6/SERPINB9	3
1h non-fit	up.1h non-fit	up	GO:0045685	regulation of glial cell differentiation	3/93	75/18866	0.00606064	0.0352119	0.02443	LIF/CXCR4/BMP2	3
1h non-fit	up.1h non-fit	up	GO:0072088	nephron epithelium morphogenesis	3/93	75/18866	0.00606064	0.0352119	0.02443	LIF/BMP2/SIX4	3
1h non-fit	up.1h non-fit	up	GO:0000302	response to reactive oxygen species	5/93	235/18866	0.00614534	0.0354964	0.0246273	TNFAIP3/TNF/FOSL1/AREG/DUSP1	5
1h non-fit	up.1h non-fit	up	GO:0003181	atrioventricular valve morphogenesis	2/93	24/18866	0.0061828	0.0354964	0.0246273	EFNA1/BMP2	2
1h non-fit	up.1h non-fit	up	GO:0050995	negative regulation of lipid catabolic process	2/93	24/18866	0.0061828	0.0354964	0.0246273	IL1B/TNF	2
1h non-fit	up.1h non-fit	up	GO:0060444	branching involved in mammary gland duct morphogenesis	2/93	24/18866	0.0061828	0.0354964	0.0246273	AREG/EPHA2	2
1h non-fit	up.1h non-fit	up	GO:1902993	positive regulation of amyloid precursor protein catabolic process	2/93	24/18866	0.0061828	0.0354964	0.0246273	TNF/EFNA1	2
1h non-fit	up.1h non-fit	up	GO:0071901	negative regulation of protein serine/threonine kinase activity	4/93	148/18866	0.00618878	0.0354964	0.0246273	TNFAIP3/IL1B/DUSP5/DUSP1	4
1h non-fit	up.1h non-fit	up	GO:0048732	gland development	7/93	443/18866	0.00628808	0.0359892	0.0249692	TNFAIP3/TNF/AREG/EPHA2/BMP2/STAT5A/SIX4	7
1h non-fit	up.1h non-fit	up	GO:0032872	regulation of stress-activated MAPK cascade	5/93	237/18866	0.0063648	0.036351	0.0252202	IL1B/TNF/ZC3H12A/DUSP1/BMP2	5
1h non-fit	up.1h non-fit	up	GO:0070665	positive regulation of leukocyte proliferation	4/93	150/18866	0.0064854	0.0369613	0.0256436	IL1A/IL1B/ICOSLG/TICAM1	4
1h non-fit	up.1h non-fit	up	GO:0072028	nephron morphogenesis	3/93	77/18866	0.0065193	0.0369977	0.0256689	LIF/BMP2/SIX4	3
1h non-fit	up.1h non-fit	up	GO:0150076	neuroinflammatory response	3/93	77/18866	0.0065193	0.0369977	0.0256689	IL1B/TNF/CX3CL1	3
1h non-fit	up.1h non-fit	up	GO:2000116	regulation of cysteine-type endopeptidase activity	5/93	239/18866	0.00658972	0.0372669	0.0258557	TNF/BIRC3/PMAIP1/BBC3/SERPINB9	5
1h non-fit	up.1h non-fit	up	GO:0043434	response to peptide hormone	7/93	447/18866	0.00659444	0.0372669	0.0258557	IL1B/NR4A1/ICAM1/AREG/BTG2/ERRFI1/STAT5A	7
1h non-fit	up.1h non-fit	up	GO:0061041	regulation of wound healing	4/93	151/18866	0.00663718	0.0374298	0.0259687	TNFAIP3/TNF/PDGFB/CXCR4	4
1h non-fit	up.1h non-fit	up	GO:0039529	RIG-I signaling pathway	2/93	25/18866	0.00669899	0.0375717	0.0260672	BIRC3/TRIM15	2
1h non-fit	up.1h non-fit	up	GO:0070920	regulation of production of small RNA involved in gene silencing by RNA	2/93	25/18866	0.00669899	0.0375717	0.0260672	TNF/ZC3H12A	2
1h non-fit	up.1h non-fit	up	GO:0070302	regulation of stress-activated protein kinase signaling cascade	5/93	240/18866	0.00670425	0.0375717	0.0260672	IL1B/TNF/ZC3H12A/DUSP1/BMP2	5
1h non-fit	up.1h non-fit	up	GO:0072332	intrinsic apoptotic signaling pathway by p53 class mediator	3/93	78/18866	0.00675618	0.0377841	0.0262145	BCL3/PMAIP1/BDKRB2	3
1h non-fit	up.1h non-fit	up	GO:1903320	regulation of protein modification by small protein conjugation or removal	5/93	242/18866	0.00693749	0.0387175	0.0268621	TNFAIP3/BIRC3/ZC3H12A/ARRDC3/TICAM1	5
1h non-fit	up.1h non-fit	up	GO:0043407	negative regulation of MAP kinase activity	3/93	79/18866	0.00699813	0.0389751	0.0270408	IL1B/DUSP5/DUSP1	3
1h non-fit	up.1h non-fit	up	GO:0062013	positive regulation of small molecule metabolic process	4/93	154/18866	0.00710665	0.0394977	0.0274034	IL1B/TNF/PMAIP1/PDGFB	4
1h non-fit	up.1h non-fit	up	GO:0009896	positive regulation of catabolic process	7/93	454/18866	0.00715722	0.0395325	0.0274276	TNFAIP3/IL1B/TNF/ZC3H12A/TICAM1/TRIB1/BTG2	7
1h non-fit	up.1h non-fit	up	GO:0000188	inactivation of MAPK activity	2/93	26/18866	0.0072341	0.0395325	0.0274276	DUSP5/DUSP1	2
1h non-fit	up.1h non-fit	up	GO:0003171	atrioventricular valve development	2/93	26/18866	0.0072341	0.0395325	0.0274276	EFNA1/BMP2	2
1h non-fit	up.1h non-fit	up	GO:0010884	positive regulation of lipid storage	2/93	26/18866	0.0072341	0.0395325	0.0274276	ZC3H12A/HILPDA	2
1h non-fit	up.1h non-fit	up	GO:0034114	regulation of heterotypic cell-cell adhesion	2/93	26/18866	0.0072341	0.0395325	0.0274276	IL1B/TNF	2
1h non-fit	up.1h non-fit	up	GO:0072202	cell differentiation involved in metanephros development	2/93	26/18866	0.0072341	0.0395325	0.0274276	LIF/PDGFB	2
1h non-fit	up.1h non-fit	up	GO:1900739	regulation of protein insertion into mitochondrial membrane involved in apoptotic signaling pathway	2/93	26/18866	0.0072341	0.0395325	0.0274276	PMAIP1/BBC3	2
1h non-fit	up.1h non-fit	up	GO:1900740	positive regulation of protein insertion into mitochondrial membrane involved in apoptotic signaling pathway	2/93	26/18866	0.0072341	0.0395325	0.0274276	PMAIP1/BBC3	2
1h non-fit	up.1h non-fit	up	GO:1901224	positive regulation of NIK/NF-kappaB signaling	3/93	80/18866	0.00724518	0.0395325	0.0274276	IL1B/TNF/TCIM	3
1h non-fit	up.1h non-fit	up	GO:0001890	placenta development	4/93	156/18866	0.00743153	0.0404672	0.0280761	CSF2/FOSL1/LIF/PDGFB	4
1h non-fit	up.1h non-fit	up	GO:0006979	response to oxidative stress	7/93	458/18866	0.00749445	0.0406868	0.0282284	TNFAIP3/TNF/ZC3H12A/FOSL1/AREG/NCOA7/DUSP1	7
1h non-fit	up.1h non-fit	up	GO:0042742	defense response to bacterium	6/93	348/18866	0.00750209	0.0406868	0.0282284	CCL20/TNF/PI3/CXCL6/BCL3/EPHA2	6
1h non-fit	up.1h non-fit	up	GO:1903900	regulation of viral life cycle	4/93	157/18866	0.00759758	0.0411217	0.0285302	CXCL8/TNF/ZC3H12A/TRIM15	4
1h non-fit	up.1h non-fit	up	GO:1902930	regulation of alcohol biosynthetic process	3/93	82/18866	0.00775465	0.0416491	0.0288961	IL1B/TNF/BMP2	3
1h non-fit	up.1h non-fit	up	GO:0007519	skeletal muscle tissue development	4/93	158/18866	0.00776607	0.0416491	0.0288961	MAFF/ATF3/BTG2/SIX4	4
1h non-fit	up.1h non-fit	up	GO:0009651	response to salt stress	2/93	27/18866	0.00778792	0.0416491	0.0288961	TNF/BDKRB2	2
1h non-fit	up.1h non-fit	up	GO:0045672	positive regulation of osteoclast differentiation	2/93	27/18866	0.00778792	0.0416491	0.0288961	TNF/KLF10	2
1h non-fit	up.1h non-fit	up	GO:0048143	astrocyte activation	2/93	27/18866	0.00778792	0.0416491	0.0288961	IL1B/TNF	2
1h non-fit	up.1h non-fit	up	GO:0072539	T-helper 17 cell differentiation	2/93	27/18866	0.00778792	0.0416491	0.0288961	ZC3H12A/NFKBID	2
1h non-fit	up.1h non-fit	up	GO:0050777	negative regulation of immune response	4/93	159/18866	0.007937	0.0423621	0.0293908	TNFAIP3/TNF/ZC3H12A/SERPINB9	4
[truncated: 5,448 more rows]

## Sheet: Enriched_MF
Time_Conditioning	Clusters	Regulated	ID	Description	GeneRatio	BgRatio	pvalue	p.adjust	qvalue	geneID	Count
1h non-fit	down.1h non-fit	down	GO:0022841	potassium ion leak channel activity	1/7	16/18352	0.00608793	0.0529897	0.0329601	KCNK5	1
1h non-fit	down.1h non-fit	down	GO:0022840	leak channel activity	1/7	19/18352	0.00722587	0.0529897	0.0329601	KCNK5	1
1h non-fit	down.1h non-fit	down	GO:0022842	narrow pore channel activity	1/7	19/18352	0.00722587	0.0529897	0.0329601	KCNK5	1
1h non-fit	down.1h non-fit	down	GO:0070888	E-box binding	1/7	50/18352	0.0189194	0.0931434	0.0579361	HES1	1
1h non-fit	down.1h non-fit	down	GO:0001085	RNA polymerase II transcription factor binding	1/7	56/18352	0.021169	0.0931434	0.0579361	HES1	1
1h non-fit	down.1h non-fit	down	GO:0005249	voltage-gated potassium channel activity	1/7	88/18352	0.0330921	0.109733	0.0682547	KCNK5	1
1h non-fit	down.1h non-fit	down	GO:0051087	chaperone binding	1/7	104/18352	0.0390069	0.109733	0.0682547	HES1	1
1h non-fit	down.1h non-fit	down	GO:0042826	histone deacetylase binding	1/7	115/18352	0.0430553	0.109733	0.0682547	HES1	1
1h non-fit	down.1h non-fit	down	GO:0005267	potassium channel activity	1/7	120/18352	0.0448906	0.109733	0.0682547	KCNK5	1
1h non-fit	down.1h non-fit	down	GO:0022843	voltage-gated cation channel activity	1/7	140/18352	0.0522018	0.114844	0.0714341	KCNK5	1
1h non-fit	down.1h non-fit	down	GO:0015079	potassium ion transmembrane transporter activity	1/7	156/18352	0.0580162	0.116032	0.0721733	KCNK5	1
1h non-fit	down.1h non-fit	down	GO:0005244	voltage-gated ion channel activity	1/7	197/18352	0.0727762	0.12316	0.0766065	KCNK5	1
1h non-fit	down.1h non-fit	down	GO:0022832	voltage-gated channel activity	1/7	197/18352	0.0727762	0.12316	0.0766065	KCNK5	1
1h non-fit	down.1h non-fit	down	GO:0005261	cation channel activity	1/7	334/18352	0.120668	0.157484	0.0979565	KCNK5	1
1h non-fit	down.1h non-fit	down	GO:0001227	DNA-binding transcription repressor activity, RNA polymerase II-specific	1/7	335/18352	0.121009	0.157484	0.0979565	HES1	1
1h non-fit	down.1h non-fit	down	GO:0001217	DNA-binding transcription repressor activity	1/7	336/18352	0.121351	0.157484	0.0979565	HES1	1
1h non-fit	down.1h non-fit	down	GO:0022836	gated channel activity	1/7	337/18352	0.121692	0.157484	0.0979565	KCNK5	1
1h non-fit	down.1h non-fit	down	GO:0015077	monovalent inorganic cation transmembrane transporter activity	1/7	381/18352	0.136601	0.166957	0.103849	KCNK5	1
1h non-fit	down.1h non-fit	down	GO:0046873	metal ion transmembrane transporter activity	1/7	428/18352	0.152287	0.168608	0.104876	KCNK5	1
1h non-fit	down.1h non-fit	down	GO:0005216	ion channel activity	1/7	431/18352	0.15328	0.168608	0.104876	KCNK5	1
1h non-fit	down.1h non-fit	down	GO:0015267	channel activity	1/7	479/18352	0.169031	0.169356	0.105341	KCNK5	1
1h non-fit	down.1h non-fit	down	GO:0022803	passive transmembrane transporter activity	1/7	480/18352	0.169356	0.169356	0.105341	KCNK5	1
1h fit	down.1h fit	down	GO:0001102	RNA polymerase II activating transcription factor binding	3/12	47/18352	3.40783e-06	0.000129498	4.66335e-05	FOS/TBX3/BHLHE40	3
1h fit	down.1h fit	down	GO:0033613	activating transcription factor binding	3/12	80/18352	1.70586e-05	0.000324113	0.000116716	FOS/TBX3/BHLHE40	3
1h fit	down.1h fit	down	GO:0070888	E-box binding	2/12	50/18352	0.000471838	0.00461962	0.00166358	BHLHE40/HES1	2
1h fit	down.1h fit	down	GO:0001085	RNA polymerase II transcription factor binding	2/12	56/18352	0.000591876	0.00461962	0.00166358	TBX3/HES1	2
1h fit	down.1h fit	down	GO:0061629	RNA polymerase II-specific DNA-binding transcription factor binding	3/12	267/18352	0.000607845	0.00461962	0.00166358	FOS/TBX3/BHLHE40	3
1h fit	down.1h fit	down	GO:0001227	DNA-binding transcription repressor activity, RNA polymerase II-specific	3/12	335/18352	0.00117345	0.00616904	0.00222154	TBX3/BHLHE40/HES1	3
1h fit	down.1h fit	down	GO:0001217	DNA-binding transcription repressor activity	3/12	336/18352	0.00118358	0.00616904	0.00222154	TBX3/BHLHE40/HES1	3
1h fit	down.1h fit	down	GO:0140297	DNA-binding transcription factor binding	3/12	347/18352	0.00129874	0.00616904	0.00222154	FOS/TBX3/BHLHE40	3
1h fit	down.1h fit	down	GO:0003712	transcription coregulator activity	3/12	498/18352	0.00363959	0.0153672	0.00553388	ID3/ID1/BHLHE40	3
1h fit	down.1h fit	down	GO:0005539	glycosaminoglycan binding	2/12	232/18352	0.00966109	0.034313	0.0123565	SEMA5A/ABI3BP	2
1h fit	down.1h fit	down	GO:0043395	heparan sulfate proteoglycan binding	1/12	16/18352	0.0104152	0.034313	0.0123565	SEMA5A	1
1h fit	down.1h fit	down	GO:0070628	proteasome binding	1/12	17/18352	0.0110628	0.034313	0.0123565	ID1	1
1h fit	down.1h fit	down	GO:1901681	sulfur compound binding	2/12	262/18352	0.0121938	0.034313	0.0123565	SEMA5A/ABI3BP	2
1h fit	down.1h fit	down	GO:0003713	transcription coactivator activity	2/12	267/18352	0.0126416	0.034313	0.0123565	ID3/ID1	2
1h fit	down.1h fit	down	GO:0030215	semaphorin receptor binding	1/12	23/18352	0.0149404	0.0348379	0.0125455	SEMA5A	1
1h fit	down.1h fit	down	GO:0070412	R-SMAD binding	1/12	23/18352	0.0149404	0.0348379	0.0125455	FOS	1
1h fit	down.1h fit	down	GO:0000979	RNA polymerase II core promoter sequence-specific DNA binding	1/12	24/18352	0.0155854	0.0348379	0.0125455	FOS	1
1h fit	down.1h fit	down	GO:0045499	chemorepellent activity	1/12	28/18352	0.0181612	0.0376083	0.0135432	SEMA5A	1
1h fit	down.1h fit	down	GO:0043425	bHLH transcription factor binding	1/12	29/18352	0.0188042	0.0376083	0.0135432	BHLHE40	1
1h fit	down.1h fit	down	GO:0043394	proteoglycan binding	1/12	36/18352	0.0232943	0.0442591	0.0159382	SEMA5A	1
1h fit	down.1h fit	down	GO:0005504	fatty acid binding	1/12	39/18352	0.0252128	0.0456232	0.0164294	ID3	1
1h fit	down.1h fit	down	GO:0001046	core promoter sequence-specific DNA binding	1/12	46/18352	0.029676	0.0512586	0.0184588	FOS	1
1h fit	down.1h fit	down	GO:0043621	protein self-association	1/12	57/18352	0.0366518	0.0605551	0.0218066	ID1	1
1h fit	down.1h fit	down	GO:0005518	collagen binding	1/12	70/18352	0.0448366	0.070057	0.0252283	ABI3BP	1
1h fit	down.1h fit	down	GO:0033293	monocarboxylic acid binding	1/12	72/18352	0.0460901	0.070057	0.0252283	ID3	1
1h fit	down.1h fit	down	GO:0046332	SMAD binding	1/12	79/18352	0.0504656	0.0737575	0.0265609	FOS	1
1h fit	down.1h fit	down	GO:0051087	chaperone binding	1/12	104/18352	0.0659426	0.0919929	0.0331276	HES1	1
1h fit	down.1h fit	down	GO:0047485	protein N-terminus binding	1/12	107/18352	0.0677842	0.0919929	0.0331276	ID1	1
1h fit	down.1h fit	down	GO:0042826	histone deacetylase binding	1/12	115/18352	0.072679	0.0952345	0.034295	HES1	1
1h fit	down.1h fit	down	GO:0005201	extracellular matrix structural constituent	1/12	169/18352	0.105107	0.128841	0.046397	ABI3BP	1
1h fit	down.1h fit	down	GO:0008201	heparin binding	1/12	169/18352	0.105107	0.128841	0.046397	ABI3BP	1
1h fit	down.1h fit	down	GO:0008022	protein C-terminus binding	1/12	189/18352	0.116851	0.137911	0.0496633	ID1	1
1h fit	down.1h fit	down	GO:0003714	transcription corepressor activity	1/12	194/18352	0.119765	0.137911	0.0496633	BHLHE40	1
1h fit	down.1h fit	down	GO:0031406	carboxylic acid binding	1/12	212/18352	0.130182	0.145498	0.0523953	ID3	1
1h fit	down.1h fit	down	GO:0043177	organic acid binding	1/12	224/18352	0.137064	0.148812	0.0535889	ID3	1
1h fit	down.1h fit	down	GO:0046982	protein heterodimerization activity	1/12	321/18352	0.190887	0.201492	0.0725594	BHLHE40	1
1h fit	down.1h fit	down	GO:0048018	receptor ligand activity	1/12	487/18352	0.27591	0.278338	0.100233	SEMA5A	1
1h fit	down.1h fit	down	GO:0030546	signaling receptor activator activity	1/12	492/18352	0.278338	0.278338	0.100233	SEMA5A	1
3h non-fit	down.3h non-fit	down	GO:0016614	oxidoreductase activity, acting on CH-OH group of donors	23/784	130/18352	6.23397e-09	5.31757e-06	5.03967e-06	KCNAB2/AKR7A3/AKR7A2/HMGCR/AKR1C3/CRYL1/IDH1/UGDH/CBR1/EHHADH/PGD/L2HGDH/HADHA/ADH5/HSD17B11/RDH11/ALDH3A2/SDR42E1/IDH2/PTGR1/VKORC1L1/HIBADH/HADH	23
3h non-fit	down.3h non-fit	down	GO:0016620	oxidoreductase activity, acting on the aldehyde or oxo group of donors, NAD or NADP as acceptor	11/784	35/18352	1.3138e-07	4.78695e-05	4.53678e-05	PDHB/ALDH3B1/AKR1C3/FAR2/ALDH9A1/ALDH1L1/ALDH18A1/ADH5/DLAT/ALDH3A2/ALDH7A1	11
3h non-fit	down.3h non-fit	down	GO:0016616	oxidoreductase activity, acting on the CH-OH group of donors, NAD or NADP as acceptor	20/784	120/18352	1.68357e-07	4.78695e-05	4.53678e-05	KCNAB2/AKR7A3/AKR7A2/HMGCR/AKR1C3/CRYL1/IDH1/UGDH/CBR1/EHHADH/PGD/HADHA/ADH5/HSD17B11/RDH11/SDR42E1/IDH2/PTGR1/HIBADH/HADH	20
3h non-fit	down.3h non-fit	down	GO:0016903	oxidoreductase activity, acting on the aldehyde or oxo group of donors	11/784	43/18352	1.32451e-06	0.000282453	0.000267691	PDHB/ALDH3B1/AKR1C3/FAR2/ALDH9A1/ALDH1L1/ALDH18A1/ADH5/DLAT/ALDH3A2/ALDH7A1	11
3h non-fit	down.3h non-fit	down	GO:0000287	magnesium ion binding	25/784	217/18352	6.62062e-06	0.00112948	0.00107045	PCK1/PKLR/PSPH/GNAI1/PRKACB/SUCLG2/FARSB/SRR/MAP3K5/MSH2/IDH1/RAP2A/PPA2/CERK/EXD2/HMGCL/GCLC/COMT/NUDT12/IDH2/NUDT3/PGM1/CILK1/ADSS2/TDP2	25
3h non-fit	down.3h non-fit	down	GO:0004029	aldehyde dehydrogenase (NAD+) activity	6/784	15/18352	2.14263e-05	0.00304611	0.00288692	ALDH3B1/ALDH9A1/ALDH1L1/ADH5/ALDH3A2/ALDH7A1	6
3h non-fit	down.3h non-fit	down	GO:0004030	aldehyde dehydrogenase [NAD(P)+] activity	6/784	16/18352	3.30446e-05	0.00402672	0.00381627	ALDH3B1/ALDH9A1/ALDH1L1/ADH5/ALDH3A2/ALDH7A1	6
3h non-fit	down.3h non-fit	down	GO:0003735	structural constituent of ribosome	22/784	202/18352	5.53748e-05	0.00590434	0.00559577	RPLP0P6/RPL3/MRPL19/MRPL1/RPS8/MRPL15/SRBD1/RPL29/RPL13A/MRPL3/RPLP0/MRPL11/RPS3A/RPL14/RPS4X/MRPS18B/MRPL35/RPL22/RPL12/RPS6/MRPL42/MRPS16	22
3h non-fit	down.3h non-fit	down	GO:0016628	oxidoreductase activity, acting on the CH-CH group of donors, NAD or NADP as acceptor	7/784	26/18352	8.15479e-05	0.00772893	0.007325	LBR/MECR/SRD5A1/AKR1C3/TM7SF2/DHCR24/PTGR1	7
3h non-fit	down.3h non-fit	down	GO:0019843	rRNA binding	10/784	64/18352	0.000357463	0.030408	0.0288189	RPLP0P6/TST/RPL3/RPLP0/MRPL11/MRPS27/RPS4X/RNASEL/GTF3A/RPL12	10
3h non-fit	down.3h non-fit	down	GO:0015556	C4-dicarboxylate transmembrane transporter activity	5/784	16/18352	0.000413939	0.030408	0.0288189	SLC25A11/SLC1A1/SLC25A10/SLC1A5/SLC25A13	5
3h non-fit	down.3h non-fit	down	GO:0050661	NADP binding	9/784	54/18352	0.00042778	0.030408	0.0288189	LBR/HMGCR/SRD5A1/IDH1/PGD/TM7SF2/HIBADH/CRYZ/GSR	9
3h non-fit	down.3h non-fit	down	GO:0016874	ligase activity	17/784	165/18352	0.000713869	0.0468408	0.0443928	MTHFS/LIPT2/SUCLG2/SLC27A2/FARSB/DPH6/ATP5MC2/AASDH/RIMKLA/RTCB/ACSL1/PPCS/GCLC/ATP5F1A/ADSS2/HLCS/RTCA	17
3h non-fit	down.3h non-fit	down	GO:0016408	C-acyltransferase activity	5/784	20/18352	0.00127454	0.0776557	0.0735973	SPTLC3/ACAT2/HADHA/SCP2/ACAA2	5
3h non-fit	down.3h non-fit	down	GO:0004860	protein kinase inhibitor activity	9/784	65/18352	0.00169399	0.0924769	0.0876439	TRIB3/HEXIM2/IMPACT/MBIP/PPP1R1B/CDKN1B/SPRY2/CASP3/GMFB	9
3h non-fit	down.3h non-fit	down	GO:0015037	peptide disulfide oxidoreductase activity	4/784	13/18352	0.00173462	0.0924769	0.0876439	PDIA4/TXN/GSTO1/GSR	4
3h non-fit	down.3h non-fit	down	GO:0031406	carboxylic acid binding	19/784	212/18352	0.00191648	0.0961621	0.0911366	PCK1/MTHFS/HMMR/SRR/SLC1A1/AKR1C3/P4HA1/PPARG/DBT/HNF4A/HMGCL/SHMT1/SCP2/ADH5/GCLC/SESN2/HLCS/UBR1/DDAH1	19
3h non-fit	down.3h non-fit	down	GO:0051287	NAD binding	8/784	55/18352	0.00219946	0.10423	0.0987829	GPD1L/CRYL1/IDH1/UGDH/HADHA/IDH2/HIBADH/HADH	8
3h non-fit	down.3h non-fit	down	GO:0003688	DNA replication origin binding	5/784	23/18352	0.00248747	0.104871	0.0993903	MCM6/POLA1/CDC6/ORC5/MCM9	5
3h non-fit	down.3h non-fit	down	GO:0016758	transferase activity, transferring hexosyl groups	18/784	201/18352	0.00251018	0.104871	0.0993903	POGLUT3/B4GAT1/GCNT4/UGT8/GCNT1/GCNT2/POFUT1/MGAT3/ALG10B/OSTC/B3GNT5/MGAT2/UGT1A10/GALNT5/PIGP/GALNT3/MTAP/GALNT12	18
3h non-fit	down.3h non-fit	down	GO:0019210	kinase inhibitor activity	9/784	69/18352	0.00258182	0.104871	0.0993903	TRIB3/HEXIM2/IMPACT/MBIP/PPP1R1B/CDKN1B/SPRY2/CASP3/GMFB	9
3h non-fit	down.3h non-fit	down	GO:0016667	oxidoreductase activity, acting on a sulfur group of donors	8/784	59/18352	0.00345002	0.120916	0.114597	PDIA4/TXN/GSTO1/TXN2/PCYOX1/SUOX/SESN2/GSR	8
3h non-fit	down.3h non-fit	down	GO:0008194	UDP-glycosyltransferase activity	14/784	144/18352	0.00348747	0.120916	0.114597	POGLUT3/B4GAT1/GCNT4/UGT8/GCNT1/GCNT2/MGAT3/B3GNT5/MGAT2/UGT1A10/GALNT5/PIGP/GALNT3/GALNT12	14
3h non-fit	down.3h non-fit	down	GO:0043177	organic acid binding	19/784	224/18352	0.00355254	0.120916	0.114597	PCK1/MTHFS/HMMR/SRR/SLC1A1/AKR1C3/P4HA1/PPARG/DBT/HNF4A/HMGCL/SHMT1/SCP2/ADH5/GCLC/SESN2/HLCS/UBR1/DDAH1	19
3h non-fit	down.3h non-fit	down	GO:0120227	acyl-CoA binding	5/784	25/18352	0.00365989	0.120916	0.114597	PANK1/ACOT7/HMGCL/HADHA/SCP2	5
3h non-fit	down.3h non-fit	down	GO:0005521	lamin binding	4/784	16/18352	0.00398625	0.120916	0.114597	LBR/PPP1CC/BNIP3L/TMPO	4
3h non-fit	down.3h non-fit	down	GO:0070402	NADPH binding	4/784	16/18352	0.00398625	0.120916	0.114597	LBR/HMGCR/SRD5A1/CRYZ	4
3h non-fit	down.3h non-fit	down	GO:0016879	ligase activity, forming carbon-nitrogen bonds	7/784	48/18352	0.0040399	0.120916	0.114597	MTHFS/DPH6/RIMKLA/PPCS/GCLC/ADSS2/HLCS	7
3h non-fit	down.3h non-fit	down	GO:0019003	GDP binding	9/784	74/18352	0.00417011	0.120916	0.114597	PCK1/GNAI1/DIRAS2/SUCLG2/RAP2B/RAP2A/RALB/RAB2A/RAP1A	9
3h non-fit	down.3h non-fit	down	GO:1901505	carbohydrate derivative transmembrane transporter activity	8/784	61/18352	0.00425261	0.120916	0.114597	SLC37A2/SLC35D3/SLC35D1/SLC25A43/SLC35A5/SLC33A1/SLC25A24/SLC25A13	8
3h non-fit	down.3h non-fit	down	GO:0004033	aldo-keto reductase (NADP) activity	5/784	27/18352	0.00518297	0.142615	0.135162	KCNAB2/AKR7A3/AKR7A2/AKR1C3/RDH11	5
3h non-fit	down.3h non-fit	down	GO:0008514	organic anion transmembrane transporter activity	19/784	233/18352	0.00543013	0.144747	0.137182	SLC37A2/SLC35D3/SLCO4C1/SLC16A7/SLC2A10/SLC10A7/SLC35D1/SLC27A2/SLC25A11/SLC25A15/SLC1A1/SLC25A10/SLC1A5/MPC2/SLC25A43/SLC33A1/SLC25A24/SLC38A1/SLC25A13	19
3h non-fit	down.3h non-fit	down	GO:0008375	acetylglucosaminyltransferase activity	7/784	51/18352	0.00569004	0.147079	0.139392	GCNT4/GCNT1/GCNT2/MGAT3/B3GNT5/MGAT2/PIGP	7
3h non-fit	down.3h non-fit	down	GO:0008509	anion transmembrane transporter activity	26/784	357/18352	0.00588071	0.147537	0.139826	SLC37A2/ANO2/SLC35D3/SLCO4C1/SLC16A7/SLC9A2/SLC2A10/SLC10A7/SLC35D1/SLC27A2/SLC25A11/SLC25A15/SLC1A1/SLC25A10/SLC1A5/SLC12A8/MPC2/LRRC8D/VDAC1/SLC25A43/ANO10/SLC33A1/PCYOX1/SLC25A24/SLC38A1/SLC25A13	26
3h non-fit	down.3h non-fit	down	GO:1901567	fatty acid derivative binding	5/784	29/18352	0.00710701	0.173208	0.164156	PPARG/ACOT7/HMGCL/HADHA/SCP2	5
3h non-fit	down.3h non-fit	down	GO:0015165	pyrimidine nucleotide-sugar transmembrane transporter activity	3/784	10/18352	0.00743897	0.176262	0.167051	SLC35D3/SLC35D1/SLC35A5	3
3h non-fit	down.3h non-fit	down	GO:0015932	nucleobase-containing compound transmembrane transporter activity	7/784	54/18352	0.00779856	0.176946	0.167698	SLC35D3/SLC35D1/SLC25A43/SLC35A5/SLC33A1/SLC25A24/SLC25A13	7
3h non-fit	down.3h non-fit	down	GO:0009055	electron transfer activity	11/784	111/18352	0.00788268	0.176946	0.167698	AKR7A3/AKR7A2/SRD5A1/COX11/ASPH/COX7A2L/UQCR10/ETFB/ADH5/ETFA/GSR	11
3h non-fit	down.3h non-fit	down	GO:0047617	acyl-CoA hydrolase activity	4/784	20/18352	0.00926642	0.201209	0.190693	ACOT13/ACOT7/GNPAT/ACAA2	4
3h non-fit	down.3h non-fit	down	GO:0016765	transferase activity, transferring alkyl or aryl (other than methyl) groups	7/784	56/18352	0.0094927	0.201209	0.190693	MMAB/FDFT1/LANCL1/GGPS1/GSTO1/AGPS/PDSS2	7
3h non-fit	down.3h non-fit	down	GO:0008097	5S rRNA binding	3/784	11/18352	0.0099071	0.201209	0.190693	TST/RPL3/GTF3A	3
3h non-fit	down.3h non-fit	down	GO:0032404	mismatch repair complex binding	3/784	11/18352	0.0099071	0.201209	0.190693	MSH2/PCNA/MCM9	3
3h non-fit	down.3h non-fit	down	GO:0030165	PDZ domain binding	9/784	85/18352	0.0102809	0.203945	0.193286	FZD4/FZD1/ARHGAP29/SRR/CXADR/SNTB1/PLEKHA2/PTEN/NSF	9
3h fit	down.3h fit	down	GO:0070888	E-box binding	1/3	50/18352	0.00815169	0.0560475	0.0393316	HES1	1
3h fit	down.3h fit	down	GO:0001085	RNA polymerase II transcription factor binding	1/3	56/18352	0.00912691	0.0560475	0.0393316	HES1	1
3h fit	down.3h fit	down	GO:0005200	structural constituent of cytoskeleton	1/3	104/18352	0.0169056	0.0560475	0.0393316	TUBAL3	1
3h fit	down.3h fit	down	GO:0051087	chaperone binding	1/3	104/18352	0.0169056	0.0560475	0.0393316	HES1	1
3h fit	down.3h fit	down	GO:0042826	histone deacetylase binding	1/3	115/18352	0.0186825	0.0560475	0.0393316	HES1	1
3h fit	down.3h fit	down	GO:0003924	GTPase activity	1/3	326/18352	0.052353	0.0635072	0.0445664	TUBAL3	1
3h fit	down.3h fit	down	GO:0001227	DNA-binding transcription repressor activity, RNA polymerase II-specific	1/3	335/18352	0.0537717	0.0635072	0.0445664	HES1	1
3h fit	down.3h fit	down	GO:0001217	DNA-binding transcription repressor activity	1/3	336/18352	0.0539293	0.0635072	0.0445664	HES1	1
3h fit	down.3h fit	down	GO:0005525	GTP binding	1/3	376/18352	0.0602172	0.0635072	0.0445664	TUBAL3	1
3h fit	down.3h fit	down	GO:0032550	purine ribonucleoside binding	1/3	380/18352	0.0608445	0.0635072	0.0445664	TUBAL3	1
3h fit	down.3h fit	down	GO:0001883	purine nucleoside binding	1/3	383/18352	0.0613147	0.0635072	0.0445664	TUBAL3	1
3h fit	down.3h fit	down	GO:0032549	ribonucleoside binding	1/3	383/18352	0.0613147	0.0635072	0.0445664	TUBAL3	1
3h fit	down.3h fit	down	GO:0001882	nucleoside binding	1/3	389/18352	0.0622548	0.0635072	0.0445664	TUBAL3	1
3h fit	down.3h fit	down	GO:0019001	guanyl nucleotide binding	1/3	397/18352	0.0635072	0.0635072	0.0445664	TUBAL3	1
3h fit	down.3h fit	down	GO:0032561	guanyl ribonucleotide binding	1/3	397/18352	0.0635072	0.0635072	0.0445664	TUBAL3	1
1h non-fit	up.1h non-fit	up	GO:0005125	cytokine activity	17/94	235/18352	3.28739e-15	6.34466e-13	5.29443e-13	IL17C/CSF2/IL1A/CXCL2/CXCL1/CXCL3/CCL20/CXCL8/IL1B/TNF/CCL22/CXCL6/CX3CL1/CXCL5/LIF/AREG/BMP2	17
1h non-fit	up.1h non-fit	up	GO:0045236	CXCR chemokine receptor binding	7/94	18/18352	2.23955e-12	1.83146e-10	1.52829e-10	CXCL2/CXCL1/CXCL3/CXCL8/CXCL6/CX3CL1/CXCL5	7
1h non-fit	up.1h non-fit	up	GO:0008009	chemokine activity	9/94	49/18352	2.84682e-12	1.83146e-10	1.52829e-10	CXCL2/CXCL1/CXCL3/CCL20/CXCL8/CCL22/CXCL6/CX3CL1/CXCL5	9
1h non-fit	up.1h non-fit	up	GO:0048018	receptor ligand activity	18/94	487/18352	4.36783e-11	1.99259e-09	1.66275e-09	IL17C/CSF2/IL1A/CXCL2/CXCL1/CXCL3/CCL20/CXCL8/IL1B/TNF/CCL22/CXCL6/CX3CL1/CXCL5/LIF/PDGFB/AREG/BMP2	18
1h non-fit	up.1h non-fit	up	GO:0030546	signaling receptor activator activity	18/94	492/18352	5.16215e-11	1.99259e-09	1.66275e-09	IL17C/CSF2/IL1A/CXCL2/CXCL1/CXCL3/CCL20/CXCL8/IL1B/TNF/CCL22/CXCL6/CX3CL1/CXCL5/LIF/PDGFB/AREG/BMP2	18
1h non-fit	up.1h non-fit	up	GO:0042379	chemokine receptor binding	9/94	70/18352	8.25417e-11	2.65509e-09	2.21559e-09	CXCL2/CXCL1/CXCL3/CCL20/CXCL8/CCL22/CXCL6/CX3CL1/CXCL5	9
1h non-fit	up.1h non-fit	up	GO:0005126	cytokine receptor binding	14/94	271/18352	1.01817e-10	2.80724e-09	2.34255e-09	CSF2/IL1A/CXCL2/CXCL1/CXCL3/CCL20/CXCL8/IL1B/TNF/CCL22/CXCL6/CX3CL1/CXCL5/LIF	14
1h non-fit	up.1h non-fit	up	GO:0001664	G protein-coupled receptor binding	12/94	293/18352	3.25993e-08	7.86458e-07	6.56275e-07	CXCL2/CXCL1/CXCL3/CCL20/CXCL8/CCL22/CXCL6/CX3CL1/CXCL5/SAV1/ARRDC3/BDKRB2	12
1h non-fit	up.1h non-fit	up	GO:0008083	growth factor activity	6/94	162/18352	0.000185017	0.00396759	0.00331083	CSF2/CXCL1/LIF/PDGFB/AREG/BMP2	6
1h non-fit	up.1h non-fit	up	GO:0070851	growth factor receptor binding	5/94	141/18352	0.000791125	0.0152687	0.0127413	CSF2/IL1A/IL1B/PDGFB/AREG	5
1h non-fit	up.1h non-fit	up	GO:0008330	protein tyrosine/threonine phosphatase activity	2/94	10/18352	0.00113727	0.0199539	0.0166509	DUSP5/DUSP1	2
1h non-fit	up.1h non-fit	up	GO:0048020	CCR chemokine receptor binding	3/94	47/18352	0.00179245	0.0288286	0.0240566	CCL20/CCL22/CX3CL1	3
1h non-fit	up.1h non-fit	up	GO:0017017	MAP kinase tyrosine/serine/threonine phosphatase activity	2/94	13/18352	0.00195163	0.0289743	0.0241781	DUSP5/DUSP1	2
1h non-fit	up.1h non-fit	up	GO:0033549	MAP kinase phosphatase activity	2/94	14/18352	0.00226933	0.0312843	0.0261058	DUSP5/DUSP1	2
1h non-fit	up.1h non-fit	up	GO:0005149	interleukin-1 receptor binding	2/94	16/18352	0.00297264	0.0358575	0.029922	IL1A/IL1B	2
1h non-fit	up.1h non-fit	up	GO:0019211	phosphatase activator activity	2/94	16/18352	0.00297264	0.0358575	0.029922	PPP1R15A/BMP2	2
1h non-fit	up.1h non-fit	up	GO:0031690	adrenergic receptor binding	2/94	20/18352	0.00464444	0.0527281	0.044	SAV1/ARRDC3	2
1h non-fit	up.1h non-fit	up	GO:0002020	protease binding	4/94	137/18352	0.00539668	0.0578644	0.0482861	TNFAIP3/TNF/SERPINB9/BDKRB2	4
1h non-fit	up.1h non-fit	up	GO:0005178	integrin binding	4/94	144/18352	0.00642532	0.0584051	0.0487373	ICAM4/IL1B/ICAM1/CX3CL1	4
1h non-fit	up.1h non-fit	up	GO:0001618	virus receptor activity	3/94	74/18352	0.00648785	0.0584051	0.0487373	ICAM1/CXCR4/EPHA2	3
1h non-fit	up.1h non-fit	up	GO:0140272	exogenous protein binding	3/94	74/18352	0.00648785	0.0584051	0.0487373	ICAM1/CXCR4/EPHA2	3
1h non-fit	up.1h non-fit	up	GO:0070696	transmembrane receptor protein serine/threonine kinase binding	2/94	24/18352	0.00665758	0.0584051	0.0487373	SAV1/BMP2	2
1h non-fit	up.1h non-fit	up	GO:0043027	cysteine-type endopeptidase inhibitor activity involved in apoptotic process	2/94	25/18352	0.00721251	0.0605224	0.0505041	BIRC3/SERPINB9	2
1h non-fit	up.1h non-fit	up	GO:0033612	receptor serine/threonine kinase binding	2/94	29/18352	0.0096323	0.0774597	0.0646378	SAV1/BMP2	2
1h non-fit	up.1h non-fit	up	GO:0051059	NF-kappaB binding	2/94	31/18352	0.0109592	0.0846052	0.0706004	NFKBIA/NFKBID	2
1h non-fit	up.1h non-fit	up	GO:0051019	mitogen-activated protein kinase binding	2/94	33/18352	0.0123619	0.0917634	0.0765738	DUSP5/DUSP1	2
1h non-fit	up.1h non-fit	up	GO:0004867	serine-type endopeptidase inhibitor activity	3/94	98/18352	0.0139423	0.0968583	0.0808253	SERPINA3/PI3/SERPINB9	3
1h non-fit	up.1h non-fit	up	GO:0019208	phosphatase regulator activity	3/94	99/18352	0.0143256	0.0968583	0.0808253	PPP1R15A/RCAN1/BMP2	3
1h non-fit	up.1h non-fit	up	GO:0004866	endopeptidase inhibitor activity	4/94	183/18352	0.0145538	0.0968583	0.0808253	SERPINA3/BIRC3/PI3/SERPINB9	4
1h non-fit	up.1h non-fit	up	GO:0042056	chemoattractant activity	2/94	37/18352	0.015388	0.0989962	0.0826093	CX3CL1/PDGFB	2
1h non-fit	up.1h non-fit	up	GO:0030414	peptidase inhibitor activity	4/94	189/18352	0.0161989	0.100851	0.084157	SERPINA3/BIRC3/PI3/SERPINB9	4
1h non-fit	up.1h non-fit	up	GO:0061135	endopeptidase regulator activity	4/94	192/18352	0.0170634	0.102914	0.0858785	SERPINA3/BIRC3/PI3/SERPINB9	4
1h non-fit	up.1h non-fit	up	GO:0004532	exoribonuclease activity	2/94	40/18352	0.0178444	0.104363	0.0870873	ZC3H12A/NOCT	2
1h non-fit	up.1h non-fit	up	GO:0043028	cysteine-type endopeptidase regulator activity involved in apoptotic process	2/94	43/18352	0.0204549	0.116112	0.0968917	BIRC3/SERPINB9	2
1h non-fit	up.1h non-fit	up	GO:0008138	protein tyrosine/serine/threonine phosphatase activity	2/94	45/18352	0.0222784	0.122849	0.102514	DUSP5/DUSP1	2
1h non-fit	up.1h non-fit	up	GO:0061134	peptidase regulator activity	4/94	229/18352	0.0301323	0.161543	0.134803	SERPINA3/BIRC3/PI3/SERPINB9	4
1h non-fit	up.1h non-fit	up	GO:0019838	growth factor binding	3/94	136/18352	0.0327403	0.170781	0.142511	IL10RA/PDGFB/DUSP1	3
1h non-fit	up.1h non-fit	up	GO:0004869	cysteine-type endopeptidase inhibitor activity	2/94	59/18352	0.0367733	0.18677	0.155854	BIRC3/SERPINB9	2
1h non-fit	up.1h non-fit	up	GO:0004857	enzyme inhibitor activity	5/94	383/18352	0.0469559	0.232372	0.193907	SERPINA3/BIRC3/PI3/TRIB1/SERPINB9	5
1h non-fit	up.1h non-fit	up	GO:0061629	RNA polymerase II-specific DNA-binding transcription factor binding	4/94	267/18352	0.0483854	0.23346	0.194815	NFKBIA/NR4A1/NFKBID/NCOA7	4
1h non-fit	up.1h non-fit	up	GO:0016176	superoxide-generating NADPH oxidase activator activity	1/94	10/18352	0.050068	0.235686	0.196673	PDGFB	1
1h non-fit	up.1h non-fit	up	GO:0048407	platelet-derived growth factor binding	1/94	11/18352	0.0549362	0.23856	0.199071	PDGFB	1
1h non-fit	up.1h non-fit	up	GO:0070697	activin receptor binding	1/94	11/18352	0.0549362	0.23856	0.199071	SAV1	1
1h non-fit	up.1h non-fit	up	GO:0043130	ubiquitin binding	2/94	76/18352	0.0579478	0.23856	0.199071	TNFAIP3/CXCR4	2
1h non-fit	up.1h non-fit	up	GO:0061578	Lys63-specific deubiquitinase activity	1/94	12/18352	0.0597798	0.23856	0.199071	TNFAIP3	1
1h non-fit	up.1h non-fit	up	GO:0046332	SMAD binding	2/94	79/18352	0.0620368	0.23856	0.199071	SAV1/BMP2	2
1h non-fit	up.1h non-fit	up	GO:0061630	ubiquitin protein ligase activity	4/94	292/18352	0.0631026	0.23856	0.199071	BIRC3/TRIM15/TRIM69/RNF39	4
1h non-fit	up.1h non-fit	up	GO:0031434	mitogen-activated protein kinase kinase binding	1/94	13/18352	0.0645988	0.23856	0.199071	TRIB1	1
1h non-fit	up.1h non-fit	up	GO:0039706	co-receptor binding	1/94	13/18352	0.0645988	0.23856	0.199071	BMP2	1
1h non-fit	up.1h non-fit	up	GO:0070700	BMP receptor binding	1/94	13/18352	0.0645988	0.23856	0.199071	BMP2	1
1h non-fit	up.1h non-fit	up	GO:0072542	protein phosphatase activator activity	1/94	13/18352	0.0645988	0.23856	0.199071	PPP1R15A	1
1h non-fit	up.1h non-fit	up	GO:0004527	exonuclease activity	2/94	83/18352	0.0676368	0.23856	0.199071	ZC3H12A/NOCT	2
1h non-fit	up.1h non-fit	up	GO:0061659	ubiquitin-like protein ligase activity	4/94	301/18352	0.0689187	0.23856	0.199071	BIRC3/TRIM15/TRIM69/RNF39	4
1h non-fit	up.1h non-fit	up	GO:0004535	poly(A)-specific ribonuclease activity	1/94	14/18352	0.0693934	0.23856	0.199071	NOCT	1
1h non-fit	up.1h non-fit	up	GO:0030280	structural constituent of skin epidermis	1/94	14/18352	0.0693934	0.23856	0.199071	PI3	1
1h non-fit	up.1h non-fit	up	GO:1901338	catecholamine binding	1/94	14/18352	0.0693934	0.23856	0.199071	DRD1	1
1h non-fit	up.1h non-fit	up	GO:0019888	protein phosphatase regulator activity	2/94	85/18352	0.0704976	0.23856	0.199071	PPP1R15A/RCAN1	2
1h non-fit	up.1h non-fit	up	GO:0004842	ubiquitin-protein transferase activity	5/94	435/18352	0.0727085	0.23856	0.199071	TNFAIP3/BIRC3/TRIM15/TRIM69/RNF39	5
1h non-fit	up.1h non-fit	up	GO:0005161	platelet-derived growth factor receptor binding	1/94	15/18352	0.0741636	0.23856	0.199071	PDGFB	1
1h non-fit	up.1h non-fit	up	GO:0035259	glucocorticoid receptor binding	1/94	15/18352	0.0741636	0.23856	0.199071	NR4A1	1
1h fit	up.1h fit	up	GO:0005125	cytokine activity	10/50	235/18352	6.42144e-10	9.11844e-08	7.77332e-08	IL17C/CSF2/CXCL2/IL1A/CXCL1/CXCL3/CCL20/CXCL8/TNF/IL1B	10
1h fit	up.1h fit	up	GO:0005126	cytokine receptor binding	9/50	271/18352	4.31538e-08	3.06392e-06	2.61194e-06	CSF2/CXCL2/IL1A/CXCL1/CXCL3/CCL20/CXCL8/TNF/IL1B	9
1h fit	up.1h fit	up	GO:0045236	CXCR chemokine receptor binding	4/50	18/18352	1.45021e-07	6.86433e-06	5.85173e-06	CXCL2/CXCL1/CXCL3/CXCL8	4
1h fit	up.1h fit	up	GO:0008009	chemokine activity	5/50	49/18352	2.12971e-07	7.56046e-06	6.44517e-06	CXCL2/CXCL1/CXCL3/CCL20/CXCL8	5
1h fit	up.1h fit	up	GO:0048018	receptor ligand activity	10/50	487/18352	6.25875e-07	1.62564e-05	1.38583e-05	IL17C/CSF2/CXCL2/IL1A/CXCL1/CXCL3/CCL20/CXCL8/TNF/IL1B	10
1h fit	up.1h fit	up	GO:0030546	signaling receptor activator activity	10/50	492/18352	6.86888e-07	1.62564e-05	1.38583e-05	IL17C/CSF2/CXCL2/IL1A/CXCL1/CXCL3/CCL20/CXCL8/TNF/IL1B	10
1h fit	up.1h fit	up	GO:0042379	chemokine receptor binding	5/50	70/18352	1.29492e-06	2.62683e-05	2.23933e-05	CXCL2/CXCL1/CXCL3/CCL20/CXCL8	5
1h fit	up.1h fit	up	GO:0001664	G protein-coupled receptor binding	6/50	293/18352	0.000138562	0.00245947	0.00209666	CXCL2/CXCL1/CXCL3/CCL20/CXCL8/SAV1	6
1h fit	up.1h fit	up	GO:0005149	interleukin-1 receptor binding	2/50	16/18352	0.000851931	0.0134416	0.0114587	IL1A/IL1B	2
1h fit	up.1h fit	up	GO:0070851	growth factor receptor binding	3/50	141/18352	0.00668483	0.0949246	0.0809217	CSF2/IL1A/IL1B	3
3h non-fit	up.3h non-fit	up	GO:0005126	cytokine receptor binding	39/1003	271/18352	2.96797e-08	2.64149e-05	2.39e-05	CCL17/CCL22/CXCL2/CXCL1/CXCL6/TNFSF14/CCL8/CCL20/CXCL3/CSF2/CXCL5/CX3CL1/SOCS2/EBI3/IL1A/CCL28/ITGB3/IL1B/LTB/CSF1/CCL14/SMAD3/TRAF3/LIF/OSMR/TYK2/TNFSF10/IL15/CFLAR/NTF3/JAK2/IL6ST/STAT3/CLCF1/SH2B3/SDCBP/CXCL16/DAB2IP/CASP8	39
3h non-fit	up.3h non-fit	up	GO:0005125	cytokine activity	34/1003	235/18352	1.99057e-07	8.85804e-05	8.01467e-05	CCL17/IL17C/CCL22/IL19/CXCL2/CXCL1/CXCL6/TNFSF14/CCL8/CCL20/CXCL3/CSF2/CXCL5/CX3CL1/EBI3/IL1A/CCL28/IL1B/LTB/NAMPT/CSF1/IL32/FGF2/CCL14/WNT4/CMTM3/LIF/SECTM1/WNT7B/TNFSF10/IL15/CLCF1/AREG/CXCL16	34
3h non-fit	up.3h non-fit	up	GO:0140297	DNA-binding transcription factor binding	42/1003	347/18352	1.14616e-06	0.000333432	0.000301686	PROX1/NFKBIA/NCOA7/CIITA/SOX9/SMAD3/ARID5A/NKX3-1/SDR16C5/MED12/VDR/ZNF503/TLE3/NFKBID/CEBPB/RELA/MYC/DDIT3/TLE4/PSMA6/STAT3/NOTCH2/TLE1/MIER2/CRTC3/PPARGC1B/MED25/ATF4/TLE2/CRTC2/SP1/TACC1/HIF1A/MAP3K10/JUP/USF1/LDB1/CTNNB1/NCOA3/DDX5/BRD8/SRC	42
3h non-fit	up.3h non-fit	up	GO:0008009	chemokine activity	13/1003	49/18352	1.49857e-06	0.000333432	0.000301686	CCL17/CCL22/CXCL2/CXCL1/CXCL6/CCL8/CCL20/CXCL3/CXCL5/CX3CL1/CCL28/CCL14/CXCL16	13
3h non-fit	up.3h non-fit	up	GO:0097199	cysteine-type endopeptidase activity involved in apoptotic signaling pathway	6/1003	10/18352	4.56071e-06	0.000811807	0.000734515	CASP10/CASP1/CFLAR/CASP5/CASP4/CASP8	6
3h non-fit	up.3h non-fit	up	GO:0003712	transcription coregulator activity	52/1003	498/18352	5.72369e-06	0.000849014	0.000768179	MAK/CBFA2T3/NCOA7/CIITA/PPRC1/FGF2/WNT4/ARID5A/SDR16C5/MRTFA/SRCAP/MED12/ZMIZ2/NFKBIB/TLE3/PFDN5/HELZ2/FHL3/BRD4/RBPMS/MED15/DDIT3/TLE4/EZH2/RIPK3/TRIM22/TBL1X/CITED4/LPIN1/TLE1/MIER2/TRRAP/PPARGC1B/PHF12/PARP9/TLE2/DNAJB1/LPIN2/SF1/CALCOCO1/MAP3K10/JUP/WWC1/MAML1/LDB1/MED13L/PARP14/LIMD1/CTNNB1/NCOA3/BRD8/YY1AP1	52
3h non-fit	up.3h non-fit	up	GO:0042379	chemokine receptor binding	14/1003	70/18352	2.12252e-05	0.00269864	0.0024417	CCL17/CCL22/CXCL2/CXCL1/CXCL6/CCL8/CCL20/CXCL3/CXCL5/CX3CL1/CCL28/CCL14/STAT3/CXCL16	14
3h non-fit	up.3h non-fit	up	GO:0031267	small GTPase binding	44/1003	428/18352	4.30108e-05	0.00478495	0.00432938	FMNL3/ADPRH/RAP1GAP/WHAMMP3/OPTN/DENND2B/ABCA1/MICAL3/TNFAIP1/RAPGEF1/TRIO/KCTD13/BICDL2/FGD6/ARHGEF5/PLEKHG5/MICALL1/ERRFI1/DENND3/MYO9B/INF2/YBX3/SPATA13/GGA3/RAB11FIP5/STK19/RTKN/WHAMM/TBC1D10B/SMCR8/TBC1D8/CDC42EP1/ECT2/PLEKHG3/PPP6R1/GARRE1/TBC1D22B/SYTL4/PLEKHG1/DENND4A/PAK2/TBC1D14/RAC1/DIAPH1	44
3h non-fit	up.3h non-fit	up	GO:0004896	cytokine receptor activity	16/1003	97/18352	6.84358e-05	0.00651367	0.0058935	EBI3/IL10RA/IL18R1/IL1RL2/ACKR2/IL1R2/IL1R1/IL17RB/GPR75/OSMR/IFNGR2/IFNGR1/IL15RA/IFNAR2/IL6ST/IL4R	16
3h non-fit	up.3h non-fit	up	GO:0017048	Rho GTPase binding	22/1003	162/18352	7.31873e-05	0.00651367	0.0058935	FMNL3/WHAMMP3/TNFAIP1/TRIO/KCTD13/FGD6/ARHGEF5/PLEKHG5/MYO9B/INF2/YBX3/SPATA13/RTKN/WHAMM/CDC42EP1/ECT2/PLEKHG3/PPP6R1/GARRE1/PLEKHG1/PAK2/DIAPH1	22
3h non-fit	up.3h non-fit	up	GO:0097153	cysteine-type endopeptidase activity involved in apoptotic process	6/1003	15/18352	8.57572e-05	0.00693854	0.00627792	CASP10/CASP1/CFLAR/CASP5/CASP4/CASP8	6
3h non-fit	up.3h non-fit	up	GO:0061630	ubiquitin protein ligase activity	32/1003	292/18352	0.000144422	0.0107113	0.00969147	TRIM40/NCCRP1/BIRC3/TRIM31/TRIM15/BIRC7/TRIM17/TRIM69/RNF183/NEURL1B/MED12/TRIM10/DTX3L/ZNF598/RNF39/TRIM22/DTX2/RNF24/RFFL/UBR4/CBL/SH3RF1/TRIM11/RC3H1/TRIM25/RING1/RNF10/RNF145/WWP2/NEDD4L/PELI1/TRIM26	32
3h non-fit	up.3h non-fit	up	GO:0017016	Ras GTPase binding	41/1003	415/18352	0.000184368	0.0123721	0.0111942	FMNL3/ADPRH/RAP1GAP/WHAMMP3/OPTN/DENND2B/MICAL3/TNFAIP1/RAPGEF1/TRIO/KCTD13/BICDL2/FGD6/ARHGEF5/PLEKHG5/MICALL1/DENND3/MYO9B/INF2/YBX3/SPATA13/RAB11FIP5/STK19/RTKN/WHAMM/TBC1D10B/SMCR8/TBC1D8/CDC42EP1/ECT2/PLEKHG3/PPP6R1/GARRE1/TBC1D22B/SYTL4/PLEKHG1/DENND4A/PAK2/TBC1D14/RAC1/DIAPH1	41
3h non-fit	up.3h non-fit	up	GO:0008013	beta-catenin binding	14/1003	85/18352	0.000194617	0.0123721	0.0111942	GJA1/DACT1/SOX9/SMAD3/KDM6B/MED12/SETD1A/TBL1X/FOXO1/SHROOM2/CALCOCO1/DLG5/PTPRJ/CTNNB1	14
3h non-fit	up.3h non-fit	up	GO:0032266	phosphatidylinositol-3-phosphate binding	10/1003	48/18352	0.000222385	0.0129322	0.0117009	PLEKHA4/HIP1/PLEKHF1/NOXO1/ATG2A/WDR45/ZFYVE26/SESTD1/DAB2IP/ATG2B	10
3h non-fit	up.3h non-fit	up	GO:0061659	ubiquitin-like protein ligase activity	32/1003	301/18352	0.000251615	0.0129322	0.0117009	TRIM40/NCCRP1/BIRC3/TRIM31/TRIM15/BIRC7/TRIM17/TRIM69/RNF183/NEURL1B/MED12/TRIM10/DTX3L/ZNF598/RNF39/TRIM22/DTX2/RNF24/RFFL/UBR4/CBL/SH3RF1/TRIM11/RC3H1/TRIM25/RING1/RNF10/RNF145/WWP2/NEDD4L/PELI1/TRIM26	32
3h non-fit	up.3h non-fit	up	GO:0004674	protein serine/threonine kinase activity	42/1003	435/18352	0.00025351	0.0129322	0.0117009	MAK/TSSK3/PRKCH/MAP3K8/IKBKE/NUAK2/IRAK2/ALPK3/MAST4/PIM3/STK10/SGK1/MAP2K3/SQSTM1/CLK1/BRD4/MAPK7/PLK3/TRIO/HUNK/RIPK3/CSNK1G2/IKBKB/MAP4K4/MLKL/CSNK1E/CCNK/STK19/HIPK1/ADCK5/MAP3K10/PRKD2/TESK1/CLK3/SIK3/RPS6KA2/PIM2/PHKG2/CDK2/ACVR1/PAK2/TOP1	42
3h non-fit	up.3h non-fit	up	GO:0051427	hormone receptor binding	22/1003	177/18352	0.000269456	0.0129322	0.0117009	SOCS2/PROX1/NCOA7/SMAD3/ARID5A/NKX3-1/TYK2/MED12/VDR/CEBPB/JAK2/STAT3/PPARGC1B/MED25/TACC1/HIF1A/JUP/CTNNB1/NCOA3/DDX5/BRD8/SRC	22
3h non-fit	up.3h non-fit	up	GO:0045236	CXCR chemokine receptor binding	6/1003	18/18352	0.00027608	0.0129322	0.0117009	CXCL2/CXCL1/CXCL6/CXCL3/CXCL5/CX3CL1	6
3h non-fit	up.3h non-fit	up	GO:0035257	nuclear hormone receptor binding	19/1003	144/18352	0.000322538	0.0143529	0.0129864	PROX1/NCOA7/SMAD3/ARID5A/NKX3-1/MED12/VDR/CEBPB/STAT3/PPARGC1B/MED25/TACC1/HIF1A/JUP/CTNNB1/NCOA3/DDX5/BRD8/SRC	19
3h non-fit	up.3h non-fit	up	GO:0019955	cytokine binding	18/1003	135/18352	0.000403111	0.016563	0.014986	LRRC32/KIT/EBI3/IL10RA/IL18R1/ITGB3/TNFRSF9/ACKR2/IL1R2/FGF2/IL1R1/OSMR/IFNGR1/IL6ST/ITGAV/TNFRSF1B/GBP1/ACVR1	18
3h non-fit	up.3h non-fit	up	GO:0048018	receptor ligand activity	45/1003	487/18352	0.000409422	0.016563	0.014986	CCL17/IL17C/CCL22/IL19/CXCL2/CXCL1/CXCL6/TNFSF14/CCL8/CCL20/CXCL3/CSF2/CXCL5/CX3CL1/TG/EBI3/IL1A/CCL28/IL1B/LTB/NAMPT/CSF1/IL32/FGF2/CCL14/TYMP/WNT4/CMTM3/LIF/SECTM1/WNT7B/SEMA7A/TNFSF10/IL15/ADM/NTF3/SHH/SEMA4B/CLCF1/SEMA4D/AREG/FLRT3/SEMA4C/SEMA6A/CXCL16	45
3h non-fit	up.3h non-fit	up	GO:0030546	signaling receptor activator activity	45/1003	492/18352	0.000509478	0.0197146	0.0178376	CCL17/IL17C/CCL22/IL19/CXCL2/CXCL1/CXCL6/TNFSF14/CCL8/CCL20/CXCL3/CSF2/CXCL5/CX3CL1/TG/EBI3/IL1A/CCL28/IL1B/LTB/NAMPT/CSF1/IL32/FGF2/CCL14/TYMP/WNT4/CMTM3/LIF/SECTM1/WNT7B/SEMA7A/TNFSF10/IL15/ADM/NTF3/SHH/SEMA4B/CLCF1/SEMA4D/AREG/FLRT3/SEMA4C/SEMA6A/CXCL16	45
3h non-fit	up.3h non-fit	up	GO:0030374	nuclear receptor transcription coactivator activity	10/1003	54/18352	0.000604501	0.0224169	0.0202826	NCOA7/PPRC1/FGF2/MED12/ZMIZ2/HELZ2/PPARGC1B/CALCOCO1/NCOA3/BRD8	10
3h non-fit	up.3h non-fit	up	GO:0070851	growth factor receptor binding	18/1003	141/18352	0.000683536	0.0243339	0.0220171	CSF2/IL1A/HIP1/ITGB3/IL1B/FGF2/IL1R1/LYN/JAK2/IL6ST/PLSCR1/AREG/FLRT3/CBL/SDCBP/DAB2IP/PTPRJ/SRC	18
3h non-fit	up.3h non-fit	up	GO:0017049	GTP-Rho binding	6/1003	22/18352	0.00091938	0.0314711	0.0284747	WHAMMP3/TNFAIP1/KCTD13/RTKN/WHAMM/CDC42EP1	6
3h non-fit	up.3h non-fit	up	GO:0016922	nuclear receptor binding	14/1003	101/18352	0.00116951	0.0376144	0.0340331	PROX1/SMAD3/ARID5A/NKX3-1/VDR/CEBPB/STAT3/PPARGC1B/MED25/TACC1/CTNNB1/NCOA3/DDX5/SRC	14
3h non-fit	up.3h non-fit	up	GO:0035091	phosphatidylinositol binding	27/1003	262/18352	0.00118337	0.0376144	0.0340331	PLEKHA4/HIP1/PLEKHF1/KCNJ2/GRAMD2A/SVIL/MCF2L/NOXO1/ATG2A/DAPP1/ITPR3/FCHSD2/WDR45/MYO1E/PHF12/ZFYVE26/SDCBP/PLD2/PITPNM1/SESTD1/PXDC1/DAB2IP/PITPNB/HIP1R/ATG2B/GOLPH3/EPB41	27
3h non-fit	up.3h non-fit	up	GO:1990404	protein ADP-ribosylase activity	5/1003	16/18352	0.00127112	0.0390104	0.0352962	PARP6/PARP9/PARP8/PARP12/PARP14	5
3h non-fit	up.3h non-fit	up	GO:0051721	protein phosphatase 2A binding	7/1003	32/18352	0.00144062	0.0427384	0.0386693	GRIN3A/ANKLE2/TP53/FOXO1/SMG5/DAB2IP/PTPN1	7
3h non-fit	up.3h non-fit	up	GO:0061629	RNA polymerase II-specific DNA-binding transcription factor binding	27/1003	267/18352	0.00156242	0.0445976	0.0403515	PROX1/NFKBIA/NCOA7/SMAD3/ARID5A/NKX3-1/MED12/VDR/NFKBID/CEBPB/RELA/PSMA6/STAT3/NOTCH2/MIER2/PPARGC1B/MED25/SP1/TACC1/HIF1A/JUP/LDB1/CTNNB1/NCOA3/DDX5/BRD8/SRC	27
3h non-fit	up.3h non-fit	up	GO:0031593	polyubiquitin modification-dependent protein binding	9/1003	51/18352	0.00160351	0.0445976	0.0403515	TNFAIP3/IKBKE/TNIP1/OPTN/SQSTM1/UBQLN4/WDR81/UBQLN2/TNIP2	9
3h non-fit	up.3h non-fit	up	GO:0004842	ubiquitin-protein transferase activity	39/1003	435/18352	0.00168509	0.0454464	0.0411195	TRIM40/NCCRP1/BIRC3/TNFAIP3/TRIM31/TRIM15/BIRC7/TRIM17/TRIM69/RNF183/TRAF3/PML/NEURL1B/MED12/TNFAIP1/TRIM10/KCTD13/DTX3L/ZNF598/RNF39/TRIM22/DTX2/RNF24/RFFL/TRIM56/UBR4/CBL/SH3RF1/TRIM11/RC3H1/TRIM25/RING1/RNF10/RNF145/WWP2/NEDD4L/PELI1/TRIM26/UBE2Z	39
3h non-fit	up.3h non-fit	up	GO:0051019	mitogen-activated protein kinase binding	7/1003	33/18352	0.00174342	0.0456367	0.0412916	NFATC1/TNIP1/PTAFR/DUSP5/MAPK7/GCH1/PTPRJ	7
3h non-fit	up.3h non-fit	up	GO:0030674	protein-macromolecule adaptor activity	25/1003	244/18352	0.00191157	0.0486085	0.0439805	STX11/BCL3/SH2D1B/RAPSN/SOCS2/HIP1/TRIM17/SAV1/OPTN/PDCD6/STAP2/CNKSR1/TRIM22/SH2B3/FLRT3/FBXW7/SDCBP/IRS1/SH3RF1/JUP/DLG5/DAB2IP/HIP1R/SPAG9/NAPB	25
3h non-fit	up.3h non-fit	up	GO:0070491	repressing transcription factor binding	11/1003	74/18352	0.00217568	0.0537877	0.0486666	ZNF503/TLE3/RELA/MYC/TLE4/STAT3/TLE1/MIER2/TLE2/SP1/CTNNB1	11
3h non-fit	up.3h non-fit	up	GO:0005178	integrin binding	17/1003	144/18352	0.00225229	0.0541767	0.0490186	ICAM1/ICAM4/CX3CL1/ICAM5/COL16A1/ITGB3/IL1B/FGF2/LAMA3/SEMA7A/LYN/ITGAV/LGALS8/ITGB8/ITGA2/PLPP3/SRC	17
3h non-fit	up.3h non-fit	up	GO:0140375	immune receptor activity	16/1003	135/18352	0.00287383	0.0658048	0.0595395	EBI3/IL10RA/IL18R1/IL1RL2/ACKR2/IL1R2/IL1R1/IL17RB/GPR75/OSMR/IFNGR2/IFNGR1/IL15RA/IFNAR2/IL6ST/IL4R	16
3h non-fit	up.3h non-fit	up	GO:0046875	ephrin receptor binding	6/1003	27/18352	0.00288682	0.0658048	0.0595395	EFNA2/LYN/CBL/EFNA1/SRC/PTPN1	6
3h non-fit	up.3h non-fit	up	GO:0001664	G protein-coupled receptor binding	28/1003	293/18352	0.00295752	0.0658048	0.0595395	CCL17/CCL22/CXCL2/CXCL1/CXCL6/CCL8/CCL20/CXCL3/CXCL5/CX3CL1/GNA15/CCL28/CCL14/SAV1/WNT4/ARRDC3/WNT7B/C3/TYK2/ADM/PDE4D/JAK2/STAT3/BDKRB2/SDCBP/RTP4/CXCL16/USP20	28
3h non-fit	up.3h non-fit	up	GO:0019838	growth factor binding	16/1003	136/18352	0.00309624	0.067211	0.0608119	LRRC32/FLT1/IL10RA/ITGB3/IL1R2/IL1R1/COL1A1/RHBDF2/OSMR/COL4A1/S100A13/IL6ST/ITGAV/RHBDF1/INSR/ACVR1	16
3h non-fit	up.3h non-fit	up	GO:0030507	spectrin binding	6/1003	28/18352	0.00350683	0.0720723	0.0652103	SPTBN5/MYO7A/CAMSAP3/GBP1/EPB41L2/EPB41	6
3h non-fit	up.3h non-fit	up	GO:0045499	chemorepellent activity	6/1003	28/18352	0.00350683	0.0720723	0.0652103	SEMA7A/SEMA4B/SEMA4D/FLRT3/SEMA4C/SEMA6A	6
3h non-fit	up.3h non-fit	up	GO:0005543	phospholipid binding	39/1003	454/18352	0.00356313	0.0720723	0.0652103	DOC2B/UNC13A/PLEKHA4/BAIAP2L2/PLA2G4C/HIP1/PLEKHF1/KCNJ2/GRAMD2A/CPNE7/SVIL/ABCA1/MCF2L/NOXO1/PTAFR/ATG2A/DAPP1/ITPR3/FCHSD2/MICALL1/WDR45/EPN2/MAP1B/MYO1E/PHF12/ZFYVE26/SDCBP/PLD2/PITPNM1/SESTD1/PXDC1/DAB2IP/PITPNB/HIP1R/ATG2B/SYTL4/GOLPH3/SEC14L2/EPB41	39
3h non-fit	up.3h non-fit	up	GO:0035014	phosphatidylinositol 3-kinase regulator activity	5/1003	20/18352	0.00376005	0.0743654	0.0672851	SOCS1/SOCS3/SOCS2/CISH/WDR81	5
3h non-fit	up.3h non-fit	up	GO:0019787	ubiquitin-like protein transferase activity	39/1003	457/18352	0.00398301	0.0755557	0.068362	TRIM40/NCCRP1/BIRC3/TNFAIP3/TRIM31/TRIM15/BIRC7/TRIM17/TRIM69/RNF183/TRAF3/PML/NEURL1B/MED12/TNFAIP1/TRIM10/KCTD13/DTX3L/ZNF598/RNF39/TRIM22/DTX2/RNF24/RFFL/TRIM56/UBR4/CBL/SH3RF1/TRIM11/RC3H1/TRIM25/RING1/RNF10/RNF145/WWP2/NEDD4L/PELI1/TRIM26/UBE2Z	39
3h non-fit	up.3h non-fit	up	GO:0042826	histone deacetylase binding	14/1003	115/18352	0.00401277	0.0755557	0.068362	DACT1/PRDM1/NKX3-1/ZMYND15/CEBPB/RELA/TP53/MIER2/SP1/HIF1A/SMG5/USF1/NACC2/RAC1	14
3h non-fit	up.3h non-fit	up	GO:0032813	tumor necrosis factor receptor superfamily binding	8/1003	48/18352	0.00415929	0.0755557	0.068362	TNFSF14/LTB/TRAF3/TNFSF10/CFLAR/NTF3/DAB2IP/CASP8	8
3h non-fit	up.3h non-fit	up	GO:0001223	transcription coactivator binding	6/1003	29/18352	0.00422056	0.0755557	0.068362	NFATC1/SMAD3/RELA/FOXO1/MED25/ZBTB17	6
3h non-fit	up.3h non-fit	up	GO:0140030	modification-dependent protein binding	17/1003	153/18352	0.0042447	0.0755557	0.068362	TNFAIP3/IKBKE/TNIP1/OPTN/PML/LYN/SQSTM1/BRD4/UBQLN4/PHF13/CHD1/WDR81/PHF1/UBQLN2/BRD2/CXXC1/TNIP2	17
3h non-fit	up.3h non-fit	up	GO:0070530	K63-linked polyubiquitin modification-dependent protein binding	5/1003	21/18352	0.00471607	0.0808975	0.0731953	TNFAIP3/OPTN/SQSTM1/WDR81/TNIP2	5
3h non-fit	up.3h non-fit	up	GO:0003714	transcription corepressor activity	20/1003	194/18352	0.00481749	0.0808975	0.0731953	CBFA2T3/WNT4/ARID5A/SDR16C5/TLE3/PFDN5/TLE4/EZH2/TRIM22/TBL1X/TLE1/MIER2/PHF12/PARP9/TLE2/DNAJB1/SF1/MAP3K10/PARP14/LIMD1	20
3h non-fit	up.3h non-fit	up	GO:0019902	phosphatase binding	20/1003	194/18352	0.00481749	0.0808975	0.0731953	IKBKE/NFATC2/SMAD3/TRAF3/GRIN3A/ANKLE2/TPRN/STAT3/TP53/FOXO1/STAT6/ATP2B4/PPP1R18/CSK/SMG5/JUP/DAB2IP/PPP6R1/CTNNB1/PTPN1	20
3h non-fit	up.3h non-fit	up	GO:0043325	phosphatidylinositol-3,4-bisphosphate binding	6/1003	30/18352	0.00503606	0.0830017	0.0750991	PLEKHA4/HIP1/DAPP1/FCHSD2/SESTD1/HIP1R	6
3h non-fit	up.3h non-fit	up	GO:0017124	SH3 domain binding	15/1003	131/18352	0.00529358	0.0856598	0.0775041	ARHGAP31/PRRT2/HCLS1/GJA1/ENKUR/LYN/RAPGEF1/ERRFI1/PLSCR1/BCAR1/KHDRBS3/CBL/SYNJ2/DAB2IP/HIP1R	15
3h non-fit	up.3h non-fit	up	GO:0003779	actin binding	37/1003	437/18352	0.00561248	0.0891984	0.0807058	HCLS1/GAS7/FMNL3/HIP1/TNNT2/SPTBN5/SVIL/FHDC1/PLEC/BAIAP2L1/NEXN/TNS4/MICAL3/MRTFA/SSH2/CORO7/FHL3/MYO7A/KLHL5/TPM1/MYO9B/PSTPIP2/MAP1B/INF2/MYO1E/CAMSAP3/SHROOM2/WHAMM/RUSC1/PPP1R18/MACF1/GBP1/EPB41L2/HIP1R/SPIRE1/EPB41/DIAPH1	37
3h non-fit	up.3h non-fit	up	GO:0003713	transcription coactivator activity	25/1003	267/18352	0.00621143	0.0963405	0.087168	MAK/NCOA7/CIITA/PPRC1/FGF2/MRTFA/SRCAP/MED12/ZMIZ2/NFKBIB/HELZ2/RBPMS/DDIT3/RIPK3/CITED4/LPIN1/PPARGC1B/LPIN2/CALCOCO1/JUP/WWC1/MAML1/CTNNB1/NCOA3/BRD8	25
3h non-fit	up.3h non-fit	up	GO:0042169	SH2 domain binding	7/1003	41/18352	0.00627837	0.0963405	0.087168	KIT/SYNGR3/SQSTM1/JAK2/DLC1/IRS1/SRC	7
3h non-fit	up.3h non-fit	up	GO:0004713	protein tyrosine kinase activity	15/1003	135/18352	0.00697459	0.10521	0.0951929	FLT1/KIT/TYK2/LYN/MAP2K3/CLK1/JAK2/STYK1/HIPK1/INSR/CSK/TESK1/CLK3/DDR1/SRC	15
3h non-fit	up.3h non-fit	up	GO:0030215	semaphorin receptor binding	5/1003	23/18352	0.00712326	0.105662	0.0956016	SEMA7A/SEMA4B/SEMA4D/SEMA4C/SEMA6A	5
3h non-fit	up.3h non-fit	up	GO:0005161	platelet-derived growth factor receptor binding	4/1003	15/18352	0.00745531	0.106225	0.0961114	ITGB3/IL1R1/LYN/PTPRJ	4
3h non-fit	up.3h non-fit	up	GO:0035259	glucocorticoid receptor binding	4/1003	15/18352	0.00745531	0.106225	0.0961114	SMAD3/CEBPB/STAT3/TACC1	4
3h non-fit	up.3h non-fit	up	GO:0019903	protein phosphatase binding	16/1003	149/18352	0.00751931	0.106225	0.0961114	IKBKE/TRAF3/GRIN3A/ANKLE2/STAT3/TP53/FOXO1/STAT6/ATP2B4/CSK/SMG5/JUP/DAB2IP/PPP6R1/CTNNB1/PTPN1	16
3h non-fit	up.3h non-fit	up	GO:0060090	molecular adaptor activity	28/1003	316/18352	0.00825111	0.114742	0.103817	STX11/BCL3/SH2D1B/RAPSN/SOCS2/HIP1/TRIM17/SAV1/OPTN/PDCD6/STAP2/CNKSR1/TRIM22/SH2B3/FLRT3/FBXW7/SDCBP/IRS1/SH3RF1/JUP/DLG5/WWC1/DAB2IP/HIP1R/ITSN2/EIF4G1/SPAG9/NAPB	28
3h non-fit	up.3h non-fit	up	GO:0003950	NAD+ ADP-ribosyltransferase activity	5/1003	24/18352	0.0086004	0.117759	0.106547	PARP6/PARP9/PARP8/PARP12/PARP14	5
3h non-fit	up.3h non-fit	up	GO:1901981	phosphatidylinositol phosphate binding	18/1003	179/18352	0.00928644	0.118657	0.107359	PLEKHA4/HIP1/PLEKHF1/KCNJ2/GRAMD2A/SVIL/NOXO1/ATG2A/DAPP1/FCHSD2/WDR45/ZFYVE26/SDCBP/SESTD1/DAB2IP/HIP1R/ATG2B/GOLPH3	18
3h non-fit	up.3h non-fit	up	GO:0005159	insulin-like growth factor receptor binding	4/1003	16/18352	0.0095167	0.118657	0.107359	SOCS1/SOCS2/IRS1/INSR	4
3h non-fit	up.3h non-fit	up	GO:0005229	intracellular calcium activated chloride channel activity	4/1003	16/18352	0.0095167	0.118657	0.107359	ANO1/ANO7/TTYH3/NMUR2	4
3h non-fit	up.3h non-fit	up	GO:0046935	1-phosphatidylinositol-3-kinase regulator activity	4/1003	16/18352	0.0095167	0.118657	0.107359	SOCS1/SOCS3/SOCS2/CISH	4
3h non-fit	up.3h non-fit	up	GO:0050700	CARD domain binding	4/1003	16/18352	0.0095167	0.118657	0.107359	CARD14/CASP1/CARD16/CASP4	4
3h non-fit	up.3h non-fit	up	GO:0061778	intracellular chloride channel activity	4/1003	16/18352	0.0095167	0.118657	0.107359	ANO1/ANO7/TTYH3/NMUR2	4
3h non-fit	up.3h non-fit	up	GO:0005080	protein kinase C binding	8/1003	55/18352	0.00959919	0.118657	0.107359	SDC4/DACT1/ADCY4/SQSTM1/ITGAV/IRS1/PRKD2/SRC	8
3h non-fit	up.3h non-fit	up	GO:0005088	Ras guanyl-nucleotide exchange factor activity	13/1003	115/18352	0.0100465	0.122484	0.110823	DENND2B/RAPGEF1/TRIO/FGD6/ARHGEF5/PLEKHG5/DENND3/SPATA13/SMCR8/ECT2/PLEKHG3/PLEKHG1/DENND4A	13
3h non-fit	up.3h non-fit	up	GO:0001085	RNA polymerase II transcription factor binding	8/1003	56/18352	0.0106774	0.128418	0.116191	HCLS1/NFATC1/DACT1/TEAD3/TP53/ATF4/CTNNB1/WWP2	8
3h non-fit	up.3h non-fit	up	GO:0035591	signaling adaptor activity	9/1003	68/18352	0.0113879	0.134239	0.121458	SOCS2/SAV1/STAP2/SH2B3/IRS1/SH3RF1/DLG5/DAB2IP/SPAG9	9
3h non-fit	up.3h non-fit	up	GO:0001046	core promoter sequence-specific DNA binding	7/1003	46/18352	0.0118113	0.134239	0.121458	CEBPB/RELA/MYC/EZH2/AGO2/TP53/ZBTB17	7
3h non-fit	up.3h non-fit	up	GO:0004715	non-membrane spanning protein tyrosine kinase activity	7/1003	46/18352	0.0118113	0.134239	0.121458	TYK2/LYN/CLK1/JAK2/STYK1/CSK/SRC	7
3h non-fit	up.3h non-fit	up	GO:0050840	extracellular matrix binding	8/1003	57/18352	0.0118427	0.134239	0.121458	ADAMTS15/ITGB3/ACHE/LYPD5/ITGAV/SHH/NTN4/ITGA2	8
3h non-fit	up.3h non-fit	up	GO:0015174	basic amino acid transmembrane transporter activity	4/1003	17/18352	0.0119156	0.134239	0.121458	SLC7A6/SLC38A7/SLC25A29/SLC7A1	4
3h non-fit	up.3h non-fit	up	GO:0035258	steroid hormone receptor binding	10/1003	81/18352	0.0126287	0.140494	0.127118	SMAD3/ARID5A/NKX3-1/CEBPB/STAT3/PPARGC1B/TACC1/CTNNB1/DDX5/SRC	10
3h non-fit	up.3h non-fit	up	GO:0048020	CCR chemokine receptor binding	7/1003	47/18352	0.0132419	0.145497	0.131644	CCL17/CCL22/CCL8/CCL20/CX3CL1/CCL14/STAT3	7
3h non-fit	up.3h non-fit	up	GO:0044389	ubiquitin-like protein ligase binding	27/1003	316/18352	0.0146081	0.15543	0.140631	NFKBIA/CASP10/H2BC9/IKBKE/TRIB2/SMAD3/TRAF3/PML/LYN/SQSTM1/CEBPB/RELA/DTX3L/TP53/FOXO1/TNFRSF1B/FBXW7/STING1/RFFL/PARP9/HIF1A/SMG5/NPLOC4/PRR5L/TRIB1/CASP8/SRC	27
3h non-fit	up.3h non-fit	up	GO:0046965	retinoid X receptor binding	4/1003	18/18352	0.0146698	0.15543	0.140631	ARID5A/VDR/MED25/TACC1	4
3h non-fit	up.3h non-fit	up	GO:0055106	ubiquitin-protein transferase regulator activity	4/1003	18/18352	0.0146698	0.15543	0.140631	TRIB2/FBXW7/RING1/TRIB1	4
3h non-fit	up.3h non-fit	up	GO:0005089	Rho guanyl-nucleotide exchange factor activity	8/1003	60/18352	0.015899	0.166472	0.150622	TRIO/FGD6/ARHGEF5/PLEKHG5/SPATA13/ECT2/PLEKHG3/PLEKHG1	8
3h non-fit	up.3h non-fit	up	GO:0035035	histone acetyltransferase binding	5/1003	28/18352	0.0166114	0.169933	0.153754	ETS1/CEBPB/TP53/SP1/HIF1A	5
3h non-fit	up.3h non-fit	up	GO:0080025	phosphatidylinositol-3,5-bisphosphate binding	5/1003	28/18352	0.0166114	0.169933	0.153754	PLEKHA4/HIP1/WDR45/SESTD1/HIP1R	5
3h non-fit	up.3h non-fit	up	GO:0001227	DNA-binding transcription repressor activity, RNA polymerase II-specific	28/1003	335/18352	0.0170792	0.172733	0.156287	PROX1/NFKB1/NFATC2/ZEB1/PRDM1/ETV7/BCL6/ATF3/HIVEP1/CEBPB/ETV6/RELA/MYC/ETV3/IFI16/KLF16/FOXO1/ELK3/ZNF785/ZBTB25/IRF3/YBX3/NFIL3/ZNF587B/TGIF1/CC2D1B/ZBTB17/NACC2	28
3h non-fit	up.3h non-fit	up	GO:0051219	phosphoprotein binding	10/1003	85/18352	0.0173272	0.173272	0.156775	SOCS3/PLAT/LYN/SCAF4/TOX3/FBXW7/CBL/IRS1/SRC/EPB41	10
3h non-fit	up.3h non-fit	up	GO:0001217	DNA-binding transcription repressor activity	28/1003	336/18352	0.0176977	0.174054	0.157483	PROX1/NFKB1/NFATC2/ZEB1/PRDM1/ETV7/BCL6/ATF3/HIVEP1/CEBPB/ETV6/RELA/MYC/ETV3/IFI16/KLF16/FOXO1/ELK3/ZNF785/ZBTB25/IRF3/YBX3/NFIL3/ZNF587B/TGIF1/CC2D1B/ZBTB17/NACC2	28
3h non-fit	up.3h non-fit	up	GO:0002020	protease binding	14/1003	137/18352	0.0177966	0.174054	0.157483	SEMG2/KIT/TNFAIP3/ITGB3/SERPINB4/IL1R1/COL1A1/CFLAR/ITGAV/CARD16/TP53/RFFL/BDKRB2/TNFRSF10A	14
3h non-fit	up.3h non-fit	up	GO:0016763	transferase activity, transferring pentosyl groups	7/1003	50/18352	0.018274	0.176781	0.15995	NAMPT/TYMP/PARP6/PARP9/PARP8/PARP12/PARP14	7
3h non-fit	up.3h non-fit	up	GO:0043236	laminin binding	5/1003	29/18352	0.0191929	0.177096	0.160234	ACHE/LYPD5/SHH/NTN4/ITGA2	5
3h non-fit	up.3h non-fit	up	GO:0043425	bHLH transcription factor binding	5/1003	29/18352	0.0191929	0.177096	0.160234	SOX9/SMAD3/SP1/MAP3K10/USF1	5
3h non-fit	up.3h non-fit	up	GO:0008525	phosphatidylcholine transporter activity	3/1003	11/18352	0.0193014	0.177096	0.160234	ABCA1/PITPNM1/PITPNB	3
3h non-fit	up.3h non-fit	up	GO:0043522	leucine zipper domain binding	3/1003	11/18352	0.0193014	0.177096	0.160234	MRTFA/DDIT3/ATF4	3
3h non-fit	up.3h non-fit	up	GO:1901474	azole transmembrane transporter activity	3/1003	11/18352	0.0193014	0.177096	0.160234	SLC19A3/SLC38A7/SLC7A1	3
3h non-fit	up.3h non-fit	up	GO:0001221	transcription cofactor binding	7/1003	51/18352	0.0202143	0.183579	0.1661	NFATC1/SMAD3/RELA/FOXO1/MED25/PHF12/ZBTB17	7
3h non-fit	up.3h non-fit	up	GO:0005123	death receptor binding	4/1003	20/18352	0.0213034	0.191515	0.173281	CFLAR/NTF3/DAB2IP/CASP8	4
3h non-fit	up.3h non-fit	up	GO:0043548	phosphatidylinositol 3-kinase binding	5/1003	30/18352	0.0220242	0.194075	0.175597	JAK2/CBL/IRS1/INSR/DAB2IP	5
3h non-fit	up.3h non-fit	up	GO:0046966	thyroid hormone receptor binding	5/1003	30/18352	0.0220242	0.194075	0.175597	ARID5A/MED12/TACC1/NCOA3/BRD8	5
3h non-fit	up.3h non-fit	up	GO:0004724	magnesium-dependent protein serine/threonine phosphatase activity	3/1003	12/18352	0.0247077	0.210856	0.190781	PPM1J/PPM1F/PDP1	3
3h non-fit	up.3h non-fit	up	GO:0005035	death receptor activity	3/1003	12/18352	0.0247077	0.210856	0.190781	TNFRSF25/TNFRSF1B/TNFRSF10A	3
3h non-fit	up.3h non-fit	up	GO:0015385	sodium:proton antiporter activity	3/1003	12/18352	0.0247077	0.210856	0.190781	SLC9A8/SLC9A3/SLC9B2	3
3h non-fit	up.3h non-fit	up	GO:0005164	tumor necrosis factor receptor binding	5/1003	31/18352	0.0251132	0.210856	0.190781	TNFSF14/LTB/TRAF3/TNFSF10/CASP8	5
3h non-fit	up.3h non-fit	up	GO:0051059	NF-kappaB binding	5/1003	31/18352	0.0251132	0.210856	0.190781	NFKBIA/NFKBID/RELA/PSMA6/NOTCH2	5
3h non-fit	up.3h non-fit	up	GO:0030331	estrogen receptor binding	6/1003	42/18352	0.02559	0.212852	0.192586	ARID5A/NKX3-1/PPARGC1B/TACC1/CTNNB1/SRC	6
3h non-fit	up.3h non-fit	up	GO:0017137	Rab GTPase binding	16/1003	172/18352	0.0264742	0.218167	0.197395	ADPRH/OPTN/DENND2B/MICAL3/BICDL2/MICALL1/DENND3/RAB11FIP5/TBC1D10B/SMCR8/TBC1D8/TBC1D22B/SYTL4/DENND4A/TBC1D14/RAC1	16
3h fit	up.3h fit	up	GO:0008009	chemokine activity	9/116	49/18352	1.95383e-11	5.27535e-09	4.85374e-09	CXCL2/CXCL1/CCL22/CXCL3/CCL20/CXCL6/CXCL5/CX3CL1/CCL28	9
3h fit	up.3h fit	up	GO:0042379	chemokine receptor binding	9/116	70/18352	5.53776e-10	7.47597e-08	6.87848e-08	CXCL2/CXCL1/CCL22/CXCL3/CCL20/CXCL6/CXCL5/CX3CL1/CCL28	9
3h fit	up.3h fit	up	GO:0045236	CXCR chemokine receptor binding	6/116	18/18352	9.76703e-10	8.79033e-08	8.08779e-08	CXCL2/CXCL1/CXCL3/CXCL6/CXCL5/CX3CL1	6
3h fit	up.3h fit	up	GO:0005125	cytokine activity	12/116	235/18352	3.12153e-08	2.10703e-06	1.93863e-06	IL17C/CXCL2/CXCL1/CCL22/CXCL3/CCL20/CXCL6/CXCL5/CX3CL1/CCL28/NAMPT/IL32	12
3h fit	up.3h fit	up	GO:0001664	G protein-coupled receptor binding	13/116	293/18352	4.25292e-08	2.29658e-06	2.11303e-06	CXCL2/CXCL1/CCL22/CXCL3/CCL20/CXCL6/CXCL5/CX3CL1/GNA15/CCL28/SAV1/ARRDC3/ADM	13
3h fit	up.3h fit	up	GO:0005126	cytokine receptor binding	11/116	271/18352	1.18758e-06	5.34409e-05	4.91698e-05	CXCL2/CXCL1/CCL22/CXCL3/CCL20/CXCL6/CXCL5/CX3CL1/CCL28/SOCS2/TRAF3	11
3h fit	up.3h fit	up	GO:0046935	1-phosphatidylinositol-3-kinase regulator activity	4/116	16/18352	2.60093e-06	0.000100322	9.23038e-05	SOCS1/SOCS3/SOCS2/CISH	4
3h fit	up.3h fit	up	GO:0035014	phosphatidylinositol 3-kinase regulator activity	4/116	20/18352	6.78994e-06	0.000229161	0.000210846	SOCS1/SOCS3/SOCS2/CISH	4
3h fit	up.3h fit	up	GO:0048018	receptor ligand activity	13/116	487/18352	1.26061e-05	0.000378183	0.000347958	IL17C/CXCL2/CXCL1/CCL22/CXCL3/CCL20/CXCL6/CXCL5/CX3CL1/CCL28/NAMPT/IL32/ADM	13
3h fit	up.3h fit	up	GO:0030546	signaling receptor activator activity	13/116	492/18352	1.40448e-05	0.000379209	0.000348902	IL17C/CXCL2/CXCL1/CCL22/CXCL3/CCL20/CXCL6/CXCL5/CX3CL1/CCL28/NAMPT/IL32/ADM	13
3h fit	up.3h fit	up	GO:0031593	polyubiquitin modification-dependent protein binding	4/116	51/18352	0.000301139	0.00739159	0.00680084	TNFAIP3/IKBKE/OPTN/TNIP1	4
3h fit	up.3h fit	up	GO:0004842	ubiquitin-protein transferase activity	9/116	435/18352	0.00177311	0.0398949	0.0367064	TNFAIP3/BIRC3/TRIM31/TRIM15/TRIM69/TRAF3/RNF183/RNF39/TNFAIP1	9
3h fit	up.3h fit	up	GO:0019787	ubiquitin-like protein transferase activity	9/116	457/18352	0.00247409	0.0513849	0.0472781	TNFAIP3/BIRC3/TRIM31/TRIM15/TRIM69/TRAF3/RNF183/RNF39/TNFAIP1	9
3h fit	up.3h fit	up	GO:0048020	CCR chemokine receptor binding	3/116	47/18352	0.00325875	0.0601599	0.0553518	CCL22/CCL20/CX3CL1	3
3h fit	up.3h fit	up	GO:0004896	cytokine receptor activity	4/116	97/18352	0.00334222	0.0601599	0.0553518	IL18R1/IL17RB/IFNGR2/IFNAR2	4
3h fit	up.3h fit	up	GO:0005159	insulin-like growth factor receptor binding	2/116	16/18352	0.00448579	0.0725839	0.0667828	SOCS1/SOCS2	2
3h fit	up.3h fit	up	GO:0030674	protein-macromolecule adaptor activity	6/116	244/18352	0.0045701	0.0725839	0.0667828	STX11/BCL3/SOCS2/SAV1/OPTN/STAP2	6
3h fit	up.3h fit	up	GO:0000149	SNARE binding	4/116	115/18352	0.00611565	0.0917348	0.0844032	STX11/DOC2B/SNPH/TNFAIP2	4
3h fit	up.3h fit	up	GO:0031690	adrenergic receptor binding	2/116	20/18352	0.00698643	0.0992809	0.0913461	SAV1/ARRDC3	2
3h fit	up.3h fit	up	GO:0070530	K63-linked polyubiquitin modification-dependent protein binding	2/116	21/18352	0.00769014	0.103817	0.0955197	TNFAIP3/OPTN	2
3h fit	up.3h fit	up	GO:0004860	protein kinase inhibitor activity	3/116	65/18352	0.00808633	0.103967	0.0956579	SOCS1/SOCS3/TRIB2	3
3h fit	up.3h fit	up	GO:0035591	signaling adaptor activity	3/116	68/18352	0.00915208	0.111812	0.102875	SOCS2/SAV1/STAP2	3
3h fit	up.3h fit	up	GO:0019210	kinase inhibitor activity	3/116	69/18352	0.00952469	0.111812	0.102875	SOCS1/SOCS3/TRIB2	3
3h fit	up.3h fit	up	GO:0140375	immune receptor activity	4/116	135/18352	0.0106362	0.11496	0.105772	IL18R1/IL17RB/IFNGR2/IFNAR2	4
3h fit	up.3h fit	up	GO:0061630	ubiquitin protein ligase activity	6/116	292/18352	0.0106444	0.11496	0.105772	BIRC3/TRIM31/TRIM15/TRIM69/RNF183/RNF39	6
3h fit	up.3h fit	up	GO:0019207	kinase regulator activity	5/116	216/18352	0.0120578	0.122245	0.112475	SOCS1/SOCS3/SOCS2/CISH/TRIB2	5
3h fit	up.3h fit	up	GO:0061659	ubiquitin-like protein ligase activity	6/116	301/18352	0.0122245	0.122245	0.112475	BIRC3/TRIM31/TRIM15/TRIM69/RNF183/RNF39	6
3h fit	up.3h fit	up	GO:0090482	vitamin transmembrane transporter activity	2/116	29/18352	0.0143873	0.136929	0.125986	SLC52A3/SLC19A3	2
3h fit	up.3h fit	up	GO:0044389	ubiquitin-like protein ligase binding	6/116	316/18352	0.0152144	0.136929	0.125986	NFKBIA/H2BC9/CASP10/IKBKE/TRAF3/TRIB2	6
3h fit	up.3h fit	up	GO:0060090	molecular adaptor activity	6/116	316/18352	0.0152144	0.136929	0.125986	STX11/BCL3/SOCS2/SAV1/OPTN/STAP2	6
3h fit	up.3h fit	up	GO:0140030	modification-dependent protein binding	4/116	153/18352	0.0161886	0.140997	0.129729	TNFAIP3/IKBKE/OPTN/TNIP1	4
3h fit	up.3h fit	up	GO:0051019	mitogen-activated protein kinase binding	2/116	33/18352	0.0184068	0.155307	0.142895	NFATC1/TNIP1	2

## Sheet: Enriched_Reactome
Time_Conditioning	Clusters	Regulated	ID	Description	GeneRatio	BgRatio	pvalue	p.adjust	qvalue	geneID	Count
1h non-fit	down.1h non-fit	down	R-HSA-2197563	NOTCH2 intracellular domain regulates transcription	1/4	12/10704	0.0044774	0.0328182	0.00357367	HES1	1
1h non-fit	down.1h non-fit	down	R-HSA-8941856	RUNX3 regulates NOTCH signaling	1/4	14/10704	0.00522216	0.0328182	0.00357367	HES1	1
1h non-fit	down.1h non-fit	down	R-HSA-210744	Regulation of gene expression in late stage (branching morphogenesis) pancreatic bud precursor cells	1/4	16/10704	0.00596651	0.0328182	0.00357367	HES1	1
1h non-fit	down.1h non-fit	down	R-HSA-5576886	Phase 4 - resting membrane potential	1/4	19/10704	0.00708226	0.0328182	0.00357367	KCNK5	1
1h non-fit	down.1h non-fit	down	R-HSA-9013695	NOTCH4 Intracellular Domain Regulates Transcription	1/4	20/10704	0.00745396	0.0328182	0.00357367	HES1	1
1h non-fit	down.1h non-fit	down	R-HSA-8940973	RUNX2 regulates osteoblast differentiation	1/4	24/10704	0.00893974	0.0328182	0.00357367	HES1	1
1h non-fit	down.1h non-fit	down	R-HSA-9013508	NOTCH3 Intracellular Domain Regulates Transcription	1/4	25/10704	0.00931092	0.0328182	0.00357367	HES1	1
1h non-fit	down.1h non-fit	down	R-HSA-182971	EGFR downregulation	1/4	31/10704	0.0115358	0.0328182	0.00357367	SPRY1	1
1h non-fit	down.1h non-fit	down	R-HSA-8941326	RUNX2 regulates bone development	1/4	32/10704	0.0119063	0.0328182	0.00357367	HES1	1
1h non-fit	down.1h non-fit	down	R-HSA-1980145	Signaling by NOTCH2	1/4	33/10704	0.0122766	0.0328182	0.00357367	HES1	1
1h non-fit	down.1h non-fit	down	R-HSA-186712	Regulation of beta-cell development	1/4	41/10704	0.0152357	0.0328182	0.00357367	HES1	1
1h non-fit	down.1h non-fit	down	R-HSA-2122947	NOTCH1 Intracellular Domain Regulates Transcription	1/4	48/10704	0.0178194	0.0328182	0.00357367	HES1	1
1h non-fit	down.1h non-fit	down	R-HSA-9012852	Signaling by NOTCH3	1/4	49/10704	0.0181881	0.0328182	0.00357367	HES1	1
1h non-fit	down.1h non-fit	down	R-HSA-177929	Signaling by EGFR	1/4	50/10704	0.0185567	0.0328182	0.00357367	SPRY1	1
1h non-fit	down.1h non-fit	down	R-HSA-2644602	Signaling by NOTCH1 PEST Domain Mutants in Cancer	1/4	58/10704	0.0215016	0.0328182	0.00357367	HES1	1
1h non-fit	down.1h non-fit	down	R-HSA-2644603	Signaling by NOTCH1 in Cancer	1/4	58/10704	0.0215016	0.0328182	0.00357367	HES1	1
1h non-fit	down.1h non-fit	down	R-HSA-2644606	Constitutive Signaling by NOTCH1 PEST Domain Mutants	1/4	58/10704	0.0215016	0.0328182	0.00357367	HES1	1
1h non-fit	down.1h non-fit	down	R-HSA-2894858	Signaling by NOTCH1 HD+PEST Domain Mutants in Cancer	1/4	58/10704	0.0215016	0.0328182	0.00357367	HES1	1
1h non-fit	down.1h non-fit	down	R-HSA-2894862	Constitutive Signaling by NOTCH1 HD+PEST Domain Mutants	1/4	58/10704	0.0215016	0.0328182	0.00357367	HES1	1
1h non-fit	down.1h non-fit	down	R-HSA-1980143	Signaling by NOTCH1	1/4	74/10704	0.0273716	0.0396888	0.00432183	HES1	1
1h non-fit	down.1h non-fit	down	R-HSA-9013694	Signaling by NOTCH4	1/4	82/10704	0.0302966	0.0418382	0.00455588	HES1	1
1h non-fit	down.1h non-fit	down	R-HSA-8878159	Transcriptional regulation by RUNX3	1/4	96/10704	0.0353996	0.0466631	0.00508128	HES1	1
1h non-fit	down.1h non-fit	down	R-HSA-5617472	Activation of anterior HOX genes in hindbrain development during early embryogenesis	1/4	121/10704	0.0444619	0.0515758	0.00561624	MAFB	1
1h non-fit	down.1h non-fit	down	R-HSA-5619507	Activation of HOX genes during differentiation	1/4	121/10704	0.0444619	0.0515758	0.00561624	MAFB	1
1h non-fit	down.1h non-fit	down	R-HSA-8878166	Transcriptional regulation by RUNX2	1/4	121/10704	0.0444619	0.0515758	0.00561624	HES1	1
1h non-fit	down.1h non-fit	down	R-HSA-5576891	Cardiac conduction	1/4	129/10704	0.0473483	0.0528116	0.00575081	KCNK5	1
1h non-fit	down.1h non-fit	down	R-HSA-397014	Muscle contraction	1/4	197/10704	0.0716196	0.0769248	0.00837656	KCNK5	1
1h non-fit	down.1h non-fit	down	R-HSA-157118	Signaling by NOTCH	1/4	236/10704	0.0853289	0.0883763	0.00962356	HES1	1
1h non-fit	down.1h non-fit	down	R-HSA-5663202	Diseases of signal transduction by growth factor receptors and second messengers	1/4	387/10704	0.136981	0.136981	0.0149163	HES1	1
1h fit	down.1h fit	down	R-HSA-9031628	NGF-stimulated transcription	3/8	39/10704	2.47307e-06	0.000190426	0.000106733	ID3/ID1/FOS	3
1h fit	down.1h fit	down	R-HSA-198725	Nuclear Events (kinase and transcription factor activation)	3/8	61/10704	9.66413e-06	0.000372069	0.000208542	ID3/ID1/FOS	3
1h fit	down.1h fit	down	R-HSA-187037	Signaling by NTRK1 (TRKA)	3/8	115/10704	6.50512e-05	0.00166965	0.000935825	ID3/ID1/FOS	3
1h fit	down.1h fit	down	R-HSA-166520	Signaling by NTRKs	3/8	134/10704	0.000102611	0.00197526	0.00110712	ID3/ID1/FOS	3
1h fit	down.1h fit	down	R-HSA-450341	Activation of the AP-1 family of transcription factors	1/8	10/10704	0.00745188	0.0894926	0.0501599	FOS	1
1h fit	down.1h fit	down	R-HSA-2559583	Cellular Senescence	2/8	197/10704	0.00877203	0.0894926	0.0501599	ID1/FOS	2
1h fit	down.1h fit	down	R-HSA-2197563	NOTCH2 intracellular domain regulates transcription	1/8	12/10704	0.00893641	0.0894926	0.0501599	HES1	1
1h fit	down.1h fit	down	R-HSA-8941856	RUNX3 regulates NOTCH signaling	1/8	14/10704	0.010419	0.0894926	0.0501599	HES1	1
1h fit	down.1h fit	down	R-HSA-210744	Regulation of gene expression in late stage (branching morphogenesis) pancreatic bud precursor cells	1/8	16/10704	0.0118996	0.0894926	0.0501599	HES1	1
1h fit	down.1h fit	down	R-HSA-416700	Other semaphorin interactions	1/8	19/10704	0.014117	0.0894926	0.0501599	SEMA5A	1
1h fit	down.1h fit	down	R-HSA-9013695	NOTCH4 Intracellular Domain Regulates Transcription	1/8	20/10704	0.0148551	0.0894926	0.0501599	HES1	1
1h fit	down.1h fit	down	R-HSA-8940973	RUNX2 regulates osteoblast differentiation	1/8	24/10704	0.0178029	0.0894926	0.0501599	HES1	1
1h fit	down.1h fit	down	R-HSA-9634638	Estrogen-dependent nuclear events downstream of ESR-membrane signaling	1/8	24/10704	0.0178029	0.0894926	0.0501599	FOS	1
1h fit	down.1h fit	down	R-HSA-9013508	NOTCH3 Intracellular Domain Regulates Transcription	1/8	25/10704	0.0185386	0.0894926	0.0501599	HES1	1
1h fit	down.1h fit	down	R-HSA-1368108	BMAL1:CLOCK,NPAS2 activates circadian gene expression	1/8	27/10704	0.0200086	0.0894926	0.0501599	BHLHE40	1
1h fit	down.1h fit	down	R-HSA-114452	Activation of BH3-only proteins	1/8	30/10704	0.02221	0.0894926	0.0501599	BMF	1
1h fit	down.1h fit	down	R-HSA-450282	MAPK targets/ Nuclear events mediated by MAP kinases	1/8	31/10704	0.0229428	0.0894926	0.0501599	FOS	1
1h fit	down.1h fit	down	R-HSA-2871796	FCERI mediated MAPK activation	1/8	32/10704	0.0236752	0.0894926	0.0501599	FOS	1
1h fit	down.1h fit	down	R-HSA-8941326	RUNX2 regulates bone development	1/8	32/10704	0.0236752	0.0894926	0.0501599	HES1	1
1h fit	down.1h fit	down	R-HSA-1980145	Signaling by NOTCH2	1/8	33/10704	0.0244071	0.0894926	0.0501599	HES1	1
1h fit	down.1h fit	down	R-HSA-2559585	Oncogene Induced Senescence	1/8	33/10704	0.0244071	0.0894926	0.0501599	ID1	1
1h fit	down.1h fit	down	R-HSA-5083635	Defective B3GALTL causes Peters-plus syndrome (PpS)	1/8	37/10704	0.0273298	0.0939376	0.0526513	SEMA5A	1
1h fit	down.1h fit	down	R-HSA-5173214	O-glycosylation of TSR domain-containing proteins	1/8	38/10704	0.0280593	0.0939376	0.0526513	SEMA5A	1
1h fit	down.1h fit	down	R-HSA-186712	Regulation of beta-cell development	1/8	41/10704	0.0302448	0.0970355	0.0543876	HES1	1
1h fit	down.1h fit	down	R-HSA-2122947	NOTCH1 Intracellular Domain Regulates Transcription	1/8	48/10704	0.0353278	0.0985357	0.0552285	HES1	1
1h fit	down.1h fit	down	R-HSA-9012852	Signaling by NOTCH3	1/8	49/10704	0.036052	0.0985357	0.0552285	HES1	1
1h fit	down.1h fit	down	R-HSA-109606	Intrinsic Pathway for Apoptosis	1/8	53/10704	0.0389442	0.0985357	0.0552285	BMF	1
1h fit	down.1h fit	down	R-HSA-2644602	Signaling by NOTCH1 PEST Domain Mutants in Cancer	1/8	58/10704	0.0425487	0.0985357	0.0552285	HES1	1
1h fit	down.1h fit	down	R-HSA-2644603	Signaling by NOTCH1 in Cancer	1/8	58/10704	0.0425487	0.0985357	0.0552285	HES1	1
1h fit	down.1h fit	down	R-HSA-2644606	Constitutive Signaling by NOTCH1 PEST Domain Mutants	1/8	58/10704	0.0425487	0.0985357	0.0552285	HES1	1
1h fit	down.1h fit	down	R-HSA-2894858	Signaling by NOTCH1 HD+PEST Domain Mutants in Cancer	1/8	58/10704	0.0425487	0.0985357	0.0552285	HES1	1
1h fit	down.1h fit	down	R-HSA-2894862	Constitutive Signaling by NOTCH1 HD+PEST Domain Mutants	1/8	58/10704	0.0425487	0.0985357	0.0552285	HES1	1
1h fit	down.1h fit	down	R-HSA-450294	MAP kinase activation	1/8	64/10704	0.0468585	0.0985357	0.0552285	FOS	1
1h fit	down.1h fit	down	R-HSA-373755	Semaphorin interactions	1/8	65/10704	0.0475751	0.0985357	0.0552285	SEMA5A	1
1h fit	down.1h fit	down	R-HSA-6796648	TP53 Regulates Transcription of DNA Repair Genes	1/8	65/10704	0.0475751	0.0985357	0.0552285	FOS	1
1h fit	down.1h fit	down	R-HSA-3906995	Diseases associated with O-glycosylation of proteins	1/8	68/10704	0.0497223	0.0985357	0.0552285	SEMA5A	1
1h fit	down.1h fit	down	R-HSA-400253	Circadian Clock	1/8	70/10704	0.0511513	0.0985357	0.0552285	BHLHE40	1
1h fit	down.1h fit	down	R-HSA-448424	Interleukin-17 signaling	1/8	72/10704	0.0525785	0.0985357	0.0552285	FOS	1
1h fit	down.1h fit	down	R-HSA-1980143	Signaling by NOTCH1	1/8	74/10704	0.0540038	0.0985357	0.0552285	HES1	1
1h fit	down.1h fit	down	R-HSA-9009391	Extra-nuclear estrogen signaling	1/8	77/10704	0.0561382	0.0985357	0.0552285	FOS	1
1h fit	down.1h fit	down	R-HSA-9013694	Signaling by NOTCH4	1/8	82/10704	0.0596862	0.0985357	0.0552285	HES1	1
1h fit	down.1h fit	down	R-HSA-168142	Toll Like Receptor 10 (TLR10) Cascade	1/8	85/10704	0.0618094	0.0985357	0.0552285	FOS	1
1h fit	down.1h fit	down	R-HSA-168176	Toll Like Receptor 5 (TLR5) Cascade	1/8	85/10704	0.0618094	0.0985357	0.0552285	FOS	1
1h fit	down.1h fit	down	R-HSA-975871	MyD88 cascade initiated on plasma membrane	1/8	85/10704	0.0618094	0.0985357	0.0552285	FOS	1
1h fit	down.1h fit	down	R-HSA-975138	TRAF6 mediated induction of NFkB and MAP kinases upon TLR7/8 or 9 activation	1/8	91/10704	0.0660433	0.0985357	0.0552285	FOS	1
1h fit	down.1h fit	down	R-HSA-975155	MyD88 dependent cascade initiated on endosome	1/8	92/10704	0.0667473	0.0985357	0.0552285	FOS	1
1h fit	down.1h fit	down	R-HSA-168181	Toll Like Receptor 7/8 (TLR7/8) Cascade	1/8	93/10704	0.0674508	0.0985357	0.0552285	FOS	1
1h fit	down.1h fit	down	R-HSA-168164	Toll Like Receptor 3 (TLR3) Cascade	1/8	94/10704	0.0681539	0.0985357	0.0552285	FOS	1
1h fit	down.1h fit	down	R-HSA-166058	MyD88:MAL(TIRAP) cascade initiated on plasma membrane	1/8	95/10704	0.0688565	0.0985357	0.0552285	FOS	1
1h fit	down.1h fit	down	R-HSA-168188	Toll Like Receptor TLR6:TLR2 Cascade	1/8	95/10704	0.0688565	0.0985357	0.0552285	FOS	1
1h fit	down.1h fit	down	R-HSA-168138	Toll Like Receptor 9 (TLR9) Cascade	1/8	96/10704	0.0695587	0.0985357	0.0552285	FOS	1
1h fit	down.1h fit	down	R-HSA-8878159	Transcriptional regulation by RUNX3	1/8	96/10704	0.0695587	0.0985357	0.0552285	HES1	1
1h fit	down.1h fit	down	R-HSA-168179	Toll Like Receptor TLR1:TLR2 Cascade	1/8	98/10704	0.0709616	0.0985357	0.0552285	FOS	1
1h fit	down.1h fit	down	R-HSA-181438	Toll Like Receptor 2 (TLR2) Cascade	1/8	98/10704	0.0709616	0.0985357	0.0552285	FOS	1
1h fit	down.1h fit	down	R-HSA-166166	MyD88-independent TLR4 cascade	1/8	99/10704	0.0716623	0.0985357	0.0552285	FOS	1
1h fit	down.1h fit	down	R-HSA-937061	TRIF(TICAM1)-mediated TLR4 signaling	1/8	99/10704	0.0716623	0.0985357	0.0552285	FOS	1
1h fit	down.1h fit	down	R-HSA-6785807	Interleukin-4 and Interleukin-13 signaling	1/8	108/10704	0.0779484	0.105299	0.0590191	FOS	1
1h fit	down.1h fit	down	R-HSA-5173105	O-linked glycosylation	1/8	111/10704	0.0800355	0.10536	0.0590534	SEMA5A	1
1h fit	down.1h fit	down	R-HSA-2559582	Senescence-Associated Secretory Phenotype (SASP)	1/8	112/10704	0.0807303	0.10536	0.0590534	FOS	1
1h fit	down.1h fit	down	R-HSA-5617472	Activation of anterior HOX genes in hindbrain development during early embryogenesis	1/8	121/10704	0.0869626	0.108002	0.0605342	MAFB	1
1h fit	down.1h fit	down	R-HSA-5619507	Activation of HOX genes during differentiation	1/8	121/10704	0.0869626	0.108002	0.0605342	MAFB	1
1h fit	down.1h fit	down	R-HSA-8878166	Transcriptional regulation by RUNX2	1/8	121/10704	0.0869626	0.108002	0.0605342	HES1	1
1h fit	down.1h fit	down	R-HSA-2559580	Oxidative Stress Induced Senescence	1/8	125/10704	0.0897206	0.109659	0.0614627	FOS	1
1h fit	down.1h fit	down	R-HSA-166016	Toll Like Receptor 4 (TLR4) Cascade	1/8	129/10704	0.0924714	0.111255	0.0623573	FOS	1
1h fit	down.1h fit	down	R-HSA-2454202	Fc epsilon receptor (FCERI) signaling	1/8	134/10704	0.0958995	0.113604	0.0636742	FOS	1
1h fit	down.1h fit	down	R-HSA-3781865	Diseases of glycosylation	1/8	143/10704	0.102042	0.119049	0.0667259	SEMA5A	1
1h fit	down.1h fit	down	R-HSA-9018519	Estrogen-dependent gene expression	1/8	150/10704	0.106794	0.122733	0.0687909	FOS	1
1h fit	down.1h fit	down	R-HSA-168898	Toll-like Receptor Cascades	1/8	155/10704	0.110175	0.124756	0.069925	FOS	1
1h fit	down.1h fit	down	R-HSA-109581	Apoptosis	1/8	178/10704	0.125582	0.140143	0.0785489	BMF	1
1h fit	down.1h fit	down	R-HSA-5357801	Programmed Cell Death	1/8	190/10704	0.133528	0.146881	0.0823256	BMF	1
1h fit	down.1h fit	down	R-HSA-8939211	ESR-mediated signaling	1/8	223/10704	0.155054	0.168158	0.094251	FOS	1
1h fit	down.1h fit	down	R-HSA-157118	Signaling by NOTCH	1/8	236/10704	0.163405	0.174753	0.0979474	HES1	1
1h fit	down.1h fit	down	R-HSA-5668914	Diseases of metabolism	1/8	245/10704	0.169144	0.178412	0.0999985	SEMA5A	1
1h fit	down.1h fit	down	R-HSA-9006931	Signaling by Nuclear Receptors	1/8	299/10704	0.202859	0.211083	0.11831	FOS	1
1h fit	down.1h fit	down	R-HSA-3700989	Transcriptional Regulation by TP53	1/8	365/10704	0.242436	0.248901	0.139507	FOS	1
1h fit	down.1h fit	down	R-HSA-5663202	Diseases of signal transduction by growth factor receptors and second messengers	1/8	387/10704	0.255241	0.258599	0.144943	HES1	1
1h fit	down.1h fit	down	R-HSA-449147	Signaling by Interleukins	1/8	461/10704	0.296932	0.296932	0.166428	FOS	1
3h non-fit	down.3h non-fit	down	R-HSA-191273	Cholesterol biosynthesis	12/530	25/10704	5.53346e-10	5.97613e-07	5.67325e-07	LBR/ACAT2/HMGCR/FDFT1/MSMO1/GGPS1/TM7SF2/DHCR24/SQLE/IDI1/EBP/ARV1	12
3h non-fit	down.3h non-fit	down	R-HSA-8957322	Metabolism of steroids	22/530	151/10704	4.84052e-06	0.00261388	0.00248141	LBR/SLC27A2/ACAT2/HMGCR/SRD5A1/AKR1C3/FDFT1/MSMO1/SCD/GGPS1/MBTPS2/TM7SF2/SCP2/HSD17B11/OSBPL1A/DHCR24/SQLE/IDI1/INSIG2/EBP/ARV1/CHD9	22
3h non-fit	down.3h non-fit	down	R-HSA-8978868	Fatty acid metabolism	23/530	177/10704	2.04273e-05	0.00735382	0.00698111	SLC27A2/MECR/ACOT13/AKR1C3/ACOT7/SCD/ACLY/PCTP/CBR1/EHHADH/CYP2J2/PLA2G4A/HADHA/SCP2/MID1IP1/ACSL1/ACAA2/ALDH3A2/MMUT/PTGR1/FADS1/HADH/LTA4H	23
3h non-fit	down.3h non-fit	down	R-HSA-71291	Metabolism of amino acids and derivatives	37/530	374/10704	4.35521e-05	0.00950804	0.00902615	LIPT2/PSPH/PDHB/TST/HYKK/SRR/RPL3/SLC25A15/RPS8/SLC25A10/RPL29/RPL13A/RPLP0/ALDH9A1/RPS3A/NQO1/RPL14/RPS4X/DBT/HNMT/PSMD1/RIMKLA/RPL22/RPL12/ALDH18A1/RPS6/SHMT1/SEPHS2/TXN2/DLAT/SUOX/ALDH7A1/SLC25A13/PAPSS1/MTAP/HIBADH/GSR	37
3h non-fit	down.3h non-fit	down	R-HSA-72766	Translation	31/530	291/10704	4.56794e-05	0.00950804	0.00902615	EIF2B3/FARSB/EIF3E/RPL3/MRPL19/MRPL1/RPS8/MRPL15/RPL29/RPL13A/MRPL3/RPLP0/MRPL11/SSR1/RPS3A/MRPS27/RPL14/RPS4X/MRPS18B/MRPL35/SSR3/PPA2/RPL22/EIF3L/RPL12/EIF3H/RPS6/MRPL42/SPCS3/EIF4B/MRPS16	31
3h non-fit	down.3h non-fit	down	R-HSA-9609507	Protein localization	21/530	163/10704	5.28225e-05	0.00950804	0.00902615	PXMP4/GET1/SLC27A2/PEX7/UBL4A/IDH1/ABCD3/AGPS/TYSND1/VDAC1/EHHADH/HMGCL/SCP2/TOMM20/PEX19/GNPAT/ALDH3A2/ATP5F1A/TOMM70/IDE/SLC25A13	21
3h non-fit	down.3h non-fit	down	R-HSA-72613	Eukaryotic Translation Initiation	16/530	119/10704	0.000246054	0.0332172	0.0315337	EIF2B3/EIF3E/RPL3/RPS8/RPL29/RPL13A/RPLP0/RPS3A/RPL14/RPS4X/RPL22/EIF3L/RPL12/EIF3H/RPS6/EIF4B	16
3h non-fit	down.3h non-fit	down	R-HSA-72737	Cap-dependent Translation Initiation	16/530	119/10704	0.000246054	0.0332172	0.0315337	EIF2B3/EIF3E/RPL3/RPS8/RPL29/RPL13A/RPLP0/RPS3A/RPL14/RPS4X/RPL22/EIF3L/RPL12/EIF3H/RPS6/EIF4B	16
3h non-fit	down.3h non-fit	down	R-HSA-1655829	Regulation of cholesterol biosynthesis by SREBP (SREBF)	10/530	55/10704	0.000317198	0.0333247	0.0316357	HMGCR/FDFT1/SCD/GGPS1/MBTPS2/TM7SF2/SQLE/IDI1/INSIG2/CHD9	10
3h non-fit	down.3h non-fit	down	R-HSA-156827	L13a-mediated translational silencing of Ceruloplasmin expression	15/530	111/10704	0.000360795	0.0333247	0.0316357	EIF3E/RPL3/RPS8/RPL29/RPL13A/RPLP0/RPS3A/RPL14/RPS4X/RPL22/EIF3L/RPL12/EIF3H/RPS6/EIF4B	15
3h non-fit	down.3h non-fit	down	R-HSA-77289	Mitochondrial Fatty Acid Beta-Oxidation	8/530	37/10704	0.000370019	0.0333247	0.0316357	MECR/ACOT13/ACOT7/PCTP/HADHA/ACAA2/MMUT/HADH	8
3h non-fit	down.3h non-fit	down	R-HSA-72706	GTP hydrolysis and joining of the 60S ribosomal subunit	15/530	112/10704	0.000398054	0.0333247	0.0316357	EIF3E/RPL3/RPS8/RPL29/RPL13A/RPLP0/RPS3A/RPL14/RPS4X/RPL22/EIF3L/RPL12/EIF3H/RPS6/EIF4B	15
3h non-fit	down.3h non-fit	down	R-HSA-72689	Formation of a pool of free 40S subunits	14/530	101/10704	0.000431987	0.0333247	0.0316357	EIF3E/RPL3/RPS8/RPL29/RPL13A/RPLP0/RPS3A/RPL14/RPS4X/RPL22/EIF3L/RPL12/EIF3H/RPS6	14
3h non-fit	down.3h non-fit	down	R-HSA-9633012	Response of EIF2AK4 (GCN2) to amino acid deficiency	14/530	101/10704	0.000431987	0.0333247	0.0316357	TRIB3/RPL3/RPS8/IMPACT/RPL29/RPL13A/RPLP0/RPS3A/RPL14/RPS4X/RPL22/RPL12/RPS6/CEBPG	14
3h non-fit	down.3h non-fit	down	R-HSA-2408522	Selenoamino acid metabolism	15/530	118/10704	0.000698297	0.0502774	0.0477292	RPL3/RPS8/RPL29/RPL13A/RPLP0/RPS3A/RPL14/RPS4X/HNMT/RPL22/RPL12/RPS6/SEPHS2/PAPSS1/GSR	15
3h non-fit	down.3h non-fit	down	R-HSA-2426168	Activation of gene expression by SREBF (SREBP)	8/530	42/10704	0.000909755	0.0583475	0.0553903	HMGCR/FDFT1/SCD/GGPS1/TM7SF2/SQLE/IDI1/CHD9	8
3h non-fit	down.3h non-fit	down	R-HSA-9033241	Peroxisomal protein import	10/530	63/10704	0.000971815	0.0583475	0.0553903	SLC27A2/PEX7/IDH1/AGPS/TYSND1/EHHADH/HMGCL/SCP2/GNPAT/IDE	10
3h non-fit	down.3h non-fit	down	R-HSA-68962	Activation of the pre-replicative complex	7/530	33/10704	0.000972458	0.0583475	0.0553903	MCM6/GMNN/POLA1/CDC6/PRIM2/ORC5/RPA1	7
3h non-fit	down.3h non-fit	down	R-HSA-1428517	The citric acid (TCA) cycle and respiratory electron transport	19/530	176/10704	0.00113086	0.0642807	0.0610228	PDHB/SUCLG2/PDK2/GLO1/MPC2/NDUFB5/ATP5MC2/COX11/VDAC1/COX7A2L/L2HGDH/UQCR10/ETFB/NDUFAF6/DMAC2L/DLAT/IDH2/ATP5F1A/ETFA	19
3h non-fit	down.3h non-fit	down	R-HSA-1799339	SRP-dependent cotranslational protein targeting to membrane	14/530	112/10704	0.00122963	0.0664002	0.0630349	RPL3/RPS8/RPL29/RPL13A/RPLP0/SSR1/RPS3A/RPL14/RPS4X/SSR3/RPL22/RPL12/RPS6/SPCS3	14
3h non-fit	down.3h non-fit	down	R-HSA-71406	Pyruvate metabolism and Citric Acid (TCA) cycle	9/530	55/10704	0.00138346	0.0711493	0.0675433	PDHB/SUCLG2/PDK2/GLO1/MPC2/VDAC1/L2HGDH/DLAT/IDH2	9
3h non-fit	down.3h non-fit	down	R-HSA-2408557	Selenocysteine synthesis	12/530	93/10704	0.00204798	0.100537	0.0954419	RPL3/RPS8/RPL29/RPL13A/RPLP0/RPS3A/RPL14/RPS4X/RPL22/RPL12/RPS6/SEPHS2	12
3h non-fit	down.3h non-fit	down	R-HSA-69186	Lagging Strand Synthesis	5/530	20/10704	0.00243558	0.114366	0.10857	RFC3/POLA1/PRIM2/PCNA/RPA1	5
3h non-fit	down.3h non-fit	down	R-HSA-196854	Metabolism of vitamins and cofactors	19/530	190/10704	0.0027544	0.123948	0.117666	MTHFS/PANK1/CALM1/MMAB/AKR1C3/SDC1/IDH1/ALDH1L1/GSTO1/SHMT1/PDSS2/COQ5/NADK2/PPCS/NUDT12/RDH11/MMUT/VKORC1L1/HLCS	19
3h non-fit	down.3h non-fit	down	R-HSA-499943	Interconversion of nucleotide di- and triphosphates	6/530	30/10704	0.0030754	0.132857	0.126124	AK7/RRM1/TXN/AK4/RRM2B/GSR	6
3h non-fit	down.3h non-fit	down	R-HSA-70268	Pyruvate metabolism	6/530	31/10704	0.00365695	0.134083	0.127287	PDHB/PDK2/GLO1/MPC2/VDAC1/DLAT	6
3h non-fit	down.3h non-fit	down	R-HSA-1614558	Degradation of cysteine and homocysteine	4/530	14/10704	0.00399724	0.134083	0.127287	TST/SLC25A10/TXN2/SUOX	4
3h non-fit	down.3h non-fit	down	R-HSA-69091	Polymerase switching	4/530	14/10704	0.00399724	0.134083	0.127287	RFC3/POLA1/PRIM2/PCNA	4
3h non-fit	down.3h non-fit	down	R-HSA-69109	Leading Strand Synthesis	4/530	14/10704	0.00399724	0.134083	0.127287	RFC3/POLA1/PRIM2/PCNA	4
3h non-fit	down.3h non-fit	down	R-HSA-69166	Removal of the Flap Intermediate	4/530	14/10704	0.00399724	0.134083	0.127287	POLA1/PRIM2/PCNA/RPA1	4
3h non-fit	down.3h non-fit	down	R-HSA-15869	Metabolism of nucleotides	12/530	101/10704	0.00410039	0.134083	0.127287	AK7/RRM1/NUDT15/ATIC/ADAL/TXN/AK4/DCK/RRM2B/ENTPD5/ADSS2/GSR	12
3h non-fit	down.3h non-fit	down	R-HSA-1483257	Phospholipid metabolism	20/530	212/10704	0.00422977	0.134083	0.127287	GPD1L/PCTP/CDS1/PCYT2/PLEKHA5/LCLAT1/PTDSS1/CPNE3/PLA2G4A/HADHA/PI4K2B/STARD7/STARD10/GNPAT/OSBPL8/PLEKHA2/PTEN/INPP4B/PLBD1/PIP4K2B	20
3h non-fit	down.3h non-fit	down	R-HSA-69190	DNA strand elongation	6/530	32/10704	0.00431629	0.134083	0.127287	MCM6/RFC3/POLA1/PRIM2/PCNA/RPA1	6
3h non-fit	down.3h non-fit	down	R-HSA-156902	Peptide chain elongation	11/530	89/10704	0.00434528	0.134083	0.127287	RPL3/RPS8/RPL29/RPL13A/RPLP0/RPS3A/RPL14/RPS4X/RPL22/RPL12/RPS6	11
3h non-fit	down.3h non-fit	down	R-HSA-192823	Viral mRNA Translation	11/530	89/10704	0.00434528	0.134083	0.127287	RPL3/RPS8/RPL29/RPL13A/RPLP0/RPS3A/RPL14/RPS4X/RPL22/RPL12/RPS6	11
3h non-fit	down.3h non-fit	down	R-HSA-1483206	Glycerophospholipid biosynthesis	14/530	129/10704	0.00463938	0.139182	0.132127	GPD1L/PCTP/CDS1/PCYT2/LCLAT1/PTDSS1/CPNE3/PLA2G4A/HADHA/STARD7/STARD10/GNPAT/OSBPL8/PLBD1	14
3h non-fit	down.3h non-fit	down	R-HSA-69183	Processive synthesis on the lagging strand	4/530	15/10704	0.00524006	0.152953	0.145201	POLA1/PRIM2/PCNA/RPA1	4
3h non-fit	down.3h non-fit	down	R-HSA-156842	Eukaryotic Translation Elongation	11/530	93/10704	0.00607698	0.168286	0.159757	RPL3/RPS8/RPL29/RPL13A/RPLP0/RPS3A/RPL14/RPS4X/RPL22/RPL12/RPS6	11
3h non-fit	down.3h non-fit	down	R-HSA-72764	Eukaryotic Translation Termination	11/530	93/10704	0.00607698	0.168286	0.159757	RPL3/RPS8/RPL29/RPL13A/RPLP0/RPS3A/RPL14/RPS4X/RPL22/RPL12/RPS6	11
3h non-fit	down.3h non-fit	down	R-HSA-69242	S Phase	16/530	162/10704	0.00647785	0.174902	0.166037	MCM6/RFC3/ESCO2/POLA1/CDC6/CCND1/CDKN1B/PRIM2/ORC5/PSMD1/E2F5/PCNA/SKP2/ANAPC16/RPA1/PDS5B	16
3h non-fit	down.3h non-fit	down	R-HSA-975956	Nonsense Mediated Decay (NMD) independent of the Exon Junction Complex (EJC)	11/530	95/10704	0.00712534	0.185737	0.176323	RPL3/RPS8/RPL29/RPL13A/RPLP0/RPS3A/RPL14/RPS4X/RPL22/RPL12/RPS6	11
3h non-fit	down.3h non-fit	down	R-HSA-72649	Translation initiation complex formation	8/530	58/10704	0.00739508	0.185737	0.176323	EIF3E/RPS8/RPS3A/RPS4X/EIF3L/EIF3H/RPS6/EIF4B	8
3h non-fit	down.3h non-fit	down	R-HSA-72702	Ribosomal scanning and start codon recognition	8/530	58/10704	0.00739508	0.185737	0.176323	EIF3E/RPS8/RPS3A/RPS4X/EIF3L/EIF3H/RPS6/EIF4B	8
3h non-fit	down.3h non-fit	down	R-HSA-2173788	Downregulation of TGF-beta receptor signaling	5/530	26/10704	0.0080882	0.196684	0.186716	BAMBI/SMAD7/TGFBR2/UCHL5/PPP1CC	5
3h non-fit	down.3h non-fit	down	R-HSA-72662	Activation of the mRNA upon binding of the cap-binding complex and eIFs, and subsequent binding to 43S	8/530	59/10704	0.00819517	0.196684	0.186716	EIF3E/RPS8/RPS3A/RPS4X/EIF3L/EIF3H/RPS6/EIF4B	8
3h fit	down.3h fit	down	R-HSA-2197563	NOTCH2 intracellular domain regulates transcription	1/3	12/10704	0.00335977	0.0385316	0.00989259	HES1	1
3h fit	down.3h fit	down	R-HSA-8941856	RUNX3 regulates NOTCH signaling	1/3	14/10704	0.003919	0.0385316	0.00989259	HES1	1
3h fit	down.3h fit	down	R-HSA-210744	Regulation of gene expression in late stage (branching morphogenesis) pancreatic bud precursor cells	1/3	16/10704	0.00447802	0.0385316	0.00989259	HES1	1
3h fit	down.3h fit	down	R-HSA-190840	Microtubule-dependent trafficking of connexons from Golgi to the plasma membrane	1/3	18/10704	0.00503683	0.0385316	0.00989259	TUBAL3	1
3h fit	down.3h fit	down	R-HSA-190872	Transport of connexons to the plasma membrane	1/3	19/10704	0.00531616	0.0385316	0.00989259	TUBAL3	1
3h fit	down.3h fit	down	R-HSA-9013695	NOTCH4 Intracellular Domain Regulates Transcription	1/3	20/10704	0.00559544	0.0385316	0.00989259	HES1	1
3h fit	down.3h fit	down	R-HSA-389977	Post-chaperonin tubulin folding pathway	1/3	22/10704	0.00615383	0.0385316	0.00989259	TUBAL3	1
3h fit	down.3h fit	down	R-HSA-8940973	RUNX2 regulates osteoblast differentiation	1/3	24/10704	0.00671201	0.0385316	0.00989259	HES1	1
3h fit	down.3h fit	down	R-HSA-389960	Formation of tubulin folding intermediates by CCT/TriC	1/3	25/10704	0.00699103	0.0385316	0.00989259	TUBAL3	1
3h fit	down.3h fit	down	R-HSA-9013508	NOTCH3 Intracellular Domain Regulates Transcription	1/3	25/10704	0.00699103	0.0385316	0.00989259	HES1	1
3h fit	down.3h fit	down	R-HSA-9619483	Activation of AMPK downstream of NMDARs	1/3	29/10704	0.00810656	0.0385316	0.00989259	TUBAL3	1
3h fit	down.3h fit	down	R-HSA-9668328	Sealing of the nuclear envelope (NE) by ESCRT-III	1/3	31/10704	0.00866401	0.0385316	0.00989259	TUBAL3	1
3h fit	down.3h fit	down	R-HSA-389958	Cooperation of Prefoldin and TriC/CCT in actin and tubulin folding	1/3	32/10704	0.00894266	0.0385316	0.00989259	TUBAL3	1
3h fit	down.3h fit	down	R-HSA-5626467	RHO GTPases activate IQGAPs	1/3	32/10704	0.00894266	0.0385316	0.00989259	TUBAL3	1
3h fit	down.3h fit	down	R-HSA-8941326	RUNX2 regulates bone development	1/3	32/10704	0.00894266	0.0385316	0.00989259	HES1	1
3h fit	down.3h fit	down	R-HSA-1980145	Signaling by NOTCH2	1/3	33/10704	0.00922125	0.0385316	0.00989259	HES1	1
3h fit	down.3h fit	down	R-HSA-190861	Gap junction assembly	1/3	36/10704	0.0100567	0.0385316	0.00989259	TUBAL3	1
3h fit	down.3h fit	down	R-HSA-8955332	Carboxyterminal post-translational modifications of tubulin	1/3	39/10704	0.0108917	0.0385316	0.00989259	TUBAL3	1
3h fit	down.3h fit	down	R-HSA-6783310	Fanconi Anemia Pathway	1/3	40/10704	0.01117	0.0385316	0.00989259	FANCF	1
3h fit	down.3h fit	down	R-HSA-186712	Regulation of beta-cell development	1/3	41/10704	0.0114481	0.0385316	0.00989259	HES1	1
3h fit	down.3h fit	down	R-HSA-9609736	Assembly and cell surface presentation of NMDA receptors	1/3	41/10704	0.0114481	0.0385316	0.00989259	TUBAL3	1
3h fit	down.3h fit	down	R-HSA-9646399	Aggrephagy	1/3	43/10704	0.0120043	0.0385316	0.00989259	TUBAL3	1
3h fit	down.3h fit	down	R-HSA-190828	Gap junction trafficking	1/3	47/10704	0.0131161	0.0385316	0.00989259	TUBAL3	1
3h fit	down.3h fit	down	R-HSA-437239	Recycling pathway of L1	1/3	47/10704	0.0131161	0.0385316	0.00989259	TUBAL3	1
3h fit	down.3h fit	down	R-HSA-2122947	NOTCH1 Intracellular Domain Regulates Transcription	1/3	48/10704	0.0133939	0.0385316	0.00989259	HES1	1
3h fit	down.3h fit	down	R-HSA-157858	Gap junction trafficking and regulation	1/3	49/10704	0.0136717	0.0385316	0.00989259	TUBAL3	1
3h fit	down.3h fit	down	R-HSA-9012852	Signaling by NOTCH3	1/3	49/10704	0.0136717	0.0385316	0.00989259	HES1	1
3h fit	down.3h fit	down	R-HSA-6811436	COPI-independent Golgi-to-ER retrograde traffic	1/3	51/10704	0.014227	0.0385316	0.00989259	TUBAL3	1
3h fit	down.3h fit	down	R-HSA-3371497	HSP90 chaperone cycle for steroid hormone receptors (SHR)	1/3	55/10704	0.0153372	0.0385316	0.00989259	TUBAL3	1
3h fit	down.3h fit	down	R-HSA-2644602	Signaling by NOTCH1 PEST Domain Mutants in Cancer	1/3	58/10704	0.0161692	0.0385316	0.00989259	HES1	1
3h fit	down.3h fit	down	R-HSA-2644603	Signaling by NOTCH1 in Cancer	1/3	58/10704	0.0161692	0.0385316	0.00989259	HES1	1
3h fit	down.3h fit	down	R-HSA-2644606	Constitutive Signaling by NOTCH1 PEST Domain Mutants	1/3	58/10704	0.0161692	0.0385316	0.00989259	HES1	1
3h fit	down.3h fit	down	R-HSA-2894858	Signaling by NOTCH1 HD+PEST Domain Mutants in Cancer	1/3	58/10704	0.0161692	0.0385316	0.00989259	HES1	1
3h fit	down.3h fit	down	R-HSA-2894862	Constitutive Signaling by NOTCH1 HD+PEST Domain Mutants	1/3	58/10704	0.0161692	0.0385316	0.00989259	HES1	1
3h fit	down.3h fit	down	R-HSA-983189	Kinesins	1/3	59/10704	0.0164464	0.0385316	0.00989259	TUBAL3	1
3h fit	down.3h fit	down	R-HSA-1445148	Translocation of SLC2A4 (GLUT4) to the plasma membrane	1/3	72/10704	0.0200458	0.044531	0.0114329	TUBAL3	1
3h fit	down.3h fit	down	R-HSA-1980143	Signaling by NOTCH1	1/3	74/10704	0.0205988	0.044531	0.0114329	HES1	1
3h fit	down.3h fit	down	R-HSA-2995410	Nuclear Envelope (NE) Reassembly	1/3	75/10704	0.0208752	0.044531	0.0114329	TUBAL3	1
3h fit	down.3h fit	down	R-HSA-8852276	The role of GTSE1 in G2/M progression after G2 checkpoint	1/3	77/10704	0.0214278	0.044531	0.0114329	TUBAL3	1
3h fit	down.3h fit	down	R-HSA-438064	Post NMDA receptor activation events	1/3	80/10704	0.0222564	0.044531	0.0114329	TUBAL3	1
3h fit	down.3h fit	down	R-HSA-9663891	Selective autophagy	1/3	81/10704	0.0225325	0.044531	0.0114329	TUBAL3	1
3h fit	down.3h fit	down	R-HSA-9013694	Signaling by NOTCH4	1/3	82/10704	0.0228086	0.044531	0.0114329	HES1	1
3h fit	down.3h fit	down	R-HSA-442755	Activation of NMDA receptors and postsynaptic events	1/3	93/10704	0.0258416	0.04693	0.0120488	TUBAL3	1
3h fit	down.3h fit	down	R-HSA-380320	Recruitment of NuMA to mitotic centrosomes	1/3	94/10704	0.026117	0.04693	0.0120488	TUBAL3	1
3h fit	down.3h fit	down	R-HSA-390466	Chaperonin-mediated protein folding	1/3	95/10704	0.0263924	0.04693	0.0120488	TUBAL3	1
3h fit	down.3h fit	down	R-HSA-8878159	Transcriptional regulation by RUNX3	1/3	96/10704	0.0266677	0.04693	0.0120488	HES1	1
3h fit	down.3h fit	down	R-HSA-6811434	COPI-dependent Golgi-to-ER retrograde traffic	1/3	99/10704	0.0274933	0.04693	0.0120488	TUBAL3	1
3h fit	down.3h fit	down	R-HSA-391251	Protein folding	1/3	101/10704	0.0280435	0.04693	0.0120488	TUBAL3	1
3h fit	down.3h fit	down	R-HSA-6807878	COPI-mediated anterograde transport	1/3	101/10704	0.0280435	0.04693	0.0120488	TUBAL3	1
3h fit	down.3h fit	down	R-HSA-9648025	EML4 and NUDC in mitotic spindle formation	1/3	117/10704	0.0324374	0.0527301	0.0135379	TUBAL3	1
3h fit	down.3h fit	down	R-HSA-373760	L1CAM interactions	1/3	119/10704	0.0329857	0.0527301	0.0135379	TUBAL3	1
3h fit	down.3h fit	down	R-HSA-8878166	Transcriptional regulation by RUNX2	1/3	121/10704	0.0335337	0.0527301	0.0135379	HES1	1
3h fit	down.3h fit	down	R-HSA-2132295	MHC class II antigen presentation	1/3	123/10704	0.0340816	0.0527301	0.0135379	TUBAL3	1
3h fit	down.3h fit	down	R-HSA-2500257	Resolution of Sister Chromatid Cohesion	1/3	126/10704	0.0349031	0.0530009	0.0136074	TUBAL3	1
3h fit	down.3h fit	down	R-HSA-8856688	Golgi-to-ER retrograde transport	1/3	133/10704	0.0368179	0.0541456	0.0139013	TUBAL3	1
3h fit	down.3h fit	down	R-HSA-9609690	HCMV Early Events	1/3	135/10704	0.0373646	0.0541456	0.0139013	TUBAL3	1
3h fit	down.3h fit	down	R-HSA-1632852	Macroautophagy	1/3	136/10704	0.0376378	0.0541456	0.0139013	TUBAL3	1
3h fit	down.3h fit	down	R-HSA-5663220	RHO GTPases Activate Formins	1/3	140/10704	0.0387303	0.0547566	0.0140582	TUBAL3	1
3h fit	down.3h fit	down	R-HSA-9612973	Autophagy	1/3	151/10704	0.0417303	0.057998	0.0148904	TUBAL3	1
3h fit	down.3h fit	down	R-HSA-199977	ER to Golgi Anterograde Transport	1/3	154/10704	0.0425474	0.0581481	0.0149289	TUBAL3	1
3h fit	down.3h fit	down	R-HSA-9609646	HCMV Infection	1/3	160/10704	0.0441802	0.0593897	0.0152477	TUBAL3	1
3h fit	down.3h fit	down	R-HSA-983231	Factors involved in megakaryocyte development and platelet production	1/3	168/10704	0.0463543	0.0613073	0.01574	TUBAL3	1
3h fit	down.3h fit	down	R-HSA-948021	Transport to the Golgi and subsequent modification	1/3	185/10704	0.0509635	0.0660299	0.0169525	TUBAL3	1
3h fit	down.3h fit	down	R-HSA-2467813	Separation of Sister Chromatids	1/3	191/10704	0.0525867	0.0660299	0.0169525	TUBAL3	1
3h fit	down.3h fit	down	R-HSA-69275	G2/M Transition	1/3	196/10704	0.053938	0.0660299	0.0169525	TUBAL3	1
3h fit	down.3h fit	down	R-HSA-453274	Mitotic G2-G2/M phases	1/3	198/10704	0.0544781	0.0660299	0.0169525	TUBAL3	1
3h fit	down.3h fit	down	R-HSA-5617833	Cilium Assembly	1/3	201/10704	0.0552879	0.0660299	0.0169525	TUBAL3	1
3h fit	down.3h fit	down	R-HSA-6811442	Intra-Golgi and retrograde Golgi-to-ER traffic	1/3	202/10704	0.0555578	0.0660299	0.0169525	TUBAL3	1
3h fit	down.3h fit	down	R-HSA-68877	Mitotic Prometaphase	1/3	204/10704	0.0560973	0.0660299	0.0169525	TUBAL3	1
3h fit	down.3h fit	down	R-HSA-112314	Neurotransmitter receptors and postsynaptic signal transmission	1/3	205/10704	0.056367	0.0660299	0.0169525	TUBAL3	1
3h fit	down.3h fit	down	R-HSA-157118	Signaling by NOTCH	1/3	236/10704	0.0647018	0.0729798	0.0187368	HES1	1
3h fit	down.3h fit	down	R-HSA-68882	Mitotic Anaphase	1/3	236/10704	0.0647018	0.0729798	0.0187368	TUBAL3	1
3h fit	down.3h fit	down	R-HSA-2555396	Mitotic Metaphase and Anaphase	1/3	237/10704	0.0649699	0.0729798	0.0187368	TUBAL3	1
3h fit	down.3h fit	down	R-HSA-112315	Transmission across Chemical Synapses	1/3	270/10704	0.0737866	0.0817636	0.0209919	TUBAL3	1
3h fit	down.3h fit	down	R-HSA-1852241	Organelle biogenesis and maintenance	1/3	296/10704	0.080694	0.0882255	0.022651	TUBAL3	1
3h fit	down.3h fit	down	R-HSA-446203	Asparagine N-linked glycosylation	1/3	304/10704	0.0828124	0.0893503	0.0229397	TUBAL3	1
3h fit	down.3h fit	down	R-HSA-195258	RHO GTPase Effectors	1/3	327/10704	0.0888848	0.0946565	0.0243021	TUBAL3	1
3h fit	down.3h fit	down	R-HSA-73894	DNA Repair	1/3	334/10704	0.0907275	0.0953802	0.0244879	FANCF	1
3h fit	down.3h fit	down	R-HSA-5663202	Diseases of signal transduction by growth factor receptors and second messengers	1/3	387/10704	0.104599	0.108571	0.0278746	HES1	1
3h fit	down.3h fit	down	R-HSA-112316	Neuronal System	1/3	410/10704	0.110575	0.113339	0.0290987	TUBAL3	1
3h fit	down.3h fit	down	R-HSA-68886	M Phase	1/3	418/10704	0.112647	0.114038	0.029278	TUBAL3	1
3h fit	down.3h fit	down	R-HSA-194315	Signaling by Rho GTPases	1/3	455/10704	0.122189	0.122189	0.0313709	TUBAL3	1
1h non-fit	up.1h non-fit	up	R-HSA-6783783	Interleukin-10 signaling	12/65	47/10704	3.8181e-17	9.50708e-15	6.71183e-15	CSF2/IL1A/CXCL2/CXCL1/CCL20/CXCL8/IL1B/TNF/ICAM1/CCL22/IL10RA/LIF	12
1h non-fit	up.1h non-fit	up	R-HSA-380108	Chemokine receptors bind chemokines	10/65	59/10704	1.64941e-12	2.05352e-10	1.44975e-10	CXCL2/CXCL1/CXCL3/CCL20/CXCL8/CCL22/CXCL6/CX3CL1/CXCL5/CXCR4	10
1h non-fit	up.1h non-fit	up	R-HSA-449147	Signaling by Interleukins	18/65	461/10704	1.42927e-10	1.1863e-08	8.37504e-09	IL17C/CSF2/IL1A/CXCL2/CXCL1/CCL20/CXCL8/NFKBIA/IL1B/TNF/ICAM1/CCL22/MAP3K8/IL10RA/NFKB2/LIF/CEBPD/STAT5A	18
1h non-fit	up.1h non-fit	up	R-HSA-375276	Peptide ligand-binding receptors	11/65	201/10704	2.87413e-08	1.78915e-06	1.26311e-06	CXCL2/CXCL1/CXCL3/CCL20/CXCL8/CCL22/CXCL6/CX3CL1/CXCL5/CXCR4/BDKRB2	11
1h non-fit	up.1h non-fit	up	R-HSA-6785807	Interleukin-4 and Interleukin-13 signaling	8/65	108/10704	2.5911e-07	1.29037e-05	9.10976e-06	IL1A/CXCL8/IL1B/TNF/ICAM1/CCL22/LIF/CEBPD	8
1h non-fit	up.1h non-fit	up	R-HSA-373076	Class A/1 (Rhodopsin-like receptors)	12/65	335/10704	6.5742e-07	2.72829e-05	1.92612e-05	CXCL2/CXCL1/CXCL3/CCL20/CXCL8/CCL22/CXCL6/CX3CL1/CXCL5/CXCR4/DRD1/BDKRB2	12
1h non-fit	up.1h non-fit	up	R-HSA-500792	GPCR ligand binding	12/65	467/10704	2.01899e-05	0.000718183	0.000507024	CXCL2/CXCL1/CXCL3/CCL20/CXCL8/CCL22/CXCL6/CX3CL1/CXCL5/CXCR4/DRD1/BDKRB2	12
1h non-fit	up.1h non-fit	up	R-HSA-418594	G alpha (i) signalling events	11/65	405/10704	2.81662e-05	0.000876673	0.000618915	CXCL2/CXCL1/CXCL3/CCL20/CXCL8/CXCL6/CX3CL1/CXCL5/SDC4/CXCR4/BDKRB2	11
1h non-fit	up.1h non-fit	up	R-HSA-9031628	NGF-stimulated transcription	4/65	39/10704	8.6832e-05	0.00240235	0.00169602	FOSB/EGR3/FOSL1/TRIB1	4
1h non-fit	up.1h non-fit	up	R-HSA-1810476	RIP-mediated NFkB activation via ZBP1	3/65	17/10704	0.000136768	0.00340553	0.00240424	NFKBIA/NFKB2/TICAM1	3
1h non-fit	up.1h non-fit	up	R-HSA-168164	Toll Like Receptor 3 (TLR3) Cascade	5/65	94/10704	0.000255709	0.0051754	0.00365373	NFKBIA/BIRC3/MAP3K8/NFKB2/TICAM1	5
1h non-fit	up.1h non-fit	up	R-HSA-1606322	ZBP1(DAI) mediated induction of type I IFNs	3/65	21/10704	0.000262899	0.0051754	0.00365373	NFKBIA/NFKB2/TICAM1	3
1h non-fit	up.1h non-fit	up	R-HSA-166166	MyD88-independent TLR4 cascade	5/65	99/10704	0.00032552	0.0051754	0.00365373	NFKBIA/BIRC3/MAP3K8/NFKB2/TICAM1	5
1h non-fit	up.1h non-fit	up	R-HSA-937061	TRIF(TICAM1)-mediated TLR4 signaling	5/65	99/10704	0.00032552	0.0051754	0.00365373	NFKBIA/BIRC3/MAP3K8/NFKB2/TICAM1	5
1h non-fit	up.1h non-fit	up	R-HSA-9020702	Interleukin-1 signaling	5/65	103/10704	0.00039107	0.0051754	0.00365373	IL1A/NFKBIA/IL1B/MAP3K8/NFKB2	5
1h non-fit	up.1h non-fit	up	R-HSA-5260271	Diseases of Immune System	3/65	24/10704	0.00039491	0.0051754	0.00365373	NFKBIA/NFKB2/TICAM1	3
1h non-fit	up.1h non-fit	up	R-HSA-5602358	Diseases associated with the TLR signaling cascade	3/65	24/10704	0.00039491	0.0051754	0.00365373	NFKBIA/NFKB2/TICAM1	3
1h non-fit	up.1h non-fit	up	R-HSA-9660826	Purinergic signaling in leishmaniasis infection	3/65	24/10704	0.00039491	0.0051754	0.00365373	IL1A/IL1B/NFKB2	3
1h non-fit	up.1h non-fit	up	R-HSA-9664424	Cell recruitment (pro-inflammatory response)	3/65	24/10704	0.00039491	0.0051754	0.00365373	IL1A/IL1B/NFKB2	3
1h non-fit	up.1h non-fit	up	R-HSA-198725	Nuclear Events (kinase and transcription factor activation)	4/65	61/10704	0.000498483	0.00620611	0.0043814	FOSB/EGR3/FOSL1/TRIB1	4
1h non-fit	up.1h non-fit	up	R-HSA-5357956	TNFR1-induced NFkappaB signaling pathway	3/65	30/10704	0.000771835	0.00915176	0.00646098	TNFAIP3/TNF/BIRC3	3
1h non-fit	up.1h non-fit	up	R-HSA-166016	Toll Like Receptor 4 (TLR4) Cascade	5/65	129/10704	0.00108949	0.0123311	0.00870553	NFKBIA/BIRC3/MAP3K8/NFKB2/TICAM1	5
1h non-fit	up.1h non-fit	up	R-HSA-5357905	Regulation of TNFR1 signaling	3/65	35/10704	0.00121762	0.0131821	0.00930631	TNFAIP3/TNF/BIRC3	3
1h non-fit	up.1h non-fit	up	R-HSA-446652	Interleukin-1 family signaling	5/65	140/10704	0.00156832	0.0162713	0.0114872	IL1A/NFKBIA/IL1B/MAP3K8/NFKB2	5
1h non-fit	up.1h non-fit	up	R-HSA-4755510	SUMOylation of immune response proteins	2/65	11/10704	0.00192779	0.0192008	0.0135554	NFKBIA/NFKB2	2
1h non-fit	up.1h non-fit	up	R-HSA-975138	TRAF6 mediated induction of NFkB and MAP kinases upon TLR7/8 or 9 activation	4/65	91/10704	0.00222849	0.0203409	0.0143603	NFKBIA/MAP3K8/NFKB2/TICAM1	4
1h non-fit	up.1h non-fit	up	R-HSA-975155	MyD88 dependent cascade initiated on endosome	4/65	92/10704	0.00231927	0.0203409	0.0143603	NFKBIA/MAP3K8/NFKB2/TICAM1	4
1h non-fit	up.1h non-fit	up	R-HSA-75893	TNF signaling	3/65	44/10704	0.00236994	0.0203409	0.0143603	TNFAIP3/TNF/BIRC3	3
1h non-fit	up.1h non-fit	up	R-HSA-168181	Toll Like Receptor 7/8 (TLR7/8) Cascade	4/65	93/10704	0.00241258	0.0203409	0.0143603	NFKBIA/MAP3K8/NFKB2/TICAM1	4
1h non-fit	up.1h non-fit	up	R-HSA-168898	Toll-like Receptor Cascades	5/65	155/10704	0.00245071	0.0203409	0.0143603	NFKBIA/BIRC3/MAP3K8/NFKB2/TICAM1	5
1h non-fit	up.1h non-fit	up	R-HSA-168138	Toll Like Receptor 9 (TLR9) Cascade	4/65	96/10704	0.00270797	0.0211077	0.0149016	NFKBIA/MAP3K8/NFKB2/TICAM1	4
1h non-fit	up.1h non-fit	up	R-HSA-5357786	TNFR1-induced proapoptotic signaling	2/65	13/10704	0.00271263	0.0211077	0.0149016	TNFAIP3/TNF	2
1h non-fit	up.1h non-fit	up	R-HSA-5607764	CLEC7A (Dectin-1) signaling	4/65	101/10704	0.00325395	0.0245526	0.0173337	NFKBIA/IL1B/NFKB2/RELB	4
1h non-fit	up.1h non-fit	up	R-HSA-5668541	TNFR2 non-canonical NF-kB pathway	4/65	102/10704	0.00337151	0.0246913	0.0174316	TNF/BIRC3/NFKB2/RELB	4
1h non-fit	up.1h non-fit	up	R-HSA-9648895	Response of EIF2AK1 (HRI) to heme deficiency	2/65	15/10704	0.00362316	0.0257762	0.0181975	PPP1R15A/ATF3	2
1h non-fit	up.1h non-fit	up	R-HSA-168643	Nucleotide-binding domain, leucine rich repeat containing receptor (NLR) signaling pathways	3/65	56/10704	0.00471036	0.03258	0.0230009	TNFAIP3/BIRC3/NFKB2	3
1h non-fit	up.1h non-fit	up	R-HSA-187037	Signaling by NTRK1 (TRKA)	4/65	115/10704	0.00517248	0.0348094	0.0245748	FOSB/EGR3/FOSL1/TRIB1	4
1h non-fit	up.1h non-fit	up	R-HSA-168927	TICAM1, RIP1-mediated IKK complex recruitment	2/65	20/10704	0.00642935	0.0407606	0.0287762	BIRC3/TICAM1	2
1h non-fit	up.1h non-fit	up	R-HSA-6803204	TP53 Regulates Transcription of Genes Involved in Cytochrome C Release	2/65	20/10704	0.00642935	0.0407606	0.0287762	PMAIP1/BBC3	2
1h non-fit	up.1h non-fit	up	R-HSA-1834949	Cytosolic sensors of pathogen-associated DNA	3/65	63/10704	0.00654789	0.0407606	0.0287762	NFKBIA/NFKB2/TICAM1	3
1h non-fit	up.1h non-fit	up	R-HSA-1169091	Activation of NF-kappaB in B cells	3/65	67/10704	0.00776448	0.047155	0.0332906	NFKBIA/NFKBIE/REL	3
1h non-fit	up.1h non-fit	up	R-HSA-112409	RAF-independent MAPK1/3 activation	2/65	23/10704	0.0084616	0.0499129	0.0352376	DUSP5/DUSP1	2
1h non-fit	up.1h non-fit	up	R-HSA-9607240	FLT3 Signaling	6/65	294/10704	0.00866845	0.0499129	0.0352376	CSF2/DUSP5/PDGFB/AREG/DUSP1/STAT5A	6
1h non-fit	up.1h non-fit	up	R-HSA-166520	Signaling by NTRKs	4/65	134/10704	0.00881995	0.0499129	0.0352376	FOSB/EGR3/FOSL1/TRIB1	4
1h non-fit	up.1h non-fit	up	R-HSA-933542	TRAF6 mediated NF-kB activation	2/65	24/10704	0.00919494	0.0508787	0.0359194	NFKBIA/NFKB2	2
1h non-fit	up.1h non-fit	up	R-HSA-1474244	Extracellular matrix organization	6/65	301/10704	0.00967222	0.0523562	0.0369625	ICAM4/MMP25/ICAM1/SDC4/PDGFB/BMP2	6
1h non-fit	up.1h non-fit	up	R-HSA-937041	IKK complex recruitment mediated by RIP1	2/65	25/10704	0.00995565	0.0527437	0.0372361	BIRC3/TICAM1	2
1h non-fit	up.1h non-fit	up	R-HSA-73887	Death Receptor Signalling	4/65	141/10704	0.0105015	0.0544764	0.0384593	TNFAIP3/NFKBIA/TNF/BIRC3	4
1h non-fit	up.1h non-fit	up	R-HSA-5621481	C-type lectin receptors (CLRs)	4/65	142/10704	0.0107575	0.0546655	0.0385928	NFKBIA/IL1B/NFKB2/RELB	4
1h non-fit	up.1h non-fit	up	R-HSA-380994	ATF4 activates genes in response to endoplasmic reticulum stress	2/65	27/10704	0.0115578	0.0574294	0.0405441	CXCL8/ATF3	2
1h non-fit	up.1h non-fit	up	R-HSA-168928	DDX58/IFIH1-mediated induction of interferon-alpha/beta	3/65	78/10704	0.0117626	0.0574294	0.0405441	TNFAIP3/NFKBIA/NFKB2	3
1h non-fit	up.1h non-fit	up	R-HSA-186763	Downstream signal transduction	2/65	29/10704	0.0132652	0.0635201	0.044844	PDGFB/STAT5A	2
1h non-fit	up.1h non-fit	up	R-HSA-1168372	Downstream signaling events of B Cell Receptor (BCR)	3/65	83/10704	0.0139058	0.0636288	0.0449208	NFKBIA/NFKBIE/REL	3
1h non-fit	up.1h non-fit	up	R-HSA-114452	Activation of BH3-only proteins	2/65	30/10704	0.0141576	0.0636288	0.0449208	PMAIP1/BBC3	2
1h non-fit	up.1h non-fit	up	R-HSA-3928663	EPHA-mediated growth cone collapse	2/65	30/10704	0.0141576	0.0636288	0.0449208	EFNA1/EPHA2	2
1h non-fit	up.1h non-fit	up	R-HSA-168142	Toll Like Receptor 10 (TLR10) Cascade	3/65	85/10704	0.0148212	0.0636288	0.0449208	NFKBIA/MAP3K8/NFKB2	3
1h non-fit	up.1h non-fit	up	R-HSA-168176	Toll Like Receptor 5 (TLR5) Cascade	3/65	85/10704	0.0148212	0.0636288	0.0449208	NFKBIA/MAP3K8/NFKB2	3
1h non-fit	up.1h non-fit	up	R-HSA-975871	MyD88 cascade initiated on plasma membrane	3/65	85/10704	0.0148212	0.0636288	0.0449208	NFKBIA/MAP3K8/NFKB2	3
1h non-fit	up.1h non-fit	up	R-HSA-381042	PERK regulates gene expression	2/65	32/10704	0.016018	0.0676016	0.0477255	CXCL8/ATF3	2
1h non-fit	up.1h non-fit	up	R-HSA-445989	TAK1 activates NFkB by phosphorylation and activation of IKKs complex	2/65	33/10704	0.0169854	0.0704894	0.0497643	NFKBIA/NFKB2	2
1h non-fit	up.1h non-fit	up	R-HSA-166058	MyD88:MAL(TIRAP) cascade initiated on plasma membrane	3/65	95/10704	0.0199026	0.0799313	0.05643	NFKBIA/MAP3K8/NFKB2	3
1h non-fit	up.1h non-fit	up	R-HSA-168188	Toll Like Receptor TLR6:TLR2 Cascade	3/65	95/10704	0.0199026	0.0799313	0.05643	NFKBIA/MAP3K8/NFKB2	3
1h non-fit	up.1h non-fit	up	R-HSA-168638	NOD1/2 Signaling Pathway	2/65	37/10704	0.0210951	0.0827141	0.0583947	TNFAIP3/BIRC3	2
1h non-fit	up.1h non-fit	up	R-HSA-168179	Toll Like Receptor TLR1:TLR2 Cascade	3/65	98/10704	0.021592	0.0827141	0.0583947	NFKBIA/MAP3K8/NFKB2	3
1h non-fit	up.1h non-fit	up	R-HSA-181438	Toll Like Receptor 2 (TLR2) Cascade	3/65	98/10704	0.021592	0.0827141	0.0583947	NFKBIA/MAP3K8/NFKB2	3
1h non-fit	up.1h non-fit	up	R-HSA-2219528	PI3K/AKT Signaling in Cancer	3/65	101/10704	0.023358	0.0881233	0.0622135	NR4A1/PDGFB/AREG	3
1h non-fit	up.1h non-fit	up	R-HSA-6811558	PI5P, PP2A and IER3 Regulate PI3K/AKT Signaling	3/65	103/10704	0.0245778	0.0913413	0.0644853	IER3/PDGFB/AREG	3
1h non-fit	up.1h non-fit	up	R-HSA-5673001	RAF/MAP kinase cascade	5/65	280/10704	0.0272797	0.099367	0.0701513	CSF2/DUSP5/PDGFB/AREG/DUSP1	5
1h non-fit	up.1h non-fit	up	R-HSA-5675221	Negative regulation of MAPK pathway	2/65	43/10704	0.0279457	0.099367	0.0701513	DUSP5/DUSP1	2
1h non-fit	up.1h non-fit	up	R-HSA-5357801	Programmed Cell Death	4/65	190/10704	0.0281228	0.099367	0.0701513	BIRC3/PMAIP1/BBC3/TICAM1	4
1h non-fit	up.1h non-fit	up	R-HSA-199418	Negative regulation of the PI3K/AKT network	3/65	110/10704	0.0291146	0.099367	0.0701513	IER3/PDGFB/AREG	3
1h non-fit	up.1h non-fit	up	R-HSA-451927	Interleukin-2 family signaling	2/65	44/10704	0.0291636	0.099367	0.0701513	CSF2/STAT5A	2
1h non-fit	up.1h non-fit	up	R-HSA-5633008	TP53 Regulates Transcription of Cell Death Genes	2/65	44/10704	0.0291636	0.099367	0.0701513	PMAIP1/BBC3	2
1h non-fit	up.1h non-fit	up	R-HSA-5684996	MAPK1/MAPK3 signaling	5/65	286/10704	0.0295308	0.099367	0.0701513	CSF2/DUSP5/PDGFB/AREG/DUSP1	5
1h non-fit	up.1h non-fit	up	R-HSA-983705	Signaling by the B Cell Receptor (BCR)	3/65	112/10704	0.030487	0.101217	0.0714573	NFKBIA/NFKBIE/REL	3
1h non-fit	up.1h non-fit	up	R-HSA-512988	Interleukin-3, Interleukin-5 and GM-CSF signaling	2/65	48/10704	0.0342418	0.112187	0.079202	CSF2/STAT5A	2
1h non-fit	up.1h non-fit	up	R-HSA-3928665	EPH-ephrin mediated repulsion of cells	2/65	51/10704	0.0382595	0.123722	0.0873458	EFNA1/EPHA2	2
1h non-fit	up.1h non-fit	up	R-HSA-109606	Intrinsic Pathway for Apoptosis	2/65	53/10704	0.0410334	0.130991	0.0924773	PMAIP1/BBC3	2
1h non-fit	up.1h non-fit	up	R-HSA-5683057	MAPK family signaling cascades	5/65	325/10704	0.0470256	0.14822	0.104641	CSF2/DUSP5/PDGFB/AREG/DUSP1	5
1h non-fit	up.1h non-fit	up	R-HSA-186797	Signaling by PDGF	2/65	58/10704	0.0482858	0.15029	0.106102	PDGFB/STAT5A	2
1h non-fit	up.1h non-fit	up	R-HSA-3000171	Non-integrin membrane-ECM interactions	2/65	59/10704	0.0497887	0.151188	0.106736	SDC4/PDGFB	2
1h non-fit	up.1h non-fit	up	R-HSA-5676590	NIK-->noncanonical NF-kB signaling	2/65	59/10704	0.0497887	0.151188	0.106736	NFKB2/RELB	2
1h non-fit	up.1h non-fit	up	R-HSA-5607761	Dectin-1 mediated noncanonical NF-kB signaling	2/65	60/10704	0.0513085	0.153926	0.108669	NFKB2/RELB	2
1h non-fit	up.1h non-fit	up	R-HSA-2562578	TRIF-mediated programmed cell death	1/65	10/10704	0.0591163	0.173176	0.122259	TICAM1	1
1h non-fit	up.1h non-fit	up	R-HSA-9020958	Interleukin-21 signaling	1/65	10/10704	0.0591163	0.173176	0.122259	STAT5A	1
1h non-fit	up.1h non-fit	up	R-HSA-2586552	Signaling by Leptin	1/65	11/10704	0.0648352	0.183454	0.129515	STAT5A	1
1h non-fit	up.1h non-fit	up	R-HSA-9014325	TICAM1,TRAF6-dependent induction of TAK1 complex	1/65	11/10704	0.0648352	0.183454	0.129515	TICAM1	1
1h non-fit	up.1h non-fit	up	R-HSA-9645460	Alpha-protein kinase 1 signaling pathway	1/65	11/10704	0.0648352	0.183454	0.129515	TIFA	1
1h non-fit	up.1h non-fit	up	R-HSA-388841	Costimulation by the CD28 family	2/65	69/10704	0.0657042	0.183824	0.129777	ICOSLG/MAP3K8	2
1h non-fit	up.1h non-fit	up	R-HSA-9658195	Leishmania infection	4/65	252/10704	0.0666461	0.184388	0.130174	IL1A/IL1B/NFKB2/DRD1	4
1h non-fit	up.1h non-fit	up	R-HSA-9013973	TICAM1-dependent activation of IRF3/IRF7	1/65	12/10704	0.0705198	0.189484	0.133772	TICAM1	1
1h non-fit	up.1h non-fit	up	R-HSA-9020558	Interleukin-2 signaling	1/65	12/10704	0.0705198	0.189484	0.133772	STAT5A	1
1h non-fit	up.1h non-fit	up	R-HSA-448424	Interleukin-17 signaling	2/65	72/10704	0.0707712	0.189484	0.133772	IL17C/MAP3K8	2
1h non-fit	up.1h non-fit	up	R-HSA-2219530	Constitutive Signaling by Aberrant PI3K in Cancer	2/65	75/10704	0.075962	0.195686	0.138151	PDGFB/AREG	2
1h non-fit	up.1h non-fit	up	R-HSA-179812	GRB2 events in EGFR signaling	1/65	13/10704	0.0761704	0.195686	0.138151	AREG	1
1h non-fit	up.1h non-fit	up	R-HSA-209560	NF-kB is activated and signals survival	1/65	13/10704	0.0761704	0.195686	0.138151	NFKBIA	1
1h non-fit	up.1h non-fit	up	R-HSA-1257604	PIP3 activates AKT signaling	4/65	264/10704	0.0762312	0.195686	0.138151	NR4A1/IER3/PDGFB/AREG	4
1h non-fit	up.1h non-fit	up	R-HSA-162594	Early Phase of HIV Life Cycle	1/65	14/10704	0.0817872	0.197719	0.139586	CXCR4	1
1h non-fit	up.1h non-fit	up	R-HSA-180336	SHC1 events in EGFR signaling	1/65	14/10704	0.0817872	0.197719	0.139586	AREG	1
1h non-fit	up.1h non-fit	up	R-HSA-3656237	Defective EXT2 causes exostoses 2	1/65	14/10704	0.0817872	0.197719	0.139586	SDC4	1
1h non-fit	up.1h non-fit	up	R-HSA-3656253	Defective EXT1 causes exostoses 1, TRPS2 and CHDS	1/65	14/10704	0.0817872	0.197719	0.139586	SDC4	1
1h non-fit	up.1h non-fit	up	R-HSA-399955	SEMA3A-Plexin repulsion signaling by inhibiting Integrin adhesion	1/65	14/10704	0.0817872	0.197719	0.139586	RND1	1
1h non-fit	up.1h non-fit	up	R-HSA-8983432	Interleukin-15 signaling	1/65	14/10704	0.0817872	0.197719	0.139586	STAT5A	1
1h non-fit	up.1h non-fit	up	R-HSA-1170546	Prolactin receptor signaling	1/65	15/10704	0.0873703	0.207193	0.146274	STAT5A	1
1h non-fit	up.1h non-fit	up	R-HSA-844456	The NLRP3 inflammasome	1/65	15/10704	0.0873703	0.207193	0.146274	NFKB2	1
1h non-fit	up.1h non-fit	up	R-HSA-381340	Transcriptional regulation of white adipocyte differentiation	2/65	84/10704	0.0922181	0.209167	0.147668	TNF/CEBPD	2
1h non-fit	up.1h non-fit	up	R-HSA-193639	p75NTR signals via NF-kB	1/65	16/10704	0.0929201	0.209167	0.147668	NFKBIA	1
1h non-fit	up.1h non-fit	up	R-HSA-5684264	MAP3K8 (TPL2)-dependent MAPK1/3 activation	1/65	16/10704	0.0929201	0.209167	0.147668	MAP3K8	1
1h non-fit	up.1h non-fit	up	R-HSA-9614657	FOXO-mediated transcription of cell death genes	1/65	16/10704	0.0929201	0.209167	0.147668	BBC3	1
1h non-fit	up.1h non-fit	up	R-HSA-975163	IRAK2 mediated activation of TAK1 complex upon TLR7/8 or 9 stimulation	1/65	16/10704	0.0929201	0.209167	0.147668	TICAM1	1
1h non-fit	up.1h non-fit	up	R-HSA-109581	Apoptosis	3/65	178/10704	0.093666	0.209167	0.147668	PMAIP1/BBC3/TICAM1	3
1h non-fit	up.1h non-fit	up	R-HSA-216083	Integrin cell surface interactions	2/65	85/10704	0.0940831	0.209167	0.147668	ICAM4/ICAM1	2
1h non-fit	up.1h non-fit	up	R-HSA-140534	Caspase activation via Death Receptors in the presence of ligand	1/65	17/10704	0.0984366	0.211299	0.149173	TICAM1	1
1h non-fit	up.1h non-fit	up	R-HSA-180292	GAB1 signalosome	1/65	17/10704	0.0984366	0.211299	0.149173	AREG	1
1h non-fit	up.1h non-fit	up	R-HSA-6788467	IL-6-type cytokine receptor ligand interactions	1/65	17/10704	0.0984366	0.211299	0.149173	LIF	1
1h non-fit	up.1h non-fit	up	R-HSA-937072	TRAF6-mediated induction of TAK1 complex within TLR4 complex	1/65	17/10704	0.0984366	0.211299	0.149173	TICAM1	1
1h non-fit	up.1h non-fit	up	R-HSA-1839117	Signaling by cytosolic FGFR1 fusion mutants	1/65	18/10704	0.10392	0.217446	0.153513	STAT5A	1
1h non-fit	up.1h non-fit	up	R-HSA-5676594	TNF receptor superfamily (TNFSF) members mediating non-canonical NF-kB pathway	1/65	18/10704	0.10392	0.217446	0.153513	BIRC3	1
1h non-fit	up.1h non-fit	up	R-HSA-936964	Activation of IRF3/IRF7 mediated by TBK1/IKK epsilon	1/65	18/10704	0.10392	0.217446	0.153513	TICAM1	1
1h non-fit	up.1h non-fit	up	R-HSA-877300	Interferon gamma signaling	2/65	91/10704	0.105497	0.218308	0.154121	ICAM1/IRF1	2
1h non-fit	up.1h non-fit	up	R-HSA-2682334	EPH-Ephrin signaling	2/65	92/10704	0.107435	0.218308	0.154121	EFNA1/EPHA2	2
1h non-fit	up.1h non-fit	up	R-HSA-381119	Unfolded Protein Response (UPR)	2/65	94/10704	0.11134	0.218308	0.154121	CXCL8/ATF3	2
1h non-fit	up.1h non-fit	up	R-HSA-2028269	Signaling by Hippo	1/65	20/10704	0.114789	0.218308	0.154121	SAV1	1
1h non-fit	up.1h non-fit	up	R-HSA-3560783	Defective B4GALT7 causes EDS, progeroid type	1/65	20/10704	0.114789	0.218308	0.154121	SDC4	1
[truncated: 367 more rows]

## Sheet: Enriched_BP_sig
Time_Conditioning	Clusters	Regulated	ID	Description	GeneRatio	BgRatio	pvalue	p.adjust	qvalue	geneID	Count
[truncated: 2,340 more rows]

[truncated: 3 more sheets: Enriched_MF_sig, Enriched_Reactome_sig, GSEA_3h non-fit]
