# Supplementary material for: Trophozoite fitness dictates the intestinal epithelial cell response to Giardia intestinalis infection
Source: PLoS Pathog. 2023 May 4;19(5):e1011372. doi: 10.1371/journal.ppat.1011372 (PMC10187934; doi:10.1371/journal.ppat.1011372)
Supplement: S4 Table — (XLSX) [file ppat.1011372.s013.xlsx]

## Sheet: DEG fit vs non-fit
Table S4. List of all G.i. trophozoite DEGs identified during IECs infections with either fit or non-fit trophozoites for 1h and 3h p.i.. The infection time point and condition are indicated in the column name. The different comparisons (fit vs non-fit and Infections vs Inocumlum are shown in seperate sheets. Only significant DEGs are shown if sheet name inlcudes 'Sig'.
GENE	Description	Length	Chromosome	logFC_Inoculum	logCPM_Inoculum	F_Inoculum	PValue_Inoculum	FDR_Inoculum	logFC_1h	logCPM_1h	F_1h	PValue_1h	FDR_1h	logFC_3h	logCPM_3h	F_3h	PValue_3h	FDR_3h
GL50803_0017380	High cysteine membrane protein	512	chr4	-2.39883	3.56418	407.038	2.90303e-17	3.09046e-15	-1.16497	3.56418	42.0175	7.64556e-07	1.1969e-05	-0.128658	3.56418	0.319623	0.576744	0.801675
GL50803_008051	Hypothetical protein	217	chr1	-2.01391	6.97832	961.907	6.21227e-21	2.53512e-18	-1.20388	6.97832	276.735	1.03613e-14	1.74962e-12	-0.0822282	6.97832	0.941539	0.341524	0.631851
GL50803_0015030	Ankyrin repeat protein 1	250	chr5	-1.99045	5.54946	803.765	1.92819e-21	1.57372e-18	0.0336463	5.54946	0.210052	0.650441	0.757674	0.194457	5.54946	6.3965	0.0176687	0.113657
GL50803_00115158	High cysteine membrane protein	453	chr5	-1.94631	8.73433	773.201	9.21255e-19	1.67088e-16	-1.79335	8.73433	622.468	9.54122e-18	3.11489e-15	-0.55036	8.73433	55.5894	1.74742e-07	1.82066e-05
GL50803_005657	Hypothetical protein	252	chr1	-1.92316	6.15026	872.626	1.42049e-21	1.39123e-18	-0.707529	6.15026	87.5004	8.13239e-10	3.27077e-08	-0.14382	6.15026	2.96098	0.0971441	0.320122
GL50803_0091707	High cysteine membrane protein Group 1	690	chr5	-1.69029	9.08086	773.14	5.99317e-21	2.53512e-18	-1.01448	9.08086	277.408	1.9326e-15	4.30178e-13	-0.312013	9.08086	26.9171	2.01363e-05	0.000857456
GL50803_0014047	Tenascin-like protein	402	chr4	-1.61585	6.43674	549.201	6.40901e-18	8.96712e-16	-0.699283	6.43674	83.4487	3.08011e-09	1.04023e-07	-0.317146	6.43674	17.0706	0.000384522	0.00844396
GL50803_0022385	Ankyrin repeat protein 1	974	chr3	-1.57885	8.74698	976.139	1.55663e-22	3.8114e-19	-0.542872	8.74698	113.953	3.99092e-11	2.1959e-09	-0.0816422	8.74698	2.56018	0.121372	0.359881
GL50803_009485	KH domain-containing protein	871	chr1	-1.55704	6.97507	1078.77	4.2425e-23	2.07755e-19	-0.689227	6.97507	180.004	2.27788e-13	2.8602e-11	0.141466	6.97507	7.17477	0.0125037	0.0923538
GL50803_0015993	Hypothetical protein	1280	chr3	-1.54127	5.47319	764.857	3.65814e-21	2.23924e-18	-0.152627	5.47319	5.84918	0.0226965	0.0628058	0.205325	5.47319	10.2471	0.0035241	0.0402631
GL50803_0021444	Spindle pole protein, putative	589	chr5	-1.52661	6.36084	703.365	1.07645e-20	4.05491e-18	0.318612	6.36084	22.6405	6.00645e-05	0.000505388	0.240626	6.36084	12.4885	0.0015165	0.0229207
GL50803_0016537	Ankyrin repeat protein 1	550	chr5	-1.50887	5.84208	346.128	4.85357e-15	2.35326e-13	0.208421	5.84208	5.36435	0.0301568	0.078095	0.0780023	5.84208	0.792175	0.382978	0.66622
GL50803_0017174	AMP-binding enzyme	1904	chr1	-1.49496	6.5859	835.782	1.1639e-21	1.39123e-18	-0.0331986	6.5859	0.326889	0.572287	0.693305	0.102715	6.5859	3.34134	0.0787729	0.287828
GL50803_0014552	Hypothetical protein	325	chr3	-1.48069	6.06256	332.919	2.54953e-14	1.0763e-12	0.304997	6.06256	10.875	0.00344268	0.0138665	0.258825	6.06256	7.13064	0.0143538	0.100559
GL50803_0012830	Hypothetical protein	270	chr4	-1.44672	10.3257	444.449	1.87395e-17	2.23823e-15	-0.520048	10.3257	58.5625	5.1763e-08	1.19061e-06	-0.149089	10.3257	4.82439	0.0375367	0.185487
GL50803_001590	Hypothetical protein	76	chr1	-1.40518	3.52096	209.911	3.72774e-14	1.49629e-12	-1.04809	3.52096	59.7419	2.82897e-08	7.2913e-07	-0.604442	3.52096	19.385	0.000155041	0.00424155
GL50803_0014085	Hypothetical protein	670	chr2	-1.37839	5.64064	414.93	9.046e-18	1.23051e-15	-1.17448	5.64064	211.06	3.54712e-14	4.96878e-12	-0.097033	5.64064	1.235	0.276368	0.566502
GL50803_0010122	Reverse transcriptase, putative	187	chr4	-1.36442	5.09742	226.369	3.04188e-13	8.71116e-12	-0.61949	5.09742	30.579	1.35636e-05	0.000146302	-0.180528	5.09742	2.05486	0.165447	0.430121
GL50803_007896	26S proteasome non-ATPase regulatory subunit 7	287	chr5	-1.35811	4.74824	296.69	5.69922e-16	3.44557e-14	0.0146529	4.74824	0.0212279	0.885256	0.92571	-0.0377456	4.74824	0.144913	0.706461	0.868993
GL50803_0015011	Hypothetical protein	240	chr5	-1.35121	7.7973	667.689	2.10101e-20	6.13271e-18	-0.202169	7.7973	13.9114	0.000914211	0.00476772	0.0620732	7.7973	1.29359	0.265508	0.557544
GL50803_0016842	High cysteine membrane protein Group 2	723	chr4	-1.34326	8.17096	881.69	5.82608e-22	9.5101e-19	-0.546666	8.17096	136.732	5.31519e-12	3.66598e-10	0.0286342	8.17096	0.358589	0.554346	0.789366
GL50803_0012081	O-linked GlcNAc transferase	1481	chr4	-1.33277	7.6724	480.481	1.69439e-17	2.07436e-15	-0.373743	7.6724	34.9145	4.09272e-06	5.23291e-05	0.120078	7.6724	3.52185	0.0726482	0.276218
GL50803_0016861	Hypothetical protein	299	chr2	-1.30005	6.01815	498.712	8.69576e-19	1.63781e-16	-0.157618	6.01815	5.69593	0.0243732	0.0661251	0.212364	6.01815	10.2388	0.00353546	0.0402631
GL50803_0014593	Hypothetical protein	1870	chr2	-1.2971	8.39245	601.436	8.0126e-20	2.13376e-17	-0.535429	8.39245	95.4278	2.66707e-10	1.23213e-08	0.0883246	8.39245	2.56841	0.120802	0.359451
GL50803_0014247	TM efflux protein	595	chr3	-1.29542	6.46208	188.193	8.83829e-11	1.21236e-09	-0.128111	6.46208	1.55401	0.229023	0.366392	0.333184	6.46208	9.67954	0.00620202	0.0575739
GL50803_00137680	Cathepsin L-like protease	518	chr5	-1.29391	9.25297	691.033	1.35129e-20	4.72661e-18	-0.548516	9.25297	123.275	1.68496e-11	1.07159e-09	-0.0451292	9.25297	0.834189	0.369251	0.655707
GL50803_00112432	High cysteine membrane protein Group 5	679	chr4	-1.28918	9.39473	550.757	2.46349e-19	5.4835e-17	-2.006	9.39473	1220.38	8.49766e-24	3.13075e-20	-1.09449	9.39473	381.426	2.53994e-17	2.48761e-14
GL50803_0042048	ABC transporter	821	chr5	-1.2795	5.23349	360.511	5.13012e-17	4.83119e-15	-1.05521	5.23349	156.918	1.11424e-12	1.06989e-10	-0.216817	5.23349	5.94698	0.0216932	0.128454
GL50803_0032861	Hypothetical protein	1103	chr4	-1.2747	6.86183	737.409	5.85882e-21	2.53512e-18	-0.161712	6.86183	10.127	0.00369344	0.0146689	0.00504852	6.86183	0.009995	0.921112	0.973831
GL50803_004081	4Fe-4S binding domain-containing protein	60	chr4	-1.26165	4.70724	210.391	5.10409e-14	1.908e-12	-0.643456	4.70724	37.7737	1.651e-06	2.39199e-05	-0.261756	4.70724	6.96626	0.0138177	0.0982076
GL50803_00113876	ABC transporter, ATP-binding protein, putative	2072	chr5	-1.25751	7.86708	667.001	2.12898e-20	6.13271e-18	-0.24542	7.86708	23.2536	5.06232e-05	0.000436447	0.0972819	7.86708	3.6961	0.0652859	0.25887
GL50803_00137715	High cysteine membrane protein Group 5	679	chr5	-1.25484	8.45983	484.241	2.12983e-18	3.06758e-16	-2.1664	8.45983	1252.66	1.27864e-23	3.13075e-20	-1.2104	8.45983	408.977	1.72216e-17	2.10836e-14
GL50803_0029359	Hypothetical protein	687	chr2	-1.25049	4.52585	268.071	1.96801e-15	1.07081e-13	-0.0624517	4.52585	0.339648	0.56493	0.688689	-0.0219693	4.52585	0.0436295	0.836132	0.933974
GL50803_009062	Long chain fatty acid CoA ligase 5	854	chr2	-1.23356	9.67015	513.081	6.06499e-19	1.23751e-16	-0.44344	9.67015	66.072	1.0875e-08	3.24726e-07	0.0849971	9.67015	2.42244	0.131402	0.378071
GL50803_0015255	Hypothetical protein	491	chr3	-1.20294	6.5507	503.826	7.64062e-19	1.49664e-16	0.193299	6.5507	10.3066	0.00344325	0.0138665	0.193731	6.5507	9.94895	0.00396087	0.0434896
GL50803_0094510	Tenascin-like protein	1064	chr1	-1.20173	7.17593	768.164	3.46012e-21	2.23924e-18	-0.315467	7.17593	46.3961	2.7514e-07	4.8764e-06	0.140459	7.17593	8.85593	0.00614313	0.0573007
GL50803_0016722	Xaa-Pro dipeptidase	446	chr1	-1.20072	6.31092	583.88	1.16988e-19	2.86445e-17	-0.165049	6.31092	7.95169	0.00895153	0.0297392	-0.0124688	6.31092	0.0457362	0.832283	0.932654
GL50803_0011151	Hypothetical protein	230	chr4	-1.19951	6.81061	487.226	1.1682e-18	1.90689e-16	-0.738226	6.81061	128.077	1.10347e-11	7.30232e-10	-0.0535091	6.81061	0.526083	0.474578	0.739424
GL50803_0015009	Flavohemoprotein	459	chr5	1.19063	9.59725	189.201	2.17083e-11	3.52005e-10	0.0308404	9.59725	0.127683	0.724747	0.811712	0.156333	9.59725	3.18049	0.0903511	0.310056
GL50803_0014135	Nucleoside diphosphate kinase	388	chr3	-1.19015	6.57734	401.103	2.18779e-17	2.43491e-15	-0.626971	6.57734	79.5875	2.055e-09	7.2271e-08	-0.00653366	6.57734	0.00732597	0.932443	0.977796
GL50803_00137748	Hypothetical protein	2252	chr3	-1.18652	10.2227	599.9	8.27885e-20	2.13376e-17	-0.339565	10.2227	49.6571	1.52061e-07	2.92017e-06	0.116287	10.2227	5.82795	0.022921	0.133148
GL50803_004631	Putative undecaprenyl diphosphate synthase	378	chr3	-1.16645	5.31428	399.733	1.41312e-17	1.82107e-15	-0.132323	5.31428	3.70442	0.0650027	0.140043	-0.00758101	5.31428	0.013089	0.909773	0.967928
GL50803_003920	Hypothetical protein	739	chr3	-1.16208	5.3964	321.869	2.09144e-16	1.46311e-14	-1.26057	5.3964	162.807	7.29723e-13	7.29277e-11	-0.288128	5.3964	5.09212	0.0324473	0.169201
GL50803_005786	Ribosome biogenesis protein NEP1, putative	232	chr3	-1.15709	4.80154	184.967	2.86382e-13	8.24947e-12	-0.895475	4.80154	57.6728	4.89614e-08	1.1581e-06	-0.169683	4.80154	1.29369	0.26583	0.557743
GL50803_0016888	Hypothetical protein	1196	chr2	-1.152	8.01787	489.1	1.11276e-18	1.87903e-16	-0.399798	8.01787	54.8101	6.26952e-08	1.40333e-06	-0.0156777	8.01787	0.083739	0.774532	0.90558
GL50803_00112584	High cysteine membrane protein VSP-like	810	chr5	-1.13629	5.04092	89.9008	2.14745e-08	1.55794e-07	-1.48605	5.04092	103.127	7.56063e-09	2.32858e-07	-1.2281	5.04092	73.5879	9.45746e-08	1.05257e-05
GL50803_0015338	Kinase, NEK	314	chr5	-1.13294	7.83777	739.537	5.64534e-21	2.53512e-18	-0.288072	7.83777	43.7242	4.566e-07	7.71025e-06	0.352063	7.83777	62.9601	1.72506e-08	2.55989e-06
GL50803_00137641	TMP55	494	chr3	-1.13143	6.35242	368.466	3.90928e-17	3.98828e-15	-0.422289	6.35242	36.126	2.16631e-06	3.02235e-05	-0.173613	6.35242	6.76049	0.0150088	0.103228
GL50803_0017476	High cysteine membrane protein	2170	chr4	-1.12759	8.53937	220.838	3.08169e-12	6.56131e-11	-0.0549269	8.53937	0.509934	0.483457	0.617451	-0.0551938	8.53937	0.51142	0.482829	0.744931
GL50803_008682	6-phosphogluconolactonase/Glucose-6-phosphate 1-dehydrogenase	743	chr4	-1.11523	12.7331	288.19	8.13766e-16	4.85977e-14	-1.35778	12.7331	420.98	7.38009e-18	2.58145e-15	-0.592928	12.7331	82.5248	1.2003e-09	2.09924e-07
GL50803_0016803	Hypothetical protein	485	chr3	-1.10986	6.57622	492.707	1.01387e-18	1.77318e-16	-0.518198	6.57622	85.2708	8.58896e-10	3.39195e-08	-0.101456	6.57622	3.26268	0.0821762	0.291818
GL50803_0015166	Hypothetical protein	216	chr4	-1.10294	6.22887	365.786	4.28153e-17	4.27891e-15	-0.877786	6.22887	162.894	7.2523e-13	7.29277e-11	-0.174775	6.22887	5.79422	0.0232827	0.134136
GL50803_0029692	Hypothetical protein	133	chr3	1.09261	1.02294	42.5284	5.76498e-07	2.8539e-06	0.520795	1.02294	3.34486	0.0786245	0.162712	0.170614	1.02294	0.468982	0.499368	0.758775
GL50803_0041467	Ankyrin repeat protein 2	1131	chr5	-1.08661	5.08123	175.937	4.49676e-13	1.22337e-11	0.0534113	5.08123	0.309001	0.583052	0.702326	0.160455	5.08123	3.07596	0.0912544	0.311453
GL50803_0011149	Hypothetical protein	290	chr4	-1.08116	8.88744	524.23	4.61603e-19	9.82812e-17	-0.327565	8.88744	46.5845	2.65678e-07	4.76566e-06	0.134498	8.88744	7.74827	0.00976033	0.0783546
GL50803_0024068	UBC3	193	chr2	-1.08082	7.5387	251.163	2.58043e-13	7.5667e-12	-0.302224	7.5387	17.7482	0.000376184	0.00229411	0.123201	7.5387	2.96595	0.0994359	0.323332
GL50803_0014543	LMBR1-like membrane protein	770	chr5	-1.05912	7.45349	685.675	1.49343e-20	4.87555e-18	-0.363391	7.45349	72.458	4.42428e-09	1.44438e-07	-0.0540175	7.45349	1.56485	0.221825	0.508881
GL50803_008652	Hypothetical protein	445	chr5	-1.0445	8.84341	354.592	6.30302e-17	5.51177e-15	-0.195434	8.84341	12.0781	0.00176196	0.0081959	0.103537	8.84341	3.39593	0.0765055	0.284373
GL50803_006509	High cysteine membrane protein	875	chr2	-1.04375	7.39451	570.167	1.58435e-19	3.69456e-17	-0.0450681	7.39451	0.930239	0.343469	0.486804	0.193998	7.39451	16.5718	0.000373998	0.00828719
GL50803_004977	Kinase, NEK	386	chr1	-1.04298	6.23128	310.041	3.31813e-16	2.16652e-14	-0.458524	6.23128	39.6691	1.02433e-06	1.55381e-05	-0.0249716	6.23128	0.0886681	0.768186	0.901248
GL50803_00114888	High cysteine membrane protein	806	chr3	-1.03852	8.27373	61.6615	1.25154e-06	5.67482e-06	-0.721905	8.27373	27.5744	0.000105084	0.000825998	-0.0166299	8.27373	0.0146251	0.905384	0.96573
GL50803_0015376	Hypothetical protein	2912	chr5	-1.03424	9.19496	232.694	1.00264e-13	3.40968e-12	-0.455475	9.19496	43.8372	8.18966e-07	1.27722e-05	0.0292672	9.19496	0.181706	0.673771	0.849591
GL50803_0010882	Hypothetical protein	302	chr3	-1.02739	9.10538	364.755	4.43467e-17	4.34332e-15	-1.00162	9.10538	328.706	1.61311e-16	4.93712e-14	-0.212885	9.10538	14.7694	0.000680424	0.013111
GL50803_005188	Ankyrin repeat protein 1	520	chr4	-1.02198	6.78001	307.833	5.52192e-16	3.38011e-14	-0.899395	6.78001	157.121	1.45893e-12	1.27578e-10	-0.3218	6.78001	15.9839	0.0004661	0.00971273
GL50803_0016582	Hypothetical protein	222	chr1	-1.01843	3.95994	167.11	5.40043e-13	1.42618e-11	-0.0497263	3.95994	0.192287	0.664553	0.767992	-0.0875654	3.95994	0.528209	0.473695	0.738753
GL50803_008055	Hypothetical protein	299	chr1	-1.01662	9.6919	349.44	7.55983e-17	6.06823e-15	-0.275581	9.6919	25.6014	2.68368e-05	0.000255681	0.0363685	9.6919	0.447571	0.509244	0.764686
GL50803_0011551	Hypothetical protein	317	chr3	-1.00915	6.44904	409.717	1.03728e-17	1.37285e-15	-0.411928	6.44904	53.2176	8.19265e-08	1.7145e-06	-0.165035	6.44904	8.56227	0.0069324	0.0623027
GL50803_0017392	Kinase	2246	chr2	-1.00465	7.47659	349.385	7.57448e-17	6.06823e-15	-0.288831	7.47659	24.7059	3.40615e-05	0.000312944	0.0750331	7.47659	1.67325	0.206921	0.489276
GL50803_0017406	Phosphoinositide-3-kinase, class 3	1639	chr2	-1.004	7.83164	468.533	1.9161e-18	2.84337e-16	-0.213279	7.83164	19.0022	0.00017416	0.00124687	0.0599847	7.83164	1.49409	0.232281	0.520825
GL50803_002419	Hypothetical protein	218	chr5	-1.0023	5.11645	256.408	3.37737e-15	1.74094e-13	-0.201523	5.11645	6.80269	0.0147301	0.0439568	0.0699686	5.11645	0.793765	0.380935	0.665673
GL50803_0013469	Hypothetical protein	321	chr1	-1.00059	5.55119	245.533	5.70412e-15	2.73854e-13	-1.05882	5.55119	168.551	4.88976e-13	5.44392e-11	-0.306193	5.55119	10.3675	0.00336277	0.0393528
GL50803_0014802	Hemagglutinin protein-like protein	1601	chr1	-0.992051	4.72171	188.168	1.35555e-13	4.45512e-12	-0.110389	4.72171	1.37344	0.251589	0.392248	0.0405083	4.72171	0.210974	0.649729	0.836415
GL50803_008650	Hypothetical protein	110	chr5	-0.985669	3.24734	154.313	1.34955e-12	3.19264e-11	0.270347	3.24734	3.12907	0.0883498	0.177315	-0.629675	3.24734	13.2472	0.00115481	0.0193669
GL50803_0016674	Hypothetical protein	972	chr1	-0.975222	4.70684	128.372	1.37763e-11	2.35062e-10	-0.472188	4.70684	19.1217	0.000174045	0.00124687	0.150982	4.70684	2.10356	0.158847	0.42095
GL50803_0023630	Hypothetical protein	360	chr5	-0.97272	1.41062	37.6997	1.54511e-06	6.81656e-06	0.230475	1.41062	0.43963	0.512994	0.642653	0.233508	1.41062	0.386797	0.539271	0.782231
GL50803_0010775	DNA-directed DNA polymerase	451	chr4	0.967129	4.70423	207.575	4.25727e-14	1.63171e-12	0.126654	4.70423	2.14584	0.154652	0.271735	-0.010891	4.70423	0.0166879	0.898184	0.963022
GL50803_0020020	Transmembrane domain-containing protein	265	chr3	0.966609	1.68639	30.2477	8.86476e-06	3.20375e-05	0.562563	1.68639	5.82764	0.023072	0.0635152	-0.604905	1.68639	6.43535	0.0174915	0.113302
GL50803_0050380	High cysteine membrane protein Group 5	679	chr1	-0.964449	9.23681	348.986	7.68287e-17	6.06823e-15	-1.10053	9.23681	429.178	5.79126e-18	2.18152e-15	-0.381776	9.23681	52.3909	9.43363e-08	1.05257e-05
GL50803_0014748	p25-alpha family protein	161	chr2	-0.963475	7.12487	189.738	4.0268e-12	8.01595e-11	-0.438366	7.12487	33.2574	9.29525e-06	0.000104162	0.0809029	7.12487	1.13444	0.298681	0.591924
GL50803_0011363	Hypothetical protein	323	chr4	0.955091	1.96639	54.8475	6.23075e-08	3.94721e-07	0.387878	1.96639	3.0807	0.090714	0.181317	0.484441	1.96639	4.83165	0.0368123	0.183919
GL50803_006148	Alanyl dipeptidyl peptidase	762	chr1	-0.954394	7.97063	389.273	1.96923e-17	2.29602e-15	-0.122762	7.97063	5.68378	0.0245119	0.0663909	-0.107854	7.97063	4.29501	0.0480239	0.215687
GL50803_0050273	pVSP	596	chr4	0.952349	1.97831	55.4182	5.66873e-08	3.62399e-07	0.250807	1.97831	0.899982	0.351308	0.494396	0.600137	1.97831	2.84354	0.103413	0.331226
GL50803_0017608	Ankyrin repeat protein 1	575	chr3	-0.941232	5.72496	355.236	6.1623e-17	5.48669e-15	-0.113192	5.72496	3.58972	0.0690338	0.147281	-0.0116575	5.72496	0.0369394	0.849045	0.93961
GL50803_003079	Hypothetical protein	343	chr5	0.939442	2.90417	75.3319	3.00847e-09	2.68351e-08	-0.0580257	2.90417	0.152804	0.698977	0.793944	-0.0776008	2.90417	0.274649	0.604561	0.81225
GL50803_008883	Hypothetical protein	461	chr4	-0.937716	4.11606	98.5149	2.28697e-10	2.82301e-09	-0.121112	4.11606	0.65935	0.424106	0.563595	-0.38281	4.11606	6.4627	0.0172648	0.112428
GL50803_00112018	Hypothetical protein	773	chr4	0.936019	2.23169	33.1871	5.84531e-06	2.21209e-05	0.016474	2.23169	0.00431282	0.948176	0.968345	-0.253209	2.23169	1.16742	0.290526	0.586684
GL50803_0090659	Hypothetical protein	780	chr5	-0.93445	7.52438	471.288	1.77929e-18	2.72287e-16	-0.135555	7.52438	9.1459	0.00545888	0.0202516	0.181856	7.52438	15.8604	0.00047202	0.00975309
GL50803_00113357	VSP	1481	chr4	0.933513	1.12407	16.9356	0.000468965	0.0011263	-0.129865	1.12407	0.100951	0.753739	0.833008	0.148326	1.12407	0.155261	0.697416	0.863331
GL50803_009720	Ankyrin repeat protein 1	1025	chr5	-0.928013	8.05788	398.847	1.45295e-17	1.82438e-15	-0.848912	8.05788	291.161	7.17743e-16	2.06752e-13	-0.207158	8.05788	16.7615	0.000351738	0.00793925
GL50803_007969	Hypothetical protein	264	chr2	-0.924939	2.93603	56.5812	4.7111e-08	3.10084e-07	0.035515	2.93603	0.0396315	0.843715	0.897214	0.404323	2.93603	4.7162	0.0389607	0.189276
GL50803_0016215	Hypothetical protein	876	chr2	-0.923948	6.39044	320.292	2.22208e-16	1.53261e-14	-0.054741	6.39044	0.844649	0.366312	0.50788	0.0424156	6.39044	0.5119	0.480538	0.743035
GL50803_0016519	AstB/chuR-related protein	374	chr4	0.923941	8.73183	267.466	2.05839e-15	1.10769e-13	0.284131	8.73183	24.5241	3.58476e-05	0.000324484	0.186108	8.73183	10.3597	0.00337516	0.0393528
GL50803_0014627	Hypothetical protein	193	chr5	-0.91843	5.71936	208.575	4.02119e-14	1.57878e-12	0.0333426	5.71936	0.185822	0.669883	0.771681	0.0442232	5.71936	0.308442	0.583269	0.804362
GL50803_008074	Manganese-dependent inorganic pyrophosphatase, putative	692	chr5	-0.916826	10.0653	326.644	1.74357e-16	1.25563e-14	-0.471462	10.0653	85.709	8.14853e-10	3.27077e-08	-0.0681475	10.0653	1.78496	0.192836	0.469342
GL50803_0050427	pVSP	569	tig00000004	0.915451	0.81832	41.8591	6.58065e-07	3.1938e-06	0.288398	0.81832	0.616937	0.439114	0.577117	-0.000600983	0.81832	2.02359e-06	0.998876	0.999692
GL50803_0060163	TLD domain-containing protein	1018	chr5	-0.914284	8.32864	475.572	1.58694e-18	2.50686e-16	-0.436152	8.32864	100.603	1.52566e-10	7.39719e-09	-0.0810919	8.32864	3.35362	0.0782561	0.286842
GL50803_00102688	Hypothetical protein	340	chr3	-0.91148	7.10059	331.63	1.44576e-16	1.0567e-14	-0.63766	7.10059	134.35	6.47311e-12	4.40262e-10	-0.264271	7.10059	22.9906	5.44613e-05	0.00194669
GL50803_0025013	High cysteine membrane protein	64	chr5	-0.911219	8.31055	82.5713	8.39901e-08	5.14768e-07	-0.394043	8.31055	14.6388	0.00143294	0.00694764	0.0629459	8.31055	0.373269	0.549609	0.786099
GL50803_00114043	Hypothetical protein	773	chr4	0.905475	2.50592	59.4565	2.95848e-08	2.08756e-07	0.025162	2.50592	0.0217344	0.883905	0.925291	-0.327443	2.50592	3.65831	0.0665904	0.261502
GL50803_0014017	High cysteine membrane protein Group 2	840	chr4	-0.904905	9.77212	381.553	2.52936e-17	2.7525e-15	-0.166221	9.77212	12.7425	0.00138337	0.00672726	0.163295	9.77212	12.2392	0.0016608	0.0243501
GL50803_00102921	Transporter, MFS superfamily protein	621	chr3	-0.902898	5.97943	353.712	6.50069e-17	5.58489e-15	0.27535	5.97943	24.1685	3.93848e-05	0.000352592	0.0333756	5.97943	0.366025	0.550295	0.786113
GL50803_0095693	Hypothetical protein	220	chr3	-0.90126	7.97268	279.019	1.32802e-15	7.56201e-14	-0.580921	7.97268	105.765	9.40157e-11	4.79578e-09	-0.0354499	7.97268	0.393079	0.536043	0.781018
GL50803_0017012	Hypothetical protein	420	chr5	-0.897863	2.60934	51.6245	1.07659e-07	6.40592e-07	-0.393352	2.60934	2.44003	0.130068	0.238467	-0.72105	2.60934	7.91115	0.00910668	0.0744498
GL50803_0016952	Kinase, NEK	298	chr5	-0.896081	6.44211	280.552	1.13011e-15	6.58828e-14	-0.119997	6.44211	3.90226	0.058659	0.129803	0.107289	6.44211	3.13065	0.0882734	0.304633
GL50803_0094287	Hypothetical protein	1429	chr1	-0.894474	5.80194	299.352	5.10745e-16	3.18936e-14	-0.327424	5.80194	23.7849	4.373e-05	0.000382404	-0.187949	5.80194	8.11676	0.0083489	0.0700181
GL50803_00137733	Kinase, NEK	298	chr2	-0.893945	10.2226	230.727	1.2056e-14	5.36712e-13	-0.463834	10.2226	61.5743	2.12973e-08	5.73039e-07	0.0618684	10.2226	1.10916	0.301717	0.595689
GL50803_0017435	Hypothetical protein	488	chr4	-0.891257	4.38963	178.229	2.55695e-13	7.54299e-12	-0.0640162	4.38963	0.579005	0.453381	0.590167	0.13125	4.38963	2.57518	0.120335	0.359238
GL50803_0014164	Ankyrin repeat protein 1	812	chr3	-0.887113	9.37804	249.68	4.6595e-15	2.28176e-13	-0.110595	9.37804	3.85861	0.0599962	0.131868	0.145374	9.37804	6.58031	0.016266	0.107641
GL50803_0016240	Hypothetical protein	385	chr1	-0.885853	6.9577	314.954	2.73391e-16	1.83397e-14	-0.280366	6.9577	26.0129	2.40869e-05	0.000233572	0.149274	6.9577	7.21242	0.0122998	0.0916088
GL50803_00114829	Hypothetical protein	1454	chr5	-0.876064	6.97386	299.173	5.14518e-16	3.18936e-14	-0.0342357	6.97386	0.362767	0.552063	0.676539	0.0744272	6.97386	1.69562	0.204001	0.484615
GL50803_0016820	Ankyrin repeat protein 1	787	chr5	-0.873754	6.07575	201.307	6.6212e-14	2.38412e-12	-0.531233	6.07575	47.6596	2.23417e-07	4.11305e-06	-0.163902	6.07575	4.2669	0.0487543	0.217441
GL50803_0016558	Phosphatidylinositol 4-kinase	2260	chr4	-0.871484	5.71337	207.407	4.29835e-14	1.63171e-12	0.357756	5.71337	26.0801	2.36673e-05	0.000230415	0.422398	5.71337	41.7945	6.66562e-07	5.62785e-05
GL50803_0061564	Ankyrin repeat protein 3	1833	chr1	-0.870351	8.80902	335.564	1.2494e-16	9.55989e-15	-0.320897	8.80902	43.236	5.01952e-07	8.36074e-06	0.0369465	8.80902	0.569438	0.457097	0.725577
GL50803_0024412	Ankyrin repeat protein 1	508	chr5	-0.868884	9.04797	182.003	8.5801e-13	2.12206e-11	-0.482078	9.04797	53.9059	1.27821e-07	2.52886e-06	-0.180638	9.04797	7.59251	0.0109281	0.0842754
GL50803_006147	Hypothetical protein	290	chr1	-0.867168	4.99922	172.199	3.81537e-13	1.05559e-11	-0.261713	4.99922	8.95472	0.00590006	0.0214815	-0.0507586	4.99922	0.307529	0.583823	0.804667
GL50803_00137744	VSP	1488	chr3	0.865551	0.843052	36.1088	2.17447e-06	9.28367e-06	0.377794	0.843052	1.64743	0.210355	0.341434	-0.0651082	0.843052	0.048686	0.827047	0.929369
GL50803_0024505	Hypothetical protein	1168	chr5	-0.865537	6.58465	332.724	1.38805e-16	1.0399e-14	0.225352	6.58465	17.2308	0.000302595	0.00193683	0.145872	6.58465	6.5904	0.0161926	0.107592
GL50803_0031576	Ubiquitin-conjugating enzyme E2	171	chr4	0.861073	2.91549	55.5122	5.58148e-08	3.58694e-07	-0.0999355	2.91549	0.330134	0.570398	0.692939	0.00498505	2.91549	0.0010995	0.973795	0.992027
GL50803_005857	Pantothenate kinase 4	360	chr4	0.860677	4.41232	144.314	2.89229e-12	6.23945e-11	0.0137292	4.41232	0.0213593	0.884904	0.92571	-0.00124904	4.41232	0.000199814	0.988827	0.997019
GL50803_0015382	NHL repeat-containing protein	1128	chr4	-0.859699	6.44227	253.768	3.82826e-15	1.91296e-13	0.326952	6.44227	28.7356	1.20403e-05	0.00013205	0.386397	6.44227	34.5465	3.06854e-06	0.000200355
GL50803_008627	Hypothetical protein	258	chr1	-0.857067	4.33866	88.8467	5.80557e-10	6.31775e-09	-0.161836	4.33866	1.73396	0.199151	0.328808	-0.261265	4.33866	5.96119	0.0215758	0.128069
GL50803_002933	Programmed cell death protein-like protein	181	chr2	-0.854655	9.7951	203.523	5.3778e-14	1.98008e-12	-0.729837	9.7951	144.961	2.74932e-12	2.13705e-10	-0.124591	9.7951	4.27664	0.0484702	0.216964
GL50803_0016930	Hypothetical protein	1351	chr1	-0.854472	8.65586	349.232	7.61584e-17	6.06823e-15	-0.316102	8.65586	45.1827	3.45473e-07	5.95698e-06	0.0493064	8.65586	1.10357	0.302915	0.596279
GL50803_0020081	Hypothetical protein	130	chr5	-0.853064	4.13401	152.832	1.50681e-12	3.49709e-11	-0.416578	4.13401	18.3148	0.000215181	0.00147998	-0.295134	4.13401	7.69278	0.00999461	0.0799195
GL50803_003073	Hypothetical protein	169	chr3	0.852614	1.17311	36.1193	2.16949e-06	9.2705e-06	0.54327	1.17311	3.69194	0.0654281	0.14065	-0.380727	1.17311	2.99071	0.095309	0.316514
GL50803_0016464	RING-H2 zinc finger domain-containing protein	858	chr5	-0.849929	6.47568	211.886	3.38638e-14	1.38193e-12	-0.122343	6.47568	3.37756	0.0772698	0.160539	0.0867258	6.47568	1.78733	0.19256	0.469307
GL50803_008382	Short-chain dehydrogenase, putative	281	chr1	-0.849906	5.07701	133.291	7.07247e-12	1.30203e-10	-0.165645	5.07701	3.41593	0.0756932	0.157933	0.0276482	5.07701	0.0959336	0.759173	0.897466
GL50803_0017431	Hypothetical protein	2187	chr4	-0.846163	6.99276	303.095	4.38442e-16	2.78838e-14	-0.152588	6.99276	7.72264	0.00986779	0.0321247	0.0935599	6.99276	2.88558	0.10102	0.32679
GL50803_003868	Coiled-coil protein	1077	chr4	-0.845103	4.87665	118.831	2.52413e-11	3.97449e-10	-0.240663	4.87665	4.72735	0.0387401	0.0949266	0.156951	4.87665	1.56463	0.221856	0.508881
GL50803_0017043	Glyceraldehyde 3-phosphate dehydrogenase	408	chr1	-0.841334	8.51721	242.086	6.76446e-15	3.18515e-13	-0.861479	8.51721	235.022	9.66136e-15	1.6897e-12	-0.370911	8.51721	44.501	3.93286e-07	3.48591e-05
GL50803_0024512	Neurogenic locus notch-like protein	267	chr4	-0.839271	7.28281	257.151	3.26098e-15	1.7171e-13	-0.342758	7.28281	37.1224	1.74726e-06	2.50919e-05	-0.0785293	7.28281	1.99006	0.169898	0.436512
GL50803_004897	Ring finger domain-containing protein	321	chr3	0.839072	3.35837	85.3899	8.46672e-10	8.82126e-09	0.378497	3.35837	9.07054	0.00562835	0.0207389	0.0933296	3.35837	0.672254	0.419538	0.698089
GL50803_003643	FKBP-type peptidyl-prolyl cis-trans isomerase	339	chr4	-0.837413	6.4215	143.466	3.07109e-11	4.72761e-10	-0.917523	6.4215	101.241	8.55896e-10	3.39195e-08	-0.467931	6.4215	32.2204	9.6029e-06	0.000465598
GL50803_0015063	Long chain fatty acid CoA ligase 5	685	chr1	-0.836949	8.33753	355.373	6.13292e-17	5.48669e-15	-0.021802	8.33753	0.226134	0.638279	0.747585	0.155686	8.33753	11.3586	0.00230244	0.0301161
GL50803_004079	Protein phosphatase PP2A regulatory subunit B	473	chr4	-0.834674	7.54643	244.508	5.99932e-15	2.8523e-13	-0.45767	7.54643	64.3566	1.39965e-08	3.96191e-07	-0.135488	7.54643	5.6192	0.0252637	0.14085
GL50803_0060069	Hypothetical protein	186	chr5	0.83463	1.66867	36.4605	2.01469e-06	8.69246e-06	0.214787	1.66867	0.71374	0.405724	0.545605	0.739432	1.66867	4.5613	0.0420454	0.198925
GL50803_0033807	Ankyrin repeat protein 2	640	chr5	-0.832935	7.42525	388.462	2.02127e-17	2.3019e-15	-0.491379	7.42525	120.023	2.26211e-11	1.40222e-09	-0.0140946	7.42525	0.0947826	0.760576	0.897695
GL50803_009060	Hypothetical protein	238	chr2	-0.831833	5.36722	133.587	8.89882e-12	1.61398e-10	-0.312705	5.36722	11.261	0.00242997	0.0105586	-0.00576189	5.36722	0.00276458	0.958467	0.985922
GL50803_00112059	Hypothetical protein	572	chr2	0.831702	3.114	67.0318	9.46255e-09	7.52242e-08	0.288033	3.114	4.29535	0.0480157	0.111385	0.152434	3.114	1.42742	0.242707	0.534698
GL50803_0029307	UTP-glucose-1-phosphate uridylyltransferase	451	chr4	-0.830162	8.87163	271.452	1.68956e-15	9.29638e-14	-0.422457	8.87163	67.6865	8.61291e-09	2.63609e-07	0.126956	8.87163	6.11078	0.0201204	0.123255
GL50803_0034126	Hypothetical protein	865	chr5	-0.830121	7.01864	357.487	5.69695e-17	5.26377e-15	-0.294846	7.01864	34.8022	2.89853e-06	3.92102e-05	-0.0119929	7.01864	0.0573494	0.812567	0.92212
GL50803_00113986	PP-loop family protein	273	chr4	0.828973	1.24817	32.1188	5.33908e-06	2.05223e-05	0.191987	1.24817	0.312353	0.580905	0.700325	0.263644	1.24817	0.737735	0.398045	0.680429
GL50803_0014863	Ankyrin repeat protein 1	739	chr2	-0.82693	8.91027	372.384	3.42642e-17	3.57004e-15	-0.59567	8.91027	186.269	1.52674e-13	1.96749e-11	0.00570359	8.91027	0.016975	0.897317	0.962831
GL50803_0086934	Kinase, NEK	309	chr4	0.825398	2.33053	33.2692	4.09467e-06	1.60928e-05	0.228326	2.33053	1.30002	0.26435	0.405299	-0.0754591	2.33053	0.144935	0.70644	0.868993
GL50803_0093002	Hypothetical protein	2431	chr3	-0.82476	6.82566	362.806	4.74055e-17	4.55185e-15	-0.398345	6.82566	58.2132	3.60205e-08	8.99962e-07	-0.216399	6.82566	16.5149	0.000380958	0.00840339
GL50803_008048	Hypothetical protein	412	chr1	-0.822793	10.5291	213.737	3.00722e-14	1.23751e-12	-0.544064	10.5291	92.6766	3.62456e-10	1.61254e-08	0.0442824	10.5291	0.617079	0.439062	0.713862
GL50803_008960	Alpha/beta hydrolase family protein	316	chr1	-0.820466	7.97383	251.009	4.36968e-15	2.16145e-13	-0.823313	7.97383	231.275	1.1718e-14	1.91277e-12	-0.275849	7.97383	25.0066	3.14259e-05	0.00126142
GL50803_0016958	Phospholipid-transporting ATPase IA, putative	1285	chr3	-0.819875	7.6083	318.516	2.37987e-16	1.61864e-14	-0.0647586	7.6083	1.68474	0.205415	0.336765	0.114994	7.6083	5.09236	0.0324435	0.169201
GL50803_0094653	WD40 repeat protein	1173	chr4	-0.819408	5.05214	169.968	4.43816e-13	1.21417e-11	0.192132	5.05214	5.95688	0.0215943	0.0603925	-0.0603387	5.05214	0.677901	0.417616	0.696525
GL50803_0023876	Hypothetical protein	380	chr4	0.815303	1.20191	25.9155	2.47093e-05	8.05067e-05	0.155968	1.20191	0.355617	0.555981	0.679301	-0.0669763	1.20191	0.0357693	0.851425	0.940441
GL50803_0014401	Hypothetical protein	920	chr1	0.814908	6.20146	147.361	7.31756e-12	1.3421e-10	0.240505	6.20146	9.20093	0.00564736	0.0207777	-0.144215	6.20146	3.48783	0.0738186	0.278283
GL50803_0014905	Nuclear LIM interactor-interacting factor 1	275	chr5	0.814094	4.48023	97.5563	2.11364e-10	2.66079e-09	0.239787	4.48023	5.35908	0.0285608	0.0750737	0.0151201	4.48023	0.0215864	0.884298	0.957169
GL50803_0017403	Hypothetical protein	1577	chr2	-0.81111	6.10083	159.013	1.41231e-12	3.32503e-11	0.010673	6.10083	0.0161907	0.899729	0.935649	-0.0461486	6.10083	0.329949	0.570632	0.799128
GL50803_00114470	High cysteine membrane protein Group 6	585	chr3	0.810014	3.16073	95.5179	2.64073e-10	3.193e-09	0.219765	3.16073	2.78018	0.107145	0.20576	0.0599723	3.16073	0.21208	0.648877	0.835589
GL50803_003680	Hypothetical protein	120	chr5	0.808677	4.56515	93.8709	3.1699e-10	3.75859e-09	0.186464	4.56515	3.1927	0.0853462	0.172945	-0.010536	4.56515	0.0111612	0.916654	0.972245
GL50803_0087774	Hypothetical protein	802	chr2	-0.807848	6.16256	201.257	6.13944e-14	2.22703e-12	-0.00431783	6.16256	0.00381196	0.95123	0.97025	-0.215019	6.16256	9.215	0.00530837	0.052199
GL50803_00113793	EamA-like transporter family protein	423	chr3	-0.803609	7.37469	146.856	3.27501e-11	4.96524e-10	-0.459394	7.37469	40.3937	2.13871e-06	2.99237e-05	-0.222414	7.37469	9.7352	0.00498325	0.049974
GL50803_0096779	Hypothetical protein	414	chr2	0.803355	4.81554	110.622	5.50759e-11	7.86317e-10	0.218493	4.81554	5.35323	0.0286402	0.0752421	-0.00623934	4.81554	0.00477227	0.94544	0.980492
GL50803_0014647	Hypothetical protein	568	chr5	-0.801293	3.85629	140.419	3.94011e-12	7.90483e-11	-0.0701625	3.85629	0.482509	0.499711	0.630208	0.0314603	3.85629	0.0769479	0.80422	0.918064
GL50803_0013766	Ankyrin repeat protein 1	820	chr3	-0.799277	6.49248	274.227	1.49262e-15	8.40156e-14	-0.144726	6.49248	6.1259	0.0199816	0.0568235	-0.113603	6.49248	3.65289	0.0667797	0.262035
GL50803_00114201	Hypothetical protein	3661	chr2	-0.798267	7.39477	74.2703	1.52738e-07	8.71746e-07	-0.0215814	7.39477	0.045036	0.834512	0.890135	0.125977	7.39477	1.54823	0.230619	0.519954
GL50803_004690	Hypothetical protein	171	chr4	-0.798216	4.77379	53.2974	4.78356e-07	2.42245e-06	-0.516185	4.77379	13.8342	0.00136315	0.00666869	-0.151376	4.77379	1.12967	0.30057	0.594223
GL50803_0016954	Hypothetical protein	1134	chr5	-0.797146	5.46347	143.572	3.06606e-12	6.56131e-11	-0.0155182	5.46347	0.0314466	0.860588	0.909711	-0.116939	5.46347	2.34437	0.137519	0.388596
GL50803_00103981	Hypothetical protein	278	chr4	-0.797103	3.42356	79.2869	1.80103e-09	1.72706e-08	-0.206569	3.42356	2.7315	0.110118	0.209888	-0.209373	3.42356	2.56745	0.120869	0.359451
GL50803_0010659	High cysteine membrane protein Group 1	725	chr5	-0.794838	6.45925	161.609	1.21884e-12	2.94023e-11	-0.701673	6.45925	103.348	1.56316e-10	7.50469e-09	-0.38753	6.45925	31.0537	7.55931e-06	0.000389663
GL50803_0090434	Hypothetical protein	1425	chr1	-0.793126	8.00953	312.734	2.98291e-16	1.97396e-14	-0.270685	8.00953	32.8452	4.51262e-06	5.67247e-05	-0.0900122	8.00953	3.69025	0.0654859	0.259258
GL50803_0021318	Hypothetical protein	884	chr4	-0.791226	6.66774	278.716	1.22445e-15	7.05428e-14	0.00495538	6.66774	0.00844959	0.927448	0.95374	-0.0563619	6.66774	1.08449	0.307049	0.600247
GL50803_0016342	Hypothetical protein	1653	chr5	-0.787383	6.65733	255.555	3.51653e-15	1.7938e-13	-0.0563441	6.65733	1.00502	0.325113	0.47089	0.0268367	6.65733	0.217573	0.644685	0.832861
GL50803_0013653	ERCC4 domain-containing protein	415	chr5	0.786827	4.82428	128.112	1.10015e-11	1.93792e-10	0.256268	4.82428	8.61395	0.00678585	0.023993	0.0308095	4.82428	0.137154	0.714053	0.872768
GL50803_0016936	High cysteine membrane protein EGF-like	1522	chr3	-0.786807	10.1025	42.4028	6.37691e-06	2.38709e-05	-0.782322	10.1025	41.1886	7.59278e-06	8.93794e-05	-0.181734	10.1025	2.23311	0.154089	0.414512
GL50803_003762	Ankyrin repeat protein 1	754	chr4	-0.785564	6.17759	303.761	4.26775e-16	2.74989e-14	-0.0962904	6.17759	3.34174	0.0787559	0.162866	0.0651286	6.17759	1.49958	0.231448	0.520825
GL50803_005661	RNA binding protein	237	chr1	-0.780617	6.17539	209.639	3.78541e-14	1.50709e-12	-0.377169	6.17539	37.4242	1.63824e-06	2.38487e-05	-0.143831	6.17539	5.63139	0.0251198	0.140424
GL50803_002362	Hypothetical protein	493	chr4	-0.779474	5.69791	272.533	1.60969e-15	8.95754e-14	-0.076448	5.69791	1.87842	0.181945	0.307348	0.120394	5.69791	5.05351	0.0330563	0.170778
GL50803_006469	Hypothetical protein	217	chr3	-0.776958	7.19858	192.085	1.47016e-13	4.73642e-12	0.0244045	7.19858	0.160421	0.692023	0.788835	0.0430238	7.19858	0.492787	0.488889	0.750956
GL50803_0029796	Hypothetical protein	360	chr4	0.776211	7.89974	142.347	4.40328e-11	6.49483e-10	0.136925	7.89974	3.86951	0.0618993	0.135141	-0.0880648	7.89974	1.50199	0.233315	0.521826
GL50803_00112787	Hypothetical protein	1845	chr4	-0.77578	5.38576	122.69	1.79485e-11	2.99979e-10	-0.211011	5.38576	5.06381	0.0329002	0.0832785	-0.00235192	5.38576	0.00063217	0.980128	0.993744
GL50803_009003	High cysteine membrane protein	213	chr3	0.774827	3.51939	79.2818	1.80218e-09	1.72706e-08	0.0814661	3.51939	0.416211	0.524348	0.652702	0.125334	3.51939	1.22168	0.278907	0.570513
GL50803_009916	Hypothetical protein	214	chr4	-0.774573	6.59526	256.794	3.31635e-15	1.72768e-13	0.0226074	6.59526	0.186872	0.66901	0.770857	0.168384	6.59526	10.4148	0.00330157	0.0389585
GL50803_005213	tRNA dihydrouridine synthase, putative	463	chr5	0.773595	5.09123	160.782	8.42774e-13	2.09496e-11	0.12028	5.09123	2.57662	0.120236	0.224218	0.112744	5.09123	2.24185	0.146068	0.40321
GL50803_003903	Ankyrin repeat protein 1	1478	chr4	-0.771139	5.83761	174.155	3.34639e-13	9.41798e-12	0.0823832	5.83761	1.21226	0.280727	0.424165	-0.0919508	5.83761	1.40012	0.247148	0.537986
GL50803_006010	Hypothetical protein	1357	chr2	-0.768433	3.96105	79.1669	1.82875e-09	1.7491e-08	-0.310529	3.96105	7.07383	0.0130688	0.0399487	-0.101483	3.96105	0.755839	0.392395	0.673521
GL50803_008789	Kelch motif-containing protein	334	chr2	-0.766451	8.52075	283.413	9.98393e-16	5.89052e-14	-0.049766	8.52075	1.13574	0.296112	0.440571	0.142189	8.52075	9.14049	0.00547085	0.0535126
GL50803_0033721	Hypothetical protein	264	chr5	0.765815	5.07803	131.783	8.03181e-12	1.4676e-10	0.250594	5.07803	8.13483	0.00828566	0.0279249	-0.0664194	5.07803	0.603892	0.443939	0.717608
GL50803_00112408	Nuclear pore complex subunit	1854	chr4	-0.764385	5.5081	180.497	2.20632e-13	6.75272e-12	-0.179001	5.5081	5.81119	0.0231	0.0635152	-0.172264	5.5081	5.80381	0.0231792	0.133855
GL50803_006757	Pyrazinamidase/nicotinamidase	189	chr5	-0.763177	5.95686	92.9611	3.00459e-09	2.68351e-08	-0.25941	5.95686	7.74448	0.0110148	0.0349223	0.0823944	5.95686	0.707906	0.409429	0.690418
GL50803_00112831	Cysteine protease	637	chr4	0.7621	6.2181	154.062	1.7406e-12	3.96452e-11	-0.0328022	6.2181	0.213941	0.64751	0.756226	-0.023306	6.2181	0.110892	0.741778	0.889444
GL50803_00d23876	Hypothetical protein	380	chr4	0.760428	0.869536	15.221	0.000599613	0.00140288	0.0863843	0.869536	0.0681723	0.796062	0.863415	0.352634	0.869536	0.771698	0.387694	0.670387
GL50803_007890	Transcriptional regulator ATRX, putative	1368	chr5	-0.759186	5.07885	112.958	4.39026e-11	6.49483e-10	0.10467	5.07885	1.30603	0.263275	0.404156	0.0345843	5.07885	0.160726	0.691684	0.859471
GL50803_0014030	Hypothetical protein	242	chr3	0.758712	4.54498	121.279	2.01727e-11	3.34798e-10	0.215698	4.54498	6.16322	0.0196437	0.0561558	0.177822	4.54498	4.15043	0.0516646	0.223895
GL50803_00113873	Hypothetical protein	3183	chr5	-0.757173	5.37858	67.7254	5.39286e-08	3.47942e-07	0.222177	5.37858	3.99199	0.0588916	0.129965	0.190086	5.37858	3.13621	0.091151	0.311453
GL50803_006404	Kinesin-9	768	chr4	-0.756843	5.9123	187.675	1.3979e-13	4.53345e-12	-0.0134066	5.9123	0.0381743	0.846575	0.899475	-0.0300901	5.9123	0.185601	0.670067	0.84659
GL50803_0015497	Hypothetical protein	518	chr2	-0.755992	8.8719	352.631	6.7525e-17	5.70121e-15	-0.320631	8.8719	61.0043	2.32489e-08	6.08822e-07	0.106808	8.8719	6.75029	0.0150771	0.103407
GL50803_003896	Sec61-gamma	75	chr5	-0.755406	4.33302	35.6073	8.08775e-06	2.94905e-05	-0.390109	4.33302	5.67329	0.0273681	0.0724832	-0.124301	4.33302	0.764664	0.392348	0.673521
GL50803_006542	Ankyrin repeat protein 1	939	chr3	-0.754255	5.29408	181.16	2.11376e-13	6.51013e-12	-0.226408	5.29408	7.84741	0.00935661	0.03071	-0.118637	5.29408	2.04734	0.164092	0.428793
GL50803_00112885	Adenine phosphoribosyltransferase	181	chr1	-0.753875	8.41503	203.879	5.26754e-14	1.95418e-12	-0.609833	8.41503	120.948	2.07883e-11	1.30513e-09	-0.186102	8.41503	12.0375	0.00178848	0.0253861
GL50803_0015446	Hypothetical protein	339	chr4	0.750418	7.6491	207.431	4.29252e-14	1.63171e-12	0.212635	7.6491	14.6956	0.000697725	0.0037964	0.0333078	7.6491	0.35003	0.559081	0.791904
GL50803_0017312	Hypothetical protein	670	chr3	-0.749181	5.60345	140.439	3.93372e-12	7.90483e-11	-0.398774	5.60345	21.8469	7.52022e-05	0.000617894	-0.149141	5.60345	3.01933	0.0938192	0.314927
GL50803_0016906	Phosphatidate cytidylyltransferase	377	chr3	-0.748582	5.51311	127.545	1.15575e-11	2.02132e-10	-0.789089	5.51311	81.4997	1.36302e-09	5.21462e-08	-0.381007	5.51311	18.6963	0.000191263	0.00493688
GL50803_00114773	Cysteine protease	638	chr5	0.747607	5.74774	140.753	3.83599e-12	7.82701e-11	-0.158043	5.74774	4.40491	0.0454486	0.106847	-0.00574986	5.74774	0.00603024	0.938683	0.979396
GL50803_0050345	VSP	1348	chr2	0.747024	5.08837	38.3013	8.8259e-06	3.19442e-05	0.154227	5.08837	0.998532	0.331326	0.47663	0.066455	5.08837	0.205662	0.655779	0.839059
GL50803_001875	Hypothetical protein	102	chr1	-0.746044	5.97597	57.9131	6.0631e-07	2.96862e-06	-0.97463	5.97597	68.4882	1.89804e-07	3.56119e-06	0.0175588	5.97597	0.0174665	0.896369	0.9626
GL50803_0027521	Histone H2A	125	chr3	-0.745584	8.89455	51.8569	1.83744e-06	7.99817e-06	-0.36268	8.89455	11.8102	0.00329083	0.0133736	-0.214591	8.89455	4.15204	0.0580662	0.241558
GL50803_00137706	Kinase, NEK	596	chr5	-0.741345	6.45971	325.109	1.84808e-16	1.3116e-14	-0.00794128	6.45971	0.0286617	0.866841	0.912377	0.203196	6.45971	17.6138	0.000267973	0.00637021
GL50803_0016323	Hypothetical protein	84	chr5	0.741176	3.38626	49.348	1.6067e-07	9.09596e-07	0.0264011	3.38626	0.0270165	0.870682	0.915357	0.215645	3.38626	1.2909	0.265994	0.557757
GL50803_0061026	Hypothetical protein	104	chr3	0.740371	1.86814	31.3943	6.32811e-06	2.3728e-05	0.401647	1.86814	4.5782	0.041695	0.100285	-0.500746	1.86814	6.86924	0.0143019	0.100338
GL50803_0039210	Hypothetical protein	842	chr1	-0.740202	6.33847	175.402	3.08008e-13	8.76929e-12	0.139408	6.33847	4.52103	0.0428936	0.102164	0.102306	6.33847	2.24247	0.146015	0.40321
GL50803_0094542	Hypothetical protein	1472	chr5	-0.739238	6.71299	260.374	2.80381e-15	1.49242e-13	-0.396557	6.71299	49.8206	1.47707e-07	2.85897e-06	-0.16163	6.71299	7.15891	0.0125907	0.0925214
GL50803_007246	FKBP-type peptidyl-prolyl cis-trans isomerase	112	chr1	0.739191	4.37105	82.1285	1.26059e-09	1.25725e-08	0.140823	4.37105	1.77067	0.19457	0.323206	0.0304175	4.37105	0.0886675	0.768186	0.901248
GL50803_00114161	High cysteine membrane protein EGF-like	1685	chr5	0.739102	5.85908	110.067	1.31357e-10	1.73384e-09	0.248319	5.85908	8.98772	0.00609801	0.0220709	0.0268421	5.85908	0.106065	0.7474	0.891817
GL50803_0021232	Hypothetical protein	909	chr5	0.738847	4.10423	64.0051	1.4748e-08	1.11797e-07	0.314311	4.10423	6.04959	0.0206927	0.058371	-0.0366341	4.10423	0.107402	0.745681	0.89165
GL50803_0086761	Hypothetical protein	717	chr5	-0.737925	7.72309	332.463	1.40155e-16	1.0399e-14	-0.265057	7.72309	37.0714	1.76644e-06	2.52932e-05	0.0774827	7.72309	2.95294	0.0973164	0.320122
GL50803_003993	Polyadenylate-binding protein, putative	664	chr1	-0.736652	4.73985	83.8152	1.03267e-09	1.05135e-08	-0.525859	4.73985	20.3921	0.00011495	0.000887867	-0.219011	4.73985	3.30859	0.0801798	0.289771
GL50803_008364	Thymidine kinase	393	chr4	0.736465	7.88322	237.058	8.70932e-15	4.06186e-13	0.121131	7.88322	5.67659	0.0245943	0.0665773	0.045477	7.88322	0.767578	0.388794	0.671104
GL50803_002201	Hypothetical protein	244	chr1	-0.734568	8.8411	220.374	2.08848e-14	8.89328e-13	-0.598606	8.8411	138.232	4.70181e-12	3.36328e-10	-0.14754	8.8411	8.62803	0.00674652	0.0613086
GL50803_0028614	Hypothetical protein	62	chr4	-0.733564	3.52106	43.9189	4.41651e-07	2.25994e-06	-0.311183	3.52106	3.73116	0.0641109	0.138549	0.0189352	3.52106	0.0215269	0.884458	0.957169
GL50803_005610	Hypothetical protein	271	chr2	-0.731032	6.53171	175.261	3.109e-13	8.80044e-12	-0.559845	6.53171	80.6654	1.51297e-09	5.69925e-08	-0.130162	6.53171	4.50068	0.0433296	0.202081
GL50803_005615	Hypothetical protein	353	chr3	0.728927	7.85048	336.166	1.22198e-16	9.49845e-15	0.0240648	7.85048	0.324637	0.573605	0.694448	-0.148341	7.85048	11.8429	0.00192174	0.026965
GL50803_0012164	Small nuclear ribonucleoprotein Sm D3, putative	91	chr3	0.728683	1.62001	38.4688	1.31395e-06	5.91397e-06	-0.067689	1.62001	0.0901546	0.76631	0.842339	0.421576	1.62001	3.4661	0.0736985	0.278045
GL50803_007608	Leucine-rich repeat protein	1211	chr4	-0.72586	7.12051	235.345	9.50305e-15	4.3492e-13	-0.188301	7.12051	13.5159	0.0010501	0.00531782	0.023464	7.12051	0.220939	0.642148	0.831684
GL50803_0016332	Coiled-coil protein	1738	chr3	-0.722798	7.0412	177.726	2.64256e-13	7.70275e-12	-0.259091	7.0412	17.3704	0.000289445	0.00186931	0.0145841	7.0412	0.0506449	0.823661	0.927952
GL50803_006680	Kinase, NEK	350	chr5	-0.720786	7.2036	181.91	2.01425e-13	6.24289e-12	-0.214027	7.2036	13.3745	0.00110388	0.00555568	0.0336856	7.2036	0.332828	0.568839	0.798931
GL50803_0028629	Hypothetical protein	290	chr5	-0.720566	4.68055	150.939	1.73708e-12	3.96452e-11	-0.459412	4.68055	34.5652	3.0558e-06	4.11106e-05	0.03719	4.68055	0.229245	0.635988	0.829042
GL50803_0012240	Kinase, NEK	520	chr4	0.717948	5.97193	153.542	1.42912e-12	3.34851e-11	0.0868835	5.97193	1.61318	0.215021	0.34774	0.0925692	5.97193	1.84717	0.185501	0.458504
GL50803_005787	Hypothetical protein	479	chr3	0.716831	4.18248	93.5963	3.26873e-10	3.86642e-09	0.24353	4.18248	6.22271	0.019118	0.054863	-0.0524289	4.18248	0.354918	0.556367	0.790368
GL50803_0010911	Ankyrin repeat protein 1	1053	chr5	-0.715127	7.02673	194.937	8.94712e-14	3.10738e-12	-0.209452	7.02673	12.4709	0.00152626	0.00731069	-0.122827	7.02673	4.1634	0.0513256	0.223233
GL50803_0015089	Hypothetical protein	229	chr3	-0.714872	4.7988	95.6627	2.59896e-10	3.15809e-09	-0.369079	4.7988	13.6784	0.000991809	0.00509742	-0.276147	4.7988	9.36729	0.00499235	0.049974
GL50803_0014520	Hypothetical protein	257	chr3	-0.714624	6.43403	226.919	1.47178e-14	6.49306e-13	-0.628152	6.43403	139.896	4.10928e-12	3.00345e-10	-0.183779	6.43403	12.5877	0.00146295	0.0227066
GL50803_0010125	Hypothetical protein	181	chr4	0.710924	4.33294	89.4277	5.25585e-10	5.79683e-09	0.340527	4.33294	11.4974	0.0021856	0.00973111	0.317582	4.33294	9.96842	0.00393062	0.0433519
GL50803_0094927	Kinase, NEK	1066	chr4	0.710775	7.39501	197.705	7.57664e-14	2.66927e-12	0.0314127	7.39501	0.322654	0.574771	0.695148	-0.0279467	7.39501	0.252403	0.619513	0.821711
GL50803_0016953	Flap structure-specific endonuclease	362	chr5	-0.708517	3.31313	68.7304	7.4234e-09	6.06884e-08	-0.536273	3.31313	9.93914	0.00397621	0.0154413	0.237938	3.31313	1.29725	0.264849	0.556876
GL50803_0012820	ABC transporter family protein	178	chr2	0.707711	6.13446	186.528	1.50212e-13	4.80243e-12	0.243905	6.13446	17.255	0.000300274	0.00192971	0.200294	6.13446	11.529	0.00215993	0.02897
GL50803_0016205	Kinase, NEK	632	chr1	-0.705344	6.39501	159.758	9.0695e-13	2.22067e-11	-0.506269	6.39501	64.7881	1.31297e-08	3.78212e-07	-0.098191	6.39501	2.53146	0.123388	0.363774
GL50803_0020315	Hypothetical protein	141	chr5	-0.704551	5.725	46.4791	1.34433e-06	6.03964e-06	1.76126	5.725	271.203	5.32973e-13	5.55313e-11	1.39097	5.725	182.15	1.99518e-11	4.65256e-09
GL50803_0096605	Hypothetical protein	3209	chr5	-0.703961	6.83651	49.3711	2.50324e-06	1.05042e-05	0.0593012	6.83651	0.28789	0.598786	0.715533	0.196825	6.83651	2.94859	0.104791	0.333322
GL50803_0033762	WD40 repeat protein	302	chr2	-0.700611	6.02624	146.974	2.35134e-12	5.19332e-11	-0.465349	6.02624	42.9738	5.28293e-07	8.68138e-06	-0.138701	6.02624	3.77113	0.0627809	0.253014
GL50803_00112630	Hypothetical protein	504	chr5	-0.698149	7.25582	236.28	9.06045e-15	4.18575e-13	0.0935058	7.25582	3.76107	0.0631105	0.136931	0.317263	7.25582	38.7723	1.23322e-06	9.15013e-05
GL50803_0011448	Phosphomannomutase-2	528	chr5	0.697578	8.83064	210.392	3.62756e-14	1.46811e-12	0.406992	8.83064	68.6375	7.52176e-09	2.32858e-07	0.275655	8.83064	31.1522	6.70108e-06	0.000352851
GL50803_00113656	Cysteine protease	637	chr3	0.697072	5.8307	101.694	2.08735e-10	2.63448e-09	-0.123183	5.8307	2.19481	0.150674	0.266757	-0.071092	5.8307	0.810198	0.376446	0.663592
GL50803_0014341	SF-assemblin/beta-giardin, putative	248	chr1	-0.696675	4.62007	102.247	1.2838e-10	1.70837e-09	0.153208	4.62007	2.65708	0.114851	0.217152	-0.148052	4.62007	2.21484	0.148425	0.405998
GL50803_002822	Hypothetical protein	598	chr4	0.695191	5.10912	78.1585	2.61029e-09	2.36715e-08	0.266444	5.10912	6.96814	0.0138479	0.041788	-0.00225696	5.10912	0.000479009	0.982706	0.995102
GL50803_006245	Hypothetical protein	735	chr5	0.694983	5.35196	93.7724	3.35558e-10	3.94395e-09	0.172964	5.35196	3.85379	0.0601943	0.132066	-0.0306147	5.35196	0.124904	0.726568	0.880476
GL50803_00102813	Ankyrin repeat protein 1	344	chr4	-0.694734	10.6471	162.498	7.4587e-13	1.90236e-11	-0.347316	10.6471	40.3326	8.94409e-07	1.38168e-05	-0.0641937	10.6471	1.38904	0.24898	0.538939
GL50803_005942	Polyadenylate-binding protein, putative	443	chr1	-0.691723	9.05821	254.691	3.66363e-15	1.84957e-13	-0.479639	9.05821	116.554	3.11976e-11	1.84316e-09	-0.181579	9.05821	16.9677	0.000329156	0.00756751
GL50803_009272	Tubulin tyrosine ligase-like 5	775	chr4	0.689022	5.26578	96.3255	2.41668e-10	2.95862e-09	0.138005	5.26578	2.64349	0.115741	0.218319	-0.0201083	5.26578	0.0565261	0.813891	0.922812
GL50803_003538	Hypothetical protein	285	chr1	-0.687846	6.93148	166.918	5.47281e-13	1.43317e-11	-0.285471	6.93148	21.569	8.14376e-05	0.000660264	0.0679668	6.93148	1.15059	0.29304	0.588067
GL50803_0089315	VSP	1622	chr1	0.68743	5.89254	120.967	2.07533e-11	3.40305e-10	-0.0150934	5.89254	0.0383572	0.846213	0.899475	0.142585	5.89254	3.33872	0.0788836	0.287849
GL50803_002848	Hypothetical protein	262	chr4	0.686638	3.07285	30.1361	9.44226e-06	3.37429e-05	0.219674	3.07285	1.11379	0.30102	0.445211	0.0105978	3.07285	0.00210705	0.96374	0.988157
GL50803_006304	Fe-hydrogenase-1	475	chr3	-0.685092	9.6267	141.676	3.56314e-12	7.42498e-11	-0.232268	9.6267	15.9949	0.000451547	0.00267703	-0.00406962	9.6267	0.00486344	0.944922	0.980492
GL50803_00101866	Kinase, NEK	810	chr4	-0.684751	5.43253	109.556	6.11614e-11	8.60654e-10	-0.564945	5.43253	41.2067	7.49623e-07	1.18035e-05	-0.11892	5.43253	1.6594	0.208754	0.491712
GL50803_0061044	Mucin-like protein	933	chr3	0.683082	2.89027	39.5746	1.04442e-06	4.84544e-06	0.170984	2.89027	0.788144	0.382602	0.524525	0.176364	2.89027	0.672785	0.419356	0.698025
GL50803_00137699	Hypothetical protein	276	chr5	0.682238	2.75884	44.6568	3.81765e-07	1.97777e-06	0.0625865	2.75884	0.13734	0.713869	0.80456	0.169144	2.75884	1.11368	0.300754	0.594346
GL50803_0050366	VSP with INR	871	chr2	0.681484	3.68106	24.4767	7.31406e-05	0.000216025	0.684185	3.68106	12.2693	0.00218587	0.00973111	0.590161	3.68106	11.2715	0.00306653	0.0368059
GL50803_0091451	Kinase, NEK	751	chr2	-0.681131	6.66131	221.993	1.91369e-14	8.22511e-13	-0.0156517	6.66131	0.0914647	0.764671	0.841481	0.00151492	6.66131	0.000822608	0.977333	0.992534
GL50803_00112121	Hypothetical protein	3903	chr1	-0.680769	8.23126	41.0323	7.76742e-06	2.84708e-05	-0.186455	8.23126	2.82755	0.111617	0.21235	0.110386	8.23126	0.993761	0.333319	0.624546
GL50803_00111911	Hypothetical protein	443	chr4	0.679383	5.40752	98.9425	1.82051e-10	2.3156e-09	0.0096511	5.40752	0.0125315	0.911706	0.943746	0.014577	5.40752	0.03018	0.863395	0.947567
GL50803_007968	Hypothetical protein	322	chr2	-0.679144	2.932	35.5956	2.43249e-06	1.02689e-05	-0.0595001	2.932	0.139437	0.711795	0.803034	0.460632	2.932	6.20744	0.0192514	0.120391
GL50803_0061370	Kinase, NEK	658	chr2	0.676863	5.69453	130.219	9.17551e-12	1.65803e-10	-0.0741797	5.69453	1.12253	0.29888	0.442765	0.144298	5.69453	4.5524	0.0422313	0.199044
GL50803_008360	Acid sphingomyelinase	440	chr4	-0.6766	9.67572	168.234	4.99767e-13	1.34034e-11	-0.49695	9.67572	88.4128	5.91554e-10	2.49728e-08	-0.0536427	9.67572	1.03118	0.31901	0.611839
GL50803_003647	Hypothetical protein	702	chr5	-0.676405	3.17145	48.7767	1.77997e-07	9.97315e-07	-0.026962	3.17145	0.0313039	0.860901	0.909711	0.0259676	3.17145	0.0337493	0.855631	0.943275
GL50803_0011152	Hypothetical protein	573	chr4	-0.676051	7.09455	208.397	4.06221e-14	1.57878e-12	-0.08055	7.09455	2.35046	0.137029	0.247895	0.0640256	7.09455	1.48694	0.233372	0.521826
GL50803_0014309	Hypothetical protein	222	chr2	-0.675974	5.67363	119.118	2.45807e-11	3.89553e-10	0.151712	5.67363	4.49191	0.0435189	0.103328	0.174425	5.67363	5.82092	0.0229958	0.133157
GL50803_0014877	Hypothetical protein	498	chr2	-0.675298	5.66277	106.761	8.08164e-11	1.11796e-09	0.051505	5.66277	0.411544	0.526665	0.654588	0.0385417	5.66277	0.226511	0.638	0.829788
GL50803_0016540	Dynein regulatory complex	469	chr3	-0.673426	5.4899	140.493	3.91671e-12	7.90483e-11	-0.297286	5.4899	14.7213	0.000691646	0.00376751	-0.383661	5.4899	19.6302	0.000143993	0.00405868
GL50803_0050033	pVSP	578	chr5	0.673241	2.52639	31.4718	6.21343e-06	2.33696e-05	0.526965	2.52639	6.505	0.0168253	0.0489854	0.300419	2.52639	1.85378	0.184742	0.457372
GL50803_0014256	Histone H2A	125	chr3	-0.673099	8.6269	51.3659	1.67521e-06	7.35742e-06	-0.441956	8.6269	20.9748	0.000273025	0.00179463	-0.263512	8.6269	7.5245	0.0139626	0.0988074
GL50803_0017291	Orc4	464	chr5	0.671733	6.29996	139.427	4.26773e-12	8.42704e-11	0.343166	6.29996	26.7172	2.00597e-05	0.000200066	0.132196	6.29996	3.36849	0.0776359	0.285643
GL50803_0014485	Ankyrin repeat protein 1	373	chr2	0.670866	6.10138	161.5	8.00655e-13	2.01067e-11	0.034744	6.10138	0.302387	0.586968	0.705197	-0.101007	6.10138	2.46301	0.12835	0.373237
GL50803_009668	Hypothetical protein	162	chr5	-0.670451	2.33941	25.6866	2.62407e-05	8.49311e-05	-0.143094	2.33941	0.437783	0.513873	0.64359	0.268271	2.33941	1.50194	0.231091	0.5203
GL50803_0017571	Hypothetical protein	1027	chr4	0.668993	6.7135	154.414	1.33952e-12	3.18429e-11	0.30709	6.7135	22.2324	6.73915e-05	0.000558403	-0.195282	6.7135	8.59549	0.00683779	0.0616661
GL50803_0050332	High cysteine membrane protein	420	chr2	0.668942	5.75898	147.917	2.18657e-12	4.88933e-11	0.0389363	5.75898	0.330801	0.570011	0.692813	-0.00677572	5.75898	0.00944706	0.923298	0.974647
GL50803_006702	tRNA pseudouridine13 synthase	679	chr5	0.668491	4.76576	119.72	2.32569e-11	3.73406e-10	0.442591	4.76576	28.1803	1.38281e-05	0.000147936	0.282928	4.76576	12.7989	0.00135555	0.0214827
GL50803_0014346	Hypothetical protein	1188	chr1	-0.667549	5.87273	179.94	2.28736e-13	6.91434e-12	0.264883	5.87273	17.9327	0.000242402	0.00162386	-0.0179372	5.87273	0.0889452	0.767835	0.901248
GL50803_008322	Hypothetical protein	425	chr2	0.667426	5.98585	142.174	3.4248e-12	7.19796e-11	0.111607	5.98585	2.73096	0.110152	0.209888	0.11324	5.98585	2.77323	0.107564	0.338233
GL50803_009492	Hypothetical protein	965	chr4	-0.664999	6.03919	145.593	2.61709e-12	5.72139e-11	-0.625432	6.03919	78.4245	2.01084e-09	7.13557e-08	-0.0170725	6.03919	0.0520827	0.82122	0.926091
GL50803_0094658	NPL4-like protein	528	chr4	-0.659643	6.69836	231.963	1.13073e-14	5.08e-13	-0.155197	6.69836	9.64894	0.00446047	0.0169984	0.0527864	6.69836	1.15297	0.292551	0.588067
GL50803_0029227	SHIPPO repeat domain-containing protein	295	chr5	0.659624	5.72216	138.571	4.57428e-12	8.877e-11	0.227451	5.72216	11.2491	0.00239949	0.01045	-0.0235794	5.72216	0.119284	0.732523	0.883104
GL50803_0017326	Na+ driven multidrug efflux pump	586	chr1	-0.656398	6.01946	189.551	1.24395e-13	4.14395e-12	0.000150066	6.01946	7.202e-06	0.997879	0.998694	0.0754819	6.01946	1.77511	0.194029	0.471075
GL50803_0010361	P60 katanin	649	chr4	-0.656331	4.77661	32.1604	1.6731e-05	5.67003e-05	0.124524	4.77661	0.77806	0.38852	0.52982	0.106743	4.77661	0.615664	0.442128	0.716921
GL50803_004554	Hypothetical protein	599	chr5	0.65567	4.61534	95.6042	2.61574e-10	3.17062e-09	0.135785	4.61534	2.37902	0.134764	0.245176	0.0720383	4.61534	0.679934	0.416927	0.696057
GL50803_009184	Transducin	777	chr5	0.653325	6.9227	148.955	2.01944e-12	4.57834e-11	0.135297	6.9227	5.09082	0.0324676	0.0825512	0.105582	6.9227	3.31293	0.0799831	0.28935
GL50803_005800	Lipid binding protein	263	chr2	-0.653191	10.8701	79.2845	5.01566e-09	4.29847e-08	-0.656093	10.8701	78.9529	5.21332e-09	1.65777e-07	0.13681	10.8701	3.47152	0.0748699	0.280304
GL50803_0022677	Nitroreductase Fd-NR2	265	chr1	-0.652892	10.8796	161.629	7.93359e-13	2.00262e-11	-0.645871	10.8796	156.106	1.18249e-12	1.10878e-10	-0.224571	10.8796	19.067	0.000170751	0.00454438
GL50803_007343	Hypothetical protein	635	chr1	0.652828	4.63946	78.0688	2.10493e-09	1.96418e-08	0.0253458	4.63946	0.0631424	0.803523	0.869389	-0.0689216	4.63946	0.468058	0.499786	0.758901
GL50803_00102322	Glycosyltransferase, putative	902	chr1	-0.651881	4.62341	86.3961	7.50611e-10	7.93897e-09	-0.453561	4.62341	25.0366	3.11749e-05	0.000289684	0.0529692	4.62341	0.400634	0.532155	0.778829
GL50803_0050225	VSP	1155	chr4	0.651748	2.59805	33.0538	4.30154e-06	1.68389e-05	0.243399	2.59805	1.68768	0.205032	0.336249	0.190411	2.59805	1.2031	0.282512	0.576175
GL50803_0038901	VSP with INR	1938	chr1	0.651567	4.95606	35.35	9.20322e-06	3.30654e-05	-0.118191	4.95606	0.632004	0.436228	0.575022	0.231475	4.95606	2.91453	0.10372	0.331539
GL50803_0017369	Hypothetical protein	231	chr4	0.651445	1.99746	22.3314	6.55291e-05	0.000196267	-0.324001	1.99746	1.82871	0.187641	0.314823	-0.012864	1.99746	0.00309438	0.956054	0.985434
GL50803_001076	Alpha-13 giardin	346	chr3	-0.649152	7.07676	188.922	1.29345e-13	4.27976e-12	-0.858108	7.07676	270.134	1.79271e-15	4.18043e-13	-0.254924	7.07676	23.8879	4.25149e-05	0.00163645
GL50803_0016796	TP53 regulating kinase	242	chr5	0.647529	3.89448	73.1659	4.01915e-09	3.5146e-08	0.132191	3.89448	1.81654	0.189068	0.316027	0.0424384	3.89448	0.224682	0.639355	0.829788
GL50803_0017586	Ankyrin repeat protein 1	481	chr4	0.64742	6.61819	186.442	1.51026e-13	4.80243e-12	0.17168	6.61819	10.0028	0.00387789	0.0151677	0.0337303	6.61819	0.385068	0.540173	0.782471
GL50803_0016214	MCM3	928	chr2	-0.646439	6.00927	165.152	6.18772e-13	1.5948e-11	-0.199228	6.00927	11.5129	0.00217294	0.00970884	-0.00471487	6.00927	0.00748146	0.931719	0.977626
GL50803_009068	Hypothetical protein	155	chr2	-0.64509	3.24647	34.0127	3.45906e-06	1.39072e-05	-0.0942374	3.24647	0.291044	0.59403	0.711413	-0.117101	3.24647	0.389082	0.538084	0.781898
GL50803_0014819	Hypothetical protein	205	chr1	-0.644865	7.56588	187.984	1.37122e-13	4.47659e-12	-0.525044	7.56588	110.12	5.78592e-11	3.01422e-09	-0.173968	7.56588	11.1173	0.00252214	0.0318322
GL50803_0013948	Hypothetical protein	320	chr5	-0.644783	9.23434	182.769	1.90627e-13	5.94587e-12	-0.404511	9.23434	69.7768	6.4065e-09	2.02404e-07	-0.0368687	9.23434	0.57488	0.454978	0.723855
GL50803_005925	ERCC4 domain-containing protein	882	chr1	-0.64473	4.70842	84.6245	9.28587e-10	9.57926e-09	-0.0858338	4.70842	0.964269	0.334942	0.479735	0.0830525	4.70842	0.973846	0.332596	0.624467
GL50803_0035094	DNA polymerase delta, catalytic subunit	1301	chr1	-0.644634	6.86321	206.84	4.4403e-14	1.67263e-12	-0.163216	6.86321	10.5823	0.00309453	0.0127773	-0.0273914	6.86321	0.291303	0.593867	0.808459
GL50803_0021321	High cysteine membrane protein Group 5	676	chr4	-0.644566	9.33831	129.552	9.71526e-12	1.73634e-10	-0.840042	9.33831	211.58	3.3929e-14	4.96878e-12	-0.223579	9.33831	15.0329	0.000622291	0.0123179
GL50803_0094003	High cysteine membrane protein	678	chr5	-0.644496	5.77678	178.884	2.44979e-13	7.31501e-12	-0.220341	5.77678	12.5821	0.00146591	0.00707249	-0.217126	5.77678	9.49824	0.00473694	0.0485256
GL50803_009952	Hypothetical protein	234	chr4	0.644093	2.72481	34.8406	2.87394e-06	1.19168e-05	0.00725184	2.72481	0.00252662	0.960286	0.975626	-0.0634627	2.72481	0.236345	0.630831	0.827533
GL50803_0015605	Hypothetical protein	383	chr4	0.644075	6.77119	221.982	1.91477e-14	8.22511e-13	0.0872487	6.77119	3.19913	0.0850488	0.1726	-0.11056	6.77119	4.98826	0.0341148	0.175115
GL50803_00103202	Hypothetical protein	1362	chr1	-0.643638	6.32558	193.81	9.57916e-14	3.28036e-12	-0.119629	6.32558	4.64903	0.0402616	0.0975561	0.0855506	6.32558	2.23932	0.146287	0.403509
GL50803_00114307	Kinase, NEK	893	chr2	-0.643454	7.64607	168.122	5.0362e-13	1.34034e-11	-0.148545	7.64607	8.05214	0.00857936	0.0286583	0.0834792	7.64607	2.58189	0.119874	0.358864
GL50803_0017313	Hypothetical protein	1694	chr3	-0.64294	5.7802	161.206	8.17627e-13	2.04282e-11	-0.107476	5.7802	2.77198	0.107639	0.206315	0.00531467	5.7802	0.00700538	0.933922	0.97848
GL50803_006084	Hypothetical protein	219	chr4	0.642527	3.78666	61.7964	2.05855e-08	1.49788e-07	0.120565	3.78666	1.07651	0.3088	0.453474	-0.0432186	3.78666	0.13969	0.711545	0.871456
GL50803_0031144	Hypothetical protein	188	chr3	0.642048	6.26306	129.122	1.00821e-11	1.79534e-10	0.200346	6.26306	9.14296	0.0054654	0.0202604	0.231517	6.26306	12.5053	0.00150728	0.0228519
GL50803_0041311	Hypothetical protein	661	chr5	0.641164	4.20525	55.3161	5.76505e-08	3.68076e-07	0.119563	4.20525	1.13487	0.296293	0.440615	-0.0967297	4.20525	0.834796	0.36908	0.655707
GL50803_0016070	Hypothetical protein	738	chr1	0.640941	6.40806	165.458	6.05706e-13	1.56939e-11	0.0687384	6.40806	1.27462	0.26896	0.410311	0.0338616	6.40806	0.275116	0.604255	0.81225
GL50803_0012224	Hypothetical protein	290	chr4	0.640639	7.6956	155.604	1.22692e-12	2.94522e-11	0.0305155	7.6956	0.303143	0.586504	0.704985	-0.16299	7.6956	8.54027	0.00699583	0.0627447
GL50803_0014713	Intraflagellar transport protein IFT57	388	chr3	-0.640174	7.87343	232.697	1.08864e-14	4.93618e-13	-0.258923	7.87343	33.45	3.9293e-06	5.06363e-05	-0.000357052	7.87343	6.7021e-05	0.993529	0.999095
GL50803_0014864	Hypothetical protein	788	chr2	-0.639073	5.38943	116.893	3.02229e-11	4.66882e-10	-0.37517	5.38943	24.6049	3.5e-05	0.000318578	-0.0777047	5.38943	1.04567	0.315696	0.608887
GL50803_0014972	Hypothetical protein	1082	chr2	-0.638103	6.98315	216.29	2.6106e-14	1.09266e-12	0.0575479	6.98315	1.44847	0.239353	0.378223	0.142146	6.98315	8.75181	0.00641116	0.0591539
GL50803_0016438	Putative Ulp1 protease family protein	540	chr2	-0.637993	5.20093	137.673	4.92126e-12	9.45075e-11	-0.571357	5.20093	76.8428	2.46719e-09	8.50831e-08	-0.153984	5.20093	5.96322	0.0215313	0.12796
GL50803_0013981	Kinase, NEK	1110	chr3	0.637189	7.29471	193.92	9.51545e-14	3.28036e-12	0.194133	7.29471	14.7685	0.00068063	0.00371577	-0.032757	7.29471	0.41324	0.525821	0.775586
GL50803_0014940	Hypothetical protein	610	chr2	0.637	6.95495	131.27	8.48317e-12	1.54432e-10	0.217205	6.95495	11.728	0.00200707	0.00909214	0.0363558	6.95495	0.324086	0.573933	0.800488
GL50803_004084	Hop1	309	chr4	-0.635282	2.37218	30.9966	6.95329e-06	2.58741e-05	-0.630256	2.37218	9.34724	0.00503276	0.0188854	0.194219	2.37218	0.853144	0.36395	0.652237
GL50803_0015500	Mitosis protein DIM1	138	chr2	0.63522	1.74842	19.8653	0.000134194	0.000369265	0.711752	1.74842	6.56179	0.0164016	0.0479802	-0.110019	1.74842	0.145493	0.705903	0.868993
GL50803_00103807	Ankyrin repeat protein 1	947	chr5	-0.635025	6.29914	179.547	2.34647e-13	7.04948e-12	0.239582	6.29914	18.6145	0.000196139	0.00137213	-0.0172452	6.29914	0.0935384	0.762102	0.898847
GL50803_007520	Hypothetical protein	483	chr1	-0.634359	7.92106	145.148	2.70956e-12	5.8972e-11	-0.542995	7.92106	92.545	3.67879e-10	1.61254e-08	-0.0990757	7.92106	2.9644	0.0967022	0.319535
GL50803_0016603	Hypothetical protein	1309	chr2	-0.634044	7.22861	168.481	4.9133e-13	1.32931e-11	-0.141543	7.22861	6.53565	0.0165951	0.0484305	0.0177264	7.22861	0.100729	0.753429	0.894543
GL50803_0050392	VSP	927	chr1	0.632333	1.13069	19.5267	0.00014855	0.000403018	0.000366246	1.13069	1.35522e-06	0.99908	0.999325	-0.43376	1.13069	2.65786	0.1148	0.3501
GL50803_0016951	Hypothetical protein	1457	chr5	-0.632187	5.84368	125.116	1.43033e-11	2.41696e-10	-0.00843484	5.84368	0.0135473	0.908213	0.941673	0.0362927	5.84368	0.226005	0.638374	0.829788
GL50803_0061590	LSM domain-containing protein	109	chr1	-0.632002	6.92141	146.957	2.35433e-12	5.19332e-11	-0.445584	6.92141	61.211	2.252e-08	5.96111e-07	-0.172954	6.92141	9.59801	0.0045519	0.0476296
GL50803_0010016	Phasin superfamily protein	312	chr3	-0.629293	8.60174	138.539	4.58624e-12	8.877e-11	-0.659237	8.60174	141.505	3.61193e-12	2.72117e-10	-0.297253	8.60174	29.2986	1.04789e-05	0.000493417
GL50803_0011207	Hypothetical protein	526	chr5	-0.628225	5.68772	166.797	5.51856e-13	1.43747e-11	0.249829	5.68772	18.6034	0.000196815	0.00137294	0.175076	5.68772	8.65515	0.00667143	0.060838
GL50803_0017118	U2 small nuclear ribonucleoprotein A', putative	1161	chr5	-0.627	6.04631	141.44	3.6308e-12	7.50211e-11	-0.228387	6.04631	11.9316	0.0018597	0.00855915	-0.134654	6.04631	3.31472	0.0799062	0.28935
GL50803_0012108	Threonine dehydratase	938	chr4	-0.626781	8.27254	202.267	5.78652e-14	2.11467e-12	-0.360408	8.27254	58.7733	3.29522e-08	8.31789e-07	0.110067	8.27254	5.47779	0.0270006	0.147866
GL50803_0011327	Hypothetical protein	440	chr2	0.626515	5.30289	115.674	3.38917e-11	5.12245e-10	0.169123	5.30289	5.46125	0.0272122	0.0721874	-0.0843899	5.30289	1.41758	0.244297	0.53597
GL50803_00114915	Cysteine protease	638	chr4	0.625214	6.34852	61.4751	1.62839e-07	9.19749e-07	-0.185866	6.34852	4.07701	0.0571267	0.126928	0.0315179	6.34852	0.124181	0.728243	0.880544
GL50803_003141	Hypothetical protein	256	chr5	0.625176	4.96156	77.4155	2.29025e-09	2.12412e-08	0.251285	4.96156	7.83676	0.00939908	0.0308287	0.0463929	4.96156	0.257207	0.616215	0.821299
GL50803_0010239	Hypothetical protein	366	chr3	-0.624919	6.3311	159.8	9.04265e-13	2.22067e-11	0.189823	6.3311	11.4072	0.00226078	0.00998292	0.144706	6.3311	6.48027	0.0170135	0.111533
GL50803_00113801	High cysteine membrane protein VSP-like	808	chr3	-0.624089	5.65853	70.6721	1.09486e-08	8.60596e-08	-0.261091	5.65853	8.98463	0.00615369	0.0221842	0.119809	5.65853	1.86348	0.184618	0.457372
GL50803_0010027	Hypothetical protein	252	chr5	-0.622072	4.31256	71.82	4.8272e-09	4.15445e-08	-0.0876376	4.31256	0.771627	0.387563	0.528957	-0.0991522	4.31256	0.918847	0.346392	0.636047
GL50803_0016534	Ankyrin repeat protein 1	1029	chr5	-0.619619	5.36691	99.8218	1.65743e-10	2.1303e-09	-0.297093	5.36691	11.2489	0.00239964	0.01045	-0.00881752	5.36691	0.00762118	0.931086	0.977626
GL50803_0023492	Ankyrin repeat protein 1	722	chr5	0.619034	7.65672	110.538	1.42946e-10	1.86172e-09	0.297116	7.65672	22.24	8.1249e-05	0.000659828	0.00385979	7.65672	0.00362818	0.952457	0.983797
GL50803_00137691	High cysteine membrane protein	210	chr1	0.61816	2.17938	24.4131	3.68586e-05	0.000115629	0.215692	2.17938	1.07554	0.309014	0.453474	0.151668	2.17938	0.425905	0.519594	0.772315
GL50803_0016648	Hypothetical protein	773	chr5	0.61783	9.40863	112.263	4.695e-11	6.90432e-10	0.0970892	9.40863	2.67072	0.113966	0.215646	0.0333335	9.40863	0.308406	0.58329	0.804362
GL50803_00104139	Hypothetical protein	1220	chr1	-0.617481	6.94528	117.105	3.73442e-11	5.57545e-10	-0.590649	6.94528	77.9931	2.51233e-09	8.60343e-08	0.00273803	6.94528	0.00150904	0.969308	0.989923
GL50803_00135003	Histone H4	100	chr3	-0.617449	1.70125	8.94775	0.00685637	0.0125762	-0.305108	1.70125	1.13365	0.298847	0.442765	-0.233725	1.70125	0.656068	0.426853	0.704487
GL50803_008654	Hypothetical protein	243	chr5	-0.616282	7.16318	141.481	3.61887e-12	7.50211e-11	-0.311518	7.16318	30.6859	7.48805e-06	8.85724e-05	0.0121982	7.16318	0.047783	0.828632	0.929837
GL50803_0010270	Hypothetical protein	399	chr1	0.616034	5.37072	97.3498	2.16151e-10	2.71362e-09	0.270845	5.37072	12.4275	0.00155054	0.00740779	0.0242614	5.37072	0.0958526	0.759272	0.897466
GL50803_0014654	Hypothetical protein	598	chr5	-0.615254	4.16178	50.5819	1.29133e-07	7.52816e-07	-0.236139	4.16178	4.48405	0.0436894	0.103506	0.0864438	4.16178	0.55001	0.464798	0.732184
GL50803_00112938	Hypothetical protein	504	chr3	0.614381	4.97149	92.109	3.86481e-10	4.45317e-09	0.0943941	4.97149	1.35103	0.2554	0.396416	-0.035962	4.97149	0.20161	0.657053	0.839104
GL50803_003883	Hypothetical protein	175	chr5	0.614273	3.24041	42.4751	5.8258e-07	2.86723e-06	0.237584	3.24041	3.1813	0.0858753	0.173773	-0.0611397	3.24041	0.224495	0.639494	0.829788
GL50803_0015017	Hypothetical protein	445	chr3	0.614031	5.06405	89.3457	5.30608e-10	5.83907e-09	0.0866811	5.06405	1.21509	0.28018	0.423731	0.0797534	5.06405	1.10279	0.303082	0.596279
GL50803_0061708	Las1-like protein	541	chr1	0.613994	3.18656	33.1041	4.25221e-06	1.66851e-05	-0.237611	3.18656	2.2824	0.142614	0.256004	0.0999374	3.18656	0.457644	0.504555	0.763301
GL50803_0060194	Hypothetical protein	157	chr5	0.612487	1.6432	28.397	1.30984e-05	4.52028e-05	-0.426303	1.6432	3.50566	0.072168	0.15233	0.0573794	1.6432	0.0812155	0.777859	0.906546
GL50803_0017308	mRNA capping enzyme alpha subunit	512	chr3	0.612409	5.59431	83.0389	1.12667e-09	1.13759e-08	0.173542	5.59431	4.72576	0.0387704	0.0949266	0.0688835	5.59431	0.797494	0.379835	0.665673
GL50803_0013947	Hypothetical protein	705	chr5	-0.61225	4.73545	96.8011	2.29438e-10	2.82301e-09	1.14261	4.73545	216.886	2.52645e-14	3.86626e-12	0.66784	4.73545	81.6283	1.34137e-09	2.26506e-07
GL50803_00112695	Hypothetical protein	443	chr5	0.61196	3.40717	31.1375	6.72459e-06	2.50802e-05	-0.182593	3.40717	1.26618	0.270513	0.411782	-0.0942497	3.40717	0.354674	0.556502	0.790368
GL50803_00113655	Superfamily II DNA and RNA helicase	562	chr3	0.611442	3.65897	54.2861	6.84235e-08	4.30681e-07	0.170418	3.65897	2.19692	0.150013	0.265789	0.118342	3.65897	1.29489	0.265274	0.55753
GL50803_0010221	Hypothetical protein	335	chr1	-0.610205	4.06335	61.5442	2.13959e-08	1.55454e-07	-0.799804	4.06335	41.2295	7.46202e-07	1.17876e-05	-0.522399	4.06335	17.9298	0.000242621	0.00588175
GL50803_00101768	Hypothetical protein	159	chr2	0.610065	3.60264	52.0745	9.96079e-08	5.99238e-07	0.208766	3.60264	3.15343	0.0871856	0.175627	-0.133096	3.60264	1.28192	0.267625	0.559308
GL50803_0014565	Hypothetical protein	218	chr4	-0.609943	5.66172	125.362	1.39956e-11	2.37973e-10	-0.384155	5.66172	32.9673	4.38776e-06	5.55216e-05	-0.209923	5.66172	9.98074	0.0039116	0.0433479
GL50803_0015392	Replication factor C, subunit 1	891	chr4	0.609923	7.03775	152.732	1.5181e-12	3.50666e-11	0.22439	7.03775	16.8106	0.000346213	0.00214397	0.140343	7.03775	6.2891	0.0185494	0.117817
GL50803_007909	Amino acid transporter family	558	chr3	-0.609682	5.86739	141.718	3.55128e-12	7.42498e-11	0.210429	5.86739	11.3416	0.00231725	0.0101772	-0.0361223	5.86739	0.364106	0.551335	0.786611
GL50803_0091099	High cysteine membrane protein Group 2	1375	chr3	0.609484	5.66999	83.1723	1.11711e-09	1.1326e-08	0.0686542	5.66999	0.728492	0.400983	0.541388	0.0627889	5.66999	0.679627	0.417037	0.696057
GL50803_00102263	Kelch motif-containing protein	331	chr4	0.609295	5.19594	78.4787	1.9969e-09	1.88055e-08	0.210178	5.19594	5.99695	0.0211994	0.0595602	-0.103499	5.19594	1.43197	0.241978	0.533528
GL50803_0016802	Kinase, CMGC CDK	292	chr3	-0.609278	6.64947	120.954	2.07783e-11	3.40305e-10	-0.726184	6.64947	103.276	1.15365e-10	5.7647e-09	-0.249469	6.64947	10.9702	0.00266706	0.0332331
GL50803_0021803	Hypothetical protein	547	chr5	-0.609123	5.43465	128.526	1.06143e-11	1.88326e-10	-0.376846	5.43465	30.1347	8.54886e-06	9.82718e-05	-0.1608	5.43465	5.0157	0.0336652	0.173265
GL50803_0016840	Trichohyalin	1588	chr4	-0.609018	6.51179	106.167	1.0639e-10	1.4392e-09	0.0716971	6.51179	0.994443	0.327799	0.473492	0.0920963	6.51179	1.48732	0.23352	0.521826
GL50803_0014753	Histone acetyltransferase type B subunit 2	442	chr5	-0.608748	6.73765	208.516	4.03474e-14	1.57878e-12	-0.262693	6.73765	30.3511	8.11427e-06	9.44505e-05	-0.0575137	6.73765	1.52729	0.2273	0.517955
GL50803_00d42657	Kinase, NEK	688	chr5	0.60848	6.00714	144.877	2.76753e-12	5.99673e-11	0.215599	6.00714	13.2143	0.0011684	0.00583247	0.154194	6.00714	6.35452	0.0180074	0.11512
GL50803_006427	Major facilitator family transporter	520	chr5	-0.608256	7.72132	198.969	7.0275e-14	2.51195e-12	-0.0872159	7.72132	3.6988	0.065194	0.140358	0.0451719	7.72132	0.984886	0.329919	0.621868
GL50803_003202	Hypothetical protein	88	chr1	-0.607964	2.95383	37.7211	1.53809e-06	6.79173e-06	0.111747	2.95383	0.470773	0.498557	0.629591	-0.146145	2.95383	0.941613	0.340586	0.631851
GL50803_0011897	Phosphatidylinositol-4-phosphate 5-kinase, putative	507	chr3	0.607613	4.11793	47.8307	2.11265e-07	1.14952e-06	0.177328	4.11793	2.16501	0.152891	0.269632	0.101349	4.11793	0.86651	0.360277	0.649109
GL50803_00101309	Hypothetical protein	468	chr4	0.607376	4.90648	104.745	9.91717e-11	1.34901e-09	0.260838	4.90648	12.1535	0.00171383	0.00803892	-0.00149176	4.90648	0.000426918	0.983669	0.995353
GL50803_0019910	Hypothetical protein	216	chr2	-0.606542	3.23935	49.5099	1.56098e-07	8.88851e-07	-0.460545	3.23935	12.0242	0.00179726	0.00831099	-0.56243	3.23935	13.905	0.00091625	0.016082
GL50803_005186	Hypothetical protein	1827	chr4	-0.606313	5.97579	90.0268	5.92172e-10	6.38737e-09	0.131487	5.97579	2.51672	0.124666	0.23046	0.00131114	5.97579	0.000227618	0.988077	0.997019
GL50803_00111906	Hypothetical protein	881	chr5	0.606122	5.09731	66.1759	1.07116e-08	8.45922e-08	-0.136935	5.09731	2.07996	0.16089	0.279986	0.112766	5.09731	1.47718	0.234871	0.523293
GL50803_00221691	Histone methyltransferase HMT2	871	chr2	0.606045	5.7074	87.3236	6.72393e-10	7.22086e-09	0.191277	5.7074	6.37189	0.0178663	0.051587	-0.0405638	5.7074	0.300375	0.588208	0.806837
GL50803_007439	Ser/Thr phosphatase 2A regulatory subunit A	653	chr5	-0.605765	8.45466	184.663	1.68973e-13	5.33844e-12	-0.255126	8.45466	30.0945	8.63237e-06	9.85378e-05	-0.084322	8.45466	3.22961	0.0836571	0.294938
GL50803_0014831	Variant-specific surface protein VSP4A1	129	chr3	0.605604	2.53854	43.3997	4.86229e-07	2.45724e-06	-0.119191	2.53854	0.57411	0.455276	0.59169	0.126476	2.53854	0.994266	0.327667	0.620011
GL50803_0016348	Mechanosensory abnormality MEC-17-like protein	363	chr2	-0.604764	8.80798	176.543	2.85627e-13	8.24947e-12	-0.504216	8.80798	116.539	3.12401e-11	1.84316e-09	-0.066458	8.80798	2.04265	0.164557	0.429551
GL50803_0014058	CAMP-specific 3',5'-cyclic phosphodiesterase 4B	1372	chr1	-0.604336	7.68976	222.545	1.85767e-14	8.12234e-13	-0.195745	7.68976	19.9938	0.000129145	0.000983549	-0.0230369	7.68976	0.27929	0.601539	0.810478
GL50803_0017188	Kinase, NEK	707	chr3	0.604302	4.7087	91.3315	4.22207e-10	4.75299e-09	0.429891	4.7087	29.7628	9.3555e-06	0.000104598	0.131022	4.7087	2.97148	0.0963252	0.318935
GL50803_0015995	Hypothetical protein	1621	chr3	-0.600051	5.15552	78.6536	1.95266e-09	1.85313e-08	0.111349	5.15552	1.55278	0.223566	0.359424	-0.162635	5.15552	3.27914	0.0814506	0.290929
GL50803_005954	High cysteine membrane protein VSP-like	103	chr2	-0.599637	7.08575	140.607	3.8811e-12	7.88619e-11	-0.423838	7.08575	59.6734	2.8595e-08	7.29321e-07	-0.0362038	7.08575	0.444473	0.510701	0.764945
GL50803_003977	G2/mitotic-specific cyclin B	342	chr2	-0.599198	5.78492	91.9571	3.93198e-10	4.51555e-09	-0.394472	5.78492	24.652	3.45591e-05	0.000315738	-0.0179145	5.78492	0.0418557	0.839449	0.935971
GL50803_008886	Kinesin-14	626	chr4	-0.599086	4.93346	56.084	5.854e-08	3.73269e-07	-0.265138	4.93346	5.4163	0.0279806	0.0738659	-0.0944097	4.93346	0.549252	0.465246	0.732184
GL50803_003465	Hypothetical protein	359	chr4	-0.598188	3.43559	39.9482	9.67349e-07	4.52014e-06	-0.310355	3.43559	5.16227	0.0313721	0.0804763	-0.150322	3.43559	1.60166	0.216617	0.502725
GL50803_0087446	ABC transporter family protein	958	chr1	-0.597779	9.27448	179.951	2.28564e-13	6.91434e-12	-0.129541	9.27448	8.06374	0.00853749	0.0285585	0.101118	9.27448	4.91739	0.0353072	0.178985
GL50803_0050169	VSP	1603	chr4	0.597635	3.08183	23.6555	4.78229e-05	0.00014646	-0.414262	3.08183	4.47831	0.0440319	0.104057	0.0079105	3.08183	0.00144044	0.970014	0.989923
GL50803_0014560	Hypothetical protein	211	chr1	0.596727	3.85966	44.9773	3.5918e-07	1.87516e-06	0.282542	3.85966	4.89076	0.0357672	0.0894545	-0.11623	3.85966	0.853137	0.363952	0.652237
GL50803_0017205	5' nucleotidase family protein	635	chr5	-0.596693	8.25742	198.799	7.09902e-14	2.51912e-12	-0.0638293	8.25742	2.09698	0.15925	0.277973	0.190647	8.25742	18.6915	0.000191547	0.00493688
GL50803_00114636	Hypothetical protein	829	chr3	0.596605	4.10573	33.7575	4.39841e-06	1.72037e-05	0.192059	4.10573	1.82695	0.188408	0.315539	0.0126145	4.10573	0.0109051	0.91765	0.97267
GL50803_00101168	Ankyrin repeat protein 1	1122	chr4	-0.596472	6.51993	162.217	7.60857e-13	1.93053e-11	-0.304278	6.51993	30.077	8.66887e-06	9.87243e-05	-0.0444495	6.51993	0.64363	0.429494	0.706204
GL50803_004125	Transcription factor IIIB 70 kDa subunit BRF	477	chr2	0.596304	4.46514	55.1178	5.95736e-08	3.79365e-07	0.271727	4.46514	7.02055	0.0133783	0.0407422	0.0115751	4.46514	0.0137055	0.907682	0.967028
GL50803_004711	Hypothetical protein	305	chr4	-0.596132	5.06442	70.2863	5.96651e-09	4.99154e-08	-0.188164	5.06442	4.20607	0.050228	0.115423	0.0810317	5.06442	0.734635	0.399025	0.680845
GL50803_008505	TM2 domain-containing protein	100	chr2	-0.596	1.70163	25.9902	2.42303e-05	7.9104e-05	-0.000259568	1.70163	7.29095e-07	0.999325	0.999325	0.279771	1.70163	0.609421	0.441883	0.716921
GL50803_007765	Hypothetical protein	339	chr5	-0.595404	7.79039	190.135	1.19982e-13	4.02432e-12	-0.467514	7.79039	104.094	1.06027e-10	5.35273e-09	-0.012581	7.79039	0.0746141	0.786838	0.911341
GL50803_0013874	Cyclin-like protein	168	chr4	-0.595167	7.18963	138.781	4.49675e-12	8.80823e-11	0.423673	7.18963	61.7287	2.07997e-08	5.6274e-07	0.504973	7.18963	93.2811	3.38626e-10	6.37789e-08
GL50803_0010979	Hypothetical protein	331	chr2	0.594297	4.26248	75.0306	3.13097e-09	2.78771e-08	0.129572	4.26248	2.04818	0.164008	0.284603	-0.183951	4.26248	3.82427	0.0610723	0.248644
GL50803_0016975	DNA topoisomerase II	1492	chr5	-0.593325	6.53386	157.394	1.07626e-12	2.60914e-11	-0.126117	6.53386	4.7625	0.0380782	0.0936088	-0.080134	6.53386	1.90782	0.178675	0.449857
GL50803_00113303	Cathepsin B-like cysteine proteinase	805	chr5	0.591752	3.28009	30.5727	7.69373e-06	2.82219e-05	0.265739	3.28009	3.20912	0.0845899	0.171883	0.204186	3.28009	1.82566	0.187998	0.46198
GL50803_0016343	Median body protein	858	chr5	-0.591668	9.41423	172.281	3.79445e-13	1.05559e-11	-0.775104	9.41423	275.724	1.39678e-15	3.42002e-13	-0.243386	9.41423	26.5077	2.11761e-05	0.00089396
GL50803_00114442	Ankyrin repeat protein 2	251	chr4	0.591049	1.77133	18.6796	0.000192249	0.000511098	0.169446	1.77133	0.391683	0.536738	0.664578	0.303093	1.77133	0.906115	0.349699	0.639461
GL50803_0014668	Hypothetical protein	268	chr1	0.590404	4.03181	18.7941	0.000281727	0.000712611	2.73717	4.03181	287.16	7.22446e-14	9.82727e-12	2.13249	4.03181	194.899	3.26261e-12	7.98849e-10
GL50803_0035670	Zinc finger domain-containing protein	395	chr1	-0.589614	8.17561	134.726	6.2736e-12	1.17708e-10	-0.237061	8.17561	20.183	0.000122076	0.000937003	-0.141481	8.17561	7.26776	0.0120067	0.0901793
GL50803_008010	Hypothetical protein	139	chr2	0.589469	2.18653	23.8659	4.2771e-05	0.000132145	0.489008	2.18653	6.2707	0.0187051	0.0537551	0.181077	2.18653	0.998866	0.326571	0.619788
GL50803_0011925	Hypothetical protein	233	chr4	-0.588339	6.33769	133.527	6.9339e-12	1.28619e-10	-0.453605	6.33769	63.7188	1.53922e-08	4.25852e-07	-0.0369704	6.33769	0.430413	0.51741	0.770599
GL50803_0013728	High cysteine protein	319	chr1	0.587986	3.48134	42.5244	5.76958e-07	2.8539e-06	0.214568	3.48134	2.64704	0.115507	0.217972	0.394788	3.48134	6.74577	0.0151074	0.10347
GL50803_0061589	Spec3 membrane protein	154	chr1	-0.587778	7.10672	112.585	4.79853e-11	7.01445e-10	-0.436831	7.10672	53.0407	8.67814e-08	1.80838e-06	-0.183173	7.10672	8.32098	0.00768358	0.0658478
GL50803_0014433	Ankyrin repeat protein 1	658	chr2	0.587147	5.36183	91.8518	3.97927e-10	4.53174e-09	0.202668	5.36183	6.95674	0.0137595	0.0416185	0.128995	5.36183	2.92677	0.0987364	0.322556
GL50803_0092498	Kinase, NEK	899	chr4	-0.5866	7.63251	216.114	2.63601e-14	1.09394e-12	-0.355139	7.63251	64.469	1.37649e-08	3.919e-07	-0.0754061	7.63251	2.75162	0.108877	0.339817
GL50803_0032668	Hypothetical protein	903	chr5	-0.586358	6.55238	133.353	7.03593e-12	1.30019e-10	0.0667776	6.55238	1.25849	0.27194	0.413569	0.102585	6.55238	2.92748	0.0986978	0.322556
GL50803_0093103	tRNA (uracil-5-)-methyltransferase, putative	706	chr5	0.585377	4.74106	45.9626	3.34987e-07	1.75823e-06	0.322301	4.74106	9.0631	0.00572665	0.0210221	-0.0860553	4.74106	0.700572	0.410198	0.691238
GL50803_0050274	pVSP	636	chr4	0.584864	5.74186	85.2448	8.6158e-10	8.93889e-09	-0.086596	5.74186	1.20693	0.281764	0.425076	-0.0403954	5.74186	0.271619	0.606551	0.813107
GL50803_0013889	Maf-like protein yhdE	194	chr4	-0.584159	4.81985	52.9224	8.65903e-08	5.28061e-07	-0.240658	4.81985	5.96751	0.021495	0.0601599	0.0415768	4.81985	0.178441	0.676107	0.850088
GL50803_0014055	Hypothetical protein	361	chr1	0.583998	4.6757	47.2957	2.58587e-07	1.38393e-06	0.237262	4.6757	4.63937	0.0406382	0.0982743	0.128055	4.6757	1.35627	0.254701	0.545805
GL50803_009266	Sgs1 DNA helicase, putative	639	chr4	0.582947	5.46096	99.5738	1.70178e-10	2.18157e-09	0.0690449	5.46096	0.933541	0.342629	0.486053	-0.0351592	5.46096	0.248305	0.622358	0.823032
GL50803_0013863	Hypothetical protein	302	chr5	-0.5821	6.03543	140.372	3.95484e-12	7.90483e-11	-0.198222	6.03543	11.5837	0.00211618	0.00950728	-0.0149272	6.03543	0.0636593	0.802738	0.918064
GL50803_002082	Kinase, NEK	287	chr5	0.581988	5.74569	92.9786	3.50331e-10	4.075e-09	1.03092	5.74569	210.769	3.55131e-14	4.96878e-12	0.535427	5.74569	60.8254	2.39004e-08	3.25111e-06
GL50803_0011563	Hypothetical protein	555	chr3	0.581002	4.23929	70.2784	5.97313e-09	4.99154e-08	0.0939544	4.23929	1.00941	0.324078	0.469807	0.000573294	4.23929	3.27793e-05	0.995475	0.999381
GL50803_006048	Hypothetical protein	445	chr5	0.580834	4.99977	54.5571	7.28591e-08	4.55091e-07	0.184612	4.99977	3.59445	0.0690541	0.147281	-0.051765	4.99977	0.314553	0.579665	0.802762
GL50803_00112008	Ankyrin repeat protein 1	226	chr4	0.580504	0.814551	19.6218	0.000144356	0.000393604	0.194291	0.814551	0.282519	0.599456	0.716012	0.0096276	0.814551	0.000421817	0.983767	0.995353
GL50803_0017011	Hypothetical protein	827	chr5	-0.579989	5.70248	123.057	1.71822e-11	2.88155e-10	-0.0405359	5.70248	0.388874	0.538192	0.665033	-0.015218	5.70248	0.0519247	0.821486	0.926091
GL50803_009857	Hypothetical protein	185	chr1	0.579187	4.17418	57.4663	4.05998e-08	2.73476e-07	0.269572	4.17418	6.40303	0.0176166	0.0509259	-0.0691695	4.17418	0.380056	0.542803	0.783408
GL50803_0016158	High cysteine membrane protein	1137	chr3	0.578646	4.87628	62.801	1.767e-08	1.3071e-07	0.187962	4.87628	4.05248	0.0543068	0.122404	0.136939	4.87628	2.14308	0.154907	0.415848
GL50803_0040571	pVSP	1018	chr4	0.57799	5.34921	101.761	1.35064e-10	1.77798e-09	0.0281647	5.34921	0.15629	0.695741	0.7916	0.0403714	5.34921	0.379697	0.542992	0.783451
GL50803_0026379	Hypothetical protein	147	chr5	0.577742	1.44898	20.9584	9.71852e-05	0.000276856	0.0288524	1.44898	0.013299	0.909055	0.942346	0.413933	1.44898	2.75385	0.108741	0.339661
GL50803_004819	Hypothetical protein	836	chr4	0.577377	5.92274	100.12	1.60582e-10	2.0694e-09	0.0270606	5.92274	0.1491	0.702462	0.796101	0.0274422	5.92274	0.157885	0.694275	0.861598
GL50803_00111809	Hypothetical protein	475	chr1	0.577364	3.30482	49.5917	1.53839e-07	8.7701e-07	-0.20939	3.30482	3.27168	0.0817788	0.167351	-0.0248043	3.30482	0.0574641	0.812383	0.92212
GL50803_0014133	Ankyrin repeat protein 1	264	chr3	-0.576527	6.41928	98.9045	1.82793e-10	2.319e-09	-0.426409	6.41928	41.8986	6.52923e-07	1.04489e-05	-0.190936	6.41928	8.38514	0.00746148	0.0650486
GL50803_0016581	Hypothetical protein	320	chr1	0.576294	7.3742	75.4164	1.65386e-08	1.23838e-07	0.0646403	7.3742	0.753637	0.394831	0.535444	-0.0959993	7.3742	1.54796	0.226715	0.517104
GL50803_0050012	pVSP	1018	chr5	0.576248	2.73972	25.8272	2.52878e-05	8.22274e-05	0.136879	2.73972	0.754489	0.392812	0.533888	0.0790493	2.73972	0.319538	0.576612	0.801675
GL50803_00104870	Hypothetical protein	142	chr2	-0.575851	5.87723	81.3017	1.3971e-09	1.37935e-08	-0.523818	5.87723	52.3686	9.46983e-08	1.94032e-06	0.0777403	5.87723	1.12764	0.297805	0.591753
GL50803_0017354	Hypothetical protein	826	chr4	-0.575593	4.54337	74.2185	3.48869e-09	3.07269e-08	0.453718	4.54337	27.7352	1.54679e-05	0.000162546	0.242989	4.54337	9.32549	0.00507699	0.0505326
GL50803_009750	Intraflagellar transport protein IFT74/72	570	chr5	-0.575024	7.06152	134.587	6.34663e-12	1.18173e-10	-0.158614	7.06152	8.29974	0.00773215	0.0265157	-0.0200069	7.06152	0.124192	0.727302	0.880544
GL50803_00113219	IQ calmodulin-binding motif-containing protein	3192	chr5	-0.574539	6.3987	57.412	2.06932e-07	1.13096e-06	0.0893358	6.3987	0.960863	0.338234	0.482754	0.0135054	6.3987	0.0233286	0.880078	0.954833
GL50803_005648	Hypothetical protein	889	chr5	0.574413	6.75728	138.557	4.57927e-12	8.877e-11	0.275268	6.75728	24.8776	3.25285e-05	0.000300901	-0.0146437	6.75728	0.0722494	0.790159	0.912684
GL50803_0014677	Hypothetical protein	600	chr5	-0.574334	5.33101	79.374	1.78118e-09	1.7204e-08	0.0500501	5.33101	0.381408	0.542091	0.668165	0.0690714	5.33101	0.804072	0.377906	0.664012
GL50803_00137747	Hypothetical protein	1080	chr3	0.573523	9.48525	57.4647	1.80421e-07	1.00859e-06	0.0716663	9.48525	0.875896	0.359857	0.503061	-0.120457	9.48525	2.48531	0.129706	0.375303
GL50803_0050049	pVSP	647	chr5	0.573437	5.79966	74.0801	4.16997e-09	3.62063e-08	-0.0434035	5.79966	0.267199	0.609562	0.724169	0.0205444	5.79966	0.0669764	0.797818	0.915472
GL50803_004320	Ankyrin repeat protein 2	320	chr4	-0.573211	4.18647	60.1644	2.64829e-08	1.88773e-07	-0.27565	4.18647	8.23919	0.00793055	0.0269881	-0.020778	4.18647	0.05254	0.820451	0.926091
GL50803_00112647	VSP	420	chr1	0.573178	1.25351	17.5528	0.000273192	0.00069425	0.518292	1.25351	3.07207	0.0911436	0.181953	-0.08731	1.25351	0.123393	0.728145	0.880544
GL50803_0041118	Multidrug resistance-associated protein 1	1078	chr5	0.572752	4.27716	41.8219	6.62941e-07	3.2111e-06	0.437138	4.27716	14.806	0.000672002	0.00367687	0.417629	4.27716	11.5225	0.00216521	0.02897
GL50803_0028635	Hypothetical protein	2069	chr2	-0.572522	5.59051	52.6038	2.10718e-07	1.14909e-06	-0.0412702	5.59051	0.175644	0.679002	0.778704	0.109228	5.59051	1.34658	0.257688	0.547151
GL50803_00104866	Hypothetical protein	195	chr2	-0.570603	6.31666	34.7412	1.6859e-05	5.7055e-05	-0.0362337	6.31666	0.0966795	0.759588	0.837017	-0.336508	6.31666	7.62268	0.013256	0.0953223
GL50803_009511	Hypothetical protein	227	chr2	0.570591	2.40315	18.0403	0.000234381	0.000607284	0.260758	2.40315	1.65881	0.208833	0.339667	-0.0982624	2.40315	0.314213	0.579788	0.802762
GL50803_0014978	Membrane protein, putative	501	chr4	0.570385	5.90662	148.783	2.04623e-12	4.61769e-11	0.257497	5.90662	23.0216	5.39929e-05	0.000461757	-0.0682874	5.90662	1.75626	0.196339	0.473631
GL50803_00112368	Phosphatidylinositol-4-phosphate 5-Kinase	169	chr3	0.570316	3.53465	26.9024	2.01353e-05	6.69853e-05	0.385018	3.53465	6.22951	0.0191854	0.0549742	0.318027	3.53465	4.60341	0.0413512	0.196621
GL50803_0016373	Hypothetical protein	1543	chr5	-0.570072	7.45944	171.079	4.11541e-13	1.1322e-11	-0.0961857	7.45944	4.16839	0.0511958	0.117235	0.0540952	7.45944	1.29385	0.26546	0.557544
GL50803_00113952	Hypothetical protein	443	chr4	0.568566	5.38595	40.9997	2.20769e-06	9.4091e-06	0.0930313	5.38595	0.679803	0.418765	0.559334	0.00559343	5.38595	0.00258702	0.959907	0.986706
GL50803_0015080	Hypothetical protein	209	chr4	-0.568484	5.83473	126.29	1.28971e-11	2.21605e-10	0.0206912	5.83473	0.123943	0.727564	0.814001	0.15743	5.83473	6.9137	0.0140235	0.0990951
GL50803_0022543	Hypothetical protein	1311	chr1	-0.567702	8.72745	196	8.39154e-14	2.93524e-12	0.0240538	8.72745	0.328041	0.571615	0.693068	-0.00628439	8.72745	0.0226223	0.881576	0.955307
GL50803_0011713	Prefoldin subunit 2	109	chr2	-0.56731	5.98697	57.9757	9.1821e-08	5.57876e-07	-0.246188	5.98697	8.12339	0.00899747	0.0298311	-0.0405895	5.98697	0.251629	0.620644	0.822635
GL50803_0016067	Hypothetical protein	322	chr1	-0.567238	6.55957	137.605	4.94875e-12	9.46642e-11	-0.10242	6.55957	3.48249	0.0730603	0.153552	0.116366	6.55957	4.51263	0.0430731	0.201462
GL50803_0034713	Ankyrin repeat protein 1	954	chr5	0.566676	5.22821	65.0143	1.26986e-08	9.79294e-08	0.0891352	5.22821	0.97453	0.332429	0.477391	0.0195535	5.22821	0.0519102	0.821511	0.926091
GL50803_0013652	Calmodulin	162	chr5	0.566566	3.87104	43.758	4.5363e-07	2.30928e-06	0.0490846	3.87104	0.178273	0.676247	0.776811	0.167866	3.87104	2.35964	0.136297	0.387149
GL50803_008049	Hypothetical protein	499	chr1	0.566196	7.46902	154.704	1.31111e-12	3.13196e-11	0.279217	7.46902	32.2607	5.16571e-06	6.388e-05	0.0256793	7.46902	0.281325	0.600225	0.810478
GL50803_0060562	Hypothetical protein	2110	chr4	-0.56578	8.42731	111.355	5.12742e-11	7.37255e-10	-0.0884104	8.42731	2.51681	0.124431	0.230112	0.0952224	8.42731	2.96683	0.0965724	0.319322
GL50803_00115338	Ubiquitin-like protein	330	chr4	0.565108	1.23651	13.3927	0.0010968	0.00240746	0.155292	1.23651	0.316057	0.578684	0.698672	-0.1971	1.23651	0.549394	0.465045	0.732184
GL50803_0014544	Hypothetical protein	211	chr5	-0.564925	2.8887	29.2375	1.06372e-05	3.75289e-05	-0.381823	2.8887	6.75241	0.0150629	0.04471	0.0208259	2.8887	0.0215979	0.884268	0.957169
GL50803_00103659	Zinc finger domain-containing protein	395	chr4	0.56473	3.33653	29.2715	1.05489e-05	3.73252e-05	0.0291145	3.33653	0.0371159	0.84869	0.900549	-0.082942	3.33653	0.29656	0.590574	0.807671
GL50803_0012235	tRNA (guanine26-N2/guanine27-N2)-dimethyltransferase	533	chr4	0.564412	5.10468	77.9194	2.14584e-09	1.99775e-08	0.444408	5.10468	27.6829	1.56737e-05	0.000164356	0.0460893	5.10468	0.306533	0.58443	0.805074
GL50803_006447	Hypothetical protein	239	chr4	-0.561848	5.95599	102.31	1.27544e-10	1.70186e-09	-0.0805885	5.95599	1.43006	0.242284	0.381132	-0.00383061	5.95599	0.00298927	0.956806	0.985645
GL50803_0016746	Hypothetical protein	616	chr5	0.561435	3.35413	27.0386	1.84688e-05	6.19462e-05	0.312843	3.35413	4.38948	0.0458006	0.107365	0.0485196	3.35413	0.119792	0.731977	0.882992
GL50803_0060697	Hypothetical protein	158	chr4	0.560623	3.05903	40.185	9.21683e-07	4.3274e-06	0.251506	3.05903	4.0797	0.0535574	0.121141	0.137582	3.05903	1.36767	0.252564	0.543613
GL50803_0060531	Transmembrane domain-containing protein	438	chr5	-0.56049	5.76758	125.108	1.43132e-11	2.41696e-10	-0.0479635	5.76758	0.682415	0.416089	0.556566	0.0575301	5.76758	0.985374	0.329801	0.621868
GL50803_0027652	Hypothetical protein	144	chr5	0.559258	0.936228	13.6404	0.00100512	0.00223123	0.633582	0.936228	3.93197	0.0577679	0.128227	0.116715	0.936228	0.0550382	0.81631	0.923417
GL50803_0014741	Ankyrin repeat protein 1	703	chr3	0.558811	3.18069	21.5417	8.55822e-05	0.000247254	0.321172	3.18069	3.39478	0.0767708	0.159638	-0.0319067	3.18069	0.0340232	0.855081	0.943092
GL50803_0015404	Glycosaminoglycan polysaccharide lyase, putative	1057	chr2	-0.558536	7.77543	120.693	2.12774e-11	3.46657e-10	-0.46579	7.77543	75.0265	3.13268e-09	1.05073e-07	0.0407986	7.77543	0.578611	0.453534	0.722967
GL50803_00114445	Hypothetical protein	443	chr5	0.557869	4.35554	25.5806	4.81239e-05	0.000147289	0.00565984	4.35554	0.00132723	0.971273	0.983118	0.0631265	4.35554	0.191675	0.665868	0.844875
GL50803_005981	Hypothetical protein	1169	chr1	-0.557649	7.26109	142.689	3.2876e-12	6.93939e-11	0.0513716	7.26109	1.01872	0.321898	0.467755	0.156637	7.26109	9.56925	0.00460442	0.0479189
GL50803_0011775	Kinase, NEK	1619	chr2	0.557319	7.28237	83.8905	2.41408e-09	2.22632e-08	0.174952	7.28237	6.55386	0.017108	0.0497198	-0.0143607	7.28237	0.0439731	0.835655	0.933971
GL50803_0016370	Transcriptional activator, putative	1860	chr4	-0.556768	6.62155	103.52	1.12483e-10	1.51327e-09	-0.303601	6.62155	23.5707	4.63786e-05	0.000404121	0.0662887	6.62155	1.18539	0.286007	0.58043
GL50803_0016122	Kinase, NEK	1402	chr3	0.556717	6.92384	86.2673	1.19442e-09	1.20351e-08	0.213496	6.92384	10.0421	0.00395894	0.0153987	0.0607139	6.92384	0.835437	0.369296	0.655707
GL50803_0012225	Hypothetical protein	406	chr4	0.555327	7.00364	143.388	3.1108e-12	6.59463e-11	-0.0276522	7.00364	0.283573	0.59878	0.715533	-0.144493	7.00364	7.5989	0.0104051	0.0821831
GL50803_0014403	Lysophosphatidic acid acyltransferase/Glycerol-3-phosphate 1-O-acyltransferase	434	chr2	0.555146	7.09349	117.499	2.85585e-11	4.43972e-10	0.102931	7.09349	3.30732	0.0802249	0.165068	0.127945	7.09349	5.33978	0.0288237	0.154804
GL50803_0011442	Kinesin-related protein	640	chr5	-0.554889	5.2652	111.794	4.91308e-11	7.13927e-10	-0.151234	5.2652	4.88721	0.0358292	0.0895181	0.222821	5.2652	9.87444	0.00407901	0.0443783
GL50803_0012091	Macrophage migration inhibitory factor	115	chr4	-0.554198	6.46761	46.9543	1.27549e-06	5.75687e-06	-0.489262	6.46761	28.2514	3.52548e-05	0.000319709	0.000445346	6.46761	2.27272e-05	0.996244	0.999381
GL50803_005629	Hypothetical protein	144	chr4	-0.553717	3.9622	58.7542	3.30521e-08	2.30893e-07	-0.445894	3.9622	20.1248	0.000124205	0.000950362	-0.187129	3.9622	2.89065	0.100735	0.326473
GL50803_00114698	Hypothetical protein	1482	chr3	0.551015	7.70648	124.912	1.45635e-11	2.45077e-10	0.176223	7.70648	11.1524	0.00248877	0.0107379	0.056114	7.70648	1.14103	0.295014	0.58984
GL50803_0013382	Hypothetical protein	801	chr3	0.550384	4.98864	79.7428	1.69973e-09	1.6515e-08	0.0273706	4.98864	0.12775	0.72359	0.811223	-0.0403261	4.98864	0.334373	0.567949	0.798062
GL50803_0019223	Hypothetical protein	109	chr4	0.550206	2.28388	20.9157	9.84019e-05	0.000279834	0.449246	2.28388	5.96675	0.0214963	0.0601599	0.286467	2.28388	2.84686	0.103222	0.331085
GL50803_0087577	Hypothetical protein	303	chr4	-0.550017	4.3027	56.7278	4.57479e-08	3.02331e-07	-0.30847	4.3027	8.58127	0.00687813	0.0242318	-0.0967844	4.3027	0.545641	0.466559	0.733463
GL50803_0015897	GiOR-2	632	chr5	-0.549953	7.89554	191.292	1.11726e-13	3.77324e-12	-0.645198	7.89554	235.785	9.29205e-15	1.6853e-12	-0.142495	7.89554	11.3472	0.00231236	0.0301161
GL50803_003950	Lipase class 3 family protein	458	chr2	0.549745	6.36963	113.053	4.35062e-11	6.45605e-10	0.0834453	6.36963	2.01764	0.167072	0.288488	0.112595	6.36963	3.49019	0.0727622	0.276334
GL50803_00117191	Hypothetical protein	318	chr2	0.549166	1.60344	16.1139	0.000434232	0.00105217	0.280704	1.60344	1.41383	0.244906	0.384515	-0.307244	1.60344	1.82946	0.187554	0.461302
GL50803_008235	Ankyrin repeat protein 1	306	chr1	-0.548684	9.00124	99.2196	1.76733e-10	2.25969e-09	-0.376041	9.00124	44.789	3.7227e-07	6.37414e-06	-0.0818295	9.00124	2.16526	0.152868	0.413588
GL50803_00101451	Transmembrane domain-containing protein	254	chr3	-0.548368	4.76162	57.155	4.26891e-08	2.85196e-07	-1.07945	4.76162	146.796	2.38396e-12	1.94571e-10	-0.276388	4.76162	9.79885	0.00420278	0.0449367
GL50803_00102461	Spindle pole protein, putative	2265	chr5	-0.548282	7.71953	27.4549	7.49464e-05	0.000220693	-0.213948	7.71953	3.61769	0.0748961	0.156537	0.0538451	7.71953	0.227879	0.639406	0.829788
GL50803_0087677	Kinase, NEK	1209	chr1	-0.547951	7.55882	135.221	6.02138e-12	1.1341e-10	-0.226937	7.55882	19.6702	0.000142273	0.00106206	0.0471438	7.55882	0.825157	0.371816	0.658988
GL50803_00103125	Hypothetical protein	1729	chr4	-0.547372	6.63459	126.942	1.21816e-11	2.12289e-10	0.202119	6.63459	13.5781	0.00102734	0.00522963	0.107976	6.63459	4.1728	0.0510815	0.222967
GL50803_00137692	Hypothetical protein	276	chr1	0.547288	2.28425	19.9601	0.000130449	0.000359891	-0.164771	2.28425	0.58701	0.450309	0.586948	0.129619	2.28425	0.286697	0.596784	0.810441
GL50803_008464	Hypothetical protein	471	chr3	-0.547226	8.04404	168.133	5.03232e-13	1.34034e-11	-0.0403916	8.04404	0.841782	0.367114	0.50856	0.049328	8.04404	1.24721	0.274051	0.564352
GL50803_00101120	Hypothetical protein	896	chr5	-0.546812	7.78983	115.274	3.51981e-11	5.2711e-10	-0.117286	7.78983	4.74714	0.0383658	0.094174	0.0995583	7.78983	3.41054	0.0759109	0.282689
GL50803_008978	4-alpha-glucanotransferase	1199	chr3	-0.546751	8.28711	126.796	1.23375e-11	2.14244e-10	-0.154904	8.28711	9.33025	0.00506729	0.0189858	-0.0272135	8.28711	0.294232	0.592028	0.808015
GL50803_0016445	Hypothetical protein	1860	chr3	-0.546386	6.21328	47.1606	1.06935e-06	4.94485e-06	-0.0268826	6.21328	0.0804463	0.779579	0.852723	0.0774727	6.21328	0.668651	0.423058	0.701563
GL50803_008727	Hypothetical protein	1124	chr5	-0.54594	8.2473	136.885	5.24904e-12	9.96301e-11	-0.348963	8.2473	49.8747	1.46296e-07	2.84291e-06	0.0157167	8.2473	0.0908401	0.76545	0.900083
GL50803_0014988	Hypothetical protein	974	chr4	-0.545844	6.11457	91.945	3.93739e-10	4.51555e-09	0.0106609	6.11457	0.0245177	0.876755	0.92016	0.0305265	6.11457	0.209403	0.650943	0.837008
GL50803_008983	Ankyrin repeat protein 1	1058	chr3	-0.545805	4.96167	67.5795	8.74602e-09	7.03161e-08	0.115367	4.96167	1.85674	0.184403	0.310637	0.0993588	4.96167	1.55674	0.222992	0.510755
GL50803_004414	Hypothetical protein	304	chr5	-0.545313	4.38201	65.4561	1.18997e-08	9.2791e-08	-0.405235	4.38201	16.0401	0.000444893	0.00264078	0.221897	4.38201	3.70984	0.0648189	0.257854
GL50803_0017288	Ankyrin repeat protein 1	1823	chr5	-0.545265	5.24861	64.2149	1.42944e-08	1.08905e-07	0.252432	5.24861	8.33276	0.00762624	0.0261891	0.0840358	5.24861	0.995825	0.327296	0.619788
GL50803_006589	Ankyrin repeat protein 2	932	chr3	0.545014	4.85656	67.214	9.2174e-09	7.3514e-08	0.166582	4.85656	4.30062	0.0478887	0.111352	-0.0376519	4.85656	0.254054	0.618375	0.821299
GL50803_0015218	WD40 repeat protein	788	chr1	-0.544896	6.91556	116.625	3.09909e-11	4.74257e-10	-0.183465	6.91556	9.37801	0.00497088	0.0186962	-0.218319	6.91556	11.6462	0.00206743	0.028447
GL50803_00114277	pVSP	651	chr4	0.544623	2.63545	21.4258	8.48666e-05	0.000245622	0.0875844	2.63545	0.178096	0.676398	0.776811	0.211471	2.63545	1.08597	0.306726	0.600085
GL50803_008358	Hypothetical protein	465	chr4	-0.544587	7.5375	178.286	2.5473e-13	7.54299e-12	-0.197081	7.5375	19.7867	0.000137387	0.00103665	0.0973638	7.5375	4.62633	0.040715	0.194748
GL50803_006081	Ankyrin repeat protein 1	1192	chr4	-0.544544	6.79764	172.861	3.64919e-13	1.02115e-11	-0.0302583	6.79764	0.423329	0.52085	0.650166	-0.00195624	6.79764	0.0017581	0.966867	0.988878
GL50803_0015984	Impact-like protein	277	chr4	0.54446	3.2682	30.0149	8.80009e-06	3.18743e-05	-0.164882	3.2682	1.30611	0.263261	0.404156	0.17274	3.2682	1.69393	0.20422	0.484615
GL50803_00102874	Hypothetical protein	616	chr5	-0.5444	5.0612	71.4275	5.0946e-09	4.34639e-08	-0.128906	5.0612	2.33612	0.138184	0.249424	-0.0629607	5.0612	0.575145	0.454875	0.723855
GL50803_008726	Hypothetical protein	969	chr5	-0.543319	8.87513	139.537	4.23022e-12	8.38679e-11	-0.619662	8.87513	167.996	5.08025e-13	5.44392e-11	-0.118237	8.87513	5.60079	0.0254827	0.141645
GL50803_008639	Hypothetical protein	465	chr2	0.543307	4.11609	51.5319	1.09402e-07	6.49385e-07	0.185974	4.11609	3.21539	0.0843032	0.171637	-0.103135	4.11609	0.936394	0.341905	0.631851
GL50803_0014362	Hypothetical protein	377	chr5	0.543141	5.9076	104.619	1.00464e-10	1.3628e-09	0.20276	5.9076	10.1019	0.00372982	0.014756	0.0506738	5.9076	0.651147	0.426844	0.704487
GL50803_0016049	Kinase, NEK	687	chr5	0.542853	5.67133	87.2542	6.77931e-10	7.24853e-09	0.0426796	5.67133	0.372834	0.546635	0.672412	-0.0313059	5.67133	0.219182	0.64347	0.832076
GL50803_0015529	Hypothetical protein	327	chr4	-0.542414	7.33653	163.171	7.11162e-13	1.82333e-11	-0.367416	7.33653	65.5784	1.16882e-08	3.44801e-07	0.0283053	7.33653	0.394485	0.535295	0.78068
GL50803_0060565	Kinase	2671	chr4	0.542358	4.90727	45.0824	3.88797e-07	2.01049e-06	0.359827	4.90727	12.4428	0.00157272	0.00750646	0.234708	4.90727	5.99497	0.0213615	0.12726
GL50803_0021943	Hypothetical protein	154	chr4	-0.542354	5.98351	95.849	2.54628e-10	3.10177e-09	-0.292851	5.98351	19.1458	0.000166707	0.00121324	-0.0422426	5.98351	0.444859	0.510519	0.764945
GL50803_008044	Seven transmembrane protein 1	319	chr5	-0.542022	8.59271	72.2033	1.20421e-08	9.34552e-08	-0.161388	8.59271	5.77443	0.024479	0.0663386	0.0828385	8.59271	1.48319	0.235292	0.523293
GL50803_006082	Ankyrin repeat protein 3	2659	chr4	-0.541416	4.34481	11.054	0.00417637	0.00805501	0.253392	4.34481	1.17677	0.293716	0.438649	-0.0933298	4.34481	0.161433	0.693032	0.860491
GL50803_0016369	Hypothetical protein	464	chr4	-0.54121	5.47785	127.977	1.11312e-11	1.95374e-10	-0.584669	5.47785	96.9568	2.25582e-10	1.05207e-08	0.0836533	5.47785	2.12174	0.1569	0.419628
GL50803_00113297	High cysteine membrane protein VSP-like	825	chr5	-0.540808	1.51241	15.9959	0.000451398	0.00109032	-0.909115	1.51241	13.0647	0.00123236	0.0061247	-0.451853	1.51241	2.91588	0.0993344	0.323332
GL50803_0016879	Kinase, NEK	959	chr2	-0.540566	6.60133	134.676	6.29987e-12	1.1775e-10	0.165047	6.60133	9.77486	0.0042429	0.0162705	0.059807	6.60133	1.41202	0.245201	0.536527
GL50803_0014101	Ankyrin repeat protein 1	493	chr5	0.540408	3.84895	45.543	3.2276e-07	1.6977e-06	0.101561	3.84895	0.917532	0.346731	0.490423	-0.0833055	3.84895	0.724831	0.402147	0.682841
GL50803_0014027	Hypothetical protein	565	chr3	0.54027	5.30697	86.2644	7.62489e-10	8.04722e-09	0.231395	5.30697	9.79644	0.00420678	0.016151	0.158324	5.30697	4.43204	0.0448366	0.206747
GL50803_0032815	Hypothetical protein	447	chr5	-0.538936	6.1883	91.3406	4.21771e-10	4.75299e-09	0.115152	6.1883	3.04257	0.0926291	0.184317	-0.0585732	6.1883	0.838112	0.368145	0.655089
GL50803_00114776	Vesicle-fusing ATPase	804	chr3	-0.538583	8.92693	128.321	1.08042e-11	1.91004e-10	-0.196859	8.92693	16.3184	0.000406122	0.00244924	0.105787	8.92693	4.66908	0.0398658	0.192717
GL50803_0034701	Hypothetical protein	1986	chr5	-0.538469	7.11925	137.414	5.02644e-12	9.57761e-11	-0.0591441	7.11925	1.37266	0.25172	0.392322	0.0726542	7.11925	2.11436	0.157597	0.419996
GL50803_00101832	High cysteine membrane protein	537	chr2	-0.538249	8.88849	167.066	5.41699e-13	1.42618e-11	-0.4558	8.88849	114.663	3.72984e-11	2.07557e-09	-0.032053	8.88849	0.573341	0.455575	0.724104
GL50803_007030	Prefoldin subunit 3, putative	193	chr1	-0.538168	5.74577	65.0997	1.42504e-08	1.08868e-07	-0.327406	5.74577	17.1159	0.000322709	0.00203386	-0.0966007	5.74577	1.51869	0.228763	0.519035
GL50803_0015556	Hypothetical protein	338	chr3	0.537813	4.3262	34.1066	3.48938e-06	1.40176e-05	0.0999155	4.3262	0.734117	0.399249	0.539502	-0.03561	4.3262	0.10676	0.746435	0.89165
GL50803_0014158	Ankyrin repeat protein 1	933	chr5	-0.537549	6.08467	135.92	5.68269e-12	1.07444e-10	0.0579167	6.08467	1.02809	0.319722	0.465559	-0.0589616	6.08467	0.987093	0.329387	0.621868
GL50803_0010821	Hypothetical protein	516	chr1	-0.537409	5.49052	63.1783	1.66926e-08	1.24419e-07	0.0241401	5.49052	0.0799214	0.779588	0.852723	-0.134878	5.49052	2.76502	0.108061	0.338346
GL50803_0011328	Hypothetical protein	568	chr2	0.537254	1.7098	13.1109	0.00121223	0.00263485	0.0947953	1.7098	0.140763	0.710492	0.802602	-0.230936	1.7098	0.791791	0.381519	0.665673
GL50803_0015476	Ankyrin repeat protein 1	1009	chr5	-0.537022	7.22107	148.504	2.09029e-12	4.69549e-11	-0.355281	7.22107	53.6626	7.59838e-08	1.61779e-06	-0.00145125	7.22107	0.000895664	0.976348	0.992534
GL50803_0013777	Cell division control protein 48	718	chr4	0.536547	5.72829	111.342	5.13384e-11	7.37255e-10	0.049084	5.72829	0.657921	0.424478	0.563835	-0.0679537	5.72829	1.49626	0.231951	0.520825
GL50803_0014367	Adenylate cyclase	643	chr2	0.535463	4.13729	42.8013	5.46427e-07	2.72213e-06	0.540483	4.13729	22.9789	5.46392e-05	0.000465336	0.512581	4.13729	11.5693	0.00212759	0.0288003
GL50803_0050041	High cysteine membrane protein Group 4	403	chr5	0.535304	3.3108	32.2444	5.18527e-06	2.00254e-05	0.0263132	3.3108	0.0365804	0.849771	0.901306	0.233434	3.3108	2.29816	0.141297	0.394343
GL50803_0016922	Hypothetical protein	979	chr3	0.533907	5.70209	91.0187	4.37569e-10	4.89218e-09	0.141536	5.70209	4.4739	0.0439108	0.10398	0.177765	5.70209	7.15686	0.012602	0.0925214
GL50803_0033279	VSP	901	chr2	0.532113	4.46027	15.7423	0.000924427	0.00206238	-0.0674544	4.46027	0.151657	0.70159	0.795298	-0.0309655	4.46027	0.0320198	0.860011	0.946342
GL50803_00112867	VSP	843	chr4	0.53206	2.26984	11.3	0.00258164	0.0052523	-0.184417	2.26984	0.386356	0.540059	0.666667	-0.375496	2.26984	2.02248	0.167804	0.432948
GL50803_0014083	Sin-like protein	513	chr1	-0.532039	6.06106	103.986	1.07212e-10	1.44633e-09	0.0161891	6.06106	0.0687254	0.795217	0.863111	0.00936482	6.06106	0.0234538	0.879436	0.954798
GL50803_008512	Hypothetical protein	519	chr2	-0.53196	6.09549	129.849	9.47106e-12	1.69889e-10	-0.203532	6.09549	13.8671	0.000928439	0.00483163	-0.0337652	6.09549	0.394818	0.535125	0.78068
GL50803_0017123	Hypothetical protein	1687	chr4	-0.531891	7.34517	109.733	6.01056e-11	8.48234e-10	0.384787	7.34517	48.4575	1.88547e-07	3.56119e-06	0.0639187	7.34517	1.33617	0.257965	0.547151
GL50803_00102184	Hypothetical protein	2542	chr1	0.531573	6.8306	88.5398	5.87677e-10	6.3588e-09	0.271789	6.8306	18.5741	0.000198904	0.00138513	0.129895	6.8306	4.53275	0.042653	0.200645
GL50803_0015918	Hypothetical protein	229	chr5	-0.531399	8.81885	98.8518	1.83829e-10	2.32612e-09	-0.309222	8.81885	31.1553	6.69618e-06	7.99265e-05	-0.0805121	8.81885	2.05682	0.163154	0.427819
GL50803_005258	Hypothetical protein	107	chr4	-0.531262	6.58469	57.7129	1.28951e-07	7.52647e-07	-0.428874	6.58469	30.6843	1.39291e-05	0.000148409	-0.283242	6.58469	13.4574	0.00133225	0.0212509
GL50803_0035140	Hypothetical protein	802	chr1	0.530468	5.1471	63.2074	1.66197e-08	1.24065e-07	0.0524701	5.1471	0.371917	0.547125	0.672676	0.0516443	5.1471	0.453201	0.506614	0.764067
GL50803_008564	Coiled-coil protein	1681	chr5	-0.529353	6.41432	75.5743	3.51058e-09	3.08088e-08	-0.0250882	6.41432	0.122891	0.728737	0.81494	0.0198942	6.41432	0.0780775	0.782124	0.908675
GL50803_0014833	Oxysterol-binding protein	388	chr3	-0.529309	2.72281	22.5828	6.10459e-05	0.000184305	0.19648	2.72281	1.02822	0.319693	0.465559	0.0703586	2.72281	0.146577	0.704864	0.868794
GL50803_008850	Ankyrin repeat protein 1	752	chr2	-0.529275	6.80891	119.046	2.47443e-11	3.9088e-10	-0.477138	6.80891	74.7166	3.26437e-09	1.08746e-07	0.0110808	6.80891	0.0409931	0.841089	0.936166
GL50803_0015559	PHD finger protein 15	449	chr3	0.528852	2.88427	20.7622	0.000102918	0.000291156	0.358848	2.88427	4.18563	0.0507505	0.116514	0.350516	2.88427	4.4103	0.0453262	0.208025
GL50803_00112112	Hypothetical protein	1221	chr3	-0.528693	6.71324	116.271	3.20384e-11	4.88761e-10	-0.087434	6.71324	2.22429	0.147595	0.262636	-0.16236	6.71324	7.20039	0.0123646	0.0918763
GL50803_008361	SOF1 protein	517	chr4	0.528445	5.14019	54.9183	6.15778e-08	3.91111e-07	0.202902	5.14019	5.73555	0.023927	0.0650226	-0.154535	5.14019	3.48179	0.0730873	0.276377
GL50803_0011960	Hypothetical protein	510	chr4	0.52806	5.91404	94.9991	2.79635e-10	3.34809e-09	0.27201	5.91404	18.1754	0.000224711	0.00152623	0.0363808	5.91404	0.343963	0.562485	0.792906
GL50803_0012218	Hypothetical protein	556	chr4	0.527423	6.81402	94.8836	2.83233e-10	3.38291e-09	0.169218	6.81402	7.15063	0.0126364	0.0390493	-0.0081298	6.81402	0.0162495	0.899522	0.963394
GL50803_0011961	Hypothetical protein	157	chr4	0.527001	3.52674	34.6511	2.99774e-06	1.23257e-05	0.350708	3.52674	8.18094	0.00812665	0.0275026	-0.123486	3.52674	1.08862	0.306148	0.599442
GL50803_0033985	Leucine-rich repeat protein	1410	chr3	-0.526866	5.06431	82.5029	1.20355e-09	1.21022e-08	0.0604451	5.06431	0.651325	0.426782	0.566496	0.133045	5.06431	3.15684	0.087024	0.302355
GL50803_008592	Tubulin tyrosine ligase-like 4	738	chr2	0.526661	7.9376	182.959	1.88328e-13	5.91182e-12	0.270528	7.9376	42.9164	5.3425e-07	8.74991e-06	0.0320426	7.9376	0.582636	0.451984	0.721853
GL50803_0016887	ATP-dependent RNA helicase HAS1, putative	548	chr2	-0.526437	5.27715	83.0905	1.11955e-09	1.13273e-08	-0.696311	5.27715	81.3248	1.39308e-09	5.2883e-08	-0.416609	5.27715	32.7743	4.58682e-06	0.000268608
GL50803_002155	Hypothetical protein	105	chr4	0.526172	2.7042	27.3596	1.70143e-05	5.7501e-05	0.00328937	2.7042	0.000438657	0.983446	0.989305	-0.0388934	2.7042	0.0593323	0.809419	0.920467
GL50803_0014834	Ankyrin repeat protein 1	655	chr3	0.525431	5.03945	49.3857	1.59592e-07	9.06016e-07	0.289497	5.03945	9.79545	0.00420842	0.016151	0.0720375	5.03945	0.625985	0.435815	0.710685
GL50803_0093721	Cyclin fold protein 1, putative	251	chr2	0.525426	5.40996	90.304	4.74971e-10	5.27422e-09	0.0591357	5.40996	0.764009	0.389884	0.530908	-0.0424743	5.40996	0.356979	0.555231	0.789848
GL50803_0031339	TB2/DP1, HVA22 family protein	149	chr3	0.525361	7.55212	141.061	3.74239e-12	7.7002e-11	0.259287	7.55212	30.3367	8.14246e-06	9.44873e-05	0.0468528	7.55212	0.943461	0.340121	0.631616
GL50803_0024139	Hypothetical protein	788	chr4	0.524462	5.0753	82.1807	1.25246e-09	1.25169e-08	0.172169	5.0753	4.93274	0.0350452	0.0878732	0.00282464	5.0753	0.00143416	0.970073	0.989923
GL50803_008604	Hypothetical protein	173	chr3	0.524184	4.58832	50.734	1.25732e-07	7.36492e-07	0.311967	4.58832	12.03	0.0017934	0.00830867	-0.0178247	4.58832	0.0389615	0.845022	0.937701
GL50803_0017003	Zinc finger domain-containing protein	339	chr4	0.523768	4.55987	50.4782	1.31509e-07	7.65752e-07	0.0937151	4.55987	0.97263	0.332892	0.477584	0.0363426	4.55987	0.138277	0.712939	0.872471
GL50803_0017236	Hypothetical protein	674	chr3	-0.523672	7.52031	143.527	3.077e-12	6.56131e-11	0.0317371	7.52031	0.461054	0.502985	0.633518	0.00258923	7.52031	0.00295356	0.957064	0.985645
GL50803_0026838	Hypothetical protein	205	chr5	0.522259	4.28668	48.4161	1.8996e-07	1.05709e-06	0.176248	4.28668	3.0617	0.0916626	0.18284	0.0309811	4.28668	0.0829326	0.775589	0.90581
GL50803_0015397	Kinase, CMGC CDK	341	chr2	-0.521711	8.92527	119.424	2.38974e-11	3.82437e-10	0.0145776	8.92527	0.0894702	0.767171	0.843097	0.13537	8.92527	7.74026	0.00979377	0.0784944
GL50803_0033672	Hypothetical protein	703	chr5	-0.52098	6.18818	84.2849	9.67624e-10	9.93387e-09	-0.479116	6.18818	54.3094	6.81574e-08	1.50345e-06	-0.121509	6.18818	3.29031	0.080962	0.290333
GL50803_007356	Kinase, NEK	538	chr2	0.520821	4.52437	48.4651	1.88285e-07	1.04896e-06	0.562435	4.52437	33.525	3.86289e-06	4.99118e-05	-0.0753805	4.52437	0.64339	0.429579	0.706204
GL50803_007353	Hypothetical protein	201	chr2	0.520676	1.63781	14.2008	0.000826881	0.00186374	-0.0728299	1.63781	0.0543599	0.817424	0.878968	0.282808	1.63781	0.304443	0.585707	0.805771
GL50803_0011976	Hypothetical protein	107	chr4	-0.520522	3.4558	32.3204	5.09458e-06	1.96907e-05	-0.443716	3.4558	10.5035	0.00319005	0.0130835	-0.0138546	3.4558	0.0127912	0.9108	0.968088
GL50803_0011604	Hypothetical protein	309	chr4	0.520226	6.34475	79.3329	1.79052e-09	1.72602e-08	0.152716	6.34475	5.0394	0.0332821	0.0841417	-0.0524811	6.34475	0.557939	0.46163	0.73064
GL50803_003559	Hypothetical protein	219	chr4	0.520153	3.60963	27.1963	1.77381e-05	5.97371e-05	0.215657	3.60963	2.57966	0.120027	0.223954	0.0324874	3.60963	0.0648404	0.800957	0.917279
GL50803_0017590	Hypothetical protein	607	chr4	-0.519735	8.05785	126.526	1.2633e-11	2.1783e-10	0.0497059	8.05785	1.05566	0.31344	0.458458	0.103549	8.05785	4.59472	0.0413558	0.196621
GL50803_007521	Hypothetical protein	145	chr1	0.519629	4.95514	42.6732	6.15293e-07	3.00108e-06	0.071668	4.95514	0.48156	0.493836	0.626182	0.104718	4.95514	1.10478	0.302836	0.596279
GL50803_0016479	Kinase, NEK	1214	chr5	-0.519483	5.7286	80.4218	1.56004e-09	1.52485e-08	0.368784	5.7286	27.3386	1.71056e-05	0.00017635	0.0325513	5.7286	0.233539	0.632858	0.828149
GL50803_0016433	Amino acid permease, putative	644	chr1	-0.519427	6.78105	106.007	8.72142e-11	1.19969e-09	0.0569461	6.78105	1.00256	0.325695	0.471544	-0.131193	6.78105	5.47311	0.0270603	0.147866
GL50803_008651	Hypothetical protein	320	chr5	-0.518994	6.03948	145.902	2.55492e-12	5.61051e-11	-0.249396	6.03948	23.3639	4.91013e-05	0.000424229	0.0366124	6.03948	0.482223	0.493425	0.753917
GL50803_0086681	Glutamate-tRNA synthetase	703	chr5	0.518894	7.37455	157.399	1.07583e-12	2.60914e-11	0.0884785	7.37455	3.76457	0.0629956	0.136802	-0.0246649	7.37455	0.291086	0.594004	0.808459
GL50803_0013143	Hypothetical protein	256	chr4	0.518083	4.5414	67.5577	8.77336e-09	7.03161e-08	0.285948	4.5414	11.2407	0.00240708	0.0104684	-0.217067	4.5414	6.48584	0.016971	0.111404
GL50803_006886	Hypothetical protein	909	chr2	0.517885	6.21524	94.0152	3.11926e-10	3.70753e-09	0.0815843	6.21524	1.66198	0.208411	0.339404	0.00820667	6.21524	0.0177585	0.894988	0.962188
GL50803_005458	Hypothetical protein	374	chr1	-0.51787	4.64183	49.6738	1.51609e-07	8.68339e-07	-0.0582228	4.64183	0.369336	0.548509	0.673871	0.0666313	4.64183	0.642949	0.429735	0.706204
GL50803_0050263	pVSP	509	chr4	0.517807	5.12359	48.9749	1.72596e-07	9.69267e-07	0.388981	5.12359	16.6529	0.000364773	0.00223566	0.175263	5.12359	2.83926	0.10367	0.331539
GL50803_009133	ABC transporter	904	chr2	-0.516644	6.18132	101.333	1.41272e-10	1.84483e-09	-0.442691	6.18132	52.0624	9.98163e-08	2.01984e-06	-0.0450088	6.18132	0.585739	0.450795	0.720713
GL50803_0029500	Chaperonin 10	104	chr2	-0.516531	6.34528	115.396	3.47925e-11	5.22634e-10	-0.199018	6.34528	13.5341	0.00104339	0.0053058	0.27839	6.34528	25.7651	2.57038e-05	0.00106671
GL50803_0096818	Nucleoside transporter	488	chr2	-0.516444	12.058	121.064	2.05706e-11	3.39172e-10	-0.345951	12.058	54.2523	6.8812e-08	1.51109e-06	0.0272332	12.058	0.33558	0.567255	0.797668
GL50803_0016476	Hypothetical protein	564	chr3	-0.516319	4.67739	66.1658	1.07273e-08	8.45922e-08	0.056362	4.67739	0.444133	0.510861	0.640637	-0.0225775	4.67739	0.0712332	0.791604	0.912684
GL50803_00137685	Dolichyl-diphosphooligosaccharide--protein glycosyltransferase	720	chr5	-0.515558	7.45746	147.168	2.31645e-12	5.1562e-11	0.106685	7.45746	5.31028	0.0292309	0.076262	0.101412	7.45746	4.7552	0.0382146	0.187324
GL50803_0060750	Hypothetical protein	219	chr4	-0.514485	6.26958	65.8349	1.32737e-08	1.02203e-07	-0.350747	6.26958	24.2397	4.08412e-05	0.000362975	-0.131923	6.26958	3.53118	0.071447	0.273393
GL50803_002834	Putative GTPase activating protein for ARF	399	chr5	-0.514322	9.45742	97.1612	2.2062e-10	2.74208e-09	-0.488962	9.45742	84.6335	9.27573e-10	3.63386e-08	-0.102307	9.45742	3.71425	0.0646699	0.257551
GL50803_001908	DHHC palmitoyltransferase	358	chr5	-0.514146	4.50974	45.4062	3.31185e-07	1.74014e-06	0.124386	4.50974	1.69956	0.203492	0.334172	0.177231	4.50974	3.85728	0.0600374	0.245822
GL50803_007620	Hypothetical protein	151	chr4	0.513542	3.66705	34.7239	2.94949e-06	1.21773e-05	0.397609	3.66705	9.91108	0.00402044	0.0155637	0.283726	3.66705	4.19106	0.0506111	0.22248
GL50803_005497	Hypothetical protein	231	chr5	0.513537	3.64875	32.6264	4.74602e-06	1.84308e-05	0.0544582	3.64875	0.189488	0.666847	0.769451	-0.0287252	3.64875	0.0516615	0.821931	0.926351
GL50803_005779	Hypothetical protein	270	chr3	-0.512926	9.39342	93.1446	3.43854e-10	4.00917e-09	-0.58976	9.39342	118.334	2.64278e-11	1.59774e-09	-0.162644	9.39342	9.10459	0.00555108	0.0539358
GL50803_0032828	Hypothetical protein	928	chr2	-0.512521	7.09923	119.351	2.40596e-11	3.82532e-10	0.0101505	7.09923	0.0376873	0.847544	0.900114	0.156595	7.09923	8.99658	0.00580024	0.0554665
GL50803_0042657	Kinase, NEK	639	chr5	0.511929	4.82787	63.6854	1.54693e-08	1.16903e-07	0.0858507	4.82787	1.07774	0.30853	0.453306	0.0413396	4.82787	0.260443	0.614016	0.820196
GL50803_0015094	Hypothetical protein	185	chr3	0.511321	5.42377	76.6813	2.51971e-09	2.30205e-08	0.42006	5.42377	32.2432	5.18679e-06	6.39791e-05	0.0636807	5.42377	0.716227	0.404918	0.68517
GL50803_0015317	High cysteine membrane protein Group 1	1616	chr4	0.510895	10.4695	37.4606	5.56683e-06	2.12315e-05	-0.0896794	10.4695	1.13995	0.298382	0.442379	0.0993165	10.4695	1.40416	0.249919	0.539381
GL50803_007114	Hypothetical protein	275	chr5	0.510525	4.32297	49.3766	1.59852e-07	9.06016e-07	0.0563358	4.32297	0.327351	0.572017	0.693269	-0.0349805	4.32297	0.140667	0.710587	0.871179
GL50803_0032658	Plasma membrane calcium-transporting ATPase 2	1096	chr5	-0.510307	8.42336	100.545	1.53503e-10	1.99391e-09	-0.0654158	8.42336	1.51843	0.228616	0.365989	0.0549167	8.42336	1.06138	0.312158	0.604922
GL50803_00112557	Ankyrin repeat protein 1	816	chr5	0.508685	7.75833	102.045	1.31122e-10	1.73384e-09	0.0710791	7.75833	1.71186	0.201914	0.332583	-0.0468348	7.75833	0.734903	0.39894	0.680845
GL50803_0016006	Hypothetical protein	269	chr1	-0.508329	4.05601	25.2271	3.05584e-05	9.75518e-05	0.688712	4.05601	34.2176	3.45267e-06	4.55734e-05	-0.0222388	4.05601	0.0373246	0.848287	0.939408
GL50803_0060537	Hypothetical protein	101	chr5	0.508271	1.01573	9.85376	0.00411246	0.00795682	-0.266446	1.01573	0.877188	0.357381	0.500456	-0.211715	1.01573	0.590961	0.448805	0.720537
GL50803_0013215	Kinase, NEK	597	chr3	0.507966	7.47854	129.889	9.43863e-12	1.69889e-10	0.330497	7.47854	47.81	2.12066e-07	3.93365e-06	0.0795188	7.47854	2.891	0.100716	0.326473
GL50803_007611	Hypothetical protein	71	chr4	0.507923	3.59731	22.2576	6.81134e-05	0.000203137	0.197114	3.59731	1.67899	0.206254	0.337756	0.245852	3.59731	3.1838	0.0858496	0.299851
GL50803_007679	Ankyrin repeat protein 1	724	chr4	-0.507137	6.39307	92.3316	3.7686e-10	4.36285e-09	-0.439259	6.39307	47.3847	2.2922e-07	4.18839e-06	-0.0368166	6.39307	0.330357	0.570268	0.799028
GL50803_0093358	Bifunctional acetaldehyde-CoA/alcohol dehydrogenase	889	chr3	-0.506788	10.8837	88.1072	6.13128e-10	6.59888e-09	-0.659491	10.8837	146.099	2.51623e-12	1.98742e-10	-0.199764	10.8837	13.4824	0.00106258	0.0181305
GL50803_004416	E2F/DP family winged-helix DNA-binding domain-containing protein	263	chr5	0.506267	5.83328	75.5689	2.91573e-09	2.61508e-08	0.162667	5.83328	5.89959	0.0221731	0.061659	0.215878	5.83328	10.9038	0.00273537	0.0339116
GL50803_0060256	Hypothetical protein	481	chr5	0.506071	4.88159	51.752	1.0531e-07	6.30442e-07	-0.122806	4.88159	1.83574	0.186823	0.313849	0.0284494	4.88159	0.102285	0.751598	0.893918
GL50803_0021662	Coiled-coil protein	1921	chr3	-0.505908	5.52995	36.2943	4.94834e-06	1.91406e-05	0.133661	5.52995	1.42219	0.245967	0.38544	0.0465518	5.52995	0.167168	0.686663	0.857216
GL50803_0014275	Hypothetical protein	298	chr5	-0.505701	8.50373	107.954	7.16995e-11	1.00605e-09	-0.0177914	8.50373	0.126172	0.72523	0.811946	0.168083	8.50373	11.3766	0.00228692	0.0300243
GL50803_0014216	Kinase, NEK	775	chr3	0.505551	5.19676	58.0361	3.7054e-08	2.53427e-07	0.117987	5.19676	1.81715	0.188997	0.316027	0.153561	5.19676	2.7555	0.10864	0.339661
GL50803_0016731	Hypothetical protein	3050	chr5	-0.504497	7.07795	126.656	1.24906e-11	2.16135e-10	-0.147438	7.07795	8.1282	0.00830879	0.0279644	-0.0356349	7.07795	0.453463	0.506492	0.764067
GL50803_0014763	Exonuclease	579	chr4	0.504495	3.31941	26.2204	2.28171e-05	7.51414e-05	0.268942	3.31941	4.01301	0.0554139	0.124136	0.0863259	3.31941	0.433754	0.515801	0.769776
GL50803_0015399	Hypothetical protein	985	chr2	-0.504321	6.67169	97.0219	2.23988e-10	2.77688e-09	0.102424	6.67169	3.18715	0.0856031	0.173366	-0.00454966	6.67169	0.00662531	0.935735	0.979332
GL50803_0017474	Hypothetical protein	606	chr4	-0.504223	5.63842	89.1594	5.42217e-10	5.95344e-09	0.134085	5.63842	4.32502	0.0473049	0.110416	0.125732	5.63842	4.0742	0.0537078	0.229701
GL50803_0091463	Hypothetical protein	340	chr2	-0.504143	4.87206	51.6554	1.07084e-07	6.38723e-07	-0.0808475	4.87206	0.821669	0.372814	0.514418	0.000997556	4.87206	0.000141136	0.99061	0.997865
GL50803_0016810	DNA-directed DNA polymerase	676	chr5	0.503789	6.68602	118.459	2.61229e-11	4.07401e-10	0.0219313	6.68602	0.177297	0.677082	0.777049	0.0820336	6.68602	2.66559	0.114297	0.349167
GL50803_0016269	FAD synthetase	622	chr2	0.503721	6.18245	69.9623	6.24244e-09	5.20771e-08	0.0967458	6.18245	2.0538	0.163451	0.283837	0.0545219	6.18245	0.680289	0.416807	0.696057
GL50803_007029	CAAX prenyl protease, putative	268	chr1	-0.502181	5.2539	71.437	5.08793e-09	4.34639e-08	-0.363826	5.2539	24.0048	4.11794e-05	0.000365318	-0.00942067	5.2539	0.015299	0.902489	0.964622
GL50803_0014917	Hypothetical protein	199	chr4	0.501279	4.4168	30.8776	7.63443e-06	2.80674e-05	0.148387	4.4168	1.59384	0.217922	0.35162	0.0645538	4.4168	0.308312	0.583438	0.804362
GL50803_005435	Cyst wall protein 2	363	chr3	0.501097	7.70211	33.8225	1.86481e-05	6.24622e-05	0.246802	7.70211	7.30067	0.0148717	0.0442446	-0.229291	7.70211	6.6992	0.0188673	0.118685
GL50803_0035487	Hypothetical protein	7839	chr4	-0.500707	7.00544	32.4456	2.37926e-05	7.78305e-05	0.0154299	7.00544	0.0248255	0.876612	0.92016	0.0236244	7.00544	0.063194	0.804454	0.918064
GL50803_0017502	Dolichyl-phosphate-mannose-protein mannosyltransferase	385	chr1	0.500705	6.46734	80.6587	1.51425e-09	1.48306e-08	-0.344559	6.46734	28.6326	1.2352e-05	0.000134717	0.160724	6.46734	6.19107	0.0193957	0.120697
GL50803_0027520	Kinase, CMGC CK2	453	chr3	-0.500584	5.52045	77.0532	2.40055e-09	2.21802e-08	0.00348393	5.52045	0.00245965	0.960815	0.975845	-0.167025	5.52045	6.37525	0.0178392	0.114494
GL50803_008946	Leucine-rich repeat protein	183	chr2	0.500168	3.3463	22.0164	7.1655e-05	0.000212149	0.0211033	3.3463	0.0199037	0.888867	0.927943	-0.192859	3.3463	1.61677	0.214525	0.500251
GL50803_0032509	Guanylate binding protein	1036	chr3	-0.500144	5.81016	76.8967	2.44991e-09	2.24667e-08	0.102241	5.81016	2.07421	0.16145	0.28076	0.315668	5.81016	18.1895	0.000223725	0.00553324
GL50803_00103891	Chaperonin 60	548	chr2	0.500138	6.35446	106.531	8.27118e-11	1.14096e-09	0.224336	6.35446	16.1969	0.000422578	0.0025267	-0.0514093	6.35446	0.875088	0.357948	0.647055
GL50803_008713	Lipase	866	chr4	0.499977	5.78664	54.83	7.05176e-08	4.42724e-07	0.307635	5.78664	14.6782	0.000719625	0.00389392	0.0436584	5.78664	0.32238	0.575024	0.801072
GL50803_0016232	PHD-zinc-finger like domain-containing protein	661	chr5	-0.499313	7.53684	138.259	4.69149e-12	9.04498e-11	0.034556	7.53684	0.565606	0.4586	0.593825	0.0114941	7.53684	0.0668666	0.797941	0.915472
GL50803_0011554	Kinase, NEK	274	chr3	-0.499148	6.43297	76.5945	2.54842e-09	2.32395e-08	-0.383504	6.43297	34.9531	2.80304e-06	3.82353e-05	-0.0596079	6.43297	0.853451	0.363865	0.652237
GL50803_008123	Hypothetical protein	313	chr5	0.49912	3.09488	25.1146	3.05333e-05	9.75354e-05	0.0917931	3.09488	0.32412	0.573908	0.694448	-0.0933682	3.09488	0.41796	0.523484	0.774282
GL50803_0028954	Hypothetical protein	551	chr4	-0.499067	5.00614	79.5926	1.73241e-09	1.67992e-08	-0.164448	5.00614	5.01039	0.0337517	0.0852167	0.147759	5.00614	4.08683	0.0533632	0.228826
GL50803_007517	mRNA cleavage and polyadenylation factor CLP1 P-loop domain-containing protein	608	chr1	0.49904	4.67048	55.4279	5.65961e-08	3.62399e-07	0.188996	4.67048	4.9531	0.0347008	0.0871881	0.0958382	4.67048	1.52877	0.22708	0.517696
GL50803_009835	Hypothetical protein	394	chr2	-0.498585	4.44486	50.7684	1.24975e-07	7.32938e-07	0.242225	4.44486	7.13832	0.0127046	0.0391533	0.0535759	4.44486	0.39945	0.532757	0.77944
GL50803_0011982	Hypothetical protein	244	chr1	-0.498478	4.98399	43.5691	4.70513e-07	2.38767e-06	-0.365264	4.98399	11.8342	0.00192794	0.00878245	-0.184629	4.98399	3.85217	0.0601963	0.246248
GL50803_003581	Intraflagellar transport complex B, subunit 20	135	chr1	0.49826	4.37582	52.9019	8.64446e-08	5.27829e-07	0.303371	4.37582	11.4256	0.00224521	0.00993207	0.0179906	4.37582	0.0416518	0.839835	0.935975
GL50803_0010808	Hypothetical protein	229	chr2	0.497705	9.01791	90.4466	4.6724e-10	5.21202e-09	0.113665	9.01791	4.44691	0.0445053	0.104982	-0.100441	9.01791	3.38544	0.0769352	0.284986
GL50803_0050322	pVSP	609	chr3	0.497012	2.00242	15.2715	0.000574252	0.0013468	0.618663	2.00242	6.07794	0.0204253	0.0578941	0.114424	2.00242	0.181858	0.673205	0.849591
GL50803_0011230	Hypothetical protein	550	chr4	0.496447	5.98557	81.4665	1.36867e-09	1.35401e-08	0.268002	5.98557	15.7886	0.000483356	0.0028145	0.0339939	5.98557	0.249972	0.621197	0.822635
GL50803_009270	Dual specificity protein phosphatase CDC14A	611	chr4	-0.496151	7.13907	121.728	1.93684e-11	3.22608e-10	-0.643273	7.13907	151.397	1.67804e-12	1.44164e-10	-0.0812527	7.13907	1.97302	0.171674	0.439
GL50803_0033866	Hypothetical protein	689	chr1	0.495988	7.06708	116.149	3.24065e-11	4.9284e-10	0.0361205	7.06708	0.473921	0.497137	0.628902	-0.0327121	7.06708	0.359878	0.55364	0.788766
GL50803_006334	Hypothetical protein	88	chr2	0.494849	3.14104	24.7647	3.35279e-05	0.000106466	0.212312	3.14104	2.20636	0.149173	0.264674	0.0638636	3.14104	0.256036	0.617016	0.821299
GL50803_0016841	DinF protein	572	chr4	0.494725	5.25763	55.7466	5.3702e-08	3.47325e-07	0.25362	5.25763	9.98079	0.00391152	0.0152749	0.0110173	5.25763	0.0191464	0.890987	0.960568
GL50803_0016279	Kinase, NEK	662	chr5	-0.494364	7.85611	140.848	3.80691e-12	7.80018e-11	-0.3316	7.85611	56.2529	4.94268e-08	1.1581e-06	0.00481109	7.85611	0.0117115	0.914632	0.970521
GL50803_007190	Hypothetical protein	155	chr5	-0.494215	4.18436	34.2653	3.26801e-06	1.32151e-05	0.0291821	4.18436	0.0727138	0.789502	0.859226	0.179952	4.18436	2.65574	0.114938	0.350249
GL50803_007970	Hypothetical protein	219	chr2	-0.494146	1.07274	13.5769	0.00102778	0.00227335	0.421635	1.07274	2.59564	0.118937	0.222472	0.0866771	1.07274	0.134495	0.716712	0.874369
GL50803_0017253	Hypothetical protein	162	chr4	0.494018	2.92359	20.0017	0.000128841	0.000356259	0.0535516	2.92359	0.100176	0.754084	0.833202	-0.527617	2.92359	7.1217	0.0127974	0.0936166
GL50803_004349	Endothelin-converting enzyme 2	214	chr3	-0.493495	8.1918	65.6395	2.45092e-08	1.76243e-07	-0.0742389	8.1918	1.37285	0.25278	0.393347	0.190315	8.1918	9.12505	0.00589098	0.0559073
GL50803_0016532	Ankyrin repeat protein 1	815	chr5	0.49344	8.98523	82.3363	1.22859e-09	1.23287e-08	0.190692	8.98523	11.4769	0.00220249	0.00979616	-0.147295	8.98523	6.39491	0.0176813	0.113657
GL50803_006672	Ankyrin repeat protein 1	448	chr5	-0.493168	5.75615	85.7828	8.07678e-10	8.43326e-09	-0.232947	5.75615	13.7652	0.000962107	0.00496987	-0.0372226	5.75615	0.384955	0.540232	0.782471
GL50803_0060903	Hypothetical protein	139	chr4	0.493103	2.09677	15.9776	0.000454131	0.00109551	0.303083	2.09677	1.4048	0.24638	0.385841	0.0494639	2.09677	0.0449458	0.833716	0.933191
GL50803_0094478	ABC transporter, putative	1980	chr4	-0.491784	5.75393	35.3139	6.32284e-06	2.37264e-05	-0.243636	5.75393	5.91952	0.0238492	0.0648813	0.0133467	5.75393	0.0182659	0.89376	0.961713
GL50803_0014478	Hypothetical protein	434	chr5	-0.491252	4.24531	53.2384	8.16377e-08	5.02867e-07	-0.0263568	4.24531	0.0793721	0.780326	0.853149	0.170392	4.24531	2.70443	0.111813	0.344152
GL50803_0050218	pVSP	658	chr4	0.491064	7.01184	74.2664	4.06873e-09	3.55162e-08	0.0484574	7.01184	0.56211	0.460104	0.595308	0.0953283	7.01184	2.25355	0.145289	0.40242
GL50803_0041451	Hypothetical protein	3902	chr5	-0.490328	5.32871	25.7712	5.76689e-05	0.000174755	0.246922	5.32871	4.53897	0.0457343	0.107312	0.147752	5.32871	1.76569	0.19888	0.478462
GL50803_0090131	Leucine-rich repeat protein	1783	chr4	0.490167	7.26285	92.1456	3.84881e-10	4.4452e-09	0.134155	7.26285	5.51189	0.02657	0.0708677	0.0452891	7.26285	0.648873	0.427643	0.704535
GL50803_0014633	Hypothetical protein	1032	chr1	-0.490164	7.18099	152.191	1.58086e-12	3.63449e-11	0.0435123	7.18099	0.985103	0.329867	0.475105	0.0816139	7.18099	3.5617	0.0700611	0.269724
GL50803_003994	Ubiquitin fusion degradation protein 1	314	chr1	-0.489994	6.57516	61.2231	3.53159e-08	2.43849e-07	-0.239334	6.57516	10.9904	0.00280019	0.0118621	-0.00494952	6.57516	0.00512888	0.943478	0.980492
GL50803_009493	Coiled-coil protein	1036	chr4	-0.4895	7.04802	97.1698	2.20415e-10	2.74208e-09	0.00501296	7.04802	0.00834143	0.927912	0.953802	-0.049375	7.04802	0.792383	0.381344	0.665673
GL50803_005908	Hypothetical protein	309	chr1	0.489227	7.10484	85.3726	8.4844e-10	8.82126e-09	0.251	7.10484	18.1762	0.000224654	0.00152623	0.119196	7.10484	3.95355	0.0571304	0.239438
GL50803_0011209	Cathepsin L	538	chr5	-0.489076	7.638	103.065	1.17905e-10	1.58186e-09	-0.283363	7.638	30.1765	8.46304e-06	9.77441e-05	-0.00891892	7.638	0.0294076	0.865136	0.94849
GL50803_0017577	Hypothetical protein	1077	chr4	0.487873	6.08554	78.0657	2.10576e-09	1.96418e-08	0.325183	6.08554	24.6596	3.4488e-05	0.000315678	-0.0263846	6.08554	0.163223	0.689429	0.858237
GL50803_0010162	Hypothetical protein	529	chr3	-0.487672	7.43219	118.511	2.59975e-11	4.06741e-10	-0.197472	7.43219	17.1556	0.000309941	0.00196859	0.0447152	7.43219	0.877853	0.357202	0.6469
GL50803_0096878	Kinase, NEK	1000	chr4	-0.487171	7.49389	119.355	2.40492e-11	3.82532e-10	-0.304053	7.49389	40.1449	9.29251e-07	1.43099e-05	0.00406853	7.49389	0.0073174	0.93247	0.977796
GL50803_009132	Hypothetical protein	165	chr2	-0.487044	4.25332	35.8019	2.32499e-06	9.87467e-06	-0.243191	4.25332	4.88141	0.0359304	0.0896794	-0.100203	4.25332	0.959972	0.336003	0.626821
GL50803_0014921	Hypothetical protein	499	chr5	0.486771	7.93933	82.6911	1.24249e-09	1.24427e-08	0.196459	7.93933	11.3138	0.00235425	0.0103027	-0.0818927	7.93933	1.834	0.187093	0.460508
GL50803_0016020	Leucine-rich repeat protein	1033	chr1	0.486273	5.82118	70.9942	5.4083e-09	4.60599e-08	0.239531	5.82118	12.7659	0.00137177	0.00669081	0.132749	5.82118	4.29381	0.0480529	0.215687
GL50803_0015329	Ankyrin repeat protein 1	1322	chr3	-0.48564	6.21428	91.7152	4.04152e-10	4.59195e-09	-0.127631	6.21428	4.46944	0.0440083	0.104057	-0.0616666	6.21428	0.945475	0.339615	0.631006
GL50803_0017286	Hypothetical protein	218	chr5	-0.485612	4.78677	61.8084	2.05479e-08	1.49737e-07	0.0703029	4.78677	0.784116	0.383803	0.525289	-0.0159369	4.78677	0.0425475	0.838147	0.935459
GL50803_004852	Hypothetical protein	452	chr4	0.485099	7.89643	82.1192	1.32892e-09	1.31735e-08	-0.136144	7.89643	5.58385	0.0257315	0.069045	-0.122085	7.89643	4.364	0.0464453	0.211182
GL50803_005062	Transcription factor Tfb2	674	chr3	0.485024	4.15605	38.5724	1.28577e-06	5.79248e-06	0.0705799	4.15605	0.480183	0.494333	0.626488	0.00252463	4.15605	0.000622039	0.980288	0.993744
GL50803_0050163	VSP	1984	chr4	0.485002	1.56482	9.0111	0.00583776	0.0108905	0.0830973	1.56482	0.0637704	0.802608	0.868826	0.776801	1.56482	4.56253	0.0422067	0.199044
GL50803_0011244	Hypothetical protein	532	chr4	-0.484624	6.11858	69.4977	6.66224e-09	5.5203e-08	-0.420255	6.11858	38.2436	1.37751e-06	2.02573e-05	0.0317582	6.11858	0.228417	0.636596	0.829099
GL50803_004624	Hypothetical protein	135	chr3	-0.483784	4.16845	30.9343	7.05723e-06	2.6221e-05	-0.0296851	4.16845	0.0638209	0.802494	0.868826	0.0503044	4.16845	0.184813	0.670724	0.847185
GL50803_00d40995	IFT complex B	420	chr4	0.483725	4.81002	19.8367	0.000246076	0.000633894	-0.230461	4.81002	2.84741	0.107129	0.20576	0.0363939	4.81002	0.0721723	0.790964	0.912684
GL50803_00113433	Hypothetical protein	443	chr2	0.483468	4.14205	25.4272	2.95867e-05	9.46351e-05	-0.0971583	4.14205	0.568826	0.457465	0.593272	-0.0604077	4.14205	0.208109	0.65202	0.837164
GL50803_003974	DNA-directed RNA polymerase III subunit 22.9 kDa polypeptide	216	chr2	0.483287	3.35167	22.2854	6.6388e-05	0.000198718	0.00983746	3.35167	0.00506839	0.943776	0.965665	0.113171	3.35167	0.726988	0.401457	0.682617
GL50803_0017164	Sec24-like 1	972	chr1	0.482588	7.45087	96.2054	2.44868e-10	2.99032e-09	0.167368	7.45087	9.62871	0.00449654	0.0171225	0.138031	7.45087	6.51719	0.0167334	0.110287
GL50803_0013875	Myotubularin-like protein	1026	chr4	-0.482442	7.3689	109.749	6.00099e-11	8.48234e-10	-0.0359878	7.3689	0.514161	0.479579	0.613506	0.0506203	7.3689	1.01734	0.32222	0.615513
GL50803_0029229	Hypothetical protein	209	chr5	0.482433	3.22908	18.2623	0.000218718	0.000570928	0.172699	3.22908	0.784305	0.383747	0.525289	-0.00787711	3.22908	0.00142381	0.970181	0.989923
GL50803_003021	Hypothetical protein	308	chr4	0.481161	7.60588	120.191	2.22745e-11	3.58811e-10	0.211226	7.60588	20.2981	0.000117985	0.000908451	0.1395	7.60588	8.92587	0.00596994	0.0561128
GL50803_0027896	Hypothetical protein	1884	chr5	0.480902	8.05549	112.04	4.79727e-11	7.01445e-10	0.359486	8.05549	55.9679	5.17867e-08	1.19061e-06	0.215725	8.05549	19.7507	0.000138877	0.00396427
GL50803_0041288	Mucin-like protein	1194	chr3	0.480431	5.89335	73.0512	4.08199e-09	3.55685e-08	0.235244	5.89335	11.3643	0.00229752	0.010136	0.0755753	5.89335	1.0636	0.311662	0.604737
GL50803_002305	Intracellular protein transport protein USO1	606	chr4	-0.480317	6.36727	95.0043	2.79474e-10	3.34809e-09	0.0141005	6.36727	0.0606533	0.807353	0.871799	0.0113582	6.36727	0.0379268	0.847067	0.938949
GL50803_002217	Hypothetical protein	395	chr5	0.480207	5.8127	78.8145	1.91286e-09	1.82243e-08	0.232668	5.8127	12.9855	0.00126775	0.00627725	0.00989838	5.8127	0.0239477	0.878184	0.954798
GL50803_002508	Hypothetical protein	308	chr5	0.480198	7.18562	109.882	5.92283e-11	8.40699e-10	0.536498	7.18562	113.589	4.13244e-11	2.24851e-09	0.293923	7.18562	33.3438	4.02552e-06	0.00024337
GL50803_0011684	Leucine-rich repeat protein	819	chr5	-0.479784	8.14068	41.7391	2.80795e-06	1.16719e-05	-0.365481	8.14068	22.4533	0.000128973	0.000983549	-0.0536096	8.14068	0.489094	0.492469	0.753631
GL50803_0012059	Hypothetical protein	1080	chr4	0.479137	6.57074	60.6478	3.41421e-08	2.37491e-07	0.262888	6.57074	13.6155	0.00107228	0.00541336	0.0997753	6.57074	2.01901	0.167495	0.432759
GL50803_007710	Ankyrin repeat protein 1	728	chr3	-0.479111	4.82423	48.4066	1.90289e-07	1.05771e-06	-0.276441	4.82423	9.83261	0.004147	0.0159778	-0.0274165	4.82423	0.104396	0.749138	0.892672
GL50803_0011311	Kinase, NEK	368	chr4	-0.47911	6.96107	91.9228	3.94729e-10	4.51632e-09	-0.0880617	6.96107	2.39997	0.133129	0.243168	0.0545392	6.96107	0.892539	0.353275	0.643118
GL50803_0013227	Hypothetical protein	253	chr2	-0.478971	4.78823	49.9906	1.43323e-07	8.27657e-07	-0.274538	4.78823	10.4351	0.00327573	0.0133233	-0.421249	4.78823	24.6413	3.46585e-05	0.00137986
GL50803_006306	Hypothetical protein	709	chr3	-0.478569	6.9536	152.897	1.49953e-12	3.49676e-11	0.197617	6.9536	20.5093	0.000110852	0.000861657	-0.0246992	6.9536	0.310794	0.581845	0.803977
GL50803_00114921	Hypothetical protein	2000	chr4	0.478297	7.11579	48.7187	5.79113e-07	2.85879e-06	0.250727	7.11579	11.1407	0.00303299	0.0125869	0.00547014	7.11579	0.00540678	0.94206	0.979984
GL50803_0024111	Phosphorylated CTD interacting factor PCIF1	600	chr4	-0.478196	4.81813	58.1298	3.65035e-08	2.50712e-07	0.251513	4.81813	10.6083	0.00306362	0.0126818	0.0209831	4.81813	0.0789185	0.780937	0.908373
GL50803_008471	Gp49, putative	452	chr4	-0.477931	6.74004	100.236	1.58619e-10	2.0495e-09	-0.122106	6.74004	5.20069	0.0308001	0.0795088	-0.0657807	6.74004	1.50709	0.230314	0.519719
GL50803_003847	Hypothetical protein	206	chr5	0.477888	3.84615	25.6928	2.61975e-05	8.48473e-05	-0.0819692	3.84615	0.3295	0.570766	0.693068	0.00908822	3.84615	0.00481033	0.945223	0.980492
GL50803_0038275	Hypothetical protein	640	chr3	-0.477508	7.79702	121.244	2.02369e-11	3.34798e-10	-0.608958	7.79702	173.063	3.59998e-13	4.1974e-11	-0.121896	7.79702	7.09413	0.0129529	0.0942332
GL50803_0012074	Hypothetical protein	533	chr4	0.477382	4.1032	31.4205	6.28898e-06	2.36174e-05	0.289599	4.1032	7.23468	0.012181	0.0378331	0.094646	4.1032	0.858013	0.362606	0.651387
GL50803_00114199	Ankyrin repeat protein 1	306	chr2	-0.477281	5.39335	48.0353	2.0354e-07	1.11993e-06	0.0744687	5.39335	0.702929	0.409256	0.548926	-0.0182329	5.39335	0.0406965	0.841656	0.936512
GL50803_0014519	Iron-sulfur cluster biosynthesis protein IscS	434	chr3	0.47699	8.63255	77.7248	2.2004e-09	2.04466e-08	-0.134511	8.63255	5.79712	0.0232513	0.0638198	0.0651468	8.63255	1.34413	0.256586	0.546292
GL50803_00d20551	Hypothetical protein	149	chr4	0.47642	1.55782	13.5702	0.00103021	0.00227763	0.203848	1.55782	0.714929	0.405338	0.545313	0.0646736	1.55782	0.0810567	0.778071	0.906546
GL50803_007982	UDP-glucose 4-epimerase	386	chr3	-0.476384	5.99673	94.2734	3.03083e-10	3.61119e-09	0.0988052	5.99673	3.02394	0.0935816	0.185384	0.217191	5.99673	15.0256	0.000623816	0.0123179
GL50803_009058	TAP42-like family protein	448	chr2	0.476031	8.45662	50.4982	3.97046e-07	2.04667e-06	0.00735985	8.45662	0.0113484	0.916128	0.946073	-0.047761	8.45662	0.462635	0.503488	0.762265
GL50803_0024097	Hypothetical protein	433	chr4	0.475617	4.54346	42.002	6.39655e-07	3.11062e-06	0.212436	4.54346	5.31886	0.0291118	0.0761136	-0.0836315	4.54346	0.81656	0.374282	0.661443
GL50803_008854	Hypothetical protein	639	chr1	-0.475435	7.82267	111.358	5.12575e-11	7.37255e-10	-0.0868008	7.82267	3.21406	0.0843638	0.171637	0.117562	7.82267	6.00903	0.0210819	0.126517
GL50803_0015226	Hypothetical protein	291	chr4	-0.475163	3.19839	25.469	2.7792e-05	8.94788e-05	-0.417275	3.19839	10.4984	0.00319644	0.0130878	0.235041	3.19839	2.82942	0.104231	0.332738
GL50803_00113616	Hypothetical protein	443	chr1	0.474563	3.74832	31.5973	6.03245e-06	2.27588e-05	0.148873	3.74832	1.79311	0.191855	0.31978	0.0275091	3.74832	0.0624061	0.804648	0.918071
GL50803_008445	Kinase, NEK	598	chr5	-0.474313	7.52739	138.84	4.47551e-12	8.80184e-11	-0.0455727	7.52739	1.07826	0.308414	0.453272	-0.0587885	7.52739	1.72588	0.200132	0.479476
GL50803_0029327	Vacuolar protein sorting 2	201	chr1	-0.474211	7.80142	67.5213	1.22952e-08	9.51179e-08	0.474652	7.80142	63.2087	2.27184e-08	5.98128e-07	0.149533	7.80142	6.29287	0.018825	0.118643
GL50803_00102575	Hypothetical protein	504	chr4	0.473894	3.04381	21.415	8.51308e-05	0.000246241	0.169286	3.04381	1.10115	0.303434	0.4477	-0.0044057	3.04381	0.000618069	0.980351	0.993744
GL50803_0017241	Hypothetical protein	152	chr3	-0.473748	5.43951	54.2109	6.92918e-08	4.35587e-07	-0.259882	5.43951	12.1559	0.00171227	0.00803892	-0.0813251	5.43951	1.31848	0.261065	0.551526
GL50803_0020633	SOH1 protein, putative	131	chr2	0.473603	4.01228	34.3492	3.20705e-06	1.30223e-05	-0.22494	4.01228	4.81961	0.0370292	0.0915357	0.132777	4.01228	1.91409	0.177986	0.448584
GL50803_0014381	Hypothetical protein	343	chr4	-0.473358	4.24955	47.6769	2.17281e-07	1.18094e-06	-0.353745	4.24955	14.8249	0.000667688	0.00366555	0.0966285	4.24955	1.06372	0.311636	0.604737
GL50803_0015049	Kinase, NEK	686	chr5	0.473251	6.5059	111.887	4.86895e-11	7.0962e-10	0.177075	6.5059	12.15	0.00171599	0.00804136	-0.0062597	6.5059	0.0161863	0.899717	0.963394
GL50803_0017154	Ribosomal RNA-processing protein 7	276	chr5	-0.472465	4.56302	44.2781	4.10429e-07	2.10678e-06	-0.404257	4.56302	19.0355	0.000172402	0.00123791	-0.28816	4.56302	10.733	0.00292021	0.0357506
GL50803_0016518	Hypothetical protein	1119	chr4	0.47233	5.60762	46.6269	2.70037e-07	1.43892e-06	0.255736	5.60762	10.1082	0.00373344	0.014756	-0.142033	5.60762	3.45931	0.0740157	0.278668
GL50803_0014621	Hypothetical protein	251	chr1	-0.471759	5.28904	32.5832	7.42481e-06	2.7441e-05	0.122512	5.28904	1.27607	0.26997	0.41121	-0.11823	5.28904	1.28029	0.269199	0.560964
GL50803_0015016	Hypothetical protein	1176	chr3	0.471641	7.10118	91.1359	4.31746e-10	4.84922e-09	0.142807	7.10118	7.01665	0.0134012	0.0407867	0.0438197	7.10118	0.685052	0.415201	0.695344
GL50803_008508	Tetratricopeptide repeat-containing protein	606	chr2	-0.471634	5.84489	85.1636	8.70054e-10	9.00772e-09	-0.0910237	5.84489	2.22507	0.147527	0.262626	0.187036	5.84489	9.5374	0.00466336	0.0483824
GL50803_0013329	Hypothetical protein	194	chr3	-0.471418	8.1267	42.2415	2.51568e-06	1.05473e-05	-0.364278	8.1267	23.0729	0.000109452	0.000852127	-0.078517	8.1267	1.0804	0.311068	0.604737
GL50803_003595	Endonuclease III	324	chr3	-0.471373	5.39904	49.1393	1.6678e-07	9.39842e-07	-0.166971	5.39904	3.4474	0.074435	0.155906	-0.287241	5.39904	12.1005	0.00174746	0.0249446
GL50803_0033932	DENN (AEX-3) domain-containing protein	1339	chr1	-0.47063	6.13221	91.8859	3.9639e-10	4.52476e-09	0.233737	6.13221	16.5019	0.000382573	0.00232728	0.109794	6.13221	3.76255	0.0630619	0.253542
GL50803_0014374	Serine palmitoyltransferase 2	547	chr3	0.470506	3.42923	24.8311	3.29358e-05	0.000104732	0.239992	3.42923	2.79881	0.106031	0.204504	0.0927702	3.42923	0.336831	0.566538	0.797224
GL50803_0015290	Hypothetical protein	434	chr2	0.470158	4.02182	34.7168	2.95419e-06	1.21773e-05	0.276391	4.02182	6.82951	0.0145558	0.0435165	0.167605	4.02182	3.13492	0.0880683	0.30457
GL50803_0013735	Ankyrin repeat protein 1	1114	chr4	-0.470093	5.18501	34.0626	4.56821e-06	1.77968e-05	-0.196365	5.18501	3.73853	0.0647095	0.139596	0.140121	5.18501	1.90993	0.179342	0.450378
GL50803_0014998	RNA polymerase III transcription factor subunit	484	chr2	0.470043	4.99219	48.182	1.98192e-07	1.09296e-06	0.127573	4.99219	2.09837	0.159117	0.277973	0.100262	4.99219	1.19239	0.284619	0.579051
GL50803_0034906	Hypothetical protein	937	chr3	0.470008	7.41354	120.284	2.20861e-11	3.5695e-10	-0.0797854	7.41354	3.02498	0.0935282	0.185353	0.0105529	7.41354	0.053878	0.81822	0.924937
GL50803_0039587	Translation initiation factor	1306	chr5	-0.469851	7.31348	105.685	9.01159e-11	1.23267e-09	-0.0242864	7.31348	0.229242	0.63599	0.745618	0.0753699	7.31348	2.14233	0.154977	0.415848
GL50803_0011220	Qa-SNARE 4	346	chr5	-0.469794	6.58478	107.618	7.41549e-11	1.03164e-09	-0.255771	6.58478	25.4931	2.7615e-05	0.000261568	-0.0701526	6.58478	2.02238	0.166592	0.431692
GL50803_0015013	Hypothetical protein	572	chr5	0.469708	4.51172	34.7384	2.93999e-06	1.21495e-05	0.174439	4.51172	2.56743	0.120869	0.225141	0.247164	4.51172	5.98549	0.0213115	0.127116
GL50803_0014569	Ankyrin repeat protein 1	589	chr4	0.469206	4.70484	47.4436	2.26755e-07	1.22563e-06	0.306741	4.70484	12.5553	0.00148019	0.00711496	-0.133011	4.70484	2.43998	0.130073	0.375641
GL50803_006035	Ankyrin repeat protein 1	192	chr4	0.468464	3.72226	29.2309	1.06547e-05	3.75636e-05	0.591139	3.72226	28.178	1.3836e-05	0.000147936	0.313204	3.72226	8.05471	0.00857008	0.0713736
GL50803_0016502	Hypothetical protein	482	chr4	0.468235	1.78612	11.4295	0.00224195	0.00461295	-0.424851	1.78612	2.99974	0.0948362	0.187037	0.304032	1.78612	1.69586	0.203969	0.484615
GL50803_0018058	Alpha-13 giardin	117	chr2	-0.467811	3.11872	27.7261	1.55035e-05	5.30171e-05	-0.31636	3.11872	5.89335	0.0222372	0.0618022	0.184076	3.11872	2.0636	0.162486	0.426728
GL50803_0026739	Hypothetical protein	265	chr4	-0.467427	3.26164	35.6594	2.39872e-06	1.01613e-05	-0.0517974	3.26164	0.138307	0.71291	0.80385	-0.356734	3.26164	6.05309	0.0206595	0.124747
GL50803_0015239	Condensin complex subunit 2	491	chr5	0.467119	4.12775	25.3207	2.92552e-05	9.36968e-05	-0.169652	4.12775	1.59024	0.218266	0.351943	-0.132067	4.12775	0.897514	0.351997	0.641507
GL50803_003705	Hypothetical protein	262	chr5	0.4668	5.83672	48.8022	1.97314e-07	1.09057e-06	0.133606	5.83672	2.86422	0.102454	0.199015	-0.0247187	5.83672	0.102226	0.751715	0.893918
GL50803_0010879	Hypothetical protein	820	chr3	-0.466241	6.14187	64.1904	1.43467e-08	1.09093e-07	-0.0973817	6.14187	1.85399	0.184718	0.31106	-0.0900603	6.14187	1.41129	0.24532	0.536548
GL50803_0017461	SWIRM domain-containing protein	1098	chr5	0.465476	5.20968	29.6007	1.48317e-05	5.09332e-05	0.338438	5.20968	10.2249	0.00394164	0.0153436	0.0291732	5.20968	0.0805413	0.779059	0.90705
GL50803_0015777	Hypothetical protein	552	chr3	0.465247	6.01525	67.7903	8.48602e-09	6.85743e-08	0.0518556	6.01525	0.60823	0.442325	0.580048	0.0584863	6.01525	0.790162	0.382002	0.665673
GL50803_0017516	Cathepsin B	309	chr1	-0.464929	10.8146	64.634	1.34325e-08	1.03116e-07	-0.507733	10.8146	75.8547	2.80798e-09	9.54908e-08	-0.307963	10.8146	28.2361	1.36361e-05	0.000618297
GL50803_0021063	RNA pol II accessory factor, Cdc73 family, C-terminal domain-containing protein	680	chr5	0.46452	5.92751	76.9521	2.43232e-09	2.23472e-08	-0.0745786	5.92751	1.33585	0.258021	0.398967	-0.0622468	5.92751	1.05154	0.314368	0.607293
GL50803_0010181	Hypothetical protein	759	chr1	-0.464335	8.07826	113.952	3.99134e-11	5.94091e-10	-0.144947	8.07826	10.0519	0.00380365	0.0149851	0.0781851	8.07826	2.94337	0.0978333	0.32131
GL50803_004540	Hypothetical protein	296	chr4	0.464141	7.31198	78.6186	1.96143e-09	1.85505e-08	0.162777	7.31198	8.15901	0.00820187	0.0276997	0.156589	7.31198	6.83734	0.0145054	0.101186
GL50803_009622	Hypothetical protein	355	chr2	0.463832	4.55802	46.9067	2.50297e-07	1.3425e-06	0.275439	4.55802	11.0197	0.00261731	0.0112134	0.256817	4.55802	10.6369	0.00303	0.0364568
GL50803_0016985	Hypothetical protein	1086	chr3	-0.463806	7.06403	95.4423	2.66281e-10	3.21177e-09	-0.648781	7.06403	143.205	3.15602e-12	2.41485e-10	-0.0438507	7.06403	0.579894	0.453039	0.722884
GL50803_0088581	Synaptic glycoprotein SC2	346	chr5	-0.463742	6.29193	70.6112	5.70304e-09	4.81514e-08	-0.121141	6.29193	3.46974	0.0735563	0.154396	-0.107841	6.29193	3.06578	0.0914578	0.311453
GL50803_0014752	Hypothetical protein	378	chr2	0.46343	4.9864	59.626	2.88083e-08	2.03864e-07	0.0744035	4.9864	0.949429	0.338624	0.48294	0.120459	4.9864	2.57089	0.12063	0.359323
GL50803_009048	Hypothetical protein	423	chr5	0.46333	4.75237	50.6796	1.26938e-07	7.41909e-07	-0.00503693	4.75237	0.00342504	0.953768	0.971091	0.063226	4.75237	0.586411	0.450538	0.720537
GL50803_002812	Metal ion transporter CorA-like divalent cation transporter family protein	390	chr4	0.462684	1.78267	11.6374	0.00207423	0.00429857	0.0531464	1.78267	0.0337678	0.855592	0.905714	0.48851	1.78267	3.60241	0.0685743	0.265671
GL50803_0040904	Kinase, NEK	968	chr3	-0.462608	6.25911	86.0875	7.78762e-10	8.20129e-09	-0.284761	6.25911	24.1189	3.99191e-05	0.000356072	-0.0243072	6.25911	0.188044	0.668039	0.846194
GL50803_0011912	WD40 repeat protein	2014	chr3	0.462409	7.45044	60.2281	4.51933e-08	2.9907e-07	0.303973	7.45044	22.5084	7.49236e-05	0.00061664	-0.00543128	7.45044	0.00753855	0.931513	0.977626
GL50803_0024590	Ankyrin repeat protein 1	971	chr5	-0.461856	7.5726	116.692	3.07966e-11	4.72761e-10	-0.55686	7.5726	140.044	4.06067e-12	3.00345e-10	-0.159358	7.5726	10.3588	0.00337406	0.0393528
GL50803_0016967	Kinase, NEK	1420	chr2	-0.461677	6.41014	68.8155	7.33454e-09	6.00623e-08	0.125992	6.41014	3.67348	0.0660633	0.141797	0.0726452	6.41014	1.35068	0.255459	0.545805
GL50803_0030354	Kinase, NEK	710	chr5	-0.461205	7.4033	76.5798	2.55332e-09	2.32409e-08	-0.017609	7.4033	0.0963268	0.758697	0.836411	-0.00372476	7.4033	0.00441997	0.94749	0.981357
GL50803_0061453	Hypothetical protein	504	chr1	0.460636	4.1628	43.7578	4.5365e-07	2.30928e-06	0.0316989	4.1628	0.111925	0.740581	0.824958	0.0542194	4.1628	0.325783	0.572933	0.800471
GL50803_0014601	Ankyrin repeat protein 1	591	chr3	-0.459843	6.75354	67.2003	9.23552e-09	7.35388e-08	-0.201634	6.75354	10.6705	0.00299119	0.0124687	-0.0233138	6.75354	0.147588	0.703899	0.867823
GL50803_009327	Kinase, NEK	734	chr3	-0.459122	6.08278	96.8044	2.29355e-10	2.82301e-09	-0.0800356	6.08278	2.04617	0.164208	0.284848	-0.056019	6.08278	0.998299	0.326706	0.619788
GL50803_0016263	Deflagellation inducible protein	107	chr5	-0.458819	6.15003	46.2064	4.42825e-07	2.26359e-06	-0.427352	6.15003	28.6125	1.60871e-05	0.000167258	-0.264037	6.15003	11.5267	0.00233709	0.0303574
GL50803_0014322	Hypothetical protein	584	chr5	0.458721	5.69842	65.3172	1.21448e-08	9.4103e-08	-0.0878342	5.69842	1.63409	0.212157	0.344017	0.0511308	5.69842	0.590162	0.449109	0.720537
GL50803_003157	Hypothetical protein	692	chr5	0.458664	4.9653	57.3791	4.11734e-08	2.76579e-07	0.253738	4.9653	12.5643	0.00147539	0.00710423	-0.0613317	4.9653	0.82387	0.372184	0.658999
GL50803_00101212	Hypothetical protein	1720	chr4	-0.458573	6.20822	97.3277	2.16668e-10	2.71362e-09	-0.159488	6.20822	8.44637	0.00727377	0.0252622	-0.151555	6.20822	8.11717	0.00834745	0.0700181
GL50803_0010707	NAD-dependent histone deacetylase Sir2	560	chr4	0.458553	5.39406	75.877	2.79974e-09	2.52958e-08	0.0312971	5.39406	0.234594	0.632094	0.742828	-0.104663	5.39406	2.574	0.120416	0.359238
GL50803_0060083	Kinase, NEK	340	chr5	0.458534	6.63783	80.0766	1.62944e-09	1.58636e-08	-0.151645	6.63783	6.70543	0.0153813	0.0455671	0.00351032	6.63783	0.00383632	0.951074	0.98318
GL50803_0012953	Hypothetical protein	188	chr3	0.458514	4.58935	33.4778	3.90458e-06	1.54449e-05	0.377703	4.58935	14.3753	0.000778584	0.0041533	0.0601883	4.58935	0.415634	0.524633	0.774282
GL50803_0012071	Hypothetical protein	527	chr4	0.457865	4.39722	38.1694	1.39916e-06	6.24584e-06	0.277189	4.39722	7.3849	0.0114112	0.0358901	0.0944859	4.39722	0.878574	0.357008	0.646787
GL50803_008805	Kinase, SCY1	937	chr2	-0.457551	9.80903	81.0541	1.44102e-09	1.417e-08	-0.371139	9.80903	51.8693	1.03196e-07	2.07964e-06	0.0218505	9.80903	0.178538	0.676021	0.850088
GL50803_005425	TMP-1 protein	301	chr4	0.457508	2.41308	13.3572	0.00111066	0.00243679	-0.239973	2.41308	1.62588	0.213275	0.345487	-0.0966715	2.41308	0.24617	0.623851	0.823672
GL50803_00101011	Zinc finger protein	509	chr2	-0.457054	4.43368	43.0998	5.15455e-07	2.57833e-06	-0.053918	4.43368	0.357145	0.555139	0.678781	-0.0343944	4.43368	0.145883	0.705529	0.868993
GL50803_0020593	TM2 domain-containing protein	112	chr4	0.45698	4.8548	49.8193	1.47741e-07	8.49163e-07	0.362396	4.8548	21.322	8.7449e-05	0.000699735	0.122506	4.8548	2.44599	0.12962	0.375303
GL50803_0017587	CTP synthase	621	chr4	-0.456919	5.59371	84.6193	9.2917e-10	9.57926e-09	0.000654639	5.59371	0.000113177	0.991591	0.99423	-0.258466	5.59371	19.9742	0.000129901	0.00376832
GL50803_00114044	Hypothetical protein	525	chr4	0.456898	3.29947	16.8919	0.000337269	0.000838378	0.0753162	3.29947	0.226411	0.638074	0.747524	0.0133188	3.29947	0.00752695	0.931512	0.977626
GL50803_0015085	Hypothetical protein	358	chr4	-0.456614	4.18991	27.6864	1.566e-05	5.34777e-05	-0.150123	4.18991	1.70215	0.203158	0.333736	-0.0548271	4.18991	0.28157	0.600067	0.810478
GL50803_0016364	Gamma adaptin	893	chr5	0.45644	7.05926	126.196	1.30043e-11	2.22664e-10	0.192958	7.05926	17.7355	0.000257884	0.00171119	-0.0568475	7.05926	1.58414	0.219077	0.505854
GL50803_0027713	Hypothetical protein	117	chr3	0.456154	2.59564	22.8984	5.58792e-05	0.00016947	0.305137	2.59564	4.85621	0.0363739	0.0904638	-0.0694416	2.59564	0.255177	0.617604	0.821299
GL50803_003549	Hypothetical protein	321	chr4	0.455801	5.46303	71.9032	4.7725e-09	4.1146e-08	0.188196	5.46303	7.54406	0.0106533	0.034053	0.106625	5.46303	1.97688	0.171269	0.438195
GL50803_00113165	Hypothetical protein	504	chr1	-0.455645	6.82217	91.6474	4.0728e-10	4.60612e-09	-0.0029553	6.82217	0.00314685	0.955683	0.972362	0.220955	6.82217	16.5719	0.000373985	0.00828719
GL50803_00112811	Myotubularin-like phosphatase	706	chr4	-0.455249	7.75927	100.38	1.5621e-10	2.0237e-09	-0.0804581	7.75927	2.76299	0.108184	0.207106	0.0482808	7.75927	0.988173	0.329127	0.621812
GL50803_005183	Hypothetical protein	986	chr5	-0.454936	5.55629	72.3912	4.46471e-09	3.85603e-08	-0.0765642	5.55629	1.01762	0.322153	0.467986	0.0189983	5.55629	0.0519151	0.821502	0.926091
GL50803_005167	Hypothetical protein	492	chr3	-0.454441	5.47925	59.3607	3.0034e-08	2.11509e-07	0.387373	5.47925	26.9102	1.90872e-05	0.000191537	0.399712	5.47925	23.8185	4.33295e-05	0.00163645
GL50803_0015187	Zinc finger domain-containing protein	575	chr4	0.454134	5.79184	55.6293	5.47486e-08	3.52305e-07	0.0533038	5.79184	0.53264	0.471864	0.606647	-0.00641808	5.79184	0.00714745	0.933257	0.978202
GL50803_001903	Glutamine methyltransferase	221	chr5	0.453938	3.16292	20.3908	0.000114795	0.000321045	0.0530582	3.16292	0.133214	0.718002	0.807546	0.196903	3.16292	2.18277	0.151281	0.410883
GL50803_00101850	Kinase, CMGC DYRK	405	chr1	0.453614	6.52902	86.9889	6.99556e-10	7.46346e-09	0.090634	6.52902	2.65085	0.115258	0.21772	-0.0286102	6.52902	0.27918	0.60161	0.810478
GL50803_0061549	Ankyrin repeat protein 1	657	chr1	-0.453487	4.88031	57.2482	4.2052e-08	2.82094e-07	-0.0725661	4.88031	0.968591	0.333881	0.478354	-0.104206	4.88031	2.24738	0.145591	0.402801
GL50803_0010217	Cathepsin B	304	chr1	-0.453408	10.1039	67.7135	8.57968e-09	6.9217e-08	-0.367249	10.1039	43.6358	4.64478e-07	7.80916e-06	0.145815	10.1039	6.90629	0.0140694	0.0991337
GL50803_0016817	Transglutaminase/protease, putative	458	chr5	-0.452786	8.51556	80.7559	1.49588e-09	1.468e-08	-0.391395	8.51556	56.281	4.92008e-08	1.1581e-06	-0.0857718	8.51556	2.76576	0.108016	0.338346
GL50803_008210	Myotubularin-like protein	751	chr3	0.452462	4.89155	35.0451	2.74641e-06	1.14364e-05	0.338909	4.89155	12.1424	0.00172082	0.00804858	0.215388	4.89155	5.45396	0.027306	0.148714
GL50803_005883	Hypothetical protein	563	chr1	-0.45246	9.10916	102.161	1.29539e-10	1.71911e-09	-0.763341	9.10916	267.253	2.0425e-15	4.34875e-13	-0.261317	9.10916	30.1384	8.54123e-06	0.000422825
GL50803_0010686	Ankyrin repeat protein 1	73	chr2	0.45235	3.39736	15.1292	0.00062339	0.00144817	-0.194066	3.39736	1.28218	0.267834	0.40923	0.171986	3.39736	0.898552	0.351902	0.641507
GL50803_007259	CDP-diacylglycerol-glycerol-3-phosphate 3-phosphatidyltransferase	285	chr2	-0.452047	5.66377	49.9519	1.44308e-07	8.32365e-07	0.0756711	5.66377	0.826004	0.371575	0.513178	-0.116758	5.66377	2.0693	0.161929	0.425867
GL50803_003345	Hypothetical protein	162	chr5	-0.451825	6.45657	76.973	2.42573e-09	2.23286e-08	-0.463814	6.45657	60.2725	2.60408e-08	6.7472e-07	-0.0748455	6.45657	1.62947	0.212786	0.49738
GL50803_006751	Hypothetical protein	1027	chr3	0.451589	7.96136	101.465	1.39328e-10	1.8243e-09	0.271248	7.96136	32.6215	4.7514e-06	5.93562e-05	0.0292174	7.96136	0.371617	0.547285	0.785352
GL50803_009090	Hypothetical protein	462	chr2	0.451431	3.06268	16.83	0.000344061	0.000853961	0.173484	3.06268	0.936028	0.341998	0.485579	-0.0970141	3.06268	0.301129	0.587742	0.806837
GL50803_0017030	Jac1	225	chr2	0.451158	2.27935	11.5343	0.00215564	0.00445597	-0.264101	2.27935	1.49874	0.231574	0.369388	-0.347901	2.27935	2.7724	0.107614	0.338233
GL50803_0016090	Ubiquitin carboxyl-terminal hydrolase 4	440	chr3	-0.451101	6.35913	87.2819	6.75712e-10	7.24062e-09	-0.124001	6.35913	5.00521	0.0338363	0.0853226	0.0257384	6.35913	0.204332	0.654903	0.839059
GL50803_008163	Manganese-dependent inorganic pyrophosphatase, putative	671	chr5	-0.450806	8.56235	118.542	2.59238e-11	4.06741e-10	-0.218723	8.56235	26.2084	2.28885e-05	0.00022541	-0.0177803	8.56235	0.170323	0.683125	0.855075
GL50803_0017391	Maebl, putative	496	chr2	-0.450353	5.78981	68.952	7.19442e-09	5.92119e-08	-0.23121	5.78981	11.8943	0.00188549	0.00863899	-0.213752	5.78981	10.2661	0.00349805	0.0401255
GL50803_0017552	Ankyrin repeat protein 2	406	chr4	0.450249	5.22347	38.6063	1.27668e-06	5.75687e-06	0.216241	5.22347	5.81331	0.0230772	0.0635152	0.0802517	5.22347	0.807158	0.377005	0.663705
GL50803_0050032	pVSP	746	chr5	0.450244	5.15153	36.0763	2.34859e-06	9.96623e-06	-0.126416	5.15153	1.66673	0.207973	0.339013	0.0397349	5.15153	0.179159	0.675551	0.850088
GL50803_008799	Hypothetical protein	314	chr2	-0.450108	5.37884	58.4584	3.46412e-08	2.40621e-07	-0.0684712	5.37884	0.799922	0.379121	0.521169	-0.226153	5.37884	7.80958	0.00950845	0.0770909
GL50803_00d114445	Hypothetical protein	443	chr5	0.449942	4.95991	26.2639	3.06604e-05	9.78136e-05	0.102997	4.95991	0.80078	0.379783	0.521683	0.0853839	4.95991	0.612334	0.441594	0.716921
GL50803_0016940	Hypothetical protein	312	chr3	-0.449898	7.23092	75.6311	2.89192e-09	2.59848e-08	-0.0248166	7.23092	0.191068	0.66555	0.768497	0.165084	7.23092	8.27125	0.00782481	0.0665245
GL50803_006212	RNA recognition motif-containing protein	621	chr5	-0.449794	4.99476	70.781	5.57033e-09	4.71936e-08	-0.199251	4.99476	7.83302	0.00941406	0.0308572	-0.00788871	4.99476	0.0128839	0.910479	0.968088
GL50803_0017084	Kinase, NEK	1463	chr2	-0.449675	5.46693	44.4761	3.95161e-07	2.0391e-06	-0.0145825	5.46693	0.0302763	0.863179	0.910989	-0.056442	5.46693	0.531086	0.472505	0.738046
GL50803_0050165	VSP	1030	chr4	0.44925	1.88746	11.18	0.00246288	0.00503579	-0.269525	1.88746	1.22105	0.279028	0.422511	0.0122695	1.88746	0.00226071	0.962432	0.987539
GL50803_009858	Hypothetical protein	547	chr1	0.449203	6.48162	95.0833	2.77045e-10	3.33339e-09	0.33996	6.48162	40.5088	8.62965e-07	1.34157e-05	0.0537731	6.48162	0.979714	0.331169	0.623265
GL50803_0014796	Hypothetical protein	808	chr4	-0.448472	6.93532	91.0612	4.35448e-10	4.87961e-09	0.076013	6.93532	2.00083	0.168788	0.290324	0.0275537	6.93532	0.239848	0.628322	0.826139
GL50803_0014857	Hypothetical protein	341	chr5	0.448181	5.75	68.3631	7.82049e-09	6.36162e-08	0.119959	5.75	3.24073	0.0831558	0.169743	0.191148	5.75	8.31519	0.0076824	0.0658478
GL50803_0022003	Ankyrin repeat protein 1	870	chr4	-0.448061	6.28493	53.0982	9.56135e-08	5.79479e-07	-0.271472	6.28493	12.2345	0.0017009	0.00800037	0.00628231	6.28493	0.00499567	0.944192	0.980492
GL50803_0015972	Ankyrin repeat protein 1	1341	chr3	0.447463	5.83057	48.4901	1.92209e-07	1.06476e-06	0.216802	5.83057	7.29575	0.0118865	0.0371687	0.0575599	5.83057	0.525445	0.474872	0.739646
GL50803_0050233	High cysteine membrane protein Group 1	691	chr4	-0.447231	7.95933	109.919	5.90122e-11	8.40066e-10	-0.714009	7.95933	251.48	4.27186e-15	8.36772e-13	-0.200647	7.95933	19.9704	0.000130048	0.00376832
GL50803_0015081	Hypothetical protein	606	chr4	-0.447143	4.953	58.2852	3.56094e-08	2.45091e-07	0.208311	4.953	7.13901	0.0127008	0.0391533	-0.142229	4.953	3.28784	0.08107	0.290333
GL50803_0010529	TPR_1 Tetratricopeptide repeat protein	426	chr5	0.447093	6.08216	68.1968	8.00772e-09	6.50312e-08	0.29658	6.08216	22.2388	6.72689e-05	0.000558332	-0.00333615	6.08216	0.00310305	0.955992	0.985434
GL50803_0023004	Hypothetical protein	164	chr2	-0.446632	7.67012	76.167	2.69509e-09	2.43953e-08	-0.538433	7.67012	92.5228	3.68805e-10	1.61254e-08	-0.182599	7.67012	11.5455	0.00214667	0.0288798
GL50803_0015906	Tubulin specific chaperone D	298	chr5	0.445966	4.75201	44.6691	3.80868e-07	1.97575e-06	-0.0852739	4.75201	0.860694	0.361869	0.504576	0.0165309	4.75201	0.039069	0.844812	0.93768
GL50803_0016948	Nucleolar protein NOP2	503	chr5	-0.445882	4.40262	47.9618	2.06281e-07	1.12901e-06	-0.333736	4.40262	14.6199	0.000715997	0.00388718	-0.372158	4.40262	18.7053	0.00019074	0.00493688
GL50803_0014994	Hypothetical protein	3071	chr5	-0.445577	7.63278	54.8442	1.17482e-07	6.92474e-07	-0.0883397	7.63278	1.83018	0.188667	0.315865	0.0238066	7.63278	0.131742	0.719798	0.876228
GL50803_0017506	Hypothetical protein	611	chr1	0.444692	6.7123	78.3601	2.02754e-09	1.90573e-08	0.0699357	6.7123	1.47357	0.235428	0.374194	0.105616	6.7123	3.6357	0.0673848	0.263145
GL50803_0010269	Hypothetical protein	207	chr1	0.444618	5.79195	66.3307	1.04732e-08	8.28551e-08	0.251729	5.79195	14.1731	0.000834831	0.0044101	0.00847703	5.79195	0.0163824	0.899115	0.963394
GL50803_0010679	Double-stranded DNA-binding domain-containing protein	141	chr2	-0.444534	3.81509	33.3983	3.97585e-06	1.56888e-05	-0.0190642	3.81509	0.0313665	0.860764	0.909711	0.0328242	3.81509	0.106186	0.747073	0.89165
GL50803_009115	Glucose-6-phosphate isomerase	585	chr5	-0.444341	12.0398	36.8664	2.48472e-06	1.04354e-05	-0.575508	12.0398	61.4173	3.59555e-08	8.99962e-07	-0.0749623	12.0398	1.0451	0.316503	0.609483
GL50803_0021082	Hypothetical protein	2674	chr5	-0.443995	6.75604	14.1196	0.00165839	0.00350956	0.0439277	6.75604	0.106642	0.748134	0.829845	0.121493	6.75604	0.820924	0.378041	0.664012
GL50803_0010801	Tubulin tyrosine ligase-like 6	1055	chr2	-0.44388	6.0571	72.9728	4.12551e-09	3.58839e-08	-0.0726861	6.0571	1.40858	0.245761	0.385241	0.156974	6.0571	6.97725	0.0136357	0.0971966
GL50803_0014171	Ribosomal protein L37	90	chr2	-0.443794	7.99843	41.8614	2.0232e-06	8.7215e-06	-0.631645	7.99843	72.6225	2.84681e-08	7.29321e-07	-0.264893	7.99843	13.9632	0.00120995	0.0198831
GL50803_0050066	VSP	1230	chr5	0.44355	5.26179	31.4436	8.0204e-06	2.92885e-05	-0.147209	5.26179	2.09129	0.160656	0.279678	-0.161807	5.26179	2.73976	0.110475	0.342265
GL50803_0010079	Hypothetical protein	745	chr5	0.443137	5.68319	58.3303	3.53549e-08	2.43849e-07	0.241323	5.68319	10.4136	0.0033031	0.0134012	-0.00735418	5.68319	0.00919737	0.924315	0.975333
GL50803_004984	Hypothetical protein	195	chr3	0.442834	2.81275	17.1183	0.000313664	0.000784881	0.0621755	2.81275	0.125338	0.726101	0.812735	-0.126455	2.81275	0.578986	0.453388	0.722967
GL50803_004344	Hypothetical protein	138	chr3	-0.442809	6.32261	27.1652	4.63101e-05	0.00014245	-0.371544	6.32261	14.8034	0.00104962	0.00531782	0.112948	6.32261	1.51726	0.232739	0.521373
GL50803_0014786	Kinase, NEK	1085	chr2	0.442776	6.93126	74.3304	3.43689e-09	3.03799e-08	0.202228	6.93126	12.0031	0.00181127	0.00836774	-0.00158517	6.93126	0.000732807	0.978605	0.993208
GL50803_00137603	TMP52	464	chr5	-0.44248	8.205	120.677	2.13077e-11	3.46657e-10	-0.294296	8.205	47.559	2.22014e-07	4.10265e-06	-0.0551218	8.205	1.6557	0.209248	0.492637
GL50803_005746	Lecithin-cholesterol acyl transferase, putative	773	chr4	0.442467	5.42701	40.5257	8.60012e-07	4.07299e-06	0.162123	5.42701	3.56703	0.0698645	0.148712	0.0332094	5.42701	0.163213	0.689438	0.858237
GL50803_006602	Ankyrin repeat protein 2	750	chr4	-0.44243	5.26644	39.8665	9.83672e-07	4.59203e-06	-0.114873	5.26644	1.69724	0.203792	0.334552	-0.0264269	5.26644	0.106253	0.746996	0.89165
GL50803_0028379	Multidrug resistance-associated protein 1	1504	chr3	-0.441449	7.50623	82.0504	1.27285e-09	1.26433e-08	-0.270537	7.50623	25.2681	2.93119e-05	0.00027501	-0.139769	7.50623	6.93383	0.0138993	0.098525
GL50803_0016475	Structure-specific endonuclease subunit SLX1, putative	360	chr3	-0.441308	3.42127	21.7343	7.76656e-05	0.000227197	0.143222	3.42127	1.00066	0.326145	0.471827	0.115722	3.42127	0.648633	0.427728	0.704535
GL50803_0017558	Kinase, CMGC DYRK	1235	chr4	-0.440915	7.05008	65.2116	1.23349e-08	9.52743e-08	-0.458803	7.05008	51.0604	1.18755e-07	2.38337e-06	-0.0581642	7.05008	0.705452	0.408428	0.689877
GL50803_0024880	High cysteine membrane protein Group 2	943	chr3	0.440889	10.2184	15.4888	0.0011346	0.00248597	-0.26593	10.2184	5.53189	0.0314788	0.0806233	-0.118437	10.2184	1.0964	0.310257	0.603928
GL50803_0010587	Kinase, NEK	732	chr5	0.440314	3.40181	23.8899	4.24913e-05	0.000131447	0.071812	3.40181	0.293976	0.592188	0.710172	0.0963249	3.40181	0.606147	0.443099	0.717608
GL50803_0041626	VSP	1089	chr5	0.440005	5.31319	16.7145	0.000673864	0.00155363	0.305723	5.31319	4.90523	0.0397371	0.0966679	0.295404	5.31319	5.0993	0.0364179	0.182724
GL50803_0016734	Hypothetical protein	2654	chr5	-0.439205	5.45677	17.8452	0.000484736	0.00116076	0.162653	5.45677	1.68983	0.209611	0.34034	-0.00549772	5.45677	0.00214611	0.963547	0.988157
GL50803_0021792	RING finger domain-containing protein	403	chr5	0.439144	5.46674	65.5572	1.17247e-08	9.15721e-08	0.106807	5.46674	2.5945	0.119015	0.222533	-0.110116	5.46674	2.93484	0.0982962	0.321762
GL50803_006345	Hypothetical protein	458	chr3	0.438935	4.90552	49.9973	1.43153e-07	8.27651e-07	0.153292	4.90552	3.90006	0.0587256	0.12983	-0.180281	4.90552	5.5371	0.0262565	0.144958
GL50803_0094117	Hypothetical protein	2181	chr1	-0.438712	8.71185	62.9371	1.73105e-08	1.28634e-07	-0.00396935	8.71185	0.00484693	0.945016	0.966574	0.144629	8.71185	6.35082	0.0180375	0.115163
GL50803_0014048	EB1	239	chr4	-0.438089	4.91655	56.3562	4.86006e-08	3.17329e-07	0.171394	4.91655	5.39283	0.0281073	0.0741203	-0.0402863	4.91655	0.287136	0.596505	0.810286
GL50803_0010978	Hypothetical protein	167	chr2	0.438005	5.86653	61.0418	2.31146e-08	1.6695e-07	0.121423	5.86653	3.43266	0.0750215	0.156665	0.127985	5.86653	3.90809	0.058483	0.242704
GL50803_0050188	pVSP	607	chr4	0.43759	3.48203	25.3909	2.83721e-05	9.11667e-05	0.175306	3.48203	1.61807	0.214346	0.346923	0.0950742	3.48203	0.385841	0.539769	0.782471
GL50803_0017464	Qb-SNARE 2	168	chr5	0.437168	2.17641	13.2821	0.00114062	0.00249692	-0.0890432	2.17641	0.208764	0.65144	0.758104	-0.0907021	2.17641	0.270604	0.60722	0.81347
GL50803_007427	Hypothetical protein	92	chr5	-0.436736	5.08979	30.7268	7.91135e-06	2.89118e-05	-0.395048	5.08979	18.361	0.000219433	0.00150288	-0.101956	5.08979	1.25453	0.272872	0.563334
GL50803_005603	Coatomer gamma subunit	961	chr2	-0.436199	8.27816	107.412	7.56962e-11	1.0501e-09	-0.00550341	8.27816	0.0156794	0.901291	0.936194	-0.044534	8.27816	1.03664	0.317757	0.611275
GL50803_0031295	DinF protein	760	chr2	0.436002	6.19677	70.3701	5.89734e-09	4.96208e-08	0.112867	6.19677	3.38078	0.0771272	0.160311	0.0249651	6.19677	0.180873	0.674038	0.849599
GL50803_006140	Kinase, NEK	639	chr5	0.435965	7.31164	92.7817	3.58188e-10	4.15651e-09	0.20364	7.31164	16.8639	0.000340323	0.00212031	0.0668252	7.31164	1.85821	0.184235	0.45687
GL50803_00103878	Hypothetical protein	2746	chr1	-0.435307	7.83465	78.3162	2.03899e-09	1.91283e-08	-0.0317998	7.83465	0.36884	0.548776	0.67403	0.0439741	7.83465	0.720088	0.403671	0.684113
GL50803_003720	Hypothetical protein	167	chr3	0.434668	5.70865	56.6407	4.63997e-08	3.05813e-07	0.0255927	5.70865	0.134575	0.716631	0.80656	0.0447503	5.70865	0.410593	0.527139	0.776655
GL50803_00113522	Kinase, AGC PDK1	1515	chr3	0.434666	6.63629	54.1236	7.92268e-08	4.89248e-07	0.194656	6.63629	8.75349	0.00648303	0.0231227	0.0732172	6.63629	1.31176	0.262451	0.552945
GL50803_008371	Hypothetical protein	205	chr1	0.434361	4.64979	40.8381	8.07348e-07	3.85339e-06	0.170161	4.64979	3.98727	0.0561498	0.125269	0.104879	4.64979	1.4945	0.232218	0.520825
GL50803_0041512	Flagella associated protein	657	chr5	0.434218	7.63842	79.3147	1.79467e-09	1.72663e-08	-0.0106031	7.63842	0.0384233	0.846082	0.899475	-0.127266	7.63842	5.072	0.0327631	0.169958
GL50803_002101	Cytidine deaminase	135	chr1	-0.433527	7.73132	21.2462	0.000273567	0.000694843	-0.45721	7.73132	20.7014	0.00030975	0.00196859	-0.119518	7.73132	1.46799	0.242846	0.534698
GL50803_0017389	SUA5 protein	370	chr2	0.433436	5.25266	44.7625	3.74148e-07	1.94501e-06	-0.0941107	5.25266	1.31771	0.261201	0.40229	-0.112903	5.25266	1.84573	0.185667	0.458504
GL50803_0016289	Hypothetical protein	590	chr3	0.433337	5.30018	57.8589	3.81194e-08	2.59626e-07	0.197863	5.30018	7.67538	0.0100693	0.0326336	0.0217863	5.30018	0.0922995	0.763633	0.899547
GL50803_0014642	Prefoldin subunit	120	chr5	0.433272	4.20693	38.6602	1.2624e-06	5.71874e-06	-0.287508	4.20693	9.07344	0.00562172	0.0207344	-0.0798177	4.20693	0.783005	0.384136	0.666825
GL50803_0024113	Hypothetical protein	1160	chr4	0.432822	6.76726	107.866	7.23354e-11	1.01208e-09	0.368687	6.76726	58.7844	3.28946e-08	8.31789e-07	0.114234	6.76726	5.82822	0.0229181	0.133148
GL50803_0024488	PX domain-containing protein	190	chr1	0.432432	4.31083	31.2261	6.58487e-06	2.45778e-05	0.129878	4.31083	1.31837	0.261084	0.40229	0.0734718	4.31083	0.348947	0.559685	0.791904
GL50803_0040995	IFT complex B	420	chr4	0.432281	4.42451	24.2995	3.8091e-05	0.000119114	-0.196719	4.42451	2.97161	0.0963281	0.18899	0.0728726	4.42451	0.421792	0.521606	0.773158
GL50803_0017346	Hypothetical protein	237	chr1	0.432135	4.88054	53.9872	7.19418e-08	4.51087e-07	-0.0306274	4.88054	0.160951	0.69148	0.788696	0.101211	4.88054	1.85411	0.184704	0.457372
GL50803_0013800	Ankyrin repeat protein 1	553	chr3	0.432128	5.68481	52.9167	8.62263e-08	5.27601e-07	0.378953	5.68481	26.9176	1.90513e-05	0.000191537	0.0117453	5.68481	0.0282522	0.867786	0.949832
GL50803_00102034	Kinase, NEK	979	chr5	-0.431719	8.19423	116.914	3.01641e-11	4.66882e-10	-0.00972726	8.19423	0.0544478	0.81728	0.878968	0.0568071	8.19423	1.86232	0.183767	0.456655
GL50803_0089117	Hypothetical protein	2843	chr1	-0.43163	7.48095	17.9184	0.000603314	0.00140821	0.130928	7.48095	1.45607	0.24469	0.384299	0.316676	7.48095	8.59992	0.00957243	0.0774813
GL50803_00111973	Hypothetical protein	504	chr5	0.431492	6.80421	72.4143	4.45072e-09	3.85074e-08	-0.0280776	6.80421	0.248275	0.622379	0.735648	-0.0879117	6.80421	2.42658	0.131087	0.377607
GL50803_004191	Kinase, CMGC CDK	546	chr2	0.431351	4.06349	27.8962	1.48518e-05	5.09667e-05	0.366594	4.06349	11.1936	0.00245032	0.0106188	-0.054369	4.06349	0.258982	0.615007	0.820847
GL50803_004202	Kinase, NEK	465	chr1	0.431259	4.27529	24.6642	3.44459e-05	0.000108827	0.449474	4.27529	14.8193	0.000668977	0.00366851	-0.00827406	4.27529	0.0061205	0.938227	0.979396
GL50803_0092518	Transmembrane domain-containing protein	1168	chr4	-0.431095	5.96277	55.6601	5.44717e-08	3.50984e-07	-0.0173467	5.96277	0.0621532	0.805036	0.870293	0.18138	5.96277	6.88319	0.0142139	0.0998643
GL50803_004846	Ankyrin repeat protein 1	766	chr4	0.43105	4.45064	12.9053	0.00184866	0.00387207	0.472873	4.45064	9.63885	0.0056442	0.0207777	-0.698695	4.45064	18.5498	0.000351811	0.00793925
GL50803_0097072	Ankyrin repeat protein 1	782	chr4	0.430782	6.10057	63.0813	1.69381e-08	1.26058e-07	0.207557	6.10057	10.3902	0.00333324	0.0134788	0.0151303	6.10057	0.0560483	0.814664	0.923222
GL50803_00137719	Kinase, NEK	467	chr5	-0.430592	6.14836	75.7881	2.83271e-09	2.55465e-08	-0.154996	6.14836	7.1254	0.0127766	0.039301	-0.0158848	6.14836	0.0711533	0.791718	0.912684
GL50803_005859	Hypothetical protein	179	chr4	-0.430575	5.5151	62.5276	1.84168e-08	1.36029e-07	-0.259265	5.5151	15.2293	0.000582449	0.00328222	0.0289255	5.5151	0.209273	0.651044	0.837008
GL50803_00103783	Ankyrin repeat protein 1	239	chr3	0.430359	5.86723	51.635	1.07464e-07	6.40209e-07	0.177267	5.86723	5.60608	0.0254196	0.0682939	-0.118016	5.86723	2.13913	0.155274	0.416418
GL50803_0017051	Ankyrin repeat protein 1	751	chr5	-0.430323	6.22332	89.5168	5.20184e-10	5.75021e-09	-0.0143663	6.22332	0.0752001	0.786024	0.856873	0.0340106	6.22332	0.445465	0.510233	0.764945
GL50803_0011356	Hypothetical protein	158	chr4	0.430304	4.05373	24.0184	4.10272e-05	0.0001274	0.425597	4.05373	11.4685	0.00220938	0.00981792	0.0787216	4.05373	0.355656	0.55596	0.790336
GL50803_009237	WRKY transcription factor 4, putative	916	chr5	-0.430272	7.679	115.533	3.43462e-11	5.17518e-10	0.22263	7.679	27.4275	1.67232e-05	0.000173136	0.153966	7.679	13.0697	0.00123017	0.0200138
GL50803_009545	Hypothetical protein	340	chr4	0.430252	3.58588	28.6987	1.21508e-05	4.20512e-05	-0.0529349	3.58588	0.205305	0.654139	0.760161	-0.0032416	3.58588	0.000861598	0.976802	0.992534
GL50803_0017551	Ankyrin repeat protein 1	1075	chr4	0.430116	11.0621	49.3382	1.60953e-07	9.10145e-07	0.0937772	11.0621	2.32577	0.139025	0.250573	-0.0337338	11.0621	0.29833	0.589474	0.807455
GL50803_00115047	VSP	588	chr2	0.430109	4.88862	22.3272	8.67235e-05	0.000249668	-0.0441098	4.88862	0.135956	0.715619	0.805792	0.120614	4.88862	1.17785	0.288748	0.584539
GL50803_007831	Hypothetical protein	442	chr1	0.42975	5.04431	34.2352	3.29012e-06	1.32716e-05	0.0177341	5.04431	0.0380795	0.846763	0.899479	-0.0201029	5.04431	0.052852	0.819928	0.926091
GL50803_0088369	Ankyrin repeat protein 1	844	chr4	-0.42959	7.97788	111.46	5.07524e-11	7.35309e-10	-0.122433	7.97788	8.04179	0.00861691	0.0287446	0.0556609	7.97788	1.57197	0.220805	0.507883
GL50803_0014651	Glucosamine 6-phosphate N-acetyltransferase	149	chr5	-0.429531	6.58037	57.4899	4.04454e-08	2.73188e-07	-0.432026	6.58037	45.0139	3.567e-07	6.12898e-06	-0.114128	6.58037	3.32804	0.0793368	0.288926
GL50803_004548	Pumilio-family RNA-binding protein, putative	670	chr1	-0.428952	7.60167	107.706	7.35016e-11	1.02546e-09	-0.185504	7.60167	17.5087	0.000277028	0.00181055	0.0929814	7.60167	4.47256	0.0439401	0.203957
GL50803_0061593	Hypothetical protein	469	chr1	0.428888	5.91575	37.4045	2.4186e-06	1.02237e-05	-0.138466	5.91575	2.50961	0.126067	0.232698	0.0867663	5.91575	0.928519	0.344728	0.634215
GL50803_00114535	Kinase, NEK	1037	chr5	-0.42882	5.6288	76.5269	2.57104e-09	2.33588e-08	0.10115	5.6288	3.03759	0.0928825	0.184671	-0.00217291	5.6288	0.00154733	0.968915	0.989733
GL50803_0097130	Kinase, NEK	698	chr5	0.428498	6.0894	55.4253	5.66209e-08	3.62399e-07	0.170016	6.0894	6.65947	0.0157	0.0462871	0.0401156	6.0894	0.393752	0.535672	0.78071
GL50803_0087208	tRNA pseudouridine synthase 10, putative	577	chr1	0.428318	6.2415	67.5677	8.76081e-09	7.03161e-08	0.139066	6.2415	5.18585	0.0310197	0.079907	0.00239293	6.2415	0.00158104	0.968579	0.989595
GL50803_0014670	Protein disulfide isomerase PDI3	117	chr1	-0.428227	9.57118	36.3992	3.9424e-06	1.55693e-05	1.05904	9.57118	212.45	5.11375e-13	5.44392e-11	1.3135	9.57118	327.997	5.36996e-15	2.19139e-12
GL50803_0014172	Kinase, CMGC RCK	303	chr2	0.428185	4.42107	37.4134	1.642e-06	7.21803e-06	0.0915379	4.42107	0.906651	0.349559	0.492885	-0.0203894	4.42107	0.0386994	0.845537	0.93806
GL50803_0013690	Hypothetical protein	213	chr2	0.427817	1.04691	7.97663	0.00885751	0.0156986	1.55603	1.04691	15.9835	0.000453244	0.00268384	-0.344226	1.04691	1.06495	0.311361	0.604737
GL50803_0016824	Kinase, NEK	824	chr4	0.427792	9.84377	59.6669	2.8624e-08	2.02854e-07	0.00177536	9.84377	0.00100135	0.974992	0.984957	0.0283162	9.84377	0.253871	0.618501	0.821299
GL50803_008349	Hypothetical protein	257	chr2	0.427777	4.47088	26.3795	2.18916e-05	7.23369e-05	0.371619	4.47088	12.9119	0.0013016	0.00643184	0.18688	4.47088	3.64593	0.0670241	0.262574
GL50803_0015490	Hypothetical protein	182	chr2	0.427609	3.57931	21.3874	8.58122e-05	0.000247627	0.166938	3.57931	1.71093	0.202032	0.332667	-0.121793	3.57931	0.983397	0.330278	0.621941
GL50803_0015126	Derlin-like protein	210	chr4	-0.427171	6.86493	57.8329	3.82784e-08	2.60346e-07	1.33299	6.86493	473.323	1.68495e-18	9.16797e-16	0.979574	6.86493	238.56	8.07209e-15	2.8235e-12
GL50803_0017305	Multidrug resistance protein B	586	chr2	0.427035	6.09401	61.96	2.00774e-08	1.47555e-07	0.0485726	6.09401	0.632669	0.433404	0.571915	0.140093	6.09401	6.10912	0.0201357	0.123255
GL50803_00137728	Kinase, NEK	655	chr2	0.427008	6.06028	46.5971	2.90659e-07	1.5421e-06	0.0296093	6.06028	0.156686	0.695431	0.791431	-0.00754186	6.06028	0.0105126	0.919116	0.973403
GL50803_004263	Hypothetical protein	1179	chr5	0.426672	6.15294	58.3901	3.50196e-08	2.42905e-07	0.0639002	6.15294	0.971043	0.33328	0.477773	-0.0273418	6.15294	0.186389	0.669411	0.84655
GL50803_006920	Ankyrin repeat protein 1	1661	chr5	-0.426235	5.21198	31.0572	7.471e-06	2.75701e-05	0.340288	5.21198	12.1094	0.00178589	0.00828429	0.141431	5.21198	2.13675	0.155793	0.416983
GL50803_0042357	PX domain-containing protein	1026	chr3	-0.425937	8.32885	93.1751	3.42678e-10	4.005e-09	-0.307249	8.32885	43.6228	4.65647e-07	7.80916e-06	-0.27912	8.32885	34.0629	3.42017e-06	0.000212007
GL50803_005536	Hypothetical protein	676	chr5	0.425829	6.97372	65.4426	1.19234e-08	9.28279e-08	-0.0117097	6.97372	0.0405308	0.841975	0.895947	0.147537	6.97372	6.59216	0.0161798	0.107592
GL50803_008456	Tubulin tyrosine ligase-like 3	662	chr3	0.425739	6.12206	84.1452	9.84191e-10	1.00828e-08	0.590675	6.12206	118.487	2.60549e-11	1.59488e-09	0.318685	6.12206	36.8565	1.84981e-06	0.000127585
GL50803_0016149	Mlh1-like protein	787	chr1	-0.425622	3.34429	15.995	0.000451536	0.00109032	-0.104024	3.34429	0.525988	0.474617	0.609067	0.253026	3.34429	3.61342	0.0681782	0.264346
GL50803_00115337	Ubiquitin-like protein	330	chr4	0.425582	1.68876	7.95211	0.00894992	0.0158413	0.0186505	1.68876	0.00598377	0.938919	0.962505	-0.166107	1.68876	0.433203	0.516066	0.769776
GL50803_007577	Hypothetical protein	475	chr5	0.425258	5.59426	69.7393	6.44027e-09	5.35575e-08	0.0479	5.59426	0.633611	0.433065	0.571777	-0.0831125	5.59426	2.15734	0.153593	0.414032
GL50803_00113416	High cysteine membrane protein TMK-like	2517	chr2	0.425241	3.31878	14.6886	0.000699394	0.00160795	0.192378	3.31878	1.6585	0.208874	0.339667	0.0342716	3.31878	0.0668801	0.797921	0.915472
GL50803_00114089	High cysteine membrane protein Group 4	818	chr5	-0.424923	5.51803	25.8287	2.8898e-05	9.27349e-05	-0.271171	5.51803	9.71273	0.0045052	0.0171422	-0.0662379	5.51803	0.67651	0.418451	0.697229
GL50803_0011984	Ribosome biogenesis regulatory protein (RRS1)	177	chr1	-0.424875	5.09821	51.1516	1.1688e-07	6.90976e-07	-0.335998	5.09821	18.2009	0.000222933	0.00151836	-0.0880353	5.09821	1.2598	0.271697	0.563294
GL50803_002285	Heat shock protein 70	619	chr1	0.424553	4.31015	27.8159	1.51555e-05	5.18995e-05	0.184625	4.31015	3.40851	0.0759934	0.158279	-0.0550789	4.31015	0.343645	0.562664	0.792911
GL50803_0014797	Hypothetical protein	167	chr4	-0.424415	4.49917	20.9097	0.000108932	0.000306399	0.048983	4.49917	0.174701	0.679478	0.778704	0.137151	4.49917	1.4046	0.246919	0.537986
GL50803_0029304	Cathepsin B	299	chr4	0.424055	4.90729	34.536	3.07577e-06	1.25937e-05	0.0852202	4.90729	0.948425	0.338875	0.482966	0.129388	4.90729	2.3009	0.14107	0.394119
GL50803_0039117	Hypothetical protein	387	chr5	-0.424015	4.58689	28.8279	1.1768e-05	4.09581e-05	-0.197107	4.58689	3.36378	0.0778315	0.161508	0.0334278	4.58689	0.0986279	0.755927	0.89578
GL50803_00137740	VSP	599	chr3	0.423829	4.87591	18.3677	0.000315477	0.000789014	-0.195493	4.87591	2.19622	0.152903	0.269632	-0.0139399	4.87591	0.0128057	0.910955	0.968088
GL50803_008958	Hypothetical protein	164	chr1	-0.42357	6.15142	52.0884	9.937e-08	5.98542e-07	-0.871404	6.15142	174.39	3.29442e-13	4.0332e-11	-0.515795	6.15142	58.7846	3.28933e-08	4.02696e-06
GL50803_003582	Hypothetical protein	362	chr1	0.423194	7.31899	63.9034	1.49735e-08	1.13331e-07	-0.0530415	7.31899	0.792291	0.381371	0.523277	-0.0408277	7.31899	0.431184	0.517038	0.770599
GL50803_0015514	Kinase, STE STE20	528	chr3	-0.423109	7.33786	90.399	4.69805e-10	5.22872e-09	0.0371338	7.33786	0.594732	0.447377	0.584215	0.0290801	7.33786	0.374966	0.545498	0.784521
GL50803_0016945	Kinesin-13	715	chr3	-0.423044	6.58454	91.6916	4.05239e-10	4.59365e-09	0.0959497	6.58454	3.36158	0.0779232	0.161622	0.034459	6.58454	0.415387	0.524756	0.774282
GL50803_0016311	Centromere/microtubule binding protein CBF5	422	chr5	0.422219	6.63338	68.9637	7.18254e-09	5.92119e-08	-0.00642943	6.63338	0.0126252	0.911378	0.943746	-0.0839713	6.63338	2.3201	0.139488	0.391895
GL50803_0023330	Hypothetical protein	258	chr3	-0.42199	5.60335	56.3863	4.83626e-08	3.16197e-07	-0.0284583	5.60335	0.173805	0.68009	0.778859	-0.0245379	5.60335	0.113478	0.738856	0.88751
GL50803_0016326	Ankyrin repeat protein 1	729	chr2	0.421546	6.5145	70.6251	5.69205e-09	4.81416e-08	0.0886564	6.5145	2.23733	0.146459	0.261565	0.0965616	6.5145	2.71843	0.110933	0.342521
GL50803_0031391	Hypothetical protein	197	chr5	0.421182	2.665	14.8174	0.000669406	0.00154554	-0.294866	2.665	2.55214	0.121933	0.226605	0.206815	2.665	1.4203	0.243856	0.535828
GL50803_0016124	TCP-1 chaperonin subunit eta	596	chr5	-0.421108	7.36895	85.9556	7.91144e-10	8.296e-09	-0.126786	7.36895	6.41672	0.0175081	0.050702	-0.123797	7.36895	6.27206	0.0186935	0.118272
GL50803_0014329	Ribosomal protein S7e	191	chr5	-0.420773	9.84748	58.3503	3.52421e-08	2.43849e-07	-0.531747	9.84748	89.4303	5.25425e-10	2.2374e-08	-0.251465	9.84748	20.4878	0.000111555	0.00343576
GL50803_006366	Hypothetical protein	203	chr3	-0.420746	4.18292	36.4	2.04123e-06	8.78376e-06	0.0601138	4.18292	0.410536	0.527168	0.655047	0.0227749	4.18292	0.0639563	0.802289	0.917946
GL50803_0013413	Hypothetical protein	184	chr5	0.420435	6.42125	78.1306	2.08823e-09	1.95527e-08	-0.0744287	6.42125	1.87883	0.181899	0.307348	-0.079503	6.42125	2.35572	0.136608	0.387429
GL50803_0028832	Hypothetical protein	771	chr3	0.420396	4.768	28.2298	1.36578e-05	4.70007e-05	0.00538038	4.768	0.00244793	0.960908	0.975845	-0.01698	4.768	0.0255095	0.874308	0.953136
GL50803_0013504	Hypothetical protein	528	chr5	0.420345	5.41279	59.4926	2.94178e-08	2.07877e-07	0.120925	5.41279	3.2617	0.08222	0.168113	0.0632162	5.41279	0.963798	0.335058	0.625544
GL50803_0011761	Hypothetical protein	457	chr2	-0.420329	2.77058	12.6915	0.00140903	0.00302633	-0.00285695	2.77058	0.000182502	0.989322	0.992682	-0.00163235	2.77058	6.58466e-05	0.993586	0.999095
GL50803_00113512	High cysteine membrane protein Group 6	594	chr3	0.420288	5.31986	47.2475	2.35065e-07	1.26775e-06	-0.0131134	5.31986	0.0298125	0.864221	0.911695	0.177905	5.31986	4.86562	0.0362076	0.182229
GL50803_0019834	Hypothetical protein	166	chr4	0.419704	4.0954	26.7729	1.97738e-05	6.58274e-05	0.271501	4.0954	5.75698	0.0236894	0.0646279	-0.286174	4.0954	6.20582	0.0192656	0.120391
GL50803_00112017	Hypothetical protein	525	chr4	0.419676	3.14129	20.603	0.000107836	0.000303666	0.307559	3.14129	5.39837	0.0280336	0.0739658	-0.0281886	3.14129	0.0442604	0.83497	0.933953
GL50803_00114497	Hypothetical protein	1063	chr5	0.419556	5.99037	35.7921	3.50109e-06	1.40531e-05	-0.137223	5.99037	2.56099	0.122563	0.227345	-0.0423246	5.99037	0.233617	0.633219	0.828149
GL50803_003755	Hypothetical protein	194	chr5	0.419348	7.06177	93.3071	3.37638e-10	3.95553e-09	0.130832	7.06177	7.49379	0.0108866	0.0346371	0.0202278	7.06177	0.181416	0.673578	0.849591
GL50803_004324	Hypothetical protein	459	chr4	0.419277	4.46987	40.5838	8.49948e-07	4.03705e-06	0.0969331	4.46987	1.16702	0.289692	0.433858	0.173131	4.46987	3.92686	0.0579199	0.241185
GL50803_0015186	Hypothetical protein	343	chr4	0.419053	6.93833	88.4987	5.8564e-10	6.3588e-09	0.105221	6.93833	4.58584	0.0415378	0.100054	0.0779341	6.93833	2.4139	0.132055	0.378837
GL50803_0022268	Hypothetical protein	1286	chr3	-0.418909	7.7199	68.8294	7.32021e-09	6.00454e-08	-0.0299057	7.7199	0.303905	0.586036	0.704772	0.0237534	7.7199	0.197577	0.660271	0.840325
GL50803_0032778	Ankyrin repeat protein 1	589	chr1	0.418872	11.0046	25.5634	5.34245e-05	0.000162598	0.118344	11.0046	2.02715	0.169287	0.290877	0.00661585	11.0046	0.00635375	0.937227	0.979396
GL50803_002198	Serine/threonine protein phosphatase 5	514	chr3	0.418541	8.6212	84.4705	9.46068e-10	9.73297e-09	-0.0819303	8.6212	3.02741	0.0934036	0.185181	0.0403149	8.6212	0.73517	0.398856	0.680845
GL50803_0040016	Ankyrin repeat protein 1	683	chr4	-0.418534	6.44202	86.8851	7.08223e-10	7.5395e-09	0.129108	6.44202	6.22199	0.0191242	0.054863	0.0754358	6.44202	2.08126	0.160765	0.423945
GL50803_0012989	Hypothetical protein	561	chr3	0.418455	5.79892	78.9594	1.87779e-09	1.79251e-08	0.105274	5.79892	3.54983	0.0705016	0.149846	0.142921	5.79892	6.35715	0.0179859	0.11512
GL50803_0016506	Hypothetical protein	373	chr4	0.41834	5.99871	56.4762	4.7659e-08	3.12431e-07	0.138166	5.99871	4.20025	0.0503762	0.115709	0.00983068	5.99871	0.0197788	0.889214	0.959771
GL50803_00114892	Reverse transcriptase/endonuclease, putative	830	chr3	0.417669	5.80315	40.683	9.1049e-07	4.28718e-06	-0.0692736	5.80315	0.705401	0.408589	0.548181	0.329236	5.80315	12.5985	0.00148683	0.0228245
GL50803_005672	Centrosomal protein	806	chr2	-0.417232	5.41082	66.0541	1.09034e-08	8.58424e-08	0.0712572	5.41082	1.12052	0.299305	0.44321	-0.237241	5.41082	12.5659	0.00147451	0.0227066
GL50803_0027614	Ribose 5-phosphate isomerase	146	chr3	-0.41707	6.85031	70.3356	5.92573e-09	4.97741e-08	-0.524283	6.85031	87.4537	6.6214e-10	2.74788e-08	-0.187328	6.85031	10.1786	0.00361958	0.0408412
GL50803_0016758	Hypothetical protein	374	chr3	-0.416988	6.13324	85.9664	7.90123e-10	8.296e-09	0.0846396	6.13324	2.67078	0.113962	0.215646	0.276981	6.13324	29.4978	9.97998e-06	0.000479137
GL50803_0011237	Hypothetical protein	429	chr4	0.416843	5.79227	44.2601	4.11843e-07	2.11183e-06	0.225009	5.79227	8.36794	0.00751515	0.0258802	-0.138518	5.79227	2.88534	0.101033	0.32679
GL50803_0029682	Hypothetical protein	136	chr3	0.416299	4.46362	27.6442	1.58278e-05	5.39755e-05	-0.13894	4.46362	1.87034	0.182856	0.308456	-0.0810686	4.46362	0.591187	0.448719	0.720537
GL50803_00114216	Hypothetical protein	1615	chr2	-0.416042	8.45949	93.5455	3.28735e-10	3.87908e-09	-0.0438981	8.45949	0.959683	0.336074	0.48068	-0.0272401	8.45949	0.378338	0.543709	0.783549
GL50803_0010881	WD40 repeat protein	514	chr3	-0.41598	8.16736	111.296	5.15702e-11	7.38419e-10	-0.255056	8.16736	37.3506	1.66415e-06	2.40394e-05	-0.085849	8.16736	4.16277	0.051342	0.223233
GL50803_0025809	Ubiquitin carboxyl-terminal hydrolase	1314	chr5	-0.415835	7.27058	86.4602	7.44902e-10	7.89563e-09	-0.118376	7.27058	5.98237	0.0213422	0.0599269	0.164345	7.27058	11.199	0.00244526	0.0312648
GL50803_00101496	VSP	399	chr5	0.415808	5.89684	60.6322	2.46258e-08	1.76822e-07	-0.0406661	5.89684	0.380971	0.542321	0.66828	0.149659	5.89684	5.57873	0.0257478	0.142794
GL50803_0040244	Emp24/gp25L/p24 family/GOLD protein	205	chr3	-0.41575	5.93568	50.2267	1.37467e-07	7.96655e-07	-0.308018	5.93568	18.1097	0.000229356	0.0015508	-0.117915	5.93568	2.73064	0.110172	0.342265
GL50803_0061421	Reverse transcriptase/endonuclease, putative	692	chr2	-0.415717	3.08185	13.5439	0.00103981	0.00229677	0.0574996	3.08185	0.113145	0.739225	0.823848	0.133079	3.08185	0.603223	0.444188	0.717608
GL50803_0050102	VSP	411	chr5	0.415652	4.52357	22.0171	7.4786e-05	0.000220353	0.239582	4.52357	4.47623	0.0440494	0.104057	0.0623167	4.52357	0.310001	0.582414	0.80431
GL50803_004547	Ribosomal protein S9	190	chr1	-0.415336	9.80172	50.9997	1.20019e-07	7.05565e-07	-0.603598	9.80172	103.025	1.18403e-10	5.85676e-09	-0.279013	9.80172	22.6152	6.04923e-05	0.00211593
GL50803_0016915	Ankyrin repeat protein 1	769	chr5	-0.41509	6.16994	57.0961	4.30975e-08	2.87532e-07	-0.48461	6.16994	50.5509	1.29839e-07	2.5535e-06	-0.251842	6.16994	10.5474	0.00313642	0.0374611
GL50803_004257	CBF/Mak21 family protein	793	chr1	-0.414974	6.68642	93.3546	3.35844e-10	3.94395e-09	-0.131776	6.68642	6.75436	0.0150498	0.04471	-0.0792299	6.68642	2.77542	0.107431	0.338233
GL50803_0013437	Hypothetical protein	317	chr4	-0.414384	5.42781	49.8795	1.46174e-07	8.41143e-07	-0.0602695	5.42781	0.67209	0.419594	0.559725	-0.0671882	5.42781	0.757038	0.392025	0.673521
GL50803_0012046	SPEF1-like protein	245	chr3	0.414344	5.17804	45.9708	2.97857e-07	1.57177e-06	0.0382489	5.17804	0.249899	0.621248	0.734665	-0.0254497	5.17804	0.127711	0.723631	0.878875
GL50803_0015237	pVSP	569	chr5	0.413871	3.78738	18.1259	0.000228203	0.00059316	-0.130927	3.78738	0.856648	0.362982	0.505409	0.0909803	3.78738	0.455473	0.505559	0.763876
GL50803_0094525	bZIP family protein	405	chr1	-0.413827	8.1394	66.4586	1.02806e-08	8.14627e-08	1.29755	8.1394	595.451	9.10504e-20	6.36963e-17	0.986346	8.1394	339.325	1.08829e-16	8.88223e-14
GL50803_0015395	Hypothetical protein	1869	chr2	0.413645	5.73266	20.5536	0.000207053	0.000546597	0.132379	5.73266	1.49548	0.235729	0.374308	-0.0428078	5.73266	0.175933	0.679409	0.85222
GL50803_007615	DNA topoisomerase III	897	chr4	0.413513	6.53365	79.4045	1.77429e-09	1.71713e-08	0.232468	6.53365	17.9661	0.000239886	0.00160921	0.00473556	6.53365	0.00761468	0.931115	0.977626
GL50803_007373	Ankyrin repeat protein 1	1552	chr1	-0.413504	4.51939	22.2873	6.97558e-05	0.00020753	-0.219658	4.51939	2.82718	0.104622	0.202344	-0.163167	4.51939	1.34791	0.256163	0.546117
GL50803_0022338	mRNA cap guanine-N7 methyltransferase	423	chr5	0.413355	6.97523	83.9342	1.00979e-09	1.03149e-08	0.16824	6.97523	11.145	0.00249574	0.0107585	0.191365	6.97523	14.3378	0.00078871	0.0144116
GL50803_00106320	Zinc finger domain-containing protein	399	chr4	0.413068	2.9451	10.5432	0.00319082	0.00635698	-0.32995	2.9451	3.18451	0.0859482	0.173849	0.0522275	2.9451	0.0769887	0.783602	0.909744
GL50803_0015566	Peter pan protein	353	chr4	0.413055	6.54564	50.0925	1.49524e-07	8.57397e-07	0.210759	6.54564	10.1034	0.00375754	0.0148273	0.024747	6.54564	0.144945	0.706463	0.868993
GL50803_0016568	Transcription factor, putative	946	chr4	-0.412925	9.34839	65.5646	1.17119e-08	9.15721e-08	1.11436	9.34839	456.809	2.63872e-18	1.17471e-15	0.774012	9.34839	227.514	1.42631e-14	4.65644e-12
GL50803_00113836	High cysteine membrane protein EGF-like	1692	chr5	0.41291	3.7815	18.7931	0.000185663	0.000494932	-0.180549	3.7815	1.62622	0.213229	0.345487	0.333175	3.7815	4.97406	0.0343501	0.175771
GL50803_0050171	pVSP	432	chr4	0.412826	1.97253	12.7398	0.00138471	0.00297932	0.0291233	1.97253	0.0182552	0.893538	0.931189	0.20657	1.97253	0.796737	0.380058	0.665673
GL50803_006679	High cysteine membrane protein	239	chr5	-0.412782	8.67966	49.2047	1.9094e-07	1.06013e-06	-0.412146	8.67966	46.0383	3.374e-07	5.83833e-06	0.205219	8.67966	11.4169	0.00230667	0.0301161
GL50803_00137729	VSP	404	chr2	0.412695	4.34337	20.212	0.000125778	0.000348379	-0.114435	4.34337	0.873597	0.358514	0.501469	-0.107223	4.34337	0.817866	0.374062	0.661381
GL50803_00113662	Hypothetical protein	1022	chr3	-0.4125	5.46286	47.5079	2.24103e-07	1.21263e-06	-0.156197	5.46286	4.29727	0.0479694	0.111383	-0.159691	5.46286	4.79296	0.0375147	0.185487
GL50803_007374	Spec3 membrane protein	131	chr1	-0.412483	1.45354	7.50051	0.0108551	0.0187901	-0.278669	1.45354	0.568033	0.457647	0.593272	-0.0717941	1.45354	0.038197	0.84653	0.938949
GL50803_009128	Hypothetical protein	446	chr2	-0.411775	3.39281	20.3678	0.000115577	0.000323049	-0.233219	3.39281	2.60834	0.118078	0.221121	-0.00652472	3.39281	0.00184857	0.966026	0.988431
GL50803_0024985	Hypothetical protein	605	chr3	0.411669	4.12943	19.9859	0.000129449	0.000357536	0.114593	4.12943	0.831416	0.370036	0.511883	-0.0309435	4.12943	0.0678974	0.796425	0.9153
GL50803_0027635	Hypothetical protein	130	chr4	0.411578	7.69315	70.953	5.43927e-09	4.62432e-08	0.29167	7.69315	31.3829	6.34513e-06	7.67213e-05	-0.0151319	7.69315	0.084045	0.774132	0.905403
GL50803_0013776	Hypothetical protein	370	chr4	0.411416	2.55155	14.3773	0.00077805	0.00176803	0.261538	2.55155	2.18137	0.151407	0.267958	0.142542	2.55155	0.969942	0.333549	0.624546
GL50803_0017266	Hypothetical protein	125	chr1	0.411384	4.2356	32.002	5.48658e-06	2.09741e-05	0.0263541	4.2356	0.0687	0.795254	0.863111	-0.040327	4.2356	0.186362	0.669433	0.84655
GL50803_00111869	Hypothetical protein	1460	chr1	-0.411275	8.17624	102.854	1.20513e-10	1.61244e-09	0.0174643	8.17624	0.16946	0.683883	0.782654	0.122581	8.17624	8.39064	0.00744439	0.0650486
GL50803_008446	Hypothetical protein	503	chr5	0.411051	7.85694	73.5736	3.80405e-09	3.33246e-08	0.130217	7.85694	6.61019	0.0160497	0.0470632	0.307204	7.85694	35.4112	2.53311e-06	0.000167631
GL50803_0010667	Hypothetical protein	158	chr5	0.410698	1.48017	8.83874	0.00618652	0.0114712	0.31676	1.48017	1.10916	0.301717	0.445973	-0.401874	1.48017	1.03145	0.318949	0.611839
GL50803_0050321	pVSP	622	chr3	0.410448	1.07574	9.16972	0.00540648	0.0101478	0.361847	1.07574	2.00392	0.168471	0.289983	0.187624	1.07574	0.888913	0.354239	0.644394
GL50803_005246	Hypothetical protein	329	chr4	0.410306	4.50888	30.1172	8.58511e-06	3.11879e-05	-0.255788	4.50888	6.06815	0.0205172	0.0580766	0.0503824	4.50888	0.254082	0.618356	0.821299
GL50803_0013288	Hypothetical protein	709	chr4	0.409924	7.62914	98.9444	1.82013e-10	2.3156e-09	0.261776	7.62914	34.9258	2.82007e-06	3.83013e-05	0.111109	7.62914	6.09764	0.0202417	0.123748
GL50803_00102710	Ubiquitin carboxyl-terminal hydrolase 14	814	chr3	-0.409202	5.84006	42.8868	5.37353e-07	2.67965e-06	0.043505	5.84006	0.337703	0.56604	0.689526	-0.143034	5.84006	3.86691	0.0597392	0.245422
GL50803_0014236	N-acetylglucosaminylphosphatidylinositol deacetylase	190	chr5	0.40899	4.39895	30.9498	7.03122e-06	2.61442e-05	-0.0839995	4.39895	0.744627	0.39588	0.536718	0.136399	4.39895	2.23116	0.146996	0.404298
GL50803_0010871	Hypothetical protein	313	chr3	0.408595	3.34587	27.0913	1.8221e-05	6.1199e-05	0.0349946	3.34587	0.0856464	0.772052	0.84675	0.0799806	3.34587	0.496279	0.487249	0.750097
GL50803_008102	ARID2 protein	270	chr1	0.408589	5.04301	29.4708	1.00459e-05	3.57522e-05	0.0288586	5.04301	0.098616	0.755941	0.834501	0.0679102	5.04301	0.587431	0.450149	0.720537
GL50803_0013668	Hypothetical protein	362	chr4	0.408069	7.20845	101.486	1.39018e-10	1.8243e-09	0.19487	7.20845	19.1236	0.000167836	0.00121885	0.0879828	7.20845	3.82396	0.0610821	0.248644
GL50803_0011642	Ceramide glucosyltransferase	538	chr3	0.407657	2.40228	10.0302	0.0038363	0.00746973	0.230303	2.40228	1.08434	0.30708	0.451719	-0.0313219	2.40228	0.0147074	0.904383	0.965501
GL50803_0010577	Nop domain-containing protein	499	chr1	-0.407492	8.00216	85.7877	8.07201e-10	8.43326e-09	-0.198492	8.00216	18.23	0.000220928	0.0015068	-0.0985778	8.00216	4.55896	0.0420941	0.198925
GL50803_0011930	MIZ/SP-RING zinc finger domain-containing protein	649	chr4	-0.407344	4.04703	33.6947	3.71689e-06	1.48101e-05	0.590422	4.04703	52.5205	9.22639e-08	1.89839e-06	0.479801	4.04703	27.7728	1.53214e-05	0.000669901
GL50803_005871	Developmentally regulated GTP-binding protein 1	369	chr4	-0.406574	4.83625	40.7421	8.23138e-07	3.9135e-06	-0.049611	4.83625	0.353861	0.556952	0.680148	-0.215341	4.83625	8.33139	0.0076306	0.0658478
GL50803_0017453	Hypothetical protein	676	chr5	0.406501	5.32997	37.0032	1.79246e-06	7.82324e-06	0.451443	5.32997	28.0463	1.4301e-05	0.000151585	0.144762	5.32997	2.87277	0.101742	0.328431
GL50803_0016283	Amino acid transporter family	608	chr5	-0.406372	8.14177	89.079	5.47314e-10	5.98258e-09	-0.132954	8.14177	8.78292	0.00632978	0.022725	-0.0312306	8.14177	0.491719	0.489238	0.751034
GL50803_006624	Kinase	2200	chr5	-0.406357	7.25332	28.2164	3.65245e-05	0.000114654	0.032913	7.25332	0.161293	0.692334	0.788894	0.0646875	7.25332	0.594097	0.450074	0.720537
GL50803_0014872	Ankyrin repeat protein 1	1252	chr5	-0.40604	7.56967	74.8316	3.21485e-09	2.85719e-08	-0.304798	7.56967	35.1138	2.705e-06	3.70011e-05	-0.1951	7.56967	12.5187	0.0015	0.0228519
GL50803_0012119	SnRNP Sm-like protein, putative	96	chr5	0.40601	0.51189	5.33272	0.0289205	0.0453632	0.525725	0.51189	2.46359	0.128307	0.235944	0.173877	0.51189	0.321591	0.575398	0.801072
GL50803_005273	Hypothetical protein	361	chr4	0.405021	2.73706	14.4295	0.000764222	0.00173903	-0.276093	2.73706	2.7768	0.107348	0.20607	0.07568	2.73706	0.251537	0.620112	0.822282
GL50803_0011389	Ankyrin repeat protein 2	897	chr2	0.404946	8.39882	86.8366	7.12304e-10	7.56649e-09	-0.0362684	8.39882	0.635731	0.432306	0.571303	0.180332	8.39882	15.0107	0.000626971	0.0123304
GL50803_005874	Hypothetical protein	1232	chr4	-0.404249	8.61639	88.8986	5.5893e-10	6.09594e-09	-0.202296	8.61639	20.7546	0.000103146	0.00081207	-0.032393	8.61639	0.534826	0.470965	0.73796
GL50803_0010783	3-mercaptopyruvate sulfurtransferase/Thiosulfate sulfurtransferase	378	chr4	0.404249	8.45794	63.2939	1.64048e-08	1.23212e-07	0.165192	8.45794	9.81958	0.00416843	0.0160352	0.027914	8.45794	0.274612	0.604585	0.81225
GL50803_008929	Metal-dependent phosphoesterase, putative	321	chr2	0.404049	6.36005	52.764	8.85014e-08	5.39044e-07	-0.0233375	6.36005	0.129763	0.721517	0.809891	-0.0216482	6.36005	0.119539	0.732249	0.882992
GL50803_0017468	Hypothetical protein	294	chr5	0.403506	8.98432	68.9352	7.21155e-09	5.92533e-08	0.0642916	8.98432	1.66695	0.207752	0.338895	-0.045456	8.98432	0.813332	0.375214	0.662372
GL50803_002366	Hypothetical protein	420	chr5	0.403443	6.66181	64.6225	1.34554e-08	1.03116e-07	0.0999204	6.66181	3.25381	0.0825705	0.168689	-0.0854201	6.66181	2.29781	0.141326	0.394343
GL50803_0060603	Hypothetical protein	6957	chr4	-0.40342	6.662	30.261	1.90679e-05	6.37578e-05	-0.148901	6.662	3.09871	0.0930292	0.184813	-0.0736127	6.662	0.775992	0.388419	0.670699
GL50803_008524	Transitional endoplasmic reticulum ATPase	430	chr2	-0.403139	4.31896	35.9872	2.23281e-06	9.50788e-06	0.167178	4.31896	2.17348	0.152121	0.26893	-0.316912	4.31896	5.70208	0.0243033	0.137429
GL50803_0025238	High cysteine membrane protein	686	chr5	-0.403112	7.63588	97.1745	2.20303e-10	2.74208e-09	-0.0272162	7.63588	0.37248	0.546824	0.672475	0.0266156	7.63588	0.383162	0.54117	0.782898
GL50803_0017042	Hypothetical protein	981	chr1	-0.402588	5.09166	46.0142	2.95449e-07	1.56243e-06	-0.338349	5.09166	19.1118	0.00016844	0.00121885	0.0304151	5.09166	0.172873	0.680899	0.853651
GL50803_0022739	Hypothetical protein	330	chr2	0.402264	6.67439	78.6153	1.96225e-09	1.85505e-08	-0.0488323	6.67439	0.888557	0.354334	0.497184	-0.0854731	6.67439	2.72815	0.110326	0.342265
GL50803_0016587	Kinase	308	chr1	0.401904	4.78152	47.43	2.27324e-07	1.22735e-06	0.0549548	4.78152	0.553688	0.463324	0.598337	0.00553455	4.78152	0.00598783	0.938898	0.979396
GL50803_006284	Ankyrin repeat protein 2	465	chr5	-0.40165	6.50986	46.7155	2.8442e-07	1.51392e-06	-0.0288293	6.50986	0.180873	0.674098	0.77526	0.0238023	6.50986	0.127312	0.724093	0.879
GL50803_0020652	Hypothetical protein	154	chr2	0.401368	4.02934	28.765	1.19529e-05	4.14834e-05	0.0164834	4.02934	0.0275065	0.869526	0.914533	-0.0186671	4.02934	0.0379075	0.847105	0.938949
GL50803_0061706	Hypothetical protein	1136	chr1	0.401244	4.67907	38.25	1.37565e-06	6.15212e-06	0.184757	4.67907	4.70827	0.0391047	0.0953663	0.0198602	4.67907	0.0634461	0.803062	0.918064
GL50803_0017161	Tom40	356	chr1	0.401089	6.53516	65.4165	1.19691e-08	9.30357e-08	-0.0132776	6.53516	0.0540273	0.817973	0.879196	0.0283589	6.53516	0.25567	0.617266	0.821299
GL50803_00115572	Kinase, WEE	2529	chr5	-0.400977	5.72481	40.8253	8.09421e-07	3.85439e-06	-0.0520911	5.72481	0.435608	0.514913	0.644425	0.0362793	5.72481	0.215701	0.646106	0.833686
GL50803_0016513	Putative membrane spanning protein	2454	chr4	-0.400819	7.33038	34.3378	7.59134e-06	2.7951e-05	0.0729654	7.33038	0.944844	0.341912	0.485579	-0.0102984	7.33038	0.0182821	0.893711	0.961713
GL50803_0014475	Hypothetical protein	1144	chr3	-0.400555	7.75055	105.492	9.18985e-11	1.25356e-09	-0.130241	7.75055	9.69694	0.00437614	0.016716	0.0230107	7.75055	0.289626	0.594926	0.809264
GL50803_0027308	Dynein light chain LC4	100	chr1	-0.400014	5.18878	28.1378	1.48156e-05	5.09136e-05	-0.207501	5.18878	4.40614	0.0456123	0.10718	0.0150775	5.18878	0.0206733	0.886775	0.958406
GL50803_0011384	DNA helicase	900	chr2	0.399768	6.05067	61.3772	2.19514e-08	1.59018e-07	0.104695	6.05067	3.16268	0.086748	0.174889	-0.0299537	6.05067	0.275423	0.604055	0.812206
GL50803_0089285	Hypothetical protein	414	chr1	-0.399429	5.8178	57.0573	4.33688e-08	2.88948e-07	-0.197017	5.8178	8.96069	0.00588571	0.0214611	-0.134543	5.8178	4.0646	0.0539716	0.230627
GL50803_005810	Pyridoxamine 5'-phosphate oxidase	132	chr4	-0.399201	9.87315	24.5149	7.5621e-05	0.000222012	-0.332185	9.87315	16.6024	0.000584804	0.00329171	0.135219	9.87315	2.74723	0.112934	0.346515
GL50803_0015482	Nuclear ATP/GTP-binding protein	1572	chr2	-0.398465	7.14071	89.136	5.43696e-10	5.95633e-09	-0.122288	7.14071	6.6545	0.0157349	0.046362	-0.0395306	7.14071	0.725111	0.402057	0.682841
GL50803_0012066	Endoglycosylceramidase	547	chr4	0.398429	1.82287	10.2495	0.00352081	0.00692704	0.131862	1.82287	0.17457	0.679428	0.778704	0.243494	1.82287	0.403088	0.530911	0.778366
GL50803_0091761	Sec1, putative	585	chr2	0.398416	7.68117	67.2279	9.19895e-09	7.34865e-08	0.187236	7.68117	12.8158	0.00134731	0.0066044	0.0298312	7.68117	0.330466	0.570205	0.799028
GL50803_0017062	Hypothetical protein	277	chr5	-0.398353	4.92561	42.2026	6.14754e-07	3.00108e-06	-0.0549552	4.92561	0.451234	0.50753	0.638029	0.105993	4.92561	1.63439	0.212116	0.496279
GL50803_00137681	VSP	371	chr5	0.398014	5.10762	42.4873	5.81176e-07	2.8632e-06	-0.0936068	5.10762	1.35504	0.254712	0.3956	0.00297942	5.10762	0.00141109	0.970315	0.989923
GL50803_0029387	Hypothetical protein	155	chr3	0.397707	3.90541	20.5614	0.000109164	0.000306874	0.315208	3.90541	7.11196	0.0128521	0.0394587	0.0925372	3.90541	0.662471	0.4229	0.701538
GL50803_0016629	Hypothetical protein	796	chr5	0.397705	6.45071	60.2547	2.61127e-08	1.86405e-07	-0.0133441	6.45071	0.0508576	0.823298	0.881822	0.0621865	6.45071	1.17642	0.287798	0.583097
GL50803_0016492	Hypothetical protein	2916	chr1	-0.397548	10.7132	14.7909	0.00127151	0.00276002	-0.174984	10.7132	2.84065	0.109963	0.209694	0.0688669	10.7132	0.437148	0.517262	0.770599
GL50803_0015110	Hypothetical protein	184	chr5	0.397476	6.32536	56.8894	4.45642e-08	2.96107e-07	0.145307	6.32536	5.81563	0.0230524	0.0635152	-0.0375036	6.32536	0.401738	0.531594	0.778474
GL50803_003470	ABC transporter family protein	1114	chr5	0.397245	9.3576	51.0073	1.19861e-07	7.05479e-07	0.465382	9.3576	67.6322	8.68026e-09	2.6402e-07	0.378879	9.3576	46.1501	2.88043e-07	2.61213e-05
GL50803_00114937	Kinase, NEK	773	chr4	-0.397217	6.91948	77.0563	2.39956e-09	2.21802e-08	-0.107668	6.91948	4.57104	0.0418431	0.100444	0.015307	6.91948	0.0925356	0.76334	0.899547
GL50803_0017015	Ankyrin repeat protein 1	427	chr5	0.396939	2.28756	8.73697	0.00645039	0.0119153	0.533007	2.28756	3.06579	0.0914574	0.182505	0.0852145	2.28756	0.0485678	0.827253	0.929369
GL50803_0015436	Hypothetical protein	262	chr3	0.396806	6.48107	69.3632	6.78932e-09	5.6161e-08	0.0726236	6.48107	1.82856	0.187659	0.314823	0.0262961	6.48107	0.254608	0.617994	0.821299
GL50803_0015898	DTW domain-containing protein	513	chr5	-0.396554	4.67851	30.6176	7.61147e-06	2.8004e-05	-0.0535313	4.67851	0.326699	0.572398	0.693305	0.0409278	4.67851	0.206533	0.653178	0.837772
GL50803_0014223	Kinase, NEK	303	chr5	0.395874	5.61786	55.444	5.64463e-08	3.62277e-07	0.219936	5.61786	11.4098	0.00225863	0.00998242	-0.00732202	5.61786	0.0136157	0.907983	0.967028
GL50803_0088082	Coatomer beta subunit	1049	chr3	-0.395654	8.43709	82.062	1.27102e-09	1.26433e-08	-0.157153	8.43709	11.9125	0.00187284	0.00861154	-0.0312651	8.43709	0.470846	0.498523	0.758502
GL50803_0014731	Hypothetical protein	975	chr5	-0.395271	5.26817	49.2513	1.6347e-07	9.22252e-07	-0.267786	5.26817	14.6614	0.000705903	0.00383663	-0.0541478	5.26817	0.678108	0.417546	0.696525
GL50803_0060030	High cysteine membrane protein EGF-like	1692	chr5	0.395267	4.05623	23.4711	4.767e-05	0.000146082	0.0346506	4.05623	0.0892614	0.767435	0.843137	0.104289	4.05623	0.683902	0.415588	0.695344
GL50803_009194	DNA replication licensing factor MCM4	825	chr5	0.395243	5.16219	26.3036	2.35605e-05	7.71808e-05	0.206616	5.16219	4.65702	0.0402873	0.0975701	0.163822	5.16219	3.28904	0.0812378	0.290381
GL50803_003677	Kinase, NEK	845	chr5	0.395235	6.29124	54.8564	6.22152e-08	3.94647e-07	-0.030963	6.29124	0.238495	0.629289	0.74042	0.0366447	6.29124	0.347655	0.560408	0.792011
GL50803_0016723	Hypothetical protein	271	chr1	0.394542	5.38985	57.8152	3.83869e-08	2.60722e-07	-0.0447531	5.38985	0.486728	0.491431	0.624512	0.109147	5.38985	2.80503	0.105663	0.334247
GL50803_008820	Spindle pole protein, putative	1033	chr5	-0.394311	5.04746	51.9799	1.01245e-07	6.06853e-07	0.0637446	5.04746	0.76239	0.390379	0.531319	0.041911	5.04746	0.316614	0.578352	0.801675
GL50803_0061210	IQ calmodulin-binding motif-containing protein	111	chr3	0.394086	3.14269	17.3808	0.000288494	0.000726727	-0.151247	3.14269	1.13544	0.296173	0.440571	-0.180635	3.14269	1.58254	0.219303	0.505854
GL50803_00116712	Hypothetical protein	147	chr5	0.39382	1.44243	9.68214	0.00440195	0.00843965	0.0447976	1.44243	0.0296171	0.864662	0.911768	0.0710801	1.44243	0.0761317	0.784737	0.910225
GL50803_00115159	Phospholipase B	645	chr5	-0.393723	7.93851	96.4789	2.3765e-10	2.91672e-09	-0.0163711	7.93851	0.148651	0.702887	0.7964	-0.090867	7.93851	4.64391	0.0403633	0.194217
GL50803_0021750	Ribose-phosphate pyrophosphokinase	371	chr1	0.393566	5.63724	33.4742	4.02372e-06	1.58266e-05	0.148293	5.63724	3.5267	0.0714564	0.151285	0.0103727	5.63724	0.0168539	0.897689	0.962976
GL50803_0060959	Reverse transcriptase/endonuclease, putative	821	chr3	0.393349	3.98156	18.6642	0.000193162	0.000512968	-0.0374778	3.98156	0.0858579	0.771779	0.846641	0.19394	3.98156	2.33486	0.138286	0.38986
GL50803_00114991	High cysteine membrane protein EGF-like	1452	chr2	-0.393132	7.87445	7.81528	0.0138053	0.0233217	-0.53019	7.87445	12.8232	0.00281627	0.0119199	-0.0519521	7.87445	0.123773	0.72998	0.881339
GL50803_00115202	High cysteine protein	793	chr4	0.39272	5.50977	43.2313	5.02418e-07	2.52571e-06	-0.0160746	5.50977	0.0470571	0.829917	0.886585	-0.0115313	5.50977	0.0279026	0.868599	0.950084
GL50803_0010932	Hypothetical protein	751	chr4	0.391972	6.00181	52.1368	9.85445e-08	5.94301e-07	0.136653	6.00181	4.37874	0.0460475	0.107789	0.152483	6.00181	4.75592	0.0382011	0.187324
GL50803_00113242	High cysteine protein	345	chr5	0.391797	4.69759	25.7307	2.59378e-05	8.41173e-05	-0.0125431	4.69759	0.016615	0.898405	0.934471	0.120868	4.69759	1.68987	0.204747	0.485072
GL50803_0019509	Qc-SNARE 4	105	chr5	0.391691	4.50305	25.9678	2.43729e-05	7.95162e-05	-0.0777814	4.50305	0.595413	0.44712	0.584035	-0.0931256	4.50305	0.824065	0.372128	0.658999
GL50803_0014949	Hypothetical protein	790	chr4	-0.391532	3.01658	10.3909	0.00335038	0.00664244	-0.193042	3.01658	1.01711	0.322336	0.468113	0.00415371	3.01658	0.000621189	0.980303	0.993744
GL50803_00111806	Hypothetical protein	474	chr3	0.391466	4.19636	19.4308	0.00015291	0.000413703	0.298065	4.19636	6.44057	0.0173207	0.0502261	0.200103	4.19636	3.14656	0.0875121	0.303288
GL50803_0012993	pVSP	138	chr4	0.39142	2.70315	10.9784	0.00265878	0.00539131	0.212397	2.70315	0.953286	0.337662	0.482219	-0.27577	2.70315	1.15546	0.292043	0.587753
GL50803_0088765	Cytosolic heat shock protein 70	665	chr1	-0.391299	10.6	35.546	2.68477e-06	1.11892e-05	-0.628201	10.6	88.648	7.12365e-10	2.90704e-08	-0.550849	10.6	67.9477	9.8303e-09	1.50434e-06
GL50803_009778	Tem-1-like protein	197	chr4	-0.391168	3.23123	20.1254	0.000124183	0.000344546	-0.263451	3.23123	4.69967	0.0392704	0.0956752	0.0328288	3.23123	0.0801149	0.779328	0.907148
GL50803_00115232	PP-loop family protein	553	chr4	0.391099	4.41923	20.1543	0.000123123	0.000341994	-0.171455	4.41923	2.21371	0.148524	0.263726	0.206511	4.41923	3.5946	0.0688565	0.266554
GL50803_00114165	Cathepsin B-like cysteine proteinase	805	chr3	0.391083	1.63647	6.77436	0.0149165	0.025033	0.219814	1.63647	0.539252	0.469153	0.604272	0.174241	1.63647	0.317363	0.577905	0.801675
GL50803_0015280	tRNA (Guanine-1)-methyltransferase	235	chr4	0.391012	6.1468	64.2124	1.42997e-08	1.08905e-07	0.239375	6.1468	17.097	0.000315798	0.00199802	-0.0418153	6.1468	0.537059	0.47005	0.736822
GL50803_009541	TRAPPC5/Trs31	188	chr4	0.390781	4.87863	36.4779	2.00713e-06	8.66747e-06	0.213349	4.87863	7.49026	0.0109032	0.0346482	-0.0773886	4.87863	1.0926	0.305282	0.598704
GL50803_003158	Hypothetical protein	198	chr5	-0.390008	4.98193	34.4008	3.17023e-06	1.28942e-05	-0.109217	4.98193	1.77168	0.194447	0.323206	-0.0999519	4.98193	1.63657	0.21182	0.496279
GL50803_0095661	Tubulin tyrosine ligase	773	chr5	0.389903	7.16357	61.9297	2.01705e-08	1.47867e-07	0.25426	7.16357	21.6826	7.88241e-05	0.000642266	0.0393265	7.16357	0.518628	0.477695	0.740569
GL50803_0016312	Hypothetical protein	984	chr5	-0.38969	6.42327	69.684	6.49032e-09	5.38697e-08	-0.558642	6.42327	93.8222	3.1872e-10	1.4319e-08	-0.251356	6.42327	19.0896	0.000169582	0.00453794
GL50803_008794	Nucleolar GAR1-like protein, putative	184	chr2	-0.389131	6.18574	53.6241	7.64788e-08	4.74481e-07	0.0469943	6.18574	0.518837	0.477607	0.611462	-0.0919254	6.18574	2.21578	0.148342	0.405998
GL50803_00112875	Hypothetical protein	3878	chr4	-0.388629	6.72008	10.6766	0.00471712	0.00897077	0.285164	6.72008	4.42445	0.0512081	0.117235	0.160762	6.72008	1.40477	0.252832	0.54375
GL50803_0012105	Hypothetical protein	622	chr4	-0.388501	6.86503	76.7856	2.48565e-09	2.27518e-08	-0.383926	6.86503	53.2324	8.17204e-08	1.7145e-06	-0.110154	6.86503	4.32956	0.0471972	0.213438
GL50803_00137745	SMC3-like protein	1232	chr3	0.388368	7.58689	61.0997	2.29093e-08	1.65712e-07	0.131562	7.58689	5.9665	0.0214988	0.0601599	0.0261534	7.58689	0.222643	0.640873	0.830692
GL50803_0013988	Hypothetical protein	1011	chr4	0.387359	6.65436	70.3744	5.89381e-09	4.96208e-08	0.229706	6.65436	19.654	0.000142969	0.00106401	0.0130634	6.65436	0.0659877	0.799243	0.915745
GL50803_001383	Prefoldin subunit	136	chr4	-0.387343	5.48131	41.7801	6.68483e-07	3.22837e-06	-0.195447	5.48131	6.87179	0.0142858	0.0428661	-0.00513828	5.48131	0.00486283	0.944926	0.980492
GL50803_008218	Kinase, NEK	973	chr3	0.387265	7.35643	71.7532	4.87166e-09	4.18536e-08	0.0547333	7.35643	1.21154	0.280867	0.424246	-0.111332	7.35643	5.05567	0.0330219	0.170778
GL50803_0016642	Polyadenylation specificity factor family protein	1458	chr2	-0.387245	6.29514	74.2573	3.47065e-09	3.0623e-08	-0.13527	6.29514	6.98122	0.0136119	0.0412996	0.185065	6.29514	13.0951	0.00121906	0.0198991
GL50803_0013590	Ankyrin repeat protein 1	656	chr3	0.387047	7.95783	83.9239	1.01106e-09	1.03149e-08	-0.0508457	7.95783	1.26648	0.270459	0.411782	0.0346975	7.95783	0.587033	0.4503	0.720537
GL50803_00103887	Dicer	755	chr2	0.386724	2.844	13.4627	0.00107001	0.00235181	0.294899	2.844	3.29519	0.0807498	0.165869	0.278962	2.844	3.2922	0.0808797	0.290333
GL50803_0027918	Cystatin	96	chr4	-0.38606	7.26016	18.9396	0.000418675	0.00101883	-0.381919	7.26016	15.8204	0.000946277	0.00490881	-0.228318	7.26016	5.84134	0.026977	0.147866
GL50803_0017386	Ubiquitin-protein ligase E3A	1159	chr2	0.385972	6.77021	56.9008	4.44818e-08	2.95961e-07	0.169165	6.77021	8.8019	0.00628066	0.0225652	0.065166	6.77021	1.39146	0.248579	0.538625
GL50803_0017263	Histone acetyltransferase MYST1	474	chr1	0.385795	4.47659	23.4761	4.76039e-05	0.000145971	0.406852	4.47659	17.1954	0.000306031	0.00195135	-0.00311157	4.47659	0.00112928	0.973443	0.991913
GL50803_004558	Deoxyguanosine kinase/deoxyadenosine kinase subunit, putative	216	chr5	0.385589	7.19762	56.1938	4.99065e-08	3.2499e-07	0.208367	7.19762	13.3171	0.00112654	0.00563501	-0.0270253	7.19762	0.208727	0.651468	0.837164
GL50803_006901	Hypothetical protein	113	chr4	0.385532	3.67951	25.6571	2.64456e-05	8.55376e-05	0.0523326	3.67951	0.229465	0.635827	0.745604	-0.261379	3.67951	7.2318	0.0121963	0.0911835
GL50803_0015832	Aminoacyl-histidine dipeptidase	510	chr5	-0.385454	11.6981	53.5106	7.79601e-08	4.82034e-07	-0.570476	11.6981	115.879	3.32407e-11	1.91505e-09	-0.0923917	11.6981	3.06006	0.091745	0.311564
GL50803_0096570	Hypothetical protein	1628	chr5	0.385319	7.65162	41.1358	1.22095e-06	5.55671e-06	0.197248	7.65162	9.28168	0.00553898	0.0204712	-0.0387274	7.65162	0.354874	0.556923	0.790381
GL50803_004657	Hypothetical protein	1590	chr1	-0.384603	7.02761	78.513	1.98815e-09	1.87591e-08	0.0979441	7.02761	3.94699	0.0573231	0.127307	-0.0765205	7.02761	2.39993	0.133132	0.381034
GL50803_00107659	Hypothetical protein	98	chr4	0.384055	4.45114	20.8779	9.94928e-05	0.000282444	0.237305	4.45114	4.31312	0.0475887	0.110873	0.0792501	4.45114	0.447495	0.509279	0.764686
GL50803_0014845	Tim44	287	chr5	0.38402	6.19694	36.384	2.27862e-06	9.68609e-06	0.200454	6.19694	7.46149	0.01118	0.0353217	0.269108	6.19694	13.2156	0.00120251	0.0198672
GL50803_0091198	Sigma adaptin	148	chr4	-0.38393	2.86488	10.4297	0.00328258	0.00651546	-0.215742	2.86488	1.47294	0.235527	0.374229	-0.344277	2.86488	4.76049	0.0381157	0.187214
GL50803_0015232	Ankyrin repeat protein 1	848	chr5	0.383591	4.65331	12.9185	0.0016714	0.00353405	0.0205423	4.65331	0.023117	0.88058	0.923403	0.0461992	4.65331	0.141239	0.710758	0.871179
GL50803_002538	Kinase, NAK	676	chr4	0.383301	4.606	19.0263	0.000180071	0.000481337	0.123744	4.606	1.14412	0.294585	0.439143	0.0362696	4.606	0.109768	0.743057	0.890323
GL50803_0016598	Mannose-1-phosphate guanyltransferase	515	chr2	0.383154	5.22085	34.8964	2.83852e-06	1.17799e-05	-0.0536195	5.22085	0.425194	0.51994	0.649527	0.144112	5.22085	2.85288	0.102875	0.331085
GL50803_0087039	Hypothetical protein	3081	chr4	-0.38277	6.61274	44.6554	3.97509e-07	2.0469e-06	0.168603	6.61274	6.20962	0.0192878	0.0552352	0.0845451	6.61274	1.66787	0.207718	0.489977
GL50803_0017375	Hypothetical protein	363	chr4	0.382701	6.4973	51.1208	1.1751e-07	6.92474e-07	-0.0591802	6.4973	0.843806	0.366548	0.508062	-0.196339	6.4973	8.42346	0.00734339	0.0647046
GL50803_0029081	Hypothetical protein	149	chr4	0.382397	2.25297	11.9302	0.00186067	0.00389389	0.10839	2.25297	0.403063	0.530924	0.659045	-0.239564	2.25297	1.50908	0.230014	0.519719
GL50803_0016637	Hypothetical protein	303	chr1	0.381048	6.34576	60.5304	2.50175e-08	1.79372e-07	0.201372	6.34576	12.7708	0.00136932	0.0066855	-0.146304	6.34576	6.65301	0.0157453	0.10602
GL50803_00104150	Kinase, PLK	679	chr3	-0.380423	7.39147	83.2793	1.09392e-09	1.11139e-08	-0.00695155	7.39147	0.0230001	0.880599	0.923403	-0.00736182	7.39147	0.0256124	0.874057	0.953136
GL50803_0015962	Kinesin-7	924	chr1	-0.380185	7.72301	51.7283	1.05741e-07	6.32254e-07	0.085831	7.72301	2.32763	0.138874	0.250392	0.113376	7.72301	4.07858	0.053588	0.229486
GL50803_0036654	Hypothetical protein	727	chr2	0.380009	5.90422	61.8654	2.03694e-08	1.48879e-07	0.153907	5.90422	7.35958	0.0115372	0.0361932	0.089187	5.90422	2.55327	0.121853	0.360046
GL50803_008589	Suppressor of actin 1	703	chr2	-0.379979	7.52546	75.3336	3.0078e-09	2.68351e-08	-0.123638	7.52546	6.89763	0.0141234	0.0424569	-0.164727	7.52546	12.5864	0.00146361	0.0227066
GL50803_008204	Hypothetical protein	431	chr3	0.379424	4.46095	34.2655	3.26782e-06	1.32151e-05	0.101914	4.46095	1.44141	0.240471	0.379377	0.0573634	4.46095	0.461626	0.502723	0.762074
GL50803_0016570	Ser/Thr protein phosphatase 2B catalytic subunit, alpha isoform	866	chr4	0.379214	9.19235	60.9857	2.33157e-08	1.67907e-07	0.0524997	9.19235	1.12511	0.298336	0.442379	0.119235	9.19235	5.74119	0.0238642	0.135865
GL50803_00111886	Hypothetical protein	2364	chr4	-0.378939	6.74542	33.8891	5.46691e-06	2.09316e-05	-0.0574956	6.74542	0.625562	0.436799	0.575466	0.0432674	6.74542	0.379211	0.543871	0.783549
GL50803_006471	Hypothetical protein	255	chr3	0.378789	6.03275	56.6685	4.61907e-08	3.04846e-07	0.171498	6.03275	8.1254	0.00831859	0.0279781	0.17514	6.03275	8.00404	0.00875541	0.0727933
GL50803_0016167	Kinase, NEK	547	chr2	0.378131	2.28889	8.40857	0.00738904	0.0134214	-0.198337	2.28889	0.876289	0.357624	0.50051	-0.112353	2.28889	0.41186	0.526507	0.776131
GL50803_0017083	Hypothetical protein	551	chr2	-0.377883	7.09385	71.5334	5.02088e-09	4.29847e-08	-0.38004	7.09385	56.0677	5.09464e-08	1.18239e-06	-0.146642	7.09385	8.13201	0.00829549	0.0699191
GL50803_0015331	Hypothetical protein	910	chr3	0.377812	5.24872	43.3643	4.89581e-07	2.47162e-06	0.335557	5.24872	23.0191	5.40304e-05	0.000461757	0.0611033	5.24872	0.796413	0.380153	0.665673
GL50803_0013523	RAS like GTPases	244	chr5	0.377567	5.37005	42.1614	6.19784e-07	3.01998e-06	0.307472	5.37005	18.6469	0.000194192	0.0013624	0.170988	5.37005	5.86124	0.02257	0.131421
GL50803_0015953	Kinase, NEK	1118	chr2	0.377567	9.58482	65.5885	1.16709e-08	9.14442e-08	0.138093	9.58482	8.50959	0.00708535	0.0247658	0.120649	9.58482	6.43464	0.017367	0.112943
GL50803_004883	Hypothetical protein	1472	chr2	0.377557	7.1766	13.1182	0.00221576	0.00457058	0.153132	7.1766	1.77922	0.200489	0.330682	0.106043	7.1766	0.852331	0.369289	0.655707
GL50803_007137	Hypothetical protein	78	chr3	0.377511	1.18927	7.59835	0.0104075	0.0181086	-0.24637	1.18927	0.97238	0.332953	0.477584	-0.329179	1.18927	2.60989	0.117975	0.356656
GL50803_0016720	Radial spokehead-like protein	841	chr5	-0.37738	7.50135	62.8214	1.76156e-08	1.30505e-07	-0.323132	7.50135	36.3601	2.05899e-06	2.90572e-05	-0.116942	7.50135	4.47741	0.0438341	0.203658
GL50803_0060627	Transporter	255	chr4	0.376987	4.62185	29.5775	9.78757e-06	3.4858e-05	-0.00984171	4.62185	0.012196	0.912891	0.944503	0.173375	4.62185	3.87801	0.0593977	0.244734
GL50803_0015936	Hypothetical protein	278	chr5	0.3767	5.5713	42.4241	5.8846e-07	2.89326e-06	0.164139	5.5713	5.13521	0.0317821	0.0811877	0.0145093	5.5713	0.0421378	0.838917	0.93559
GL50803_003733	Hypothetical protein	92	chr3	0.376458	4.42437	33.0536	4.30171e-06	1.68389e-05	0.0446147	4.42437	0.276799	0.603157	0.718827	-0.0950776	4.42437	1.2645	0.270824	0.562562
GL50803_0016923	Hypothetical protein	703	chr3	0.376048	4.26834	25.8844	2.49117e-05	8.11121e-05	-0.0518445	4.26834	0.266198	0.610147	0.724536	0.0442983	4.26834	0.220711	0.642319	0.831686
GL50803_00101589	High cysteine membrane protein	394	chr2	0.375828	6.01598	42.6935	5.58103e-07	2.77465e-06	-0.00235416	6.01598	0.00113112	0.973421	0.984681	0.0104764	6.01598	0.0249485	0.875686	0.954001
GL50803_0015353	Hypothetical protein	521	chr4	0.375567	6.7448	57.6003	3.9734e-08	2.68754e-07	0.0924999	6.7448	2.76084	0.108314	0.207194	0.0648954	6.7448	1.35641	0.254478	0.545612
GL50803_0060196	Kinase, NEK	487	chr5	0.375515	5.32777	21.6808	0.000100777	0.00028576	0.0690503	5.32777	0.419757	0.523243	0.651658	0.0820127	5.32777	0.563304	0.460268	0.72872
GL50803_0060376	LSM domain-containing protein	87	chr5	0.375475	2.80676	13.7923	0.000953003	0.00212226	0.0683492	2.80676	0.1913	0.66536	0.768459	0.0112908	2.80676	0.00538841	0.942031	0.979984
GL50803_007411	Hypothetical protein	598	chr1	0.375443	4.43024	27.2833	1.73487e-05	5.85504e-05	0.172385	4.43024	3.01374	0.0941079	0.18605	0.072643	4.43024	0.562018	0.460014	0.728553
GL50803_00101805	High cysteine membrane protein Group 1	743	chr1	-0.375421	8.49082	52.0508	1.00015e-07	6.00947e-07	-1.17488	8.49082	462.161	2.27791e-18	1.11549e-15	-1.08535	8.49082	397.655	1.50844e-17	2.10836e-14
GL50803_002824	Hypothetical protein	172	chr4	0.375225	5.31411	46.6938	2.60349e-07	1.39185e-06	0.135186	5.31411	3.90948	0.0584411	0.129437	-0.0539813	5.31411	0.673535	0.419101	0.697836
GL50803_0014604	Nucleotide-binding protein 35	413	chr3	0.374806	9.31585	67.9955	8.24078e-09	6.68131e-08	-0.146324	9.31585	10.0177	0.00385512	0.0151149	0.017351	9.31585	0.140662	0.710592	0.871179
GL50803_0032312	Protein phosphatase 2C	512	chr2	-0.374729	6.71038	74.6496	3.29363e-09	2.91662e-08	-0.0137829	6.71038	0.0787785	0.781126	0.853338	0.0478421	6.71038	0.93889	0.341273	0.631851
GL50803_0013962	Hydroxymethylglutaryl-CoA synthase	490	chr3	0.374611	6.571	56.5361	4.71961e-08	3.10227e-07	0.0851134	6.571	2.09944	0.159015	0.277908	-0.0180247	6.571	0.0931922	0.762528	0.899134
GL50803_004415	Hypothetical protein	522	chr5	-0.37357	5.68506	60.3556	2.57062e-08	1.83771e-07	-0.119875	5.68506	3.65789	0.066605	0.142867	-0.0886247	5.68506	1.49645	0.231922	0.520825
GL50803_006441	Ser/Thr protein phosphatase PP1-1	563	chr3	0.37355	4.65588	26.9129	1.9074e-05	6.37578e-05	0.0185934	4.65588	0.0411994	0.840695	0.894975	-0.0279918	4.65588	0.0950919	0.760198	0.897466
GL50803_0011712	Hypothetical protein	1222	chr2	-0.373504	10.8975	74.1841	3.50476e-09	3.08088e-08	-0.28469	10.8975	42.5907	5.69476e-07	9.26486e-06	0.0793963	10.8975	3.32007	0.079677	0.289021
GL50803_001643	Hypothetical protein	368	chr2	0.373433	5.39982	37.9193	1.47494e-06	6.54831e-06	0.0438958	5.39982	0.356011	0.555764	0.679301	-0.0675899	5.39982	0.902699	0.350594	0.640531
GL50803_0033809	Hypothetical protein	242	chr5	0.373412	5.59342	41.8398	6.60589e-07	3.20288e-06	0.00531725	5.59342	0.00607007	0.938481	0.962257	0.0227702	5.59342	0.123691	0.72783	0.880544
GL50803_005206	Hypothetical protein	256	chr5	0.373315	1.27908	7.13713	0.0127112	0.0216511	0.387223	1.27908	2.63269	0.116453	0.218914	0.538165	1.27908	5.47305	0.0270609	0.147866
GL50803_0060667	E3 Ubiquitin-protein ligase	706	chr4	0.373207	5.08133	24.5495	3.56032e-05	0.00011205	0.169843	5.08133	3.28783	0.0810799	0.166407	0.0456013	5.08133	0.254	0.618416	0.821299
GL50803_0050142	pVSP	624	chr4	0.372992	4.35502	26.4167	2.16816e-05	7.16914e-05	0.0387171	4.35502	0.160483	0.691905	0.788835	0.233471	4.35502	6.28347	0.0185969	0.117965
GL50803_007655	Tubulin binding cofactor C	424	chr1	0.3725	5.0843	38.6094	1.27585e-06	5.75687e-06	0.186436	5.0843	5.85653	0.0226194	0.0626816	-0.24708	5.0843	9.95315	0.00395433	0.0434896
GL50803_00113565	Hypothetical protein	1071	chr3	0.372373	6.04996	51.2054	1.15791e-07	6.85645e-07	0.299926	6.04996	24.8671	3.26204e-05	0.000300901	0.166963	6.04996	7.48827	0.0109125	0.0842754
GL50803_0013940	Hypothetical protein	264	chr5	0.371901	4.95309	31.7937	5.76063e-06	2.18681e-05	0.132687	4.95309	2.39053	0.133862	0.244143	0.00259494	4.95309	0.000918966	0.976042	0.992534
GL50803_0015496	Hypothetical protein	397	chr2	0.37164	5.9472	51.1471	1.16973e-07	6.90976e-07	0.00823723	5.9472	0.0178446	0.894735	0.931841	0.0226896	5.9472	0.144665	0.7067	0.868993
GL50803_0017524	Hypothetical protein	171	chr5	0.371504	6.12467	41.1026	7.65466e-07	3.66421e-06	0.12856	6.12467	3.69504	0.0653221	0.140546	0.000251748	6.12467	1.5069e-05	0.996932	0.999381
GL50803_0016819	Ankyrin repeat protein 1	1256	chr5	-0.371283	7.88359	75.7178	2.85905e-09	2.57367e-08	-0.0254346	7.88359	0.318125	0.577452	0.69761	0.0739993	7.88359	2.71229	0.111318	0.343277
GL50803_0092739	ATP-dependent RNA helicase A	1250	chr5	0.370932	8.02121	64.5869	1.35265e-08	1.03499e-07	0.157688	8.02121	10.5188	0.00317127	0.0130392	0.0301016	8.02121	0.394281	0.535401	0.78068
GL50803_0036884	Coiled-coil protein	664	chr5	0.370797	5.06312	28.9469	1.14268e-05	4.00264e-05	-0.0866604	5.06312	0.97645	0.331962	0.477009	-0.0421821	5.06312	0.225378	0.638839	0.829788
GL50803_0050116	VSP	272	chr5	0.370765	5.75112	43.4557	4.80972e-07	2.43318e-06	-0.164351	5.75112	5.71857	0.0241171	0.0655029	0.00124698	5.75112	0.000369908	0.984798	0.995888
GL50803_0011932	Hypothetical protein	1297	chr4	-0.370763	7.04024	58.6683	3.35053e-08	2.33726e-07	0.200936	7.04024	13.6778	0.000992004	0.00509742	0.214293	7.04024	15.0368	0.000621463	0.0123179
GL50803_0011640	Hypothetical protein	910	chr3	0.370649	6.35567	45.656	3.15972e-07	1.66378e-06	0.287825	6.35567	21.6071	8.05504e-05	0.000655241	-0.0879185	6.35567	2.07164	0.1617	0.425683
GL50803_0017170	Long chain fatty acid CoA ligase 5	1524	chr1	0.370569	7.21579	46.0597	2.9427e-07	1.55957e-06	-0.0159806	7.21579	0.0693212	0.794354	0.862899	0.0323991	7.21579	0.306116	0.584688	0.805074
GL50803_0016234	Hypothetical protein	172	chr5	-0.370468	5.56774	50.0429	1.42002e-07	8.21968e-07	-0.143548	5.56774	4.81457	0.0371205	0.0917151	0.0703712	5.56774	1.37314	0.25164	0.542139
GL50803_0014791	High cysteine membrane protein	351	chr1	0.370391	3.84622	27.6325	1.58752e-05	5.40994e-05	0.0960742	3.84622	0.899962	0.351313	0.494396	0.121553	3.84622	1.69498	0.204083	0.484615
GL50803_0015867	GTP-binding protein	602	chr5	0.370305	5.5548	46.967	2.47525e-07	1.33055e-06	0.25454	5.5548	15.5748	0.000518911	0.00297205	-0.0218436	5.5548	0.127317	0.724039	0.879
GL50803_0095549	Kinase, NEK	772	chr3	0.370108	5.81001	42.4943	5.80385e-07	2.86218e-06	0.117741	5.81001	3.04984	0.0922604	0.183882	0.0771325	5.81001	1.37664	0.251052	0.541349
GL50803_0014764	Ankyrin repeat protein 1	392	chr4	0.370047	6.82082	56.4183	4.81104e-08	3.14969e-07	0.12125	6.82082	4.83735	0.03671	0.0908842	-0.02677	6.82082	0.229104	0.636091	0.829042
GL50803_008454	Hypothetical protein	453	chr3	0.369997	3.70274	20.1171	0.000124492	0.000345209	0.029475	3.70274	0.0601368	0.808158	0.872476	0.0924689	3.70274	0.712167	0.406235	0.686687
GL50803_00137693	Hypothetical protein	717	chr1	0.369946	4.10116	21.5218	8.25521e-05	0.000240058	0.205085	4.10116	3.21578	0.0842856	0.171637	0.176563	4.10116	2.67126	0.113931	0.348792
GL50803_0015479	Kinase, NEK	292	chr5	0.369648	5.685	37.743	1.53097e-06	6.76637e-06	-0.000382731	5.685	2.62217e-05	0.995952	0.997174	0.0538054	5.685	0.529406	0.473199	0.738564
GL50803_0015532	Putative cyclin	172	chr4	-0.36932	1.16979	5.69181	0.0244201	0.0389528	0.207401	1.16979	0.648067	0.427927	0.56744	0.957131	1.16979	16.8345	0.000343555	0.00786164
GL50803_0060147	Ribosomal protein S30	70	chr5	-0.369066	6.66399	14.6556	0.00136794	0.00294452	-0.671895	6.66399	35.1536	1.72216e-05	0.000177173	-0.277076	6.66399	7.2718	0.0153821	0.105057
GL50803_00104248	Hypothetical protein	404	chr4	0.369059	6.17598	37.4931	1.62023e-06	7.13513e-06	-0.0640847	6.17598	0.767453	0.388839	0.529959	0.0035742	6.17598	0.00246219	0.960795	0.986834
GL50803_005821	Hypothetical protein	769	chr5	0.368948	2.91034	12.7811	0.00136428	0.00293794	0.192541	2.91034	1.70291	0.203061	0.333736	-0.191479	2.91034	2.00797	0.168056	0.433191
GL50803_0011153	Hypothetical protein	67	chr4	-0.368724	4.28615	14.2505	0.000848128	0.00190692	-0.106694	4.28615	0.754892	0.392955	0.533934	-0.114704	4.28615	0.95482	0.337583	0.62905
GL50803_008609	Hypothetical protein	493	chr3	0.368696	5.32346	35.1592	2.67793e-06	1.11702e-05	-0.0388174	5.32346	0.260055	0.614279	0.728007	-0.0388929	5.32346	0.249021	0.621858	0.823032
GL50803_0013616	Glycine-rich protein	485	chr5	0.36844	5.51818	53.9523	7.23644e-08	4.53157e-07	0.189545	5.51818	9.98724	0.00390161	0.0152484	0.0237364	5.51818	0.165907	0.687028	0.857229
GL50803_0015251	Hypothetical protein	295	chr5	-0.368395	7.58552	63.5082	1.58855e-08	1.19863e-07	-0.322138	7.58552	40.3833	8.85229e-07	1.37182e-05	0.0166622	7.58552	0.113227	0.739134	0.88751
GL50803_0017336	Hypothetical protein	334	chr1	0.368324	6.67499	72.836	4.20273e-09	3.64261e-08	0.0912601	6.67499	3.52988	0.0712489	0.150976	0.0943956	6.67499	4.02965	0.0549441	0.232875
GL50803_00102647	Sodium/hydrogen exchanger 3	861	chr4	-0.368279	4.55129	31.7428	5.82977e-06	2.20792e-05	-0.181153	4.55129	4.72417	0.0388006	0.0949266	0.116075	4.55129	1.92293	0.177022	0.447518
GL50803_006417	Hypothetical protein	2086	chr4	-0.368272	5.9133	49.3778	1.59819e-07	9.06016e-07	0.161146	5.9133	6.67129	0.0156173	0.0460989	0.0338029	5.9133	0.308406	0.583291	0.804362
GL50803_0015555	ATP-dependent RNA helicase	731	chr3	0.368097	5.73456	57.9769	3.74061e-08	2.55122e-07	0.174648	5.73456	8.98541	0.0058267	0.0212777	-0.0900067	5.73456	2.49644	0.125898	0.368073
GL50803_00113592	Hypothetical protein	4361	chr3	-0.367997	6.22862	11.3619	0.00378681	0.00738511	0.0139118	6.22862	0.0122406	0.913248	0.944503	0.143315	6.22862	1.38404	0.256223	0.546117
GL50803_0013667	Notchless	513	chr4	0.36789	6.09651	58.8438	3.25867e-08	2.27967e-07	-0.0769913	6.09651	1.84586	0.185652	0.312311	-0.00500082	6.09651	0.00859844	0.926813	0.975834
GL50803_002261	Ser/Thr protein phosphatase 2A, 72/130 kDa reg sub B	639	chr5	0.367693	3.72525	29.3417	1.03687e-05	3.67939e-05	0.0911724	3.72525	0.774313	0.38675	0.527994	0.0910172	3.72525	0.628545	0.444585	0.717608
GL50803_006492	Glycerophosphocholine phosphodiesterase	620	chr5	-0.367195	5.58893	44.7867	3.72431e-07	1.93814e-06	0.0807722	5.58893	1.44056	0.240607	0.37947	0.523315	5.58893	59.3357	3.01524e-08	3.78606e-06
GL50803_007236	Reduced folate carrier	500	chr5	-0.366863	7.03038	89.8975	4.97768e-10	5.51487e-09	-0.0197039	7.03038	0.218706	0.643828	0.752886	0.146198	7.03038	12.1106	0.001741	0.0249289
GL50803_0014626	Oxidoreductase, short chain dehydrogenase/reductase family	319	chr5	-0.366439	5.55541	15.2269	0.000906855	0.00202594	-0.168013	5.55541	2.11623	0.161512	0.280768	0.125962	5.55541	1.12523	0.301642	0.595689
GL50803_0011174	Hypothetical protein	336	chr5	0.366379	4.80728	18.8138	0.000193492	0.000513566	0.00516986	4.80728	0.00233818	0.961804	0.976284	0.0953189	4.80728	0.784492	0.3839	0.6668
GL50803_0011110	Hypothetical protein	153	chr5	0.366354	0.96545	5.58546	0.0256666	0.0407289	0.10683	0.96545	0.107137	0.745984	0.828364	0.386344	0.96545	0.8754	0.357864	0.647055
GL50803_0024123	Ankyrin repeat protein 1	240	chr4	0.366177	3.49004	16.9081	0.000335522	0.00083446	-0.113823	3.49004	0.720398	0.403571	0.543683	0.0389868	3.49004	0.0916015	0.7645	0.899547
GL50803_0011449	Cytoplasmic tRNA 2-thiolation protein	352	chr5	0.366132	6.47583	54.6781	6.40882e-08	4.04955e-07	0.018223	6.47583	0.101952	0.751988	0.832388	-0.0210263	6.47583	0.135656	0.715547	0.873388
GL50803_00137701	Kinase, NEK	632	chr5	0.365672	6.0294	63.2129	1.66059e-08	1.24065e-07	0.19569	6.0294	14.0608	0.00086794	0.00455552	0.0469828	6.0294	0.790948	0.381769	0.665673
GL50803_0010803	Qa-SNARE 5	269	chr2	0.365557	3.84582	13.4965	0.00105732	0.00232706	0.286643	3.84582	4.60679	0.0411098	0.099121	0.0342292	3.84582	0.0694087	0.794225	0.914267
GL50803_0033434	Hypothetical protein	460	chr5	0.365532	5.63966	40.5197	8.6105e-07	4.07397e-06	0.204939	5.63966	8.11258	0.0083636	0.0281102	0.0449348	5.63966	0.430098	0.517561	0.770599
GL50803_0016768	Hypothetical protein	3176	chr5	-0.365464	7.24374	24.3255	8.2293e-05	0.000239447	0.026841	7.24374	0.102271	0.752467	0.83273	0.00303071	7.24374	0.00127118	0.971915	0.99134
GL50803_007570	Hypothetical protein	1802	chr2	-0.365244	6.53074	37.4956	1.7502e-06	7.65245e-06	-0.0101131	6.53074	0.021831	0.883671	0.925291	0.066965	6.53074	1.00281	0.325808	0.619513
GL50803_0014997	Hypothetical protein	832	chr2	0.365134	8.65805	67.9175	8.3331e-09	6.74499e-08	0.128078	8.65805	7.78931	0.00959093	0.031353	0.03244	8.65805	0.506716	0.482748	0.744931
GL50803_0022084	DGTP triphosphohydrolase	690	chr3	0.364849	7.3122	58.2807	3.5635e-08	2.45091e-07	0.188502	7.3122	12.8022	0.00135393	0.00663021	-0.0184098	7.3122	0.123315	0.728227	0.880544
GL50803_006451	Hypothetical protein	255	chr4	-0.364735	7.61763	53.9335	7.25945e-08	4.54017e-07	-0.129088	7.61763	5.95199	0.0216431	0.0604599	-0.0742435	7.61763	2.02938	0.165886	0.430642
GL50803_002753	Dolichyldiphosphatase	189	chr2	0.364715	3.82245	17.6061	0.00026863	0.000683721	0.216079	3.82245	3.19264	0.0853486	0.172945	-0.0343419	3.82245	0.0809092	0.778267	0.906559
GL50803_0015145	Putative AAA family protein	665	chr1	0.364633	2.3253	8.78386	0.00632733	0.0117057	0.144837	2.3253	0.721887	0.403092	0.543635	0.00159513	2.3253	0.00012619	0.991121	0.997865
GL50803_009846	Hypothetical protein	367	chr1	0.364182	2.60481	8.8481	0.00616285	0.0114316	-0.260917	2.60481	1.89288	0.180328	0.305664	0.0940528	2.60481	0.281377	0.600191	0.810478
GL50803_0016721	High cysteine membrane protein Group 2	598	chr5	-0.364147	7.65482	57.4096	4.09717e-08	2.75602e-07	-0.278056	7.65482	28.1479	1.39408e-05	0.000148409	0.0727482	7.65482	1.95766	0.173292	0.441525
GL50803_0016520	Sec24-like protein	1178	chr4	0.364015	7.10708	67.4603	8.89688e-09	7.11896e-08	0.224237	7.10708	20.6134	0.000107508	0.000841	0.0498371	7.10708	0.985384	0.329799	0.621868
GL50803_0050064	VSP	486	chr5	0.363938	2.5055	12.5841	0.00146484	0.00313108	0.0831557	2.5055	0.239249	0.628749	0.739963	0.217011	2.5055	1.56183	0.222258	0.509312
GL50803_0017126	PSP domain-containing protein	310	chr4	0.363909	6.24697	43.3122	4.9457e-07	2.49168e-06	0.0740532	6.24697	1.29928	0.264483	0.405375	2.01564e-05	6.24697	8.88585e-08	0.999764	0.999945
GL50803_0016747	Rrm3p helicase	773	chr5	0.363681	4.96519	25.7939	2.55103e-05	8.28407e-05	0.393869	4.96519	19.4374	0.000152605	0.00112208	-0.106537	4.96519	1.52046	0.228313	0.518817
GL50803_0012058	Hypothetical protein	639	chr4	0.363148	6.74148	55.8216	5.30447e-08	3.43598e-07	0.150234	6.74148	7.11343	0.0128438	0.039458	0.0297395	6.74148	0.272736	0.605815	0.812788
GL50803_0086680	Hypothetical protein	989	chr5	0.363047	7.37503	60.4959	2.51519e-08	1.80072e-07	0.0817143	7.37503	2.47489	0.127472	0.234673	-0.086724	7.37503	2.69405	0.112471	0.345311
GL50803_0017223	Intraflagellar transport protein IFT80	1080	chr5	0.362763	8.03948	54.5289	6.57027e-08	4.14088e-07	0.266205	8.03948	25.9862	2.42556e-05	0.000234279	0.0472359	8.03948	0.821083	0.372982	0.659859
GL50803_0041927	Rab GTPase-like family protein	179	chr4	-0.362425	7.68049	35.0823	4.25829e-06	1.66956e-05	-0.407394	7.68049	38.8338	2.00623e-06	2.83945e-05	-0.138314	7.68049	4.58091	0.0427884	0.201089
GL50803_0040517	Hypothetical protein	228	chr1	-0.362386	6.17544	53.2762	8.11157e-08	5.00282e-07	-0.125242	6.17544	4.54363	0.0424154	0.101371	0.00950329	6.17544	0.0275696	0.869378	0.9503
GL50803_0017499	Hypothetical protein	296	chr4	0.362385	5.41205	39.0991	1.15221e-06	5.26833e-06	-0.0566484	5.41205	0.617574	0.43888	0.576965	-0.107348	5.41205	2.5874	0.119498	0.358128
GL50803_0050221	High cysteine membrane protein Group 1	693	chr4	-0.36237	3.24783	9.98601	0.00390351	0.00759154	-0.619113	3.24783	16.3432	0.000402853	0.00243252	-0.205513	3.24783	1.65327	0.209572	0.493164
GL50803_00113137	Coiled-coil protein	1155	chr1	-0.362053	6.2676	62.0401	1.98337e-08	1.46053e-07	0.0828032	6.2676	2.23651	0.146531	0.261597	0.0642484	6.2676	1.32654	0.259648	0.549717
GL50803_0016161	Kinesin-16	838	chr5	-0.361976	5.91913	57.4701	4.05747e-08	2.73476e-07	-0.19313	5.91913	10.9609	0.00267654	0.0114073	-0.0185144	5.91913	0.106467	0.746751	0.89165
GL50803_0087358	Chorein	3275	chr1	-0.361799	4.01186	11.1277	0.00279811	0.0056458	0.442553	4.01186	7.5442	0.011323	0.0357043	0.215758	4.01186	1.07509	0.310288	0.603928
GL50803_00103365	Hypothetical protein	2044	chr4	0.361729	6.8899	57.9897	3.73297e-08	2.54956e-07	0.184463	6.8899	11.96	0.00184028	0.00848575	0.104929	6.8899	3.90348	0.0586221	0.24287
GL50803_0012598	KRR1	329	chr2	0.361691	8.31381	61.9533	2.00979e-08	1.47555e-07	-0.0385554	8.31381	0.645494	0.428834	0.568106	0.0392067	8.31381	0.669738	0.420399	0.699047
GL50803_003099	Cathepsin L-like protease	430	chr3	0.361533	4.18311	17.2833	0.000297577	0.000747683	0.430508	4.18311	15.5212	0.000528254	0.00301148	0.465954	4.18311	13.8448	0.000935702	0.0163648
GL50803_0050428	pVSP	619	tig00000004	0.361364	3.46153	12.7819	0.00136388	0.00293794	0.314665	3.46153	5.80019	0.0232183	0.0637689	0.132372	3.46153	1.28987	0.266179	0.557757
GL50803_001830	Ribosomal large subunit pseudouridine synthase D	251	chr1	0.361249	3.96841	23.7631	4.39916e-05	0.000135745	0.180406	3.96841	3.19391	0.0852897	0.172945	0.0407242	3.96841	0.156854	0.695222	0.862117
GL50803_009698	Riboflavin kinase	139	chr3	-0.361187	4.92523	28.2469	1.35992e-05	4.6832e-05	-0.234165	4.92523	8.09139	0.00843855	0.0283426	0.257485	4.92523	9.67791	0.00440937	0.0466184
GL50803_0023634	Hypothetical protein	2016	chr5	0.360923	5.88268	29.1756	1.15812e-05	4.04516e-05	0.280175	5.88268	12.4088	0.00159677	0.0075932	0.0130258	5.88268	0.0309874	0.861629	0.946928
GL50803_0012160	Yip interacting protein, putative	162	chr3	-0.360573	2.17566	7.5435	0.0106559	0.0184845	-0.590915	2.17566	5.65639	0.0248277	0.0669869	-0.282158	2.17566	1.66086	0.20856	0.49149
GL50803_0015594	Hypothetical protein	664	chr3	0.360519	3.21471	17.0028	0.000325476	0.000811537	0.260223	3.21471	3.92368	0.0580149	0.12861	0.0899088	3.21471	0.493522	0.48845	0.750665
GL50803_005811	RIO kinase 2, putative	408	chr4	-0.360497	4.33581	16.1724	0.000426521	0.00103502	0.451473	4.33581	14.4141	0.000769107	0.0041117	0.0600334	4.33581	0.296777	0.590443	0.807671
GL50803_0029263	Hypothetical protein	166	chr3	0.359896	5.31737	32.4775	4.91229e-06	1.90162e-05	0.215475	5.31737	7.85918	0.00930989	0.0305977	0.138343	5.31737	3.18652	0.0856324	0.29953
GL50803_0010568	U3-containing 90S pre-ribosomal complex subunit	353	chr1	-0.359844	5.67198	44.0977	4.24892e-07	2.17646e-06	-0.0341265	5.67198	0.239761	0.628384	0.739888	-0.123327	5.67198	3.78409	0.0623594	0.251706
GL50803_0016882	Bystin	480	chr2	-0.359676	5.75384	38.4456	1.32035e-06	5.93731e-06	0.177765	5.75384	6.75132	0.0150702	0.04471	-0.0654863	5.75384	1.08654	0.3066	0.600085
GL50803_0015304	Ankyrin repeat protein 1	1514	chr1	-0.359552	5.84513	58.3379	3.53122e-08	2.43849e-07	0.0854701	5.84513	2.14463	0.154764	0.271738	-0.072577	5.84513	1.53292	0.226468	0.516782
GL50803_00d11521	VSP	629	chr2	0.359548	1.88583	7.98438	0.0088285	0.0156585	-0.454579	1.88583	4.2524	0.0490662	0.113285	0.0358605	1.88583	0.0305694	0.862526	0.947026
GL50803_0016050	Hypothetical protein	989	chr5	-0.359388	6.98913	64.135	1.44655e-08	1.09825e-07	-0.360926	6.98913	48.4374	1.89233e-07	3.56119e-06	-0.117267	6.98913	4.33173	0.0471458	0.213438
GL50803_0016069	Phosphoglucosamine mutase	512	chr1	0.359284	6.99222	58.8945	3.23261e-08	2.26467e-07	0.157341	6.99222	9.33478	0.00505806	0.0189658	0.0022303	6.99222	0.00192245	0.965354	0.988431
GL50803_0010762	Hypothetical protein	489	chr4	0.3588	5.78903	42.3904	5.92385e-07	2.90798e-06	0.148834	5.78903	4.851	0.0364664	0.0906083	-0.0248786	5.78903	0.115447	0.736689	0.886481
GL50803_0013774	Hypothetical protein	295	chr5	0.358771	5.20816	37.8312	1.50267e-06	6.6533e-06	0.0977905	5.20816	1.81411	0.189356	0.31626	0.0899638	5.20816	1.41475	0.244755	0.536512
GL50803_0017080	Hypothetical protein	3172	chr2	-0.358504	5.35788	12.4582	0.0022303	0.00459215	0.210097	5.35788	2.64322	0.120409	0.224455	-0.00135455	5.35788	0.000109858	0.991746	0.997865
GL50803_003570	Ribosomal protein S28	65	chr4	-0.358383	7.7209	24.1495	8.57374e-05	0.000247557	-0.539212	7.7209	46.2868	1.35519e-06	2.00494e-05	-0.221811	7.7209	8.57899	0.00835013	0.0700181
GL50803_004043	Serologically defined colon cancer antigen 1	1064	chr4	0.358264	7.61729	69.0761	7.06949e-09	5.83799e-08	0.154574	7.61729	11.1701	0.00247216	0.0106937	0.0631712	7.61729	1.86093	0.183925	0.456655
GL50803_001770	Chromatin associated protein KTI12	295	chr4	0.358095	5.69665	49.4266	1.58432e-07	9.01094e-07	0.0645336	5.69665	1.13295	0.296695	0.441079	0.0204196	5.69665	0.122385	0.729211	0.880845
GL50803_0014895	Hypothetical protein	649	chr5	0.357914	7.6264	88.4611	5.88225e-10	6.3588e-09	0.309727	7.6264	56.2559	4.94025e-08	1.1581e-06	-0.018515	7.6264	0.200649	0.657817	0.839325
GL50803_0010161	Hypothetical protein	854	chr3	-0.357714	6.79327	74.6562	3.29073e-09	2.91662e-08	-0.0738768	6.79327	2.61356	0.117728	0.220717	-0.0943496	6.79327	4.50514	0.0432337	0.201985
GL50803_0016826	Kinase, NEK	498	chr4	0.357461	6.71592	47.5734	2.21432e-07	1.1995e-06	-0.0136766	6.71592	0.0546167	0.817002	0.878923	-0.0395545	6.71592	0.440096	0.512773	0.766264
GL50803_0039843	Copper-transporting P-type ATPase	1754	chr4	0.357285	7.44086	55.9262	5.21417e-08	3.38196e-07	0.135329	7.44086	6.69625	0.0154443	0.0456158	0.0744875	7.44086	2.08559	0.160346	0.423524
GL50803_0015428	Intraflagellar transport protein IFT81	673	chr3	0.357018	7.18559	55.9767	5.17119e-08	3.35853e-07	0.267769	7.18559	26.0404	2.39145e-05	0.00023236	0.0428722	7.18559	0.662784	0.422792	0.701538
GL50803_0050100	VSP	776	chr5	0.356733	3.35071	12.6018	0.00145546	0.00311376	-0.145973	3.35071	0.978712	0.331412	0.47663	-0.238669	3.35071	3.02716	0.0934162	0.314475
GL50803_0010382	Tubulin tyrosine ligase-like 2	437	chr4	0.356716	5.5263	22.7012	6.98184e-05	0.00020759	0.013104	5.5263	0.0201895	0.888157	0.927701	0.079989	5.5263	0.799255	0.379907	0.665673
GL50803_0015545	Hypothetical protein	625	chr1	-0.356683	5.74827	42.6522	5.6264e-07	2.79437e-06	-0.310014	5.74827	18.3368	0.00021372	0.00147615	-0.224167	5.74827	9.86941	0.00408711	0.0443783
GL50803_006448	Hypothetical protein	235	chr4	-0.356644	7.60871	66.7205	9.8977e-09	7.8556e-08	-0.162275	7.60871	12.2484	0.00165523	0.00781645	-0.069678	7.60871	2.30147	0.141022	0.394119
GL50803_006980	DNA pol/primase, large sub	540	chr5	0.356564	6.75187	69.7376	6.44178e-09	5.35575e-08	-0.0270307	6.75187	0.313749	0.580066	0.699823	-0.00611176	6.75187	0.0166422	0.898322	0.963022
GL50803_007416	Methyltransferase, putative	265	chr1	0.35644	5.08223	29.8361	9.19019e-06	3.30429e-05	-0.0140528	5.08223	0.029344	0.865281	0.912224	0.112536	5.08223	1.63772	0.211664	0.496279
GL50803_001597	Hypothetical protein	576	chr1	0.356244	4.21235	15.6581	0.000504729	0.00120451	0.157703	4.21235	1.76382	0.195408	0.324377	0.0741044	4.21235	0.416123	0.524391	0.774282
GL50803_005359	Nucleolar protein NOP5	614	chr5	-0.356242	6.62042	53.2145	8.197e-08	5.0428e-07	-0.0448062	6.62042	0.657809	0.424517	0.563835	-0.247987	6.62042	20.6056	0.000107757	0.00338259
GL50803_0016285	Topoisomerase I-related protein	521	chr3	-0.356211	5.36352	48.7219	1.79762e-07	1.00605e-06	-0.0335034	5.36352	0.339756	0.564869	0.688689	0.0353878	5.36352	0.403467	0.530719	0.778366
GL50803_0029630	Hypothetical protein	116	chr2	0.356165	4.30383	24.9619	3.18033e-05	0.000101262	-0.0284001	4.30383	0.097674	0.757071	0.835559	0.205306	4.30383	5.92543	0.0219099	0.129335
GL50803_0014049	Ribosomal protein L32	137	chr4	-0.356128	8.97938	35.9178	2.4774e-06	1.04159e-05	-0.499751	8.97938	65.8333	1.32768e-08	3.80213e-07	-0.306995	8.97938	25.6448	2.81629e-05	0.00115894
GL50803_0016638	Hypothetical protein	588	chr1	0.3559	7.16888	57.7127	3.90231e-08	2.64676e-07	0.109774	7.16888	4.47285	0.0439336	0.103984	0.0333126	7.16888	0.425759	0.519665	0.772315
GL50803_00101278	Hypothetical protein	1331	chr5	-0.355859	10.3146	29.5586	1.07764e-05	3.79382e-05	-0.26762	10.3146	16.3462	0.000420123	0.00251509	-0.0673768	10.3146	1.04446	0.316236	0.609483
GL50803_00101877	Hypothetical protein	600	chr5	0.355698	5.6339	43.5566	4.71654e-07	2.39098e-06	0.323805	5.6339	26.0895	2.36096e-05	0.000230311	0.183161	5.6339	9.06282	0.00564604	0.0546416
GL50803_0011040	Kinase, NEK	322	chr3	0.355561	5.22605	28.9351	1.14601e-05	4.00935e-05	0.567223	5.22605	52.203	9.74296e-08	1.97972e-06	0.415732	5.22605	27.5851	1.60669e-05	0.000696281
GL50803_0015419	Hypothetical protein	651	chr5	0.355104	4.91481	21.1953	9.0716e-05	0.000260244	0.295408	4.91481	8.86517	0.00611994	0.0221013	0.0375552	4.91481	0.132528	0.718697	0.875488
GL50803_0014064	HMG (high mobility group) box-containing protein	200	chr1	-0.355028	5.33827	25.7113	2.60703e-05	8.44912e-05	-0.207646	5.33827	6.15493	0.0197182	0.0561857	-0.148973	5.33827	3.52426	0.0714607	0.273393
GL50803_00d113304	VSP	637	chr5	0.354983	3.54685	7.04584	0.0146112	0.0245879	0.0972776	3.54685	0.265014	0.611919	0.725561	0.142914	3.54685	0.673423	0.420816	0.699266
GL50803_0023756	E2F/DP family winged-helix DNA-binding domain-containing protein	423	chr4	0.354777	6.19443	43.8049	4.49543e-07	2.29314e-06	0.0563833	6.19443	0.852641	0.364089	0.505957	-0.0468286	6.19443	0.663302	0.422613	0.701538
GL50803_0020472	Hypothetical protein	135	chr5	-0.354699	2.07264	5.3255	0.0296194	0.0464	0.0406544	2.07264	0.0121095	0.913258	0.944503	0.00182089	2.07264	2.35778e-05	0.996164	0.999381
GL50803_007748	High cysteine membrane protein	1082	chr1	0.354399	4.91415	11.0453	0.00342064	0.00676529	0.308087	4.91415	5.02509	0.0365944	0.0907788	0.196071	4.91415	2.05777	0.167025	0.432306
GL50803_0014636	Ankyrin repeat protein 1	805	chr1	0.354392	6.52437	34.6557	3.26131e-06	1.32098e-05	0.0240952	6.52437	0.120535	0.731242	0.817182	0.115848	6.52437	2.928	0.0989284	0.322944
GL50803_00101380	VSP	636	chr3	0.35427	5.83496	38.876	1.20686e-06	5.50281e-06	0.0500266	5.83496	0.512887	0.480119	0.613875	-0.182075	5.83496	7.52448	0.0107435	0.0837719
GL50803_0017613	Ankyrin repeat protein 1	1512	chr3	-0.354246	7.43248	43.6961	4.59092e-07	2.33455e-06	-0.131742	7.43248	5.19439	0.0308931	0.0797069	0.138972	7.43248	5.7566	0.0236936	0.135388
GL50803_0015383	Peroxiredoxin 1	247	chr4	-0.353934	9.64026	48.5766	1.84533e-07	1.02922e-06	-0.460394	9.64026	79.2343	1.81313e-09	6.52859e-08	-0.246557	9.64026	22.8506	5.66309e-05	0.00200958
GL50803_009807	Hypothetical protein	1404	chr5	0.353678	7.66892	63.3752	1.62058e-08	1.22092e-07	0.224665	7.66892	22.3638	6.49323e-05	0.000541974	0.0742908	7.66892	2.43883	0.130159	0.375641
GL50803_0013832	D-tyrosyl-tRNA deacylase	181	chr3	-0.352742	5.28627	34.3721	3.19065e-06	1.29665e-05	-0.00236164	5.28627	0.00102164	0.97474	0.984957	-0.0741216	5.28627	1.07553	0.309016	0.603129
GL50803_004364	Hypothetical protein	145	chr5	-0.352657	1.73939	7.96823	0.00888904	0.0157488	-0.0832276	1.73939	0.166783	0.686248	0.784078	-0.456643	1.73939	7.68457	0.0100298	0.0799931
GL50803_0013836	Calcineurin-like phosphoesterase	579	chr1	-0.352648	6.38246	57.6759	3.92545e-08	2.65877e-07	0.0458088	6.38246	0.720476	0.403546	0.543683	0.0887457	6.38246	2.77556	0.107423	0.338233
GL50803_0021110	Hypothetical protein	234	chr5	-0.352614	5.37106	34.4013	3.16983e-06	1.28942e-05	-0.0959202	5.37106	1.61787	0.214374	0.346923	-0.063549	5.37106	0.761808	0.390558	0.67249
GL50803_009851	Hypothetical protein	71	chr1	0.352518	5.11183	28.2883	1.34593e-05	4.64155e-05	0.116255	5.11183	1.81654	0.189068	0.316027	0.116097	5.11183	1.58371	0.219137	0.505854
GL50803_0015064	Kinase, NEK	548	chr1	0.35249	6.16998	52.9118	8.62995e-08	5.27601e-07	0.046026	6.16998	0.678658	0.417359	0.55796	-0.060849	6.16998	1.25354	0.272864	0.563334
GL50803_0015113	Actin related protein	468	chr5	-0.352263	4.12796	21.6586	7.9368e-05	0.000231624	-0.123433	4.12796	1.44573	0.239785	0.378539	-0.202957	4.12796	4.36288	0.0464149	0.211182
GL50803_0014966	Hypothetical protein	471	chr2	-0.352225	4.96923	19.4258	0.000158836	0.00042855	-0.356396	4.96923	12.2414	0.00169186	0.00798175	-0.124144	4.96923	1.76969	0.194907	0.471572
GL50803_0014044	Kinase, NEK	594	chr4	0.352097	3.0981	12.1896	0.00169127	0.00357296	0.371324	3.0981	5.49341	0.0268023	0.0713708	-0.124449	3.0981	0.728459	0.400987	0.682055
GL50803_0013350	Alcohol dehydrogenase 3	407	chr4	-0.35192	8.61327	62.867	1.74948e-08	1.29806e-07	-0.281008	8.61327	36.9667	1.80654e-06	2.57919e-05	-0.0959331	8.61327	4.23134	0.0495905	0.219769
GL50803_00d50221	High cysteine membrane protein Group 1	693	chr4	-0.351822	3.22323	6.20268	0.0207059	0.0335529	-0.547528	3.22323	8.16372	0.009103	0.0300704	-0.381802	3.22323	3.85069	0.0623671	0.251706
GL50803_00103074	Inositol-hexakisphosphate/diphosphoinositol-pentakisphosphate 1-kinase	2184	chr3	-0.351816	7.77953	40.4865	9.59325e-07	4.48693e-06	-0.21016	7.77953	12.6534	0.00146215	0.00706128	0.127346	7.77953	4.70257	0.0394239	0.190992
GL50803_0017036	SET domain-containing protein	410	chr2	0.351759	5.41392	39.2632	1.11372e-06	5.12101e-06	0.114684	5.41392	2.83312	0.104016	0.20149	0.120311	5.41392	3.40327	0.076206	0.283572
GL50803_0011114	Hypothetical protein	187	chr5	0.351744	4.03839	18.4259	0.000207903	0.000548251	0.113303	4.03839	1.19971	0.283178	0.426421	-0.00728601	4.03839	0.0055114	0.941375	0.979983
GL50803_0014545	Serine/threonine protein phosphatase PP1 isozyme 7	329	chr5	-0.351732	6.47778	50.6786	1.26959e-07	7.41909e-07	-0.0991427	6.47778	3.15681	0.0870253	0.175376	0.092678	6.47778	2.85038	0.103019	0.331085
GL50803_0017008	Hypothetical protein	1929	chr4	-0.351643	7.47887	41.8757	7.1063e-07	3.41842e-06	-0.0401603	7.47887	0.464223	0.501633	0.632303	0.0140116	7.47887	0.0562871	0.814308	0.923071
GL50803_0087628	VSP	617	chr1	0.351507	7.54117	51.6761	1.06702e-07	6.37218e-07	0.0720276	7.54117	1.79608	0.191499	0.319404	-0.012608	7.54117	0.0581891	0.811227	0.921847
GL50803_00113163	VSP	633	chr1	0.351487	6.67034	58.0521	3.69594e-08	2.53133e-07	0.0123402	6.67034	0.0528511	0.819929	0.879946	-0.11024	6.67034	4.43386	0.0447959	0.206747
GL50803_008711	DHHC palmitoyltransferase	317	chr4	0.351175	4.9958	34.9417	2.81013e-06	1.16719e-05	0.194894	4.9958	6.51384	0.0167586	0.0488203	-0.258182	4.9958	11.3044	0.00234993	0.0304434
GL50803_0016794	Hypothetical protein	230	chr5	0.350676	6.08134	58.6153	3.37882e-08	2.35364e-07	0.239354	6.08134	20.261	0.000119286	0.000917025	0.00503319	6.08134	0.00900961	0.925089	0.975348
GL50803_0090665	Hypothetical protein	1227	chr5	-0.350552	7.19563	57.1861	4.24756e-08	2.84546e-07	-0.150764	7.19563	8.67261	0.00662359	0.0235383	-0.0409479	7.19563	0.650762	0.426979	0.704487
GL50803_0017014	Nuclear ATP/GTP-binding protein	615	chr5	0.350545	6.54194	56.8343	4.49643e-08	2.97957e-07	0.072009	6.54194	1.83344	0.187091	0.314084	0.0276654	6.54194	0.282705	0.599337	0.810478
GL50803_008429	Signal peptide peptidase	405	chr5	0.350386	7.64732	81.1691	1.42044e-09	1.39957e-08	-0.00994383	7.64732	0.0572559	0.812717	0.875275	-0.118587	7.64732	8.21001	0.00802815	0.068017
GL50803_0011309	High cysteine membrane protein Group 1	1336	chr4	-0.350212	8.93544	68.5632	7.60141e-09	6.20402e-08	-0.217722	8.93544	24.8662	3.26279e-05	0.000300901	0.031917	8.93544	0.538738	0.469363	0.736196
GL50803_0034357	pVSP	1018	chr5	0.350057	3.45014	16.5462	0.000377113	0.00093034	0.0567816	3.45014	0.21017	0.65035	0.757674	-0.0531632	3.45014	0.23851	0.629278	0.826589
GL50803_0033022	Exosome complex exonuclease RRP4	263	chr3	-0.349846	5.457	29.2486	1.06084e-05	3.75085e-05	0.079374	5.457	0.963285	0.335185	0.479801	0.0418863	5.457	0.321546	0.575424	0.801072
GL50803_0087492	Hypothetical protein	202	chr1	0.349575	4.06828	24.0917	4.02165e-05	0.0001252	0.182655	4.06828	4.12708	0.052281	0.119024	0.000991374	4.06828	0.000130703	0.990963	0.997865
GL50803_005534	Phospholipid-binding copine family protein	267	chr5	0.349499	6.2665	54.7236	6.36048e-08	4.0242e-07	0.0761471	6.2665	1.94715	0.174411	0.297904	0.079878	6.2665	2.19196	0.150456	0.409883
GL50803_008263	Hypothetical protein	129	chr5	0.349123	3.83643	21.8022	7.61699e-05	0.000223119	0.297211	3.83643	8.34203	0.0075968	0.0261063	0.322287	3.83643	5.77898	0.0234482	0.134155
GL50803_0033674	Hypothetical protein	724	chr5	0.348726	7.04326	42.555	5.73494e-07	2.84539e-06	0.102664	7.04326	2.97229	0.0962821	0.188975	0.141358	7.04326	5.67553	0.0246065	0.138481
GL50803_0011364	Kinase, AGC Akt	587	chr4	-0.34828	7.26019	80.1914	1.60601e-09	1.56666e-08	0.0137967	7.26019	0.100759	0.753393	0.833002	-0.0319708	7.26019	0.522797	0.475948	0.740569
GL50803_00114751	Hypothetical protein	1848	chr5	0.348255	7.05713	24.4343	6.72704e-05	0.000201113	0.191161	7.05713	5.87209	0.0244354	0.0662571	0.0647525	7.05713	0.648093	0.429754	0.706204
GL50803_0050289	VSP	939	chr3	0.348104	6.21677	56.1607	5.01776e-08	3.26321e-07	-0.0071192	6.21677	0.0159149	0.900556	0.936112	0.0572812	6.21677	1.16866	0.289359	0.585293
GL50803_00103164	SHIPPO repeat domain-containing protein	400	chr5	0.348083	5.93793	34.8129	2.89167e-06	1.197e-05	0.0314129	5.93793	0.192713	0.664206	0.767992	-0.0161339	5.93793	0.0499914	0.824783	0.928284
GL50803_00111732	VSP	709	chr5	0.347851	4.06911	19.4222	0.000153308	0.000414322	0.172081	4.06911	2.52137	0.124105	0.229683	-0.0172124	4.06911	0.0307416	0.862143	0.946928
GL50803_0014212	Histone H3	147	chr4	-0.34785	5.14349	14.9692	0.000790084	0.00179205	-0.252446	5.14349	5.7931	0.0246098	0.0665825	-0.0615568	5.14349	0.353914	0.557775	0.791258
GL50803_0021053	Hypothetical protein	688	chr5	-0.347518	7.91265	30.9666	1.1343e-05	3.98471e-05	-0.181973	7.91265	7.56857	0.0113326	0.0357115	0.0483612	7.91265	0.535448	0.471665	0.73796
GL50803_0095786	Hypothetical protein	1088	chr1	-0.34744	7.43084	50.2466	1.36985e-07	7.94805e-07	0.029272	7.43084	0.308647	0.583145	0.702326	-0.0267751	7.43084	0.261676	0.613183	0.819535
GL50803_0011164	Ankyrin repeat protein 1	717	chr5	-0.347323	8.42113	40.0985	9.57584e-07	4.48307e-06	-0.400335	8.42113	48.6261	1.87563e-07	3.56007e-06	-0.212589	8.42113	13.5893	0.00102873	0.0178578
GL50803_006887	Hypothetical protein	464	chr2	0.347203	2.79113	10.4677	0.00323456	0.00643625	-0.181542	2.79113	1.00072	0.32613	0.471827	0.0485291	2.79113	0.0706222	0.792477	0.912906
GL50803_0015515	Hypothetical protein	964	chr3	0.347063	5.80451	16.4414	0.000607958	0.00141837	0.145853	5.80451	1.99568	0.172963	0.296261	0.0861024	5.80451	0.728006	0.403529	0.684113
GL50803_0013857	Hypothetical protein	431	chr4	0.346947	5.69244	30.712	7.44143e-06	2.74817e-05	-0.0190853	5.69244	0.0638585	0.802437	0.868826	-0.143809	5.69244	3.9459	0.0573554	0.239854
GL50803_0060466	Hypothetical protein	54	chr5	-0.346625	5.25001	25.5212	2.74106e-05	8.8309e-05	-0.242333	5.25001	8.1395	0.00826939	0.0278893	-0.22896	5.25001	7.75842	0.00971814	0.0781441
GL50803_0014589	Hypothetical protein	154	chr3	0.346547	2.88733	10.3958	0.00332598	0.00659674	-0.263477	2.88733	2.45805	0.128719	0.236613	-0.0150268	2.88733	0.00790532	0.929817	0.977525
GL50803_00104250	Thioredoxin	124	chr4	-0.346538	8.58006	20.3591	0.000220518	0.000575321	-0.240355	8.58006	9.08755	0.00693442	0.0243775	-0.039103	8.58006	0.240264	0.629436	0.826589
GL50803_007350	Hypothetical protein	1526	chr2	0.346225	7.59918	16.6096	0.000751147	0.00171339	0.213199	7.59918	5.46644	0.031527	0.0807046	0.0434581	7.59918	0.23382	0.634719	0.828724
GL50803_0017413	CDC19	1318	chr2	-0.346183	6.75404	65.817	1.12873e-08	8.85799e-08	-0.0532037	6.75404	1.15093	0.292972	0.437955	-0.14904	6.75404	9.56681	0.0046089	0.0479189
GL50803_0030851	ATP synthase subunit H	86	chr1	-0.34566	4.88703	17.2853	0.000310252	0.000777535	-0.105789	4.88703	1.07125	0.310206	0.454907	-0.0762125	4.88703	0.547582	0.465945	0.732734
GL50803_0023300	Ubiquitin family protein	77	chr3	0.345455	5.65723	24.1078	4.23159e-05	0.00013107	0.288284	5.65723	12.2384	0.0016985	0.00799764	0.134416	5.65723	2.73889	0.109922	0.341987
GL50803_0014311	Serine/threonine-protein phosphatase	340	chr2	-0.345357	7.55955	61.9042	2.02493e-08	1.48223e-07	-0.0522736	7.55955	1.17889	0.287304	0.430912	-0.00503252	7.55955	0.010524	0.919059	0.973403
GL50803_0010778	Hypothetical protein	1026	chr4	0.345338	8.87737	43.2161	5.03904e-07	2.52571e-06	0.0377898	8.87737	0.486575	0.491499	0.624512	0.193185	8.87737	12.5712	0.00147171	0.0227066
GL50803_00134442	Hypothetical protein	132	chr5	0.345248	2.63711	8.9209	0.00598206	0.0111342	-0.182127	2.63711	0.990841	0.328487	0.473673	-0.231657	2.63711	1.39403	0.248154	0.538417
GL50803_0095023	Hypothetical protein	989	chr5	-0.344967	6.8785	52.2354	9.68889e-08	5.85759e-07	-0.23585	6.8785	19.3725	0.000155629	0.00113749	-0.0635862	6.8785	1.48366	0.233875	0.522076
GL50803_008394	Rdx family protein	76	chr2	-0.34475	6.68291	12.2623	0.00280411	0.00565557	-0.608832	6.68291	28.5877	5.7148e-05	0.00048334	-0.129421	6.68291	1.53997	0.231813	0.520825
GL50803_0050390	pVSP	186	chr1	0.344657	4.05074	20.2478	0.000119755	0.000333585	-0.0831075	4.05074	0.613863	0.440243	0.578032	0.173056	4.05074	3.04449	0.0925315	0.313049
GL50803_0013495	Hypothetical protein	244	chr5	-0.344495	4.21331	18.8176	0.000184275	0.000491767	-0.31799	4.21331	8.7211	0.00649264	0.0231363	0.00685758	4.21331	0.00456446	0.946639	0.981203
GL50803_003180	Dolichol-phosphate mannosyltransferase, putative	254	chr1	-0.344292	4.90811	34.2603	3.27164e-06	1.32188e-05	-0.54102	4.90811	54.1806	6.96444e-08	1.52254e-06	-0.131204	4.90811	3.15086	0.0873075	0.302832
GL50803_0050046	pVSP	582	chr5	0.343863	1.18558	3.77843	0.0627525	0.09089	-0.473457	1.18558	1.41949	0.244189	0.38376	-0.637636	1.18558	3.30371	0.0806008	0.290333
GL50803_006177	Ribosome subunit biogenesis protein NIP7	181	chr5	0.343822	4.11247	23.1619	5.19279e-05	0.000158239	0.0990582	4.11247	1.06428	0.31151	0.456317	-0.0218119	4.11247	0.063977	0.802257	0.917946
GL50803_004838	Translation initiation factor eIF-2B delta subunit	741	chr3	-0.343688	7.46453	78.6584	1.95147e-09	1.85313e-08	-0.133152	7.46453	10.2016	0.00358724	0.0143285	0.0229647	7.46453	0.296485	0.590621	0.807671
GL50803_00137705	Hypothetical protein	511	chr5	0.343626	6.32836	29.651	1.11775e-05	3.93218e-05	0.264561	6.32836	12.7883	0.00143065	0.00694338	0.0765061	6.32836	1.01707	0.322712	0.616109
GL50803_0016350	Hypothetical protein	475	chr2	-0.343296	6.33435	39.1962	1.12929e-06	5.17801e-06	-0.127414	6.33435	3.89008	0.0590286	0.130208	0.0501029	6.33435	0.602371	0.444506	0.717608
GL50803_0010760	Hypothetical protein	132	chr4	0.343124	4.23431	21.0465	9.47227e-05	0.000270363	0.0543121	4.23431	0.280531	0.600737	0.717165	-0.0795766	4.23431	0.64798	0.427957	0.704676
GL50803_0032607	High cysteine membrane protein Group 1	861	chr5	-0.343067	2.85919	9.97897	0.00391433	0.00760956	-0.0314584	2.85919	0.0289069	0.866278	0.912267	0.100949	2.85919	0.228058	0.63686	0.829197
GL50803_009365	Kinase, NEK	947	chr4	-0.342946	5.60777	37.8972	1.48184e-06	6.5718e-06	0.0599278	5.60777	0.767984	0.38867	0.529877	0.0997005	5.60777	2.15775	0.153555	0.414032
GL50803_0011648	Hypothetical protein	174	chr3	0.34285	1.94491	6.27726	0.0186494	0.0305746	0.50187	1.94491	3.07535	0.0909802	0.181701	0.260653	1.94491	0.917795	0.346663	0.636047
GL50803_0015887	Hypothetical protein	703	chr3	0.342818	5.51307	39.7549	1.00644e-06	4.68494e-06	-0.0286507	5.51307	0.188499	0.667662	0.770029	0.0373666	5.51307	0.349304	0.559486	0.791904
GL50803_0014391	Hypothetical protein	1278	chr5	0.342776	7.92177	45.3221	3.36485e-07	1.76421e-06	0.11657	7.92177	4.72366	0.0388102	0.0949266	-0.0487838	7.92177	0.850558	0.364667	0.652457
GL50803_0013700	Hypothetical protein	1114	chr4	-0.34277	5.88467	43.6505	4.6316e-07	2.35279e-06	0.266165	5.88467	17.628	0.000266775	0.00176064	-0.157163	5.88467	5.97468	0.0214179	0.12744
GL50803_0017129	Hypothetical protein	265	chr4	-0.342585	5.16436	37.2722	1.69221e-06	7.41875e-06	-0.0878921	5.16436	1.44399	0.240061	0.378853	-0.0364139	5.16436	0.222338	0.641101	0.830768
GL50803_0013055	Ankyrin repeat protein 1	371	chr4	-0.342473	3.84423	13.8494	0.000934189	0.00208321	-0.0689783	3.84423	0.292874	0.592879	0.710555	-0.251451	3.84423	4.13223	0.0521443	0.225429
GL50803_009155	Ribonuclease	553	chr5	0.342446	5.27525	31.3591	6.38085e-06	2.38709e-05	0.338563	5.27525	21.8263	7.56461e-05	0.000620501	-0.00121875	5.27525	0.000309134	0.986103	0.996481
GL50803_008860	Kinase, NEK	807	chr1	0.342351	5.70191	36.8151	1.86636e-06	8.10963e-06	0.318117	5.70191	21.5526	8.18216e-05	0.000661189	0.233138	5.70191	12.1555	0.00171255	0.0247705
GL50803_0010261	MIZ/SP-RING zinc finger domain-containing protein	516	chr1	0.342309	4.14918	16.2006	0.000422064	0.00102573	0.289452	4.14918	5.60573	0.0254237	0.0682939	0.11128	4.14918	0.946459	0.339368	0.630936
GL50803_0010190	NLI interacting factor-like phosphatase	605	chr1	0.341938	6.38671	53.5887	7.69374e-08	4.76312e-07	-0.129755	6.38671	5.88294	0.0223445	0.0620299	-0.0174704	6.38671	0.105208	0.748199	0.892429
GL50803_008595	VSP	128	chr2	0.341661	4.27687	16.2824	0.000410924	0.00100314	0.0845099	4.27687	0.523598	0.475613	0.610025	-0.125322	4.27687	1.2194	0.279346	0.570934
GL50803_00114885	Kinesin-associated protein	769	chr3	0.341642	7.21373	49.8089	1.48015e-07	8.49743e-07	0.156414	7.21373	8.67864	0.00660714	0.0235139	0.0945878	7.21373	3.11152	0.0891991	0.307395
GL50803_00d111732	pVSP	708	chr5	0.341513	3.40567	11.4427	0.0022309	0.00459215	-0.578477	3.40567	15.8715	0.000470303	0.00275817	0.12514	3.40567	0.93772	0.341569	0.631851
GL50803_00114180	High cysteine membrane protein TMK-like	2540	chr3	0.341491	5.75067	22.6252	7.25885e-05	0.000214783	-0.113405	5.75067	1.67608	0.207457	0.338599	0.0594981	5.75067	0.490185	0.490409	0.751888
GL50803_0010609	Kinase, STE STE20	424	chr5	-0.341123	7.48595	68.4605	7.71306e-09	6.28467e-08	-0.0345187	7.48595	0.58845	0.44976	0.586608	0.00916366	7.48595	0.0425051	0.838227	0.935459
GL50803_0016935	Hypothetical protein	875	chr3	0.340839	8.45921	54.9403	6.13537e-08	3.90194e-07	0.0538648	8.45921	1.23638	0.276097	0.418461	-0.12943	8.45921	6.7391	0.0151524	0.103633
GL50803_0023556	Hypothetical protein	1500	chr3	0.340202	5.7394	22.4215	7.68876e-05	0.000225056	0.212517	5.7394	5.61727	0.0259507	0.069481	0.0917206	5.7394	1.13915	0.296198	0.58984
GL50803_0042328	Kinase, NEK	537	chr2	0.340135	3.90939	14.2934	0.000800856	0.00181313	0.0181785	3.90939	0.0210109	0.88584	0.925925	0.218787	3.90939	2.89643	0.100412	0.325857
GL50803_007677	Hypothetical protein	253	chr4	0.339672	3.08918	14.463	0.000755502	0.00172239	0.282482	3.08918	4.3557	0.0465822	0.108936	-0.0536436	3.08918	0.162953	0.689672	0.858278
GL50803_002661	Cyclin-dependent kinases regulatory subunit	86	chr1	-0.339639	4.20998	10.3535	0.00372599	0.00727809	-0.172885	4.20998	1.54914	0.22546	0.361992	0.0668197	4.20998	0.20366	0.655895	0.839059
GL50803_0010238	Glycosaminoglycan polysaccharide lyase	1025	chr3	0.339618	8.32447	61.0229	2.31822e-08	1.67192e-07	0.622313	8.32447	188.158	1.35643e-13	1.79526e-11	0.633872	8.32447	186.459	1.50867e-13	4.10442e-11
GL50803_0017334	Hypothetical protein	804	chr1	0.339575	4.92924	29.3298	1.0399e-05	3.68213e-05	0.21357	4.92924	7.29331	0.011874	0.0371547	-0.0182757	4.92924	0.0613607	0.806256	0.918895
GL50803_0050391	VSP	1950	chr1	0.339377	1.39104	4.80978	0.0372074	0.0570817	-0.406215	1.39104	1.52107	0.228222	0.365636	-0.286566	1.39104	0.649045	0.427583	0.704535
GL50803_00112810	Hypothetical protein	1796	chr4	-0.339325	8.14777	63.279	1.64417e-08	1.233e-07	-0.146502	8.14777	10.6531	0.00301122	0.0125178	0.0741026	8.14777	2.76123	0.108291	0.33885
GL50803_005568	Hypothetical protein	154	chr2	-0.33932	4.14843	16.1719	0.000426051	0.00103439	-0.126582	4.14843	1.29394	0.265445	0.406547	-0.172174	4.14843	2.57299	0.120486	0.359238
GL50803_0011319	U3 small nucleolar ribonucleoprotein protein IMP3, putative	185	chr2	0.339174	5.68159	46.0046	2.95982e-07	1.56356e-06	-0.23814	5.68159	16.2549	0.000414633	0.00249094	-0.0663515	5.68159	1.41255	0.245113	0.536527
GL50803_0016299	Sda1, severe depolymerization of actin	864	chr5	-0.339158	6.79973	58.1104	3.66163e-08	2.51134e-07	0.182699	6.79973	13.3394	0.00111765	0.00560199	-0.0332398	6.79973	0.448315	0.508895	0.764669
GL50803_0014950	Hypothetical protein	1098	chr4	0.339096	7.74567	59.6973	2.8488e-08	2.02182e-07	0.219641	7.74567	21.7515	7.72834e-05	0.000632871	-0.032203	7.74567	0.459971	0.503483	0.762265
GL50803_0032571	Hypothetical protein	625	chr4	-0.339077	6.05538	40.5406	8.57419e-07	4.0682e-06	0.24542	6.05538	13.9742	0.000894463	0.00467469	-0.0760187	6.05538	1.55463	0.223298	0.511216
GL50803_0013402	pVSP	575	chr2	0.339023	5.86699	35.2528	2.62314e-06	1.0951e-05	0.0306926	5.86699	0.208268	0.651825	0.758372	0.0742972	5.86699	1.36388	0.253205	0.544313
GL50803_0016013	Spindle pole protein, putative	501	chr1	-0.338826	6.63433	59.8494	2.78179e-08	1.97713e-07	-0.109152	6.63433	4.57004	0.0418639	0.100445	0.0270179	6.63433	0.270453	0.60732	0.81347
GL50803_009368	Pyruvate formate-lyase activating enzyme	349	chr4	0.338721	6.19574	53.8164	7.40386e-08	4.61281e-07	-0.0203553	6.19574	0.139918	0.711322	0.803034	-0.0369002	6.19574	0.449715	0.508239	0.764275
GL50803_007296	U2 small nuclear ribonucleoprotein A' putative	186	chr4	-0.338643	3.31815	9.46305	0.00480416	0.00911859	0.352819	3.31815	4.86039	0.0363	0.0903257	-0.0454759	3.31815	0.0770888	0.783424	0.909744
GL50803_0016963	Hypothetical protein	2731	chr3	0.338413	7.36947	38.8281	1.22353e-06	5.55808e-06	0.276268	7.36947	22.6517	5.99942e-05	0.000505388	0.0747549	7.36947	1.70212	0.203172	0.483494
GL50803_0015551	Ribosomal protein S18	155	chr1	-0.338371	9.69408	37.5642	1.59016e-06	7.00903e-06	-0.504267	9.69408	79.8153	1.68418e-09	6.15481e-08	-0.209458	9.69408	14.1011	0.000855896	0.0152412
GL50803_0037620	Hypothetical protein	3397	chr5	-0.338097	6.30701	9.88448	0.0061308	0.0113937	-0.0339849	6.30701	0.0747356	0.787978	0.858315	0.107905	6.30701	0.82118	0.377968	0.664012
GL50803_0015445	Hypothetical protein	287	chr4	0.337764	6.41677	32.9344	4.70886e-06	1.83156e-05	0.0602223	6.41677	0.675151	0.418677	0.559334	-0.252205	6.41677	9.44712	0.0048928	0.0491993
GL50803_0086815	Hypothetical protein	1217	chr4	0.337263	7.68021	46.1377	2.88713e-07	1.53344e-06	0.236862	7.68021	19.1107	0.000168494	0.00121885	-0.173723	7.68021	9.8295	0.0041521	0.0446875
GL50803_00101739	Hypothetical protein	1181	chr5	0.337251	5.41702	34.5319	3.07861e-06	1.25948e-05	0.254603	5.41702	13.5842	0.00102515	0.00522389	0.030869	5.41702	0.22449	0.639497	0.829788
GL50803_00103285	Protein BAP28	2382	chr1	-0.336934	6.43427	39.0348	1.1677e-06	5.33415e-06	-0.257485	6.43427	15.7736	0.000485776	0.00282188	-0.140321	6.43427	4.82369	0.0369556	0.183919
GL50803_008733	Hypothetical protein	886	chr5	-0.336747	6.0453	38.799	1.22638e-06	5.56588e-06	-0.195783	6.0453	9.23203	0.00527197	0.0196925	-0.0346883	6.0453	0.303413	0.586338	0.805771
GL50803_0013601	Hypothetical protein	213	chr3	-0.336688	5.32533	29.2006	1.07342e-05	3.78168e-05	-0.324271	5.32533	18.049	0.000233744	0.00157664	0.16595	5.32533	4.96023	0.0345811	0.176244
GL50803_0013691	Hypothetical protein	454	chr2	0.336167	7.46978	70.3184	5.93993e-09	4.98079e-08	0.132074	7.46978	9.39492	0.00493723	0.0186125	0.117258	7.46978	7.57698	0.0105035	0.0822972
GL50803_0013352	T-complex protein-10	820	chr4	-0.335661	5.84884	48.0067	2.04602e-07	1.12324e-06	0.0563553	5.84884	0.934448	0.342398	0.485866	0.0102764	5.84884	0.0304875	0.862708	0.947026
GL50803_007799	Alpha-4 giardin	297	chr3	-0.335642	7.34172	51.2374	1.15146e-07	6.82651e-07	-0.499593	7.34172	95.3272	2.69683e-10	1.23424e-08	-0.189402	7.34172	13.9247	0.000910005	0.0160667
GL50803_0042285	Ciliary dynein heavy chain 11	7450	chr3	-0.335607	6.94608	19.6515	0.000258418	0.000660068	0.283171	6.94608	10.9426	0.00352876	0.0141526	0.0575647	6.94608	0.482255	0.49543	0.75596
GL50803_0015599	Hypothetical protein	165	chr4	-0.335036	4.64459	24.5119	3.58878e-05	0.000112873	-0.258779	4.64459	8.25385	0.00788202	0.0269165	-0.1359	4.64459	2.76666	0.107961	0.338346
GL50803_008146	Basal body protein, BBS5	444	chr5	0.33501	5.16919	28.9343	1.14623e-05	4.00935e-05	0.190715	5.16919	6.33434	0.0181727	0.0523789	-0.0476807	5.16919	0.402012	0.531456	0.778474
GL50803_0027056	Hypothetical protein	161	chr4	0.334697	4.06635	5.87858	0.0253615	0.0403231	0.431723	4.06635	6.41656	0.0201773	0.0572976	-0.164727	4.06635	0.898696	0.354921	0.644915
GL50803_0016293	Hypothetical protein	503	chr5	0.334603	2.5063	7.11984	0.0128078	0.0217853	0.175911	2.5063	0.856734	0.362958	0.505409	0.326026	2.5063	2.76705	0.107937	0.338346
GL50803_007444	UvrB/uvrC motif-containing protein	368	chr5	-0.334395	7.15227	23.4222	8.37918e-05	0.000242942	-0.531177	7.15227	44.1688	1.28591e-06	1.91402e-05	-0.308745	7.15227	12.2929	0.00206106	0.028447
GL50803_0016300	Ankyrin repeat protein 1	1067	chr5	-0.334251	5.49642	31.0132	6.92595e-06	2.57919e-05	-0.0421376	5.49642	0.30648	0.584462	0.70374	0.0385284	5.49642	0.226551	0.637971	0.829788
GL50803_0016357	Hypothetical protein	150	chr5	0.334121	3.39003	9.35613	0.0050148	0.0094853	0.177726	3.39003	1.45927	0.237654	0.376266	0.307107	3.39003	5.01457	0.0336836	0.173265
GL50803_0013901	Ankyrin repeat protein 2	1055	chr5	0.333975	6.58206	38.3007	1.36108e-06	6.09807e-06	0.0252838	6.58206	0.16819	0.685003	0.783203	-0.0360259	6.58206	0.360061	0.55354	0.788766
GL50803_008625	Hypothetical protein	634	chr1	0.333761	3.21407	9.85558	0.00410951	0.00795426	0.389085	3.21407	7.06561	0.013116	0.0400681	0.180481	3.21407	1.45181	0.238826	0.529439
GL50803_002352	Hypothetical protein	123	chr1	0.333646	5.28935	28.8031	1.18405e-05	4.11812e-05	0.0620556	5.28935	0.65108	0.426868	0.566496	0.0321453	5.28935	0.166255	0.686718	0.857216
GL50803_00100987	Hypothetical protein	1525	chr4	-0.333511	6.70921	43.8413	4.46399e-07	2.27948e-06	0.0523227	6.70921	0.864398	0.360854	0.504022	-0.0238986	6.70921	0.18639	0.66941	0.84655
GL50803_0089828	Hypothetical protein	749	chr5	-0.333501	5.95827	48.0077	2.04566e-07	1.12324e-06	0.11372	5.95827	3.7347	0.0639833	0.138395	-0.0428883	5.95827	0.50939	0.481606	0.744217
GL50803_006331	Hypothetical protein	118	chr2	0.333442	3.32627	13.5058	0.00105384	0.00232045	0.255488	3.32627	4.72561	0.0387732	0.0949266	0.123396	3.32627	1.17992	0.287098	0.58216
GL50803_0013360	Ankyrin repeat protein 1	487	chr4	-0.333088	4.95645	23.5473	4.66782e-05	0.000143402	-0.093521	4.95645	1.14846	0.293479	0.438562	-0.115435	4.95645	1.95594	0.173475	0.441533
GL50803_002107	Hypothetical protein	329	chr1	-0.33306	9.73331	49.0709	1.68836e-07	9.50335e-07	-0.359778	9.73331	55.6824	5.42717e-08	1.24191e-06	0.00665646	9.73331	0.018914	0.891647	0.960703
GL50803_0017168	Hypothetical protein	1355	chr1	0.333022	7.1449	37.8937	1.48292e-06	6.5718e-06	0.1422	7.1449	5.53547	0.0262766	0.0702383	0.0856135	7.1449	2.11096	0.157919	0.419996
GL50803_0021156	Ankyrin repeat protein 1	1032	chr5	-0.333016	4.34995	17.5201	0.00027603	0.00070001	-0.106417	4.34995	0.847539	0.365506	0.50733	-0.0858323	4.34995	0.582653	0.451977	0.721853
GL50803_006735	CLASP N terminal domain-containing protein	975	chr5	-0.332844	4.45353	21.598	8.07616e-05	0.00023541	0.0974656	4.45353	0.94043	0.340884	0.484701	0.0924832	4.45353	0.684981	0.415225	0.695344
GL50803_0014745	Ankyrin repeat protein 1	620	chr1	-0.332779	5.59235	44.4141	3.99875e-07	2.05476e-06	-0.0813762	5.59235	1.77378	0.194191	0.323014	-0.113286	5.59235	3.24642	0.0829008	0.293116
GL50803_0015307	Nitroreductase family protein	176	chr1	-0.331732	6.00704	22.4983	7.58248e-05	0.000222477	-0.108309	6.00704	1.83135	0.188313	0.315487	0.124642	6.00704	2.58082	0.120967	0.359451
GL50803_0014361	Hypothetical protein	726	chr5	0.331666	6.67197	48.3401	1.92593e-07	1.06568e-06	0.12621	6.67197	5.27071	0.0297871	0.0773011	0.00307501	6.67197	0.0031959	0.955339	0.985319
GL50803_0016949	Hypothetical protein	230	chr5	0.331596	5.4731	39.8032	9.96522e-07	4.64317e-06	0.18174	5.4731	8.01357	0.00872022	0.0290298	0.192481	5.4731	8.89245	0.00605203	0.0566669
GL50803_0010444	Hypothetical protein	234	chr1	0.331445	4.01865	14.2153	0.000822746	0.00185668	0.00640963	4.01865	0.0035369	0.95302	0.970743	-0.194061	4.01865	3.54631	0.0706326	0.271497
GL50803_0016444	Ankyrin repeat protein 1	760	chr4	0.331241	5.88874	47.1179	2.4074e-07	1.2955e-06	0.171835	5.88874	8.42153	0.00734929	0.0254703	-0.0176952	5.88874	0.0876371	0.769497	0.902495
GL50803_0010324	Ribulose-phosphate 3-epimerase	242	chr3	0.331061	6.65888	50.427	1.32699e-07	7.7085e-07	0.242145	6.65888	20.7744	0.000102551	0.00080999	0.168365	6.65888	10.6877	0.00297148	0.0361973
GL50803_0017539	RNA helicase, putative	687	chr5	0.330964	2.71263	8.56782	0.0069165	0.0126664	-0.082656	2.71263	0.241235	0.627335	0.739364	0.0485887	2.71263	0.0902731	0.766161	0.900382
GL50803_005749	Hypothetical protein	677	chr4	-0.330962	6.01586	54.56	6.53629e-08	4.12477e-07	-0.0533834	6.01586	0.94088	0.340771	0.48468	-0.0206101	6.01586	0.1279	0.723435	0.878875
GL50803_0019867	Trm112p-like protein	130	chr4	0.33086	3.69492	15.687	0.000499909	0.00119476	0.104584	3.69492	0.936681	0.341832	0.485579	0.170787	3.69492	2.9212	0.0990415	0.322944
GL50803_0014708	Hypothetical protein	980	chr5	0.330818	6.73102	50.4595	1.3194e-07	7.67354e-07	0.144444	6.73102	7.62002	0.0103111	0.0331758	0.116404	6.73102	5.05325	0.0330605	0.170778
GL50803_0060210	Hypothetical protein	120	chr5	0.330804	2.42032	8.4242	0.00734111	0.0133492	0.10711	2.42032	0.328004	0.571636	0.693068	0.202134	2.42032	1.09156	0.305509	0.598909
GL50803_00137703	Ankyrin repeat protein 1	514	chr5	-0.330559	10.4061	52.6222	9.06722e-08	5.5158e-07	-0.224308	10.4061	23.8613	4.2825e-05	0.000376506	-0.0204739	10.4061	0.199787	0.658503	0.839559
GL50803_0061304	Hypothetical protein	1647	chr2	-0.330512	6.13624	23.9343	4.93578e-05	0.000150783	0.16469	6.13624	4.55826	0.0427531	0.101979	0.233076	6.13624	10.1479	0.00385201	0.0429687
GL50803_0016548	PX domain-containing protein	239	chr5	0.330459	3.63262	11.9117	0.00187339	0.00391883	0.19381	3.63262	1.95904	0.173146	0.296261	-0.156932	3.63262	1.52192	0.228096	0.518805
GL50803_008702	Nuclear pore protein, putative	735	chr4	0.33036	6.20313	30.7885	7.30672e-06	2.70863e-05	0.232108	6.20313	10.4767	0.00322329	0.0131671	-0.00981482	6.20313	0.0176909	0.895187	0.962188
GL50803_008063	Hypothetical protein	445	chr1	0.330187	4.06621	18.3068	0.000215718	0.000564904	0.270172	4.06621	7.4171	0.0112533	0.0355073	0.120366	4.06621	1.44746	0.239512	0.53048
GL50803_0010889	Hypothetical protein	234	chr5	0.329564	6.37449	42.5099	5.78596e-07	2.85879e-06	-0.017485	6.37449	0.0904634	0.765922	0.842291	-0.0395166	6.37449	0.482953	0.493101	0.7537
GL50803_00114065	pVSP	607	chr4	0.329342	2.51311	4.99662	0.0347521	0.0537188	0.129726	2.51311	0.304877	0.585839	0.704772	0.112073	2.51311	0.188655	0.667836	0.846156
GL50803_006055	FtsJ-like protein	269	chr3	0.329181	6.55833	52.1974	9.75228e-08	5.88864e-07	0.0151185	6.55833	0.0851214	0.772732	0.847306	0.0106665	6.55833	0.0433232	0.8367	0.934395
GL50803_0087056	Hypothetical protein	2097	chr2	-0.328985	8.25921	55.7398	5.3762e-08	3.47325e-07	-0.064113	8.25921	1.93082	0.176166	0.300273	0.177805	8.25921	14.652	0.000708193	0.01339
GL50803_0021133	Hypothetical protein	440	chr5	-0.328737	4.13787	18.4182	0.000208397	0.000549256	-0.0128431	4.13787	0.0157127	0.901187	0.936194	0.101509	4.13787	0.915431	0.347275	0.636905
GL50803_0016412	Heat-shock protein, putative	846	chr4	-0.328561	9.17069	62.2826	1.91146e-08	1.4097e-07	-0.0948564	9.17069	4.9252	0.0351737	0.0881051	-0.282233	9.17069	44.1394	4.21497e-07	3.62118e-05
GL50803_0014984	Hypothetical protein	306	chr4	0.328504	3.86203	14.0675	0.000865941	0.0019443	0.152889	3.86203	1.44725	0.239546	0.378283	0.0615697	3.86203	0.201824	0.656884	0.839104
GL50803_0022802	Shwachman-Bodian-Diamond syndrome like protein protein	252	chr1	0.328235	5.96817	41.8896	6.54083e-07	3.17763e-06	0.243284	5.96817	16.9902	0.000326795	0.00205432	0.0641357	5.96817	1.19012	0.285068	0.579484
GL50803_0096399	XMAP215 family protein	1671	chr3	-0.328017	6.8102	47.8946	2.0882e-07	1.14001e-06	0.179918	6.8102	11.0945	0.00254397	0.0109375	-0.00529148	6.8102	0.00998987	0.921132	0.973831
GL50803_0020594	Hypothetical protein	357	chr4	0.327494	4.55519	19.6157	0.000144622	0.000394026	0.356332	4.55519	14.5558	0.000731844	0.00394696	-0.0994675	4.55519	1.11856	0.29972	0.593021
GL50803_0013204	Zinc transporter protein	419	chr4	0.327488	9.93116	43.2212	5.03406e-07	2.52571e-06	0.00635453	9.93116	0.0159722	0.900379	0.936112	0.079746	9.93116	2.48479	0.126746	0.370067
GL50803_0015987	Lysophosphatidylcholine acyltransferase	339	chr5	-0.327271	6.82024	39.2435	1.11827e-06	5.13229e-06	-0.17518	6.82024	8.95075	0.00590963	0.0215004	-0.0492099	6.82024	0.777563	0.385769	0.668949
GL50803_003948	Methyltransferase domain-containing protein	190	chr2	0.327248	5.40984	38.0264	1.44195e-06	6.4193e-06	0.103971	5.40984	2.61018	0.117955	0.220974	0.0317636	5.40984	0.233149	0.633141	0.828149
GL50803_0013791	ATP-dependent RNA helicase	626	chr4	-0.32722	7.41715	51.5792	1.08508e-07	6.44862e-07	-0.129358	7.41715	6.81537	0.0146474	0.0437634	-0.148085	7.41715	9.2316	0.00527289	0.0519544
GL50803_0017484	Hypothetical protein	721	chr4	0.326975	6.44725	53.2048	8.21041e-08	5.04472e-07	0.161608	6.44725	8.73371	0.00645905	0.0230707	-0.0451383	6.44725	0.604923	0.443554	0.717608
GL50803_0090044	Non-SMC mitotic condensation complex subunit 1	1193	chr3	-0.326717	4.59626	23.9891	4.13562e-05	0.00012834	0.0701506	4.59626	0.647493	0.428129	0.56745	-0.0707278	4.59626	0.733583	0.399358	0.680939
GL50803_0010425	Hypothetical protein	169	chr4	0.326608	2.96378	7.55063	0.0106232	0.0184344	0.609109	2.96378	9.92535	0.00399789	0.0155132	-0.604419	2.96378	8.1606	0.0081964	0.0692031
GL50803_0014069	C2HC-type zinc-finger domain-containing protein	400	chr1	-0.326571	5.78272	42.5489	5.74179e-07	2.84591e-06	-0.35909	5.78272	33.7053	3.70794e-06	4.84302e-05	-0.326977	5.78272	29.4081	1.02014e-05	0.000485013
GL50803_0041834	Hypothetical protein	2144	chr4	-0.326508	6.96479	33.7533	3.88887e-06	1.54076e-05	0.0107731	6.96479	0.0289072	0.866297	0.912267	0.0394824	6.96479	0.381633	0.542055	0.783408
GL50803_0060886	Kinase, NEK	480	chr4	0.32621	3.73324	14.5916	0.000722936	0.00165974	-0.00230696	3.73324	0.0003441	0.985338	0.990191	0.227833	3.73324	3.43767	0.0748213	0.280304
GL50803_00100955	Mitotic spindle checkpoint protein MAD2	204	chr4	-0.326027	6.24863	20.5657	0.000162281	0.000437123	-0.400403	6.24863	19.224	0.00023446	0.0015793	-0.275199	6.24863	6.35933	0.0193952	0.120697
GL50803_004538	Dpy-30 motif-containing protein	67	chr4	0.32598	5.75884	25.3027	2.91097e-05	9.3292e-05	0.190984	5.75884	6.0782	0.020429	0.0578941	0.257468	5.75884	10.2425	0.00353267	0.0402631
GL50803_008432	RING-H2 zinc finger domain-containing protein	84	chr5	0.325978	3.51683	12.853	0.00132944	0.00287555	0.229475	3.51683	3.79347	0.0620562	0.135363	-0.15386	3.51683	1.92387	0.176919	0.447518
GL50803_0017412	Hypothetical protein	722	chr2	-0.325652	6.62455	57.1605	4.26514e-08	2.85196e-07	-0.209411	6.62455	17.8676	0.000247401	0.00165509	-0.0226218	6.62455	0.203502	0.655557	0.839059
GL50803_00100845	Lipase	424	chr5	0.325623	6.08371	29.5817	9.77751e-06	3.48475e-05	0.228093	6.08371	10.5058	0.00318724	0.0130829	0.078869	6.08371	1.24797	0.273908	0.564352
GL50803_0016630	Hypothetical protein	1269	chr5	0.325612	6.10072	36.8477	1.85329e-06	8.06002e-06	0.164051	6.10072	6.65992	0.0156968	0.0462871	0.0618402	6.10072	0.976706	0.331899	0.62368
GL50803_009508	Metalloendopeptidase	1173	chr2	0.325164	8.20083	42.7537	5.51547e-07	2.74484e-06	0.0302218	8.20083	0.332955	0.568766	0.691471	-0.0533257	8.20083	1.06347	0.31169	0.604737
GL50803_003756	Hypothetical protein	144	chr5	0.325107	5.51286	34.7455	2.93536e-06	1.21406e-05	0.037286	5.51286	0.306084	0.584704	0.703858	0.000375145	5.51286	3.18698e-05	0.995538	0.999381
GL50803_0015084	Hypothetical protein	1229	chr4	0.324578	2.50601	9.13389	0.00548552	0.0102804	0.140011	2.50601	0.606054	0.443133	0.580531	0.142866	2.50601	0.669215	0.420578	0.699107
GL50803_007891	Hypothetical protein	607	chr5	-0.32453	5.71734	29.639	9.64182e-06	3.4414e-05	0.224881	5.71734	8.6763	0.00661351	0.0235195	-0.158121	5.71734	3.91815	0.0581803	0.241653
GL50803_00114162	VSP	865	chr4	0.324381	5.2776	15.6614	0.00059151	0.00138528	-0.114174	5.2776	1.136	0.297163	0.441507	-0.130483	5.2776	1.61415	0.216154	0.502336
GL50803_0029486	Hypothetical protein	262	chr4	0.324328	3.67917	12.6447	0.0014331	0.00307309	1.51674	3.67917	153.711	1.4113e-12	1.26004e-10	0.881046	3.67917	30.9519	7.02759e-06	0.000366108
GL50803_0017146	Helicase	1362	chr4	-0.323937	5.97403	44.8002	3.71474e-07	1.93522e-06	0.0532355	5.97403	0.844919	0.366237	0.50788	0.0192578	5.97403	0.124047	0.727455	0.880544
GL50803_003985	tRNA/rRNA cytosine-C5-methylase	459	chr4	-0.323833	5.61082	37.9721	1.45856e-06	6.48734e-06	-0.101105	5.61082	2.32844	0.138808	0.250365	-0.172743	5.61082	6.46825	0.0171059	0.111989
GL50803_008433	Hypothetical protein	299	chr5	0.323826	4.7553	26.699	2.01543e-05	6.70031e-05	0.16724	4.7553	4.31136	0.0476306	0.110873	-0.0607493	4.7553	0.689382	0.413749	0.694356
GL50803_0017400	Cyclin	315	chr2	-0.323779	7.54583	35.8885	2.44576e-06	1.0316e-05	-0.752213	7.54583	151.415	2.1504e-12	1.81375e-10	-0.207034	7.54583	8.97336	0.00592031	0.0560769
GL50803_00113252	Msh2-like protein	964	chr5	0.323622	6.01847	43.3367	4.92216e-07	2.48237e-06	0.0465301	6.01847	0.579368	0.453241	0.590142	-0.0112772	6.01847	0.0369512	0.849021	0.93961
GL50803_0014127	Hypothetical protein	697	chr4	-0.323563	4.55091	19.9917	0.000129224	0.000357118	-0.548678	4.55091	30.8311	7.23279e-06	8.57602e-05	-0.445149	4.55091	21.8401	7.53502e-05	0.00252733
GL50803_0010033	Hypothetical protein	308	chr5	-0.323339	5.50431	21.2125	9.40388e-05	0.000268674	0.228391	5.50431	7.01161	0.0135455	0.0411492	0.0501621	5.50431	0.357333	0.555133	0.789848
GL50803_0027658	Hypothetical protein	150	chr1	0.323289	3.09837	10.5473	0.00313652	0.00625389	-0.164462	3.09837	1.18768	0.285552	0.42894	-0.0422331	3.09837	0.0937004	0.761902	0.898828
GL50803_007532	Vacuolar ATP synthase catalytic subunit A	656	chr3	-0.323124	9.34785	50.8612	1.22961e-07	7.21991e-07	-0.200384	9.34785	18.6777	0.000192365	0.00135152	0.011381	9.34785	0.0609202	0.806938	0.918895
GL50803_0017256	Hypothetical protein	205	chr4	0.323114	5.23952	28.9491	1.14203e-05	4.00264e-05	-0.00351202	5.23952	0.00229734	0.962129	0.976284	-0.0402947	5.23952	0.36201	0.552475	0.787619
GL50803_0015034	Hypothetical protein	230	chr4	0.322977	4.81869	21.8281	7.56075e-05	0.000222012	-0.186237	4.81869	4.23616	0.04947	0.113979	-0.127172	4.81869	2.30671	0.140589	0.393632
GL50803_0037985	Dynein heavy chain	5632	chr1	-0.322967	7.66049	33.8464	3.90236e-06	1.54449e-05	-0.134103	7.66049	4.71533	0.0391783	0.0954984	0.0524508	7.66049	0.693896	0.412408	0.693293
GL50803_0019364	Hypothetical protein	119	chr5	0.322924	2.8589	6.01183	0.0211971	0.0342582	-0.204782	2.8589	1.31625	0.261656	0.402486	-0.216722	2.8589	1.59284	0.218062	0.504262
GL50803_00d60815	Hypothetical protein	382	chr4	0.322734	4.70945	4.37665	0.0523403	0.0774118	-0.28391	4.70945	2.10211	0.165966	0.287084	-0.258414	4.70945	1.88637	0.188113	0.46198
GL50803_004985	Hypothetical protein	143	chr3	0.32261	5.29486	26.6101	2.06221e-05	6.84652e-05	-0.0686059	5.29486	0.790604	0.381871	0.523816	-0.080842	5.29486	1.21128	0.280917	0.573666
GL50803_0017612	Hypothetical protein	398	chr3	0.32259	5.09453	35.5113	2.47796e-06	1.04159e-05	0.103212	5.09453	2.31238	0.140121	0.252301	-0.178201	5.09453	7.98032	0.00884367	0.0729415
GL50803_0014838	Ankyrin repeat protein 1	849	chr3	0.322345	4.43682	20.7504	0.000103274	0.000291992	-0.0773924	4.43682	0.661416	0.423265	0.562936	0.144384	4.43682	2.55257	0.121902	0.360046
GL50803_00135002	Histone H4	100	chr3	-0.322324	2.75267	7.00453	0.0134729	0.0228373	0.120079	2.75267	0.534872	0.470946	0.605626	0.00515229	2.75267	0.000977432	0.975292	0.992534
GL50803_0027657	Hypothetical protein	195	chr1	0.322307	3.06405	10.1014	0.00373054	0.00728406	-0.120281	3.06405	0.581941	0.452251	0.589165	0.0107559	3.06405	0.00585157	0.939596	0.979396
GL50803_0016729	Hypothetical protein	354	chr1	-0.322146	7.30163	60.0935	2.6777e-08	1.90591e-07	-0.226564	7.30163	24.935	3.20328e-05	0.000297092	-0.0241498	7.30163	0.279226	0.601581	0.810478
GL50803_0010950	Ankyrin repeat protein 1	497	chr4	0.322131	5.01853	30.591	7.66014e-06	2.81258e-05	-0.00354784	5.01853	0.00230122	0.962097	0.976284	0.110748	5.01853	2.33177	0.138537	0.390091
GL50803_007988	Hypothetical protein	382	chr3	0.321667	5.02511	21.7274	7.78182e-05	0.000227508	0.0779991	5.02511	0.706378	0.408124	0.547858	-0.22831	5.02511	3.95919	0.056965	0.239438
GL50803_0014333	Hypothetical protein	757	chr5	-0.32145	5.01505	31.6248	5.99354e-06	2.26294e-05	-0.0075558	5.01505	0.0107673	0.918132	0.947144	-0.260628	5.01505	13.5288	0.00104535	0.0179182
GL50803_0017045	Hypothetical protein	326	chr1	0.321094	4.9861	24.0792	4.0353e-05	0.000125545	-0.0697647	4.9861	0.705048	0.40856	0.548181	-0.0674815	4.9861	0.680888	0.416604	0.696057
GL50803_0016575	ABC transporter family protein	1086	chr5	-0.321015	8.45423	70.8804	5.49412e-09	4.66286e-08	-0.070858	8.45423	3.11848	0.0888611	0.17825	-0.017782	8.45423	0.201298	0.657301	0.839104
GL50803_0061675	Papain family peptidase	277	chr1	-0.320878	5.0966	22.7123	5.88659e-05	0.000178202	-0.165529	5.0966	3.30948	0.0801316	0.164945	0.0286494	5.0966	0.110164	0.742553	0.890154
GL50803_008942	Hypothetical protein	260	chr2	0.320837	5.06856	26.0971	2.35625e-05	7.71808e-05	0.254422	5.06856	10.1635	0.003641	0.0144959	0.0921223	5.06856	1.38381	0.249852	0.539381
GL50803_0050325	pVSP	623	chr3	0.320216	0.914968	4.96234	0.0345456	0.0534164	0.015738	0.914968	0.00295859	0.957028	0.973124	-0.113613	0.914968	0.209622	0.650774	0.837008
GL50803_0017023	Ankyrin repeat protein 1	788	chr5	0.320191	5.67554	20.1017	0.000137408	0.000376968	-0.0983918	5.67554	1.27672	0.269058	0.410333	0.0118819	5.67554	0.02136	0.884955	0.957195
GL50803_0016650	Kinesin-4	1057	chr5	0.3198	6.14395	29.8662	9.12315e-06	3.28259e-05	0.228552	6.14395	10.7249	0.00292924	0.012334	0.0217264	6.14395	0.107448	0.745629	0.89165
GL50803_008559	Vacuolar ATP synthase 16 kDa proteolipid subunit	174	chr5	-0.319781	8.18305	30.4768	9.27325e-06	3.32439e-05	-0.426884	8.18305	48.5643	2.42899e-07	4.40547e-06	-0.333366	8.18305	28.858	1.36181e-05	0.000618297
GL50803_0012093	Hypothetical protein	499	chr4	-0.319779	6.6276	48.9712	1.71882e-07	9.6637e-07	-0.39362	6.6276	54.4995	6.60257e-08	1.46967e-06	-0.00769128	6.6276	0.0205226	0.887164	0.958615
GL50803_0013210	Hypothetical protein	388	chr5	-0.319668	7.35861	51.9808	1.01229e-07	6.06853e-07	-0.140942	7.35861	8.62225	0.00676263	0.0239282	0.0142491	7.35861	0.0832367	0.77519	0.9057
GL50803_0088735	Ankyrin repeat protein 1	655	chr5	0.319623	6.27824	47.6609	2.17915e-07	1.18307e-06	0.0644585	6.27824	1.35248	0.255151	0.396155	-0.18858	6.27824	12.8619	0.0013252	0.0212075
GL50803_0016386	Hypothetical protein	497	chr5	-0.319587	7.4138	61.8518	2.0412e-08	1.48968e-07	-0.422459	7.4138	92.2079	3.82174e-10	1.6562e-08	-0.148598	7.4138	11.5676	0.002129	0.0288003
GL50803_0011191	Hypothetical protein	298	chr5	0.319571	5.11642	34.1588	3.34713e-06	1.34905e-05	0.174088	5.11642	6.29803	0.0184743	0.0531544	-0.012453	5.11642	0.03211	0.859142	0.94608
GL50803_0015340	Ankyrin repeat protein 1	928	chr5	-0.31918	6.00644	35.5422	2.46123e-06	1.03723e-05	0.0293937	6.00644	0.215344	0.646378	0.755084	0.165083	6.00644	7.05988	0.013149	0.095108
GL50803_005522	Hypothetical protein	1008	chr5	-0.31897	7.66848	36.9636	1.80776e-06	7.883e-06	0.227575	7.66848	15.2924	0.000570243	0.00322085	0.0845831	7.66848	2.11048	0.157964	0.419996
GL50803_008152	Kinase, NEK	582	chr5	0.318853	7.55927	46.828	2.53962e-07	1.36067e-06	0.166497	7.55927	11.0584	0.00257906	0.0110592	-0.0114176	7.55927	0.0527236	0.820143	0.926091
GL50803_006340	Nucleolar protein 12	135	chr3	-0.318843	5.08094	22.8977	5.58903e-05	0.00016947	-0.0943769	5.08094	1.3106	0.262461	0.403412	-0.0498658	5.08094	0.384903	0.540259	0.782471
GL50803_0017374	Hypothetical protein	333	chr4	-0.318813	4.61833	24.1702	3.93665e-05	0.00012271	-0.370851	4.61833	18.7195	0.000189905	0.00133989	-0.0107475	4.61833	0.0152727	0.902573	0.964622
GL50803_00113677	Coiled-coil protein	3227	chr2	0.318708	9.42977	40.1335	9.31427e-07	4.36896e-06	0.0563648	9.42977	1.20383	0.28237	0.425597	0.111167	9.42977	4.67391	0.0397712	0.19245
GL50803_006452	Hypothetical protein	573	chr4	-0.318666	5.64263	42.228	6.1167e-07	2.98937e-06	-0.167793	5.64263	7.89043	0.00918711	0.030255	-0.00553559	5.64263	0.00909309	0.924744	0.975333
GL50803_0014906	Hypothetical protein	479	chr5	0.318629	6.55209	39.6647	1.02527e-06	4.76351e-06	-0.0244657	6.55209	0.174823	0.679209	0.778704	-0.0331259	6.55209	0.298958	0.589084	0.807374
GL50803_006026	Hypothetical protein	177	chr4	-0.318426	3.26881	9.04468	0.00568781	0.0106473	-0.0414723	3.26881	0.0714407	0.791308	0.860545	-0.283482	3.26881	3.26438	0.0821009	0.291818
GL50803_0010976	Carboxypeptidase, putative	1423	chr2	-0.318175	6.87417	43.0449	5.21004e-07	2.60343e-06	-0.049206	6.87417	0.763802	0.389947	0.530908	0.00731832	6.87417	0.0160793	0.900047	0.963394
GL50803_0012828	Hypothetical protein	392	chr1	0.318129	6.11486	42.2849	6.04844e-07	2.96488e-06	-0.0744217	6.11486	1.66611	0.207863	0.338963	0.0323091	6.11486	0.326474	0.572529	0.800471
GL50803_00101260	Hypothetical protein	588	chr4	-0.317884	5.6064	36.7763	1.88198e-06	8.17024e-06	0.266385	5.6064	17.2337	0.000302316	0.00193683	0.117584	5.6064	3.28701	0.0811059	0.290333
GL50803_003342	Hypothetical protein	1003	chr5	-0.317467	5.25457	31.457	6.23513e-06	2.34332e-05	-0.0903241	5.25457	1.39571	0.247875	0.387686	-0.155161	5.25457	4.04756	0.0544433	0.231834
GL50803_0024321	Kinase, NEK	289	chr5	-0.317438	9.7663	39.1837	1.13221e-06	5.18654e-06	-0.40985	9.7663	63.2459	1.65236e-08	4.54585e-07	-0.0839908	9.7663	2.65759	0.114817	0.3501
GL50803_0011438	Ankyrin repeat protein 1	437	chr5	0.317206	3.46392	10.1432	0.00366998	0.00718013	0.306218	3.46392	2.86958	0.101923	0.198219	0.11551	3.46392	0.355592	0.555995	0.790336
GL50803_005643	Kinase, NEK	685	chr4	-0.316945	9.13596	64.6281	1.34441e-08	1.03116e-07	0.0437816	9.13596	1.17947	0.287187	0.430869	0.0469752	9.13596	1.34429	0.256559	0.546292
GL50803_0089050	CPSF A subunit-containing protein	2058	chr2	-0.316871	6.81137	59.2387	3.06165e-08	2.14798e-07	-0.00230628	6.81137	0.00242414	0.961099	0.975845	-0.0837011	6.81137	3.37802	0.0772409	0.28505
GL50803_0016761	Hypothetical protein	738	chr1	-0.316825	5.02878	32.1839	5.25873e-06	2.02453e-05	0.262576	5.02878	13.346	0.00111508	0.00560199	-0.298124	5.02878	17.6274	0.000266826	0.00637021
GL50803_0060606	Hypothetical protein	115	chr4	-0.316636	3.81825	10.1934	0.00359864	0.00706314	-0.700695	3.81825	25.2595	2.93789e-05	0.000275083	-0.366828	3.81825	8.35173	0.00756612	0.0656938
GL50803_0013164	Hypothetical protein	148	chr4	0.31652	4.73505	26.9869	1.87153e-05	6.26443e-05	-0.120353	4.73505	2.5544	0.121775	0.226484	-0.0524241	4.73505	0.556592	0.462165	0.730877
GL50803_0087706	High cysteine membrane protein Group 3	834	chr5	0.316444	5.43482	18.1878	0.000239618	0.000619076	-0.307946	5.43482	10.7977	0.0029438	0.0123847	-0.0851206	5.43482	0.887034	0.355074	0.644955
GL50803_0016287	Tetratricopeptide repeat-containing protein	810	chr3	-0.316442	5.42195	19.2789	0.000166876	0.000448266	-0.0131213	5.42195	0.016779	0.897929	0.934373	0.00570132	5.42195	0.00284887	0.95784	0.985787
GL50803_0016920	WD-containing protein	733	chr3	0.316133	5.39341	22.5478	6.16496e-05	0.000186012	0.164302	5.39341	4.49141	0.0435298	0.103328	0.117932	5.39341	2.42422	0.131266	0.377902
GL50803_005659	S-adenosylmethionine synthetase	433	chr1	-0.316083	7.36916	53.8938	7.30801e-08	4.5589e-07	-0.132469	7.36916	7.94788	0.00896599	0.0297671	-0.155449	7.36916	11.214	0.00243148	0.0311701
GL50803_009210	Hypothetical protein	270	chr5	-0.316022	5.50415	33.8945	3.55253e-06	1.42014e-05	-0.44385	5.50415	43.0811	5.17334e-07	8.55873e-06	0.0487387	5.50415	0.63964	0.430911	0.706804
GL50803_0016827	Hypothetical protein	325	chr4	0.315956	7.11154	43.3044	4.95316e-07	2.49287e-06	-0.0207544	7.11154	0.153184	0.698622	0.793944	-0.0408108	7.11154	0.587526	0.450112	0.720537
GL50803_008903	Copine I	255	chr1	-0.315931	9.63217	41.2965	7.36246e-07	3.5347e-06	-0.492907	9.63217	97.1102	2.21847e-10	1.0446e-08	-0.30442	9.63217	37.1995	1.71868e-06	0.000120234
GL50803_0010014	Hypothetical protein	379	chr3	0.315723	4.62392	21.3828	8.59268e-05	0.000247811	0.159308	4.62392	3.02282	0.0936396	0.185424	-0.0207347	4.62392	0.0457357	0.832284	0.932654
GL50803_007513	Hypothetical protein	150	chr1	0.315401	6.7006	29.221	1.13525e-05	3.98519e-05	0.0746262	6.7006	1.31803	0.261341	0.40229	0.0348597	6.7006	0.284708	0.598139	0.810478
GL50803_0016641	Hypothetical protein	453	chr1	0.315241	5.69552	31.7894	5.7664e-06	2.1873e-05	-0.0186781	5.69552	0.074517	0.786974	0.857546	0.0826681	5.69552	1.49493	0.232154	0.520825
GL50803_0091056	Aspartate aminotransferase	428	chr3	-0.315218	7.09417	53.1219	8.3269e-08	5.10988e-07	-0.166475	7.09417	11.793	0.00195764	0.00888807	0.0773335	7.09417	2.77813	0.107268	0.338233
GL50803_0013200	RNA helicase, putative	637	chr5	-0.315056	5.64416	30.5001	7.82882e-06	2.86745e-05	-0.103541	5.64416	2.26373	0.144192	0.258553	0.134975	5.64416	3.78284	0.0623997	0.251706
GL50803_003910	Thioredoxin	124	chr5	-0.315045	8.27812	17.0332	0.000550643	0.00130014	-0.174118	8.27812	4.73837	0.0420221	0.100596	-0.0270196	8.27812	0.11426	0.738972	0.88751
GL50803_0011540	Hexose transporter	513	chr3	0.314775	11.6646	48.3585	1.91951e-07	1.06454e-06	-0.0899	11.6646	3.93124	0.0577896	0.128227	-0.00313336	11.6646	0.00476562	0.945478	0.980492
GL50803_0016039	Coiled-coil protein	827	chr3	-0.314679	5.07112	26.3086	2.22991e-05	7.36337e-05	0.129047	5.07112	2.45495	0.12895	0.236731	-0.130819	5.07112	2.35357	0.13678	0.387624
GL50803_0010145	Tubulin specific chaperone D	1292	chr4	-0.314579	7.50154	39.8328	9.90498e-07	4.61949e-06	0.304758	7.50154	32.7633	4.59849e-06	5.75929e-05	0.18219	7.50154	11.8227	0.0019362	0.0270416
GL50803_0033433	ASF1 like histone chaperone	234	chr5	0.314507	4.07428	17.8385	0.00024967	0.000641804	0.131974	4.07428	1.89464	0.180132	0.305438	0.0722824	4.07428	0.632394	0.433502	0.70846
GL50803_004595	Hypothetical protein	1553	chr4	0.314285	7.0956	47.228	2.3591e-07	1.2709e-06	0.232224	7.0956	20.6313	0.000106946	0.000838223	0.0401654	7.0956	0.6385	0.431317	0.706881
GL50803_0017550	Cia1	379	chr4	-0.313674	5.51926	33.6653	3.74177e-06	1.48729e-05	0.0483061	5.51926	0.527086	0.474161	0.608641	-0.0817948	5.51926	1.66749	0.207681	0.489977
GL50803_009154	GARP-like protein 3	508	chr5	-0.313497	7.30039	46.0232	2.94953e-07	1.5615e-06	-0.0218664	7.30039	0.192715	0.664204	0.767992	-0.0538243	7.30039	1.24458	0.274547	0.564661
GL50803_006929	Hypothetical protein	137	chr3	0.31327	4.40539	25.9312	2.46074e-05	8.02278e-05	0.0806387	4.40539	0.9635	0.335132	0.479801	0.00371426	4.40539	0.00203924	0.964318	0.988335
GL50803_0022394	Cyclin	338	chr2	0.313261	3.83319	10.1857	0.00360946	0.0070787	0.231525	3.83319	3.78705	0.0622636	0.135634	-0.127868	3.83319	1.38865	0.249045	0.538939
GL50803_0013699	Hypothetical protein	172	chr4	-0.313126	5.20916	20.827	0.000100984	0.000286181	-0.093412	5.20916	1.14538	0.294114	0.438974	0.0440429	5.20916	0.255438	0.617425	0.821299
GL50803_0016143	Transcription regulatory protein SNF2	2080	chr3	-0.313011	6.64995	37.1679	1.73034e-06	7.57236e-06	0.115651	6.64995	3.9265	0.0579308	0.128482	-0.018386	6.64995	0.10161	0.75239	0.894187
GL50803_0014487	Hypothetical protein	934	chr5	-0.312917	5.8376	36.2617	2.10339e-06	9.02745e-06	-0.1322	5.8376	4.36864	0.0462811	0.108284	0.167059	5.8376	7.13461	0.0127253	0.0932868
GL50803_00113130	Hypothetical protein	503	chr1	-0.312586	5.7271	30.1778	8.46036e-06	3.07804e-05	0.118195	5.7271	3.21453	0.0843424	0.171637	0.225185	5.7271	12.3732	0.00158149	0.0237346
GL50803_0026435	Hypothetical protein	222	chr2	-0.312498	6.57621	39.3772	1.0878e-06	5.01126e-06	-0.225643	6.57621	15.604	0.000513893	0.00294676	-0.0911835	6.57621	2.45545	0.128912	0.373762
GL50803_0011866	Acetyltransferase (GNAT) domain-containing protein	157	chr1	0.312398	3.78976	17.4123	0.00028562	0.000720514	0.100686	3.78976	0.825912	0.371601	0.513178	-0.0266737	3.78976	0.0855201	0.772216	0.904242
GL50803_00137737	Kinase, NEK	653	chr2	0.312385	5.12226	16.2762	0.000425581	0.00103376	0.0623113	5.12226	0.384194	0.540747	0.66718	0.00592951	5.12226	0.00344288	0.953658	0.984622
GL50803_0017378	Kinase	2094	chr4	-0.31203	5.99624	8.88583	0.0084613	0.0150837	0.464716	5.99624	13.7043	0.00179729	0.00831099	0.132835	5.99624	1.21116	0.2866	0.581392
GL50803_00114455	Reverse transcriptase/endonuclease, putative	815	chr3	0.311963	4.08025	5.84524	0.0253364	0.0403094	0.208798	4.08025	1.59182	0.22165	0.356811	0.346524	4.08025	4.36126	0.0498234	0.220182
GL50803_002692	Acyltransferase	387	chr4	0.311919	2.92944	10.0569	0.00379629	0.0073977	-0.172349	2.92944	1.31192	0.262227	0.403179	-0.0971716	2.92944	0.476472	0.495991	0.756421
GL50803_0014277	N-acetyltransferase-like protein	1026	chr5	-0.311531	6.99971	47.6312	2.19101e-07	1.18819e-06	0.037733	6.99971	0.546913	0.466045	0.600901	0.0502048	6.99971	0.931554	0.343134	0.632178
GL50803_005294	Ribosome biogenesis protein	827	chr4	0.311351	7.26271	44.82	3.70079e-07	1.93001e-06	0.071896	7.26271	2.00749	0.168105	0.289558	0.00490887	7.26271	0.00978422	0.921946	0.97406
GL50803_006731	Kinase, NEK	593	chr5	0.311325	6.28809	44.7188	3.7728e-07	1.95922e-06	0.144518	6.28809	7.28508	0.0119166	0.0371691	0.00741763	6.28809	0.0195288	0.889912	0.960101
GL50803_0017438	ATP-dependent DNA helicase recQ	851	chr4	-0.311298	7.33151	53.619	7.65448e-08	4.74481e-07	-0.423565	7.33151	84.0096	1.00056e-09	3.88867e-08	-0.0705557	7.33151	2.38754	0.134096	0.38245
GL50803_005462	Delta-tubulin	469	chr1	0.311222	7.69901	53.7442	7.4945e-08	4.66335e-07	-0.0898274	7.69901	3.90026	0.0587195	0.12983	0.0471326	7.69901	1.1357	0.296121	0.58984
GL50803_00137726	ABC transporter ABCA.1, putative	1980	chr2	0.310844	4.73789	8.86388	0.00720299	0.0131175	-0.0128255	4.73789	0.00854464	0.92723	0.95374	0.115409	4.73789	0.753761	0.395134	0.676799
GL50803_0020066	Hypothetical protein	176	chr5	0.310784	1.6166	4.44318	0.0445883	0.0670811	0.488385	1.6166	4.11529	0.0525955	0.119462	-0.0550433	1.6166	0.0502851	0.824278	0.927952
GL50803_00119706	VSP	674	chr3	0.310699	1.0507	3.62922	0.0676145	0.0969854	-0.316392	1.0507	1.07469	0.309202	0.453613	-0.297776	1.0507	0.96018	0.335951	0.626821
GL50803_0017132	MRP-like ABC transporter	1575	chr4	0.31056	6.68702	35.5242	2.47093e-06	1.04043e-05	0.213603	6.68702	12.347	0.0015967	0.0075932	0.0216936	6.68702	0.122391	0.729205	0.880845
GL50803_0014093	Hypothetical protein	332	chr4	0.310399	6.07895	46.6001	2.6491e-07	1.41468e-06	0.186286	6.07895	12.249	0.00165485	0.00781645	0.143744	6.07895	6.78257	0.0148623	0.102797
GL50803_002328	Hypothetical protein	205	chr3	0.310203	2.91634	7.23557	0.0121763	0.0208268	-0.0122622	2.91634	0.00523296	0.942872	0.965143	0.145701	2.91634	0.7688	0.388422	0.670699
GL50803_0015109	Hypothetical protein	1529	chr5	-0.310083	7.39732	40.3055	8.99348e-07	4.23879e-06	-0.240889	7.39732	19.822	0.000135944	0.00102734	0.0317459	7.39732	0.335275	0.56743	0.797668
GL50803_009036	EamA-like transporter family protein	386	chr5	-0.309947	5.40275	27.4894	1.64617e-05	5.59113e-05	0.19929	5.40275	7.76276	0.00970018	0.0316468	0.0715937	5.40275	1.01405	0.322989	0.616265
GL50803_0015574	Alanyl dipeptidyl peptidase	713	chr4	-0.309748	9.22897	49.6477	1.52314e-07	8.70339e-07	-0.364439	9.22897	65.4282	1.19485e-08	3.50371e-07	0.004224	9.22897	0.00867662	0.926482	0.975758
GL50803_0087970	Hypothetical protein	1200	chr3	-0.3097	5.16734	17.3569	0.000298776	0.000749927	0.182241	5.16734	3.46708	0.0738494	0.154878	0.046566	5.16734	0.243998	0.625447	0.82516
GL50803_0016130	Hypothetical protein	441	chr5	0.309553	5.49936	38.3426	1.34915e-06	6.05017e-06	0.149235	5.49936	6.17249	0.0195607	0.0559842	0.179977	5.49936	9.62302	0.00450675	0.0473595
GL50803_004653	Serpin 1	352	chr1	-0.309486	8.28415	56.5136	4.73691e-08	3.10947e-07	-0.223161	8.28415	27.0567	1.83833e-05	0.000186383	-0.0480803	8.28415	1.25402	0.272774	0.563334
GL50803_0014390	Hypothetical protein	1499	chr5	-0.309329	9.32103	59.321	3.02222e-08	2.12336e-07	0.00583209	9.32103	0.020353	0.887628	0.927398	0.0752425	9.32103	3.37655	0.0773018	0.28505
GL50803_0015134	Kinesin-6	1040	chr3	0.309045	6.25315	38.614	1.27463e-06	5.75687e-06	0.0896718	6.25315	2.48162	0.126978	0.234116	0.0844245	6.25315	2.24305	0.145964	0.40321
GL50803_00137695	Kinase, CMGC DYRK	861	chr1	-0.308755	8.38476	63.343	1.62843e-08	1.22495e-07	0.0342343	8.38476	0.708533	0.407419	0.547318	-0.0127022	8.38476	0.0982811	0.756342	0.89578
GL50803_0017482	TCP-1 chaperonin subunit delta	518	chr4	-0.308471	6.77523	45.2035	3.44111e-07	1.80033e-06	0.220274	6.77523	17.4672	0.000280695	0.00182779	-0.140304	6.77523	7.27192	0.011985	0.0901546
GL50803_0061419	Ankyrin repeat protein 1	577	chr2	0.308456	3.4513	10.4402	0.00326919	0.00649198	0.567229	3.4513	14.8349	0.00066543	0.00366241	-0.0378227	3.4513	0.0626443	0.804283	0.918064
GL50803_0016482	Hypothetical protein	398	chr5	0.308423	6.96232	42.8956	5.36427e-07	2.67776e-06	-0.0203184	6.96232	0.15312	0.698682	0.793944	-0.0247451	6.96232	0.230644	0.634964	0.828736
GL50803_002964	Signal peptidase subunit	191	chr2	-0.308331	5.97464	29.8105	9.24744e-06	3.31756e-05	-0.183854	5.97464	7.13597	0.0127177	0.0391688	-0.175498	5.97464	6.82813	0.0145647	0.101456
GL50803_0011305	Hypothetical protein	204	chr4	0.308248	4.44045	16.5175	0.000380639	0.000936679	-0.0137022	4.44045	0.0186786	0.892319	0.930724	0.0511356	4.44045	0.292959	0.592826	0.808343
GL50803_0050016	pVSP	585	chr5	0.308171	4.63595	20.1991	0.000121497	0.000338051	0.206116	4.63595	5.91723	0.021993	0.0612279	0.144533	4.63595	3.48244	0.0730621	0.276377
GL50803_006508	Hypothetical protein	159	chr2	-0.30799	7.57975	29.395	1.13813e-05	3.99243e-05	0.0594323	7.57975	0.963302	0.335477	0.480079	0.0562211	7.57975	0.868366	0.360052	0.648942
GL50803_0013995	Transcriptional regulator	739	chr5	0.307969	5.23953	26.1963	2.29606e-05	7.55124e-05	0.0144229	5.23953	0.0367638	0.8494	0.901107	0.163441	5.23953	5.42856	0.0276359	0.150203
GL50803_0040521	Shwachman-Bodian-Diamond protein	254	chr1	-0.307852	6.96215	34.7188	2.95286e-06	1.21773e-05	-0.195765	6.96215	11.7548	0.00198557	0.00900309	-0.0917934	6.96215	2.51359	0.124661	0.366206
GL50803_003867	Hypothetical protein	499	chr4	0.307299	5.14884	22.6292	6.02552e-05	0.000182142	0.0441363	5.14884	0.269806	0.607748	0.722999	0.0768787	5.14884	0.817149	0.374112	0.661381
GL50803_0017510	Kinase, NEK	686	chr1	0.307187	5.55152	24.603	3.50174e-05	0.000110419	0.406633	5.55152	28.85	1.17038e-05	0.000128795	0.170377	5.55152	5.15012	0.0315555	0.16598
GL50803_00137713	Hypothetical protein	1258	chr5	-0.307137	5.35859	18.3736	0.000211613	0.000555639	0.700771	5.35859	69.4902	6.71411e-09	2.10763e-07	0.245588	5.35859	8.32473	0.00765557	0.0658478
GL50803_0022455	Hypothetical protein	614	chr2	-0.307106	5.367	29.9935	8.84595e-06	3.19931e-05	0.0710553	5.367	1.019	0.321832	0.467755	-0.0173527	5.367	0.0580519	0.811445	0.921847
GL50803_0021233	Hypothetical protein	320	chr5	0.307097	4.9571	24.7226	3.39093e-05	0.000107409	-0.0852914	4.9571	1.17664	0.287754	0.431455	0.00391718	4.9571	0.00275377	0.95854	0.985922
GL50803_0015450	Hypothetical protein	931	chr4	-0.307059	4.34428	16.8582	0.000340952	0.000847104	0.193339	4.34428	4.13734	0.0520091	0.118625	0.00125578	4.34428	0.000211751	0.988498	0.997019
GL50803_0017578	Kinase, NEK	1031	chr4	-0.306839	6.19023	23.781	4.69078e-05	0.000144017	-0.180524	6.19023	4.58715	0.041783	0.100349	-0.221722	6.19023	5.58148	0.0259416	0.143706
GL50803_0014486	YbaK/prolyl-tRNA synthetase-like protein	214	chr2	-0.306623	4.09163	14.357	0.000783516	0.00177798	0.0443464	4.09163	0.164537	0.68825	0.785815	-0.290046	4.09163	7.41005	0.0112877	0.0863682
GL50803_0029147	High cysteine membrane protein	134	chr3	-0.306583	6.41275	28.8679	1.16521e-05	4.06414e-05	-0.266023	6.41275	15.9035	0.000465353	0.00273569	0.065026	6.41275	0.887572	0.354596	0.644631
GL50803_0027696	Hypothetical protein	116	chr4	0.306206	6.50107	25.0347	3.37212e-05	0.000106903	0.193711	6.50107	7.8512	0.00948806	0.031079	0.193926	6.50107	7.35773	0.0117107	0.0884987
GL50803_009900	Hypothetical protein	290	chr4	0.306163	2.62563	7.82973	0.00942725	0.0166062	-0.0234196	2.62563	0.0184452	0.892989	0.930815	0.35872	2.62563	4.74746	0.0383597	0.18766
GL50803_0012207	Hypothetical protein	873	chr4	0.306092	3.95314	9.64986	0.00445885	0.00853262	0.277935	3.95314	4.78322	0.0376937	0.0927103	0.0141939	3.95314	0.0150361	0.903326	0.965067
GL50803_0028831	Pseudouridylate synthase 1	468	chr3	0.305911	5.19705	18.3025	0.000216005	0.000565354	1.04496	5.19705	155.905	1.20003e-12	1.10878e-10	0.753139	5.19705	90.3517	4.72371e-10	8.56741e-08
GL50803_009259	Putative PRP38 family protein	197	chr4	0.305784	5.5029	30.911	7.09637e-06	2.63464e-05	0.00169364	5.5029	0.000654701	0.979777	0.987643	0.145555	5.5029	4.9077	0.0354739	0.179458
GL50803_008381	PHD zinc finger domain-containing protein	619	chr1	0.305584	6.09336	44.5177	3.92034e-07	2.02509e-06	0.201614	6.09336	14.0354	0.000875621	0.00459091	-0.0275228	6.09336	0.279756	0.601238	0.810478
GL50803_0029119	Hypothetical protein	303	chr1	-0.305521	5.01639	24.2042	3.90043e-05	0.000121659	0.0108265	5.01639	0.018478	0.892895	0.930815	-0.0368126	5.01639	0.212028	0.648917	0.835589
GL50803_007242	Hypothetical protein	248	chr1	-0.305428	7.48687	32.8331	4.5252e-06	1.76432e-05	-0.173432	7.48687	8.86909	0.00611014	0.0220985	-0.0551985	7.48687	0.938622	0.341341	0.631851
GL50803_0014699	Ribosomal protein S23	144	chr5	-0.305403	8.76237	29.2996	1.0628e-05	3.75289e-05	-0.500315	8.76237	72.2756	4.70575e-09	1.51606e-07	-0.209825	8.76237	13.2877	0.00114416	0.0192541
GL50803_00101904	Serine/Threonine protein phosphatase, putative	616	chr5	0.305361	2.79832	10.9893	0.00264775	0.00537563	0.0761028	2.79832	0.365735	0.550452	0.675241	-0.150319	2.79832	1.76251	0.195569	0.472417
GL50803_00104234	Hypothetical protein	570	chr4	-0.305257	3.95981	13.3243	0.00112368	0.00246424	-0.00656886	3.95981	0.00276088	0.958487	0.974203	0.170708	3.95981	2.11226	0.157796	0.419996
GL50803_002796	Kinase, STE STE20	571	chr1	0.305211	6.31316	30.7358	7.39926e-06	2.73879e-05	0.341962	6.31316	29.9431	8.95449e-06	0.000101037	0.010752	6.31316	0.0307021	0.862231	0.946928
GL50803_007243	Encystation-specific secretory granule protein-1	873	chr1	-0.304943	5.84791	33.4702	3.91131e-06	1.5459e-05	-0.0157973	5.84791	0.0531511	0.819428	0.879601	-0.139656	5.84791	4.25329	0.049044	0.217741
GL50803_0037093	VSP	735	chr5	0.304934	4.99242	17.4111	0.000285734	0.000720514	-0.230855	4.99242	5.97994	0.0213661	0.0599596	-0.123692	4.99242	1.89376	0.18023	0.451377
GL50803_0012889	Hypothetical protein	391	chr5	0.30472	4.21895	15.7509	0.000489438	0.00117087	0.0317454	4.21895	0.0942206	0.761264	0.838486	0.00750422	4.21895	0.00556649	0.941083	0.979903
GL50803_007026	Hypothetical protein	188	chr1	0.304604	4.02609	18.8142	0.000184466	0.00049201	0.0826041	4.02609	0.788276	0.382563	0.524525	-0.26087	4.02609	8.06582	0.00853001	0.0712823
GL50803_0015461	Hypothetical protein	224	chr3	-0.304558	6.34511	22.5994	7.02675e-05	0.000208798	-0.249062	6.34511	11.1074	0.00267527	0.0114073	-0.0383286	6.34511	0.268895	0.608627	0.814774
GL50803_006490	Ankyrin repeat protein 1	1095	chr5	0.304436	7.46569	67.6385	8.67236e-09	6.98496e-08	0.205886	7.46569	25.8256	2.52985e-05	0.000243135	0.043668	7.46569	1.15938	0.291242	0.587401
GL50803_006752	Rhodanese-like protein	120	chr3	-0.304291	5.769	27.4176	1.67652e-05	5.67768e-05	-0.138697	5.769	3.88067	0.059316	0.130784	0.181407	5.769	6.67368	0.0156007	0.105642
GL50803_003408	U2 small nuclear ribonucleoprotein A', putative	386	chr1	-0.30412	5.40646	28.8593	1.1677e-05	4.0699e-05	0.442466	5.40646	44.4993	3.93413e-07	6.71269e-06	0.181629	5.40646	7.98328	0.00883262	0.0729415
GL50803_0014690	Hypothetical protein	287	chr4	0.303885	0.729545	4.18117	0.0508653	0.0755726	0.30132	0.729545	0.567885	0.457705	0.593272	-0.185553	0.729545	0.0917388	0.764329	0.899547
GL50803_00116713	Hypothetical protein	147	chr5	0.303811	2.98262	8.0495	0.00858891	0.015262	0.24942	2.98262	2.37212	0.135306	0.245861	-0.075145	2.98262	0.197213	0.660564	0.840325
GL50803_004368	Ankyrin repeat protein 1	178	chr3	-0.303782	3.50838	10.3097	0.0034391	0.00679358	0.116339	3.50838	0.766369	0.389163	0.530253	0.0456673	3.50838	0.13675	0.714455	0.872768
GL50803_0016460	Kinase, NEK	1204	chr5	0.303578	6.86972	45.892	3.02284e-07	1.59342e-06	0.121409	6.86972	5.78148	0.023421	0.0642175	0.0123269	6.86972	0.0610725	0.806702	0.918895
GL50803_004764	Hypothetical protein	123	chr5	0.303416	1.3176	4.48842	0.0435947	0.0657276	-0.215991	1.3176	0.634759	0.432654	0.571542	0.208809	1.3176	0.587144	0.450258	0.720537
GL50803_006317	Ubiquitin carboxyl-terminal hydrolase	1346	chr1	0.303409	7.37008	56.8659	4.47344e-08	2.96835e-07	0.171521	7.37008	15.0329	0.000622282	0.00346286	0.033935	7.37008	0.611407	0.441149	0.716757
GL50803_00103888	Hypothetical protein	329	chr2	0.303377	4.5264	19.7221	0.000140075	0.000383083	0.0938787	4.5264	1.14187	0.294839	0.439387	-0.120047	4.5264	2.15234	0.154053	0.414512
GL50803_0016869	Hypothetical protein	1723	chr4	0.303284	5.47698	24.2056	3.89901e-05	0.000121659	0.130038	5.47698	2.83987	0.103625	0.200971	0.0627082	5.47698	0.656751	0.424885	0.703402
GL50803_004188	Hypothetical protein	297	chr2	0.3031	8.59506	32.0418	5.43586e-06	2.08616e-05	0.125158	8.59506	5.17783	0.0311391	0.0800576	-0.0953024	8.59506	2.93901	0.0980694	0.321348
GL50803_0016484	Hypothetical protein	1604	chr5	0.303086	7.11015	40.5148	8.6191e-07	4.07411e-06	0.144502	7.11015	7.51366	0.0107937	0.0343896	0.0953712	7.11015	3.34236	0.0787301	0.287828
GL50803_0016483	Dephospho-CoA kinase	288	chr5	-0.302837	5.61531	30.4707	7.88434e-06	2.88562e-05	-0.192595	5.61531	9.01387	0.00575954	0.0210796	-0.0785864	5.61531	1.58179	0.219409	0.505861
GL50803_005879	Ankyrin repeat protein 1	1276	chr3	-0.302583	4.50983	17.5353	0.000274706	0.000697013	0.217138	4.50983	4.38266	0.0459572	0.107629	-0.277705	4.50983	7.42042	0.0112371	0.0863355
GL50803_0017393	Nucleotidyl transferase, putative	327	chr2	-0.302495	6.71703	26.3005	2.37648e-05	7.77915e-05	-0.195604	6.71703	8.56922	0.00700402	0.0245341	0.0487923	6.71703	0.573715	0.455578	0.724104
GL50803_0024980	Hypothetical protein	521	chr3	0.302436	4.65279	21.4871	8.33802e-05	0.000242035	0.268098	4.65279	10.124	0.00369767	0.0146738	-0.0555044	4.65279	0.477492	0.495534	0.75596
GL50803_004689	Hypothetical protein	218	chr4	-0.302354	5.00414	13.5748	0.00108926	0.00239198	0.0435384	5.00414	0.164031	0.688866	0.786334	-0.155898	5.00414	2.21495	0.149001	0.406948
GL50803_0014404	Phosphatase	386	chr2	0.302032	7.91646	59.3549	3.00614e-08	2.11509e-07	-0.0652084	7.91646	2.40523	0.132722	0.242516	-0.00419015	7.91646	0.0101719	0.92042	0.973708
GL50803_0026894	VSP	143	chr5	0.301916	4.02852	12.9659	0.00127666	0.00276874	0.00803046	4.02852	0.0045206	0.946896	0.967846	0.0726533	4.02852	0.366339	0.550125	0.786099
GL50803_009644	Hypothetical protein	148	chr5	0.301765	3.49563	15.2051	0.000587204	0.00137586	0.236125	3.49563	4.79012	0.0375667	0.0925374	0.0920239	3.49563	0.61398	0.4402	0.715453
GL50803_004078	Zinc finger domain-containing protein	118	chr4	-0.301635	4.13734	15.4592	0.000539288	0.00127456	-0.114935	4.13734	1.17529	0.288024	0.431728	-0.0858868	4.13734	0.669836	0.420365	0.699047
GL50803_0011342	Hypothetical protein	126	chr2	-0.301612	5.84209	12.2293	0.00228295	0.00468746	-0.0590103	5.84209	0.316608	0.579935	0.699823	0.166054	5.84209	2.39442	0.13752	0.388596
GL50803_0010051	Hypothetical protein	629	chr5	-0.301597	5.95986	42.2684	6.06817e-07	2.96862e-06	-0.186459	5.95986	11.1656	0.00247635	0.0106937	-0.174002	5.95986	9.84409	0.00412822	0.0445588
GL50803_005142	Kinase, NEK	988	chr5	0.301389	7.60912	24.2976	5.08338e-05	0.000155002	0.275935	7.60912	17.4822	0.00033787	0.00210771	0.159522	7.60912	6.03745	0.0216842	0.128454
GL50803_005164	Sugar-proton symporter	509	chr3	0.30127	7.15048	48.1997	1.97555e-07	1.09067e-06	0.538493	7.15048	126.871	1.22569e-11	7.89762e-10	0.224111	7.15048	22.0515	7.09412e-05	0.00241931
GL50803_0087058	Vacuolar ATP synthase subunit C	495	chr2	-0.301233	10.075	43.177	5.07751e-07	2.54239e-06	-0.415065	10.075	79.8718	1.67217e-09	6.15481e-08	-0.137675	10.075	8.84522	0.00617013	0.0574432
GL50803_0033870	Ferrihemoglobin reductase	130	chr1	0.301055	5.06718	19.5802	0.000146175	0.000397236	-0.16115	5.06718	3.73354	0.064022	0.138418	0.0434041	5.06718	0.286418	0.596962	0.810458
GL50803_0016681	Hypothetical protein	663	chr3	0.300887	5.57024	24.6938	3.41723e-05	0.000108102	0.0374289	5.57024	0.264649	0.611183	0.725127	-0.0348786	5.57024	0.248675	0.622099	0.823032
GL50803_009605	Hypothetical protein	623	chr2	-0.300877	2.9543	7.80719	0.00951815	0.0167543	-0.000673231	2.9543	1.12089e-05	0.997354	0.998373	-0.785414	2.9543	26.8895	1.91892e-05	0.000824294
GL50803_005987	Lipase	721	chr3	-0.300462	4.03553	15.4755	0.000536364	0.00126826	-0.183562	4.03553	2.75996	0.108368	0.207215	0.106059	4.03553	0.860916	0.361808	0.650841
GL50803_0013500	TCP-1 chaperonin subunit theta	564	chr2	-0.300435	8.39662	36.2423	2.11226e-06	9.05758e-06	-0.393209	8.39662	56.8413	4.49129e-08	1.0888e-06	-0.189022	8.39662	13.0373	0.00124448	0.0201129
GL50803_0016715	Hypothetical protein	1091	chr5	-0.300086	6.32881	39.3097	1.10308e-06	5.07684e-06	0.13087	6.32881	5.82985	0.0229008	0.063216	-0.0169934	6.32881	0.106272	0.746974	0.89165
GL50803_0010804	Hypothetical protein	304	chr2	-0.300046	4.94222	21.1812	9.10887e-05	0.000261007	-0.0780467	4.94222	0.972694	0.332877	0.477584	-0.0798903	4.94222	1.02696	0.319984	0.613052
GL50803_006982	Hypothetical protein	499	chr5	0.299941	6.08898	39.5725	1.04488e-06	4.84544e-06	-0.0882713	6.08898	2.47742	0.127286	0.234508	0.0298398	6.08898	0.300192	0.588321	0.806837
GL50803_00101810	Phospholipid-transporting ATPase IIB, putative	1433	chr1	-0.299924	9.35714	21.745	9.08865e-05	0.00026058	-0.0292991	9.35714	0.200448	0.658247	0.763798	0.0644455	9.35714	0.968257	0.334621	0.625366
GL50803_0013323	Hypothetical protein	840	chr5	-0.299827	6.42122	47.9715	2.05917e-07	1.12901e-06	-0.253712	6.42122	23.875	4.26651e-05	0.000375775	-0.102342	6.42122	3.583	0.0692786	0.267553
GL50803_0021327	ABC transporter, ATP-binding protein	2181	chr4	0.29948	7.25516	40.8407	8.06922e-07	3.85339e-06	0.132585	7.25516	6.54939	0.0164931	0.048219	0.000157484	7.25516	9.43286e-06	0.997572	0.999391
GL50803_0014922	Hypothetical protein	482	chr5	0.299394	4.55227	19.2068	0.000163642	0.000440304	-0.00107646	4.55227	0.00014349	0.990532	0.993575	-0.096184	4.55227	1.23798	0.275794	0.565798
GL50803_0017153	Alpha-11 giardin	308	chr5	-0.299387	10.7814	33.5252	3.86267e-06	1.53162e-05	-0.543112	10.7814	108.125	7.0493e-11	3.63373e-09	-0.215225	10.7814	17.0456	0.000321038	0.00745082
GL50803_0015127	Deoxyribose-phosphate aldolase	259	chr4	-0.299173	7.46459	26.6528	2.34486e-05	7.69623e-05	-0.166764	7.46459	7.0337	0.0135962	0.0412775	-0.049714	7.46459	0.633149	0.433582	0.70846
GL50803_0060969	Integral membrane protein	416	chr3	0.298853	4.92201	18.5535	0.000199865	0.000529622	0.118294	4.92201	1.77839	0.193631	0.322301	0.184307	4.92201	4.76556	0.0380211	0.186937
GL50803_00103454	High cysteine membrane protein Group 1	737	chr4	0.298841	9.51707	22.2449	7.41923e-05	0.000218867	-0.0370358	9.51707	0.329291	0.571103	0.693068	0.0623298	9.51707	0.919863	0.346514	0.636047
GL50803_0015324	Nucleotide-binding protein 35	355	chr2	0.298783	7.06864	37.2993	1.68244e-06	7.38252e-06	-0.219077	7.06864	16.6599	0.000363473	0.00223328	0.0281612	7.06864	0.281713	0.599975	0.810478
GL50803_0015444	Hypothetical protein	311	chr4	0.29858	3.52788	13.5678	0.00103109	0.00227853	0.220224	3.52788	3.52884	0.0712881	0.150994	0.292666	3.52788	6.63384	0.0158808	0.106386
GL50803_009180	Hypothetical protein	223	chr5	0.298394	4.05607	18.3847	0.000210569	0.000553195	0.0289188	4.05607	0.0959741	0.759124	0.836694	0.00270075	4.05607	0.00083876	0.977111	0.992534
GL50803_0014821	Iron-sulfur cluster biosynthesis protein IscA	132	chr1	0.298336	6.35676	41.0699	7.70514e-07	3.68477e-06	-0.0110021	6.35676	0.0421157	0.838958	0.893514	-0.118207	6.35676	4.826	0.036914	0.183919
GL50803_00104232	Hypothetical protein	426	chr4	0.298294	5.69892	30.3841	8.05021e-06	2.93755e-05	-0.145397	5.69892	4.84284	0.0366118	0.0907788	0.0188365	5.69892	0.0784187	0.781613	0.908512
GL50803_0024485	GYF domain-containing protein	382	chr1	-0.298023	6.77464	29.4244	1.01608e-05	3.61348e-05	0.255821	6.77464	17.1342	0.000312069	0.00197953	-0.0569521	6.77464	0.875602	0.357809	0.647055
GL50803_0013452	Regulator of nonsense transcripts 1-like protein	1305	chr4	0.297994	7.90415	48.6518	1.82047e-07	1.01652e-06	0.180441	7.90415	15.7025	0.000497345	0.00286828	0.0778825	7.90415	3.00061	0.0947905	0.315647
GL50803_0017013	Isoprenylcysteine carboxyl methyltransferase	205	chr5	0.297865	3.19084	7.59997	0.0104003	0.0181053	0.338437	3.19084	5.07755	0.0326756	0.0828652	-0.0465192	3.19084	0.095217	0.760045	0.897466
GL50803_0041795	Hypothetical protein	940	chr1	0.297779	5.97002	28.734	1.20449e-05	4.17142e-05	0.32894	5.97002	23.9919	4.13243e-05	0.000365513	0.0583864	5.97002	0.737164	0.398225	0.680429
GL50803_006372	High cysteine membrane protein	534	chr3	0.297275	7.21623	24.747	4.05878e-05	0.000126116	0.00209154	7.21623	0.00101432	0.974848	0.984957	-0.0603329	7.21623	0.869956	0.359955	0.648942
GL50803_00d112801	VSP	748	chr4	0.297088	3.39319	4.96069	0.0361603	0.055632	0.0682836	3.39319	0.127005	0.724855	0.811712	0.145004	3.39319	0.646014	0.429895	0.706204
GL50803_0010898	Hypothetical protein	203	chr5	0.297031	2.39355	6.36419	0.0179287	0.0295911	-0.00176256	2.39355	8.53737e-05	0.992697	0.994932	-0.454293	2.39355	5.75039	0.0237622	0.135464
GL50803_0010892	Hypothetical protein	738	chr5	0.296802	5.97029	34.5933	3.03668e-06	1.24544e-05	0.0492969	5.97029	0.678165	0.417526	0.558031	0.0150145	5.97029	0.0693407	0.794324	0.914267
GL50803_006616	RNA helicase, putative	774	chr3	0.296793	3.46356	10.6766	0.00298418	0.00597445	-0.00834787	3.46356	0.00470483	0.945826	0.967156	-0.155806	3.46356	1.97898	0.17105	0.43812
GL50803_009705	YEATS family protein	271	chr3	0.296726	6.04932	22.5909	6.20225e-05	0.000186792	-0.00679655	6.04932	0.00845706	0.927421	0.95374	0.0233576	6.04932	0.104388	0.749166	0.892672
GL50803_00137710	pVSP	573	chr5	-0.29671	7.35201	33.9092	3.54078e-06	1.4166e-05	-0.071743	7.35201	1.6009	0.216725	0.349918	-0.0638966	7.35201	1.18855	0.28538	0.579637
GL50803_0032097	Hypothetical protein	1240	chr4	0.296524	2.79238	7.30287	0.0118248	0.0202752	0.2018	2.79238	1.30403	0.263633	0.404452	0.0251539	2.79238	0.0218483	0.883604	0.956879
GL50803_0060838	Hypothetical protein	600	chr4	0.296451	5.23015	15.7344	0.000505826	0.00120654	0.222998	5.23015	5.77252	0.0236681	0.0646279	-0.00748109	5.23015	0.00649925	0.93636	0.979396
GL50803_0017082	Rab geranylgeranyltransferase	1131	chr2	0.296327	8.34374	53.7346	7.50664e-08	4.66498e-07	0.285718	8.34374	45.6018	3.19209e-07	5.56287e-06	0.0450683	8.34374	1.12618	0.298112	0.591753
GL50803_003539	Hypothetical protein	430	chr1	-0.296276	5.87769	23.4861	4.7472e-05	0.000145658	-0.0959937	5.87769	1.67503	0.206686	0.337893	0.129165	5.87769	3.1806	0.085908	0.299851
GL50803_00d103094	Ankyrin repeat protein 1	224	chr5	0.296238	5.05055	20.9035	9.8752e-05	0.000280661	0.106876	5.05055	1.76905	0.194768	0.323425	0.0417681	5.05055	0.272004	0.606297	0.813107
GL50803_0016745	Axoneme-associated protein GASP-180	1040	chr5	0.295965	11.0826	36.4191	2.03283e-06	8.75531e-06	0.0986511	11.0826	4.00678	0.0555909	0.124362	0.282155	11.0826	32.5214	4.86264e-06	0.000276888
GL50803_002710	Trm112p-like protein	124	chr5	0.295657	4.86786	19.0858	0.000169775	0.000455305	-0.107724	4.86786	1.67107	0.207208	0.338458	0.0883817	4.86786	1.29964	0.264419	0.556212
GL50803_0092618	Nicotinamide-nucleotide adenylyltransferase	250	chr5	0.295443	3.70635	5.98706	0.0224022	0.0360511	0.183163	3.70635	1.31281	0.263576	0.404452	0.0461703	3.70635	0.0761774	0.784992	0.910278
GL50803_0010843	Serine carboxypeptidase	523	chr1	-0.295285	8.45571	47.8362	2.11054e-07	1.14952e-06	-0.000918723	8.45571	0.00042685	0.98367	0.989327	0.00409715	8.45571	0.00837714	0.927758	0.976409
GL50803_006335	Isopentenyl-diphosphate delta-isomerase 1	237	chr2	-0.29517	5.49602	30.0592	8.70633e-06	3.1558e-05	-0.236423	5.49602	12.9661	0.00127659	0.00631463	-0.00980868	5.49602	0.0241239	0.87774	0.954798
GL50803_004936	Hypothetical protein	188	chr3	-0.295072	3.38655	9.63329	0.00448834	0.00857899	0.137459	3.38655	0.974016	0.332554	0.477431	0.246079	3.38655	2.98256	0.095738	0.31742
GL50803_007348	Hypothetical protein	252	chr2	-0.294838	5.00354	18.4888	0.000203898	0.000540014	-0.250481	5.00354	7.43287	0.0111768	0.0353217	-0.0130186	5.00354	0.0233951	0.879586	0.954798
GL50803_0017150	NADPH oxidoreductase, putative	165	chr5	0.294809	9.41248	41.1407	7.59626e-07	3.64338e-06	-0.069975	9.41248	2.24741	0.145589	0.2602	0.0452051	9.41248	0.935592	0.342108	0.631851
GL50803_006132	Major facilitator family protein	546	chr5	0.294485	3.83524	13.2759	0.00114311	0.00250013	0.362352	3.83524	8.66642	0.00664049	0.0235641	0.0608684	3.83524	0.241177	0.627376	0.826139
GL50803_0023185	Chromosome segregation ATPase	1577	chr2	-0.294355	5.66046	34.8317	2.87961e-06	1.19301e-05	0.105307	5.66046	2.78322	0.106962	0.205651	0.0153832	5.66046	0.0682236	0.795948	0.9153
GL50803_009477	Hypothetical protein	212	chr1	0.29412	6.19863	39.5259	1.05495e-06	4.8829e-06	0.0573961	6.19863	1.11512	0.300448	0.444768	0.187501	6.19863	11.4701	0.00220805	0.029303
GL50803_00112681	Vesicle-fusing ATPase	810	chr2	-0.294099	8.97154	37.4198	1.63978e-06	7.21475e-06	-0.0730394	8.97154	2.19685	0.150019	0.265789	0.106362	8.97154	4.62496	0.0407424	0.194748
GL50803_005277	Hypothetical protein	158	chr4	0.293969	5.26683	26.4859	2.12961e-05	7.05118e-05	0.257841	5.26683	13.5197	0.00104868	0.00531782	-0.0209866	5.26683	0.0952597	0.759993	0.897466
GL50803_0017102	Hypothetical protein	227	chr5	0.293856	6.38779	32.6496	4.72061e-06	1.83467e-05	0.151789	6.38779	6.51902	0.0167196	0.0487356	0.142177	6.38779	5.7115	0.0241967	0.136984
GL50803_0016354	Ankyrin repeat protein 1	719	chr5	0.293701	5.65399	28.7499	1.19974e-05	4.16087e-05	-0.123596	5.65399	3.16707	0.0865415	0.174625	-0.095498	5.65399	2.1609	0.153267	0.414032
GL50803_0010025	Hypothetical protein	242	chr2	-0.293521	4.32804	15.0681	0.000614923	0.00143122	-0.0456731	4.32804	0.203765	0.65535	0.760997	0.250725	4.32804	6.12414	0.0199977	0.123181
GL50803_002342	Hypothetical protein	102	chr1	0.29348	6.54095	26.1381	2.33665e-05	7.67443e-05	0.197725	6.54095	9.12091	0.00551751	0.0204382	0.0652082	6.54095	0.925227	0.344758	0.634215
GL50803_00112258	Sec7 family protein	2223	chr1	-0.293325	6.50474	34.4172	3.15861e-06	1.28683e-05	0.256998	6.50474	19.8241	0.00013586	0.00102734	-0.0219914	6.50474	0.15446	0.697434	0.863331
GL50803_0013156	Eukaryotic initiation factor 4A	429	chr5	0.293232	5.4793	26.3005	2.23462e-05	7.37394e-05	0.127032	5.4793	3.64768	0.0669627	0.143508	0.114962	5.4793	3.10351	0.0895902	0.308526
GL50803_002925	Rho GDI	202	chr4	-0.293136	8.14174	39.6969	1.0185e-06	4.73654e-06	-0.256389	8.14174	27.7485	1.54157e-05	0.000162345	0.0795644	8.14174	2.70569	0.111734	0.344125
GL50803_0014975	Phosphatidylinositol-glycan biosynthesis, class O protein	554	chr4	-0.29297	3.35313	9.87103	0.0040845	0.0079215	0.218555	3.35313	2.87169	0.101803	0.198143	0.0223286	3.35313	0.0333544	0.856469	0.943773
GL50803_0014451	ATP-dependent RNA helicase	555	chr1	0.292961	5.95923	29.774	9.32992e-06	3.34103e-05	0.353224	5.95923	31.2527	6.54345e-06	7.87304e-05	-0.0921908	5.95923	2.157	0.153624	0.414032
GL50803_00103709	BRO1-like domain-containing protein	849	chr3	-0.292934	9.80123	41.7872	6.67532e-07	3.22837e-06	0.494729	9.80123	116.071	3.26469e-11	1.90324e-09	0.316798	9.80123	47.3525	2.30578e-07	2.214e-05
GL50803_0013825	Kinesin-1	980	chr3	-0.292914	7.92836	56.259	4.93773e-08	3.21971e-07	0.0999517	7.92836	5.74307	0.0238434	0.0648813	0.120936	7.92836	8.60658	0.00680655	0.0616112
GL50803_007948	Hypothetical protein	154	chr3	0.292911	6.16712	26.6328	2.05018e-05	6.81121e-05	-0.0512522	6.16712	0.607366	0.442645	0.580048	-0.0853935	6.16712	1.89677	0.179895	0.451305
GL50803_0011129	Hypothetical protein	316	chr4	-0.292861	8.24894	36.9254	1.82261e-06	7.94069e-06	0.563878	8.24894	127.424	1.16793e-11	7.62582e-10	0.0996356	8.24894	3.95669	0.0570382	0.239438
GL50803_0012866	Hypothetical protein	272	chr5	-0.292821	4.81369	17.7949	0.000253115	0.000648955	-0.118699	4.81369	1.8403	0.186294	0.313283	-0.0732569	4.81369	0.731831	0.399914	0.681126
GL50803_009305	Hypothetical protein	256	chr3	-0.29276	6.11204	37.9391	1.46876e-06	6.52679e-06	-0.0997234	6.11204	2.96269	0.0967935	0.189827	0.0172031	6.11204	0.0714932	0.791233	0.912684
GL50803_00113995	Hypothetical protein	136	chr4	-0.292733	4.34017	17.4337	0.000283687	0.000716089	-0.350399	4.34017	13.5219	0.00104789	0.00531782	0.0787154	4.34017	0.683817	0.415616	0.695344
GL50803_0016992	Hypothetical protein	997	chr5	-0.292704	4.68031	13.9127	0.000913818	0.00204038	-0.0503233	4.68031	0.244734	0.62486	0.737816	-0.0603051	4.68031	0.416502	0.524204	0.774282
GL50803_0028549	Cornichon protein	141	chr2	0.292677	7.80844	32.1999	5.23926e-06	2.02021e-05	0.0538961	7.80844	0.970412	0.333435	0.477855	-0.0278744	7.80844	0.252499	0.619447	0.821711
GL50803_006292	Hypothetical protein	271	chr5	-0.29262	5.86218	31.4924	6.18336e-06	2.32743e-05	-0.142171	5.86218	5.42789	0.0276446	0.0730969	-0.042743	5.86218	0.521704	0.476405	0.740569
GL50803_0040831	Ankyrin repeat protein 3	2381	chr1	-0.292458	7.44009	31.8053	5.745e-06	2.18426e-05	-0.0430693	7.44009	0.569437	0.457098	0.593272	0.097317	7.44009	2.98274	0.0957285	0.31742
GL50803_0060567	Got1 family protein, putative	129	chr4	0.292286	4.41443	17.719	0.000259234	0.000661527	-0.010127	4.41443	0.0127489	0.910947	0.943509	-0.0484911	4.41443	0.295816	0.591038	0.807912
GL50803_003372	Asparagine synthase, putative	439	chr3	0.292096	3.95234	14.9731	0.000634979	0.0014723	0.158101	3.95234	2.22939	0.147149	0.262224	0.0583375	3.95234	0.297647	0.589897	0.807584
GL50803_00113741	Sulfatase	1005	chr3	0.291753	5.80456	26.8209	1.9531e-05	6.50634e-05	0.194601	5.80456	8.5531	0.00695875	0.0244455	0.230925	5.80456	12.3356	0.00160333	0.0238647
GL50803_0016839	Kinase, NEK	779	chr4	0.291623	5.73055	29.2389	1.06335e-05	3.75289e-05	0.69408	5.73055	112.679	4.50983e-11	2.42688e-09	0.0775225	5.73055	1.4044	0.246446	0.537602
GL50803_006619	Hypothetical protein	188	chr5	-0.291319	3.97902	15.5722	0.000519357	0.00123401	0.128835	3.97902	1.69434	0.204166	0.335054	0.115984	3.97902	1.3994	0.247267	0.537986
GL50803_005013	Endothelin-converting enzyme 1	209	chr5	0.290985	3.70966	9.40292	0.0049214	0.00931945	0.211528	3.70966	2.45302	0.129094	0.236857	-0.139709	3.70966	0.983147	0.330338	0.621941
GL50803_0017165	ABC transporter, ATP-binding protein	847	chr1	-0.290981	9.57915	44.4252	3.99028e-07	2.05256e-06	0.0350088	9.57915	0.617672	0.438844	0.576965	0.0947632	9.57915	4.54276	0.0424336	0.199805
GL50803_0088556	OTU-like cysteine protease, putative	329	chr5	-0.290694	6.08144	24.9988	3.14912e-05	0.000100333	-0.470741	6.08144	42.7413	5.52889e-07	9.02499e-06	-0.170407	6.08144	4.41919	0.0451254	0.207504
GL50803_0017583	CYTH domain-containing protein	252	chr4	-0.290644	6.15053	23.8585	4.28575e-05	0.000132329	0.269163	6.15053	15.0577	0.000617094	0.0034379	0.212706	6.15053	8.62154	0.0067646	0.0613449
GL50803_0016486	Hypothetical protein	350	chr5	0.290473	5.96294	30.6509	7.55104e-06	2.78235e-05	0.105455	5.96294	2.82891	0.104261	0.201805	-0.00353047	5.96294	0.00326766	0.954841	0.985147
GL50803_007652	Translation initiation factor	384	chr1	0.290347	5.84101	26.8801	1.92359e-05	6.42114e-05	0.047612	5.84101	0.484775	0.492294	0.624927	-0.0839637	5.84101	1.47464	0.235263	0.523293
GL50803_00135873	Hypothetical protein	1040	chr3	-0.290319	1.85388	4.06238	0.0540329	0.0796745	-0.0670317	1.85388	0.053702	0.818512	0.879262	0.43253	1.85388	1.89231	0.180391	0.451377
GL50803_0093221	Kinase, NEK	438	chr3	0.290206	3.11819	9.58541	0.00457482	0.00872727	0.149362	3.11819	0.99952	0.326416	0.471939	0.0212417	3.11819	0.0169614	0.897358	0.962831
GL50803_0010524	Hypothetical protein	251	chr5	0.290185	8.0507	16.4816	0.000615379	0.0014316	-0.0253447	8.0507	0.110198	0.743384	0.826185	-0.0938458	8.0507	1.42989	0.245816	0.53702
GL50803_0010570	Peptidyl-prolyl cis-trans isomerase	355	chr1	-0.290149	7.26883	49.8829	1.46085e-07	8.41143e-07	-0.548296	7.26883	137.298	5.07435e-12	3.54987e-10	-0.240733	7.26883	24.5802	3.52329e-05	0.00139141
GL50803_0090710	Vacuolar protein sorting 22	240	chr4	-0.290068	5.79568	28.7956	1.18624e-05	4.12281e-05	0.0405744	5.79568	0.400291	0.532329	0.660287	-0.131451	5.79568	4.52044	0.0429062	0.201257
GL50803_009175	Hypothetical protein	526	chr5	0.289963	3.85999	13.7139	0.00097953	0.00217836	-0.16639	3.85999	2.17543	0.151944	0.268811	0.117811	3.85999	1.05832	0.312844	0.606011
GL50803_0061575	Ribophorin I, putative	508	chr1	-0.28994	7.37678	46.9122	2.50042e-07	1.3425e-06	-0.103676	7.37678	5.07838	0.0326626	0.0828652	-0.0353579	7.37678	0.591819	0.44848	0.720537
GL50803_0014891	Hypothetical protein	240	chr5	0.289902	5.89144	40.4047	8.81389e-07	4.16216e-06	0.203951	5.89144	14.0288	0.000877622	0.00459649	-0.0360873	5.89144	0.450798	0.507733	0.764147
GL50803_0010840	DNA-directed RNA polymerases I and III 16 kDa polypeptide	102	chr1	-0.289878	6.23798	31.8369	5.70259e-06	2.17159e-05	-0.122555	6.23798	4.03533	0.0547848	0.123065	-0.0880861	6.23798	2.2125	0.14863	0.406162
GL50803_0016392	Kinase	731	chr3	0.289875	4.77447	16.5516	0.000376454	0.000929182	0.0512503	4.77447	0.324556	0.573653	0.694448	0.105446	4.77447	1.43693	0.241184	0.532335
GL50803_005784	Hypothetical protein	1092	chr3	-0.289844	6.33252	29.82	9.22609e-06	3.31233e-05	-0.12532	6.33252	3.86226	0.0598831	0.131737	-0.154044	6.33252	5.75249	0.023739	0.135464
GL50803_0095593	Kinase, NEK	377	chr3	-0.28969	8.48575	33.5624	3.83016e-06	1.51996e-05	-0.277967	8.48575	27.5611	1.6165e-05	0.000167712	0.0374767	8.48575	0.458188	0.504304	0.763157
GL50803_0061643	Reverse transcriptase/endonuclease, putative	821	chr1	0.289491	5.46645	14.0078	0.000993515	0.00220746	0.0221881	5.46645	0.0524663	0.820747	0.88063	0.273811	5.46645	8.18871	0.00854819	0.0713126
GL50803_001979	Hypothetical protein	194	chr3	0.289485	5.13907	16.8336	0.000343662	0.000853403	0.0583406	5.13907	0.446807	0.509602	0.639585	-0.0210132	5.13907	0.0626682	0.804247	0.918064
GL50803_0015369	Hypothetical protein	212	chr5	0.289449	4.62222	19.2096	0.000163505	0.000440178	0.202363	4.62222	5.97178	0.0214466	0.0601167	0.0134354	4.62222	0.0280466	0.868263	0.950084
GL50803_00102662	VSP	522	chr5	0.289355	6.04385	31.3359	6.41603e-06	2.39842e-05	-0.304652	6.04385	23.3626	4.91194e-05	0.000424229	-0.0234976	6.04385	0.152562	0.699203	0.864005
GL50803_0013727	VSP	541	chr1	0.28913	4.82916	24.2419	3.86071e-05	0.00012065	0.0447237	4.82916	0.334449	0.567905	0.690596	-0.0672289	4.82916	0.788084	0.38262	0.665991
GL50803_00d10587	Kinase, NEK	732	chr5	0.289128	3.56018	10.1311	0.00368739	0.00721132	0.0317645	3.56018	0.0612811	0.806379	0.87122	0.0704334	3.56018	0.325623	0.573027	0.800471
GL50803_0016471	Ankyrin repeat protein 1	790	chr5	-0.288982	5.39541	20.3292	0.000116903	0.000326382	0.151085	5.39541	3.43707	0.0748454	0.156537	-0.104202	5.39541	1.70392	0.202931	0.483343
GL50803_00104984	Hypothetical protein	268	chr3	0.288874	6.49291	35.6698	2.39323e-06	1.01469e-05	0.111634	6.49291	3.97006	0.0566477	0.12615	0.0872318	6.49291	2.5597	0.121405	0.359881
GL50803_0016472	VSP	426	chr5	0.288595	4.82362	21.9687	7.26338e-05	0.000214787	-0.0967825	4.82362	1.37774	0.250867	0.391365	-0.106691	4.82362	1.84113	0.186198	0.45889
GL50803_0014855	Phosphatidylinositol-4,5-bisphosphate 3-kinase catalytic subunit alpha/beta/delta	2156	chr5	-0.288424	5.22938	18.4029	0.000209388	0.000550946	0.239627	5.22938	8.57496	0.0068961	0.0242776	0.0610569	5.22938	0.662597	0.422856	0.701538
GL50803_0014606	Translation initiation factor 6	247	chr2	-0.288206	5.15633	21.332	8.71975e-05	0.000250885	-0.294572	5.15633	13.588	0.00102379	0.00522241	-0.305466	5.15633	16.6378	0.00036608	0.00818581
GL50803_0017134	Hypothetical protein	812	chr4	0.287806	6.9151	39.1311	1.14462e-06	5.23849e-06	0.079138	6.9151	2.21945	0.148019	0.263103	-0.0145383	6.9151	0.0717793	0.790826	0.912684
GL50803_00115742	VSP	619	chr5	0.287321	6.60487	29.7725	9.33334e-06	3.34103e-05	0.0444992	6.60487	0.54008	0.468816	0.603997	0.0589769	6.60487	0.956275	0.336919	0.628291
GL50803_0023767	Las1-like protein	495	chr5	0.287286	4.5821	12.4658	0.00152909	0.00325704	0.0486654	4.5821	0.210716	0.649928	0.75767	0.0784412	4.5821	0.622723	0.437	0.711669
GL50803_0010231	TCP-1 chaperonin subunit zeta protein	560	chr3	-0.287025	7.13629	34.6308	3.01135e-06	1.23713e-05	-0.300582	7.13629	30.3106	8.1938e-06	9.48583e-05	-0.0782023	7.13629	2.00483	0.168378	0.433515
GL50803_0011884	Ubiquitin related modifier protein	96	chr3	0.286721	7.59222	34.6758	2.98126e-06	1.22683e-05	-0.037317	7.59222	0.520989	0.476704	0.610625	0.0302677	7.59222	0.335144	0.567505	0.797668
GL50803_0016815	Seven transmembrane protein 1	320	chr5	-0.286525	6.24773	43.2252	5.03011e-07	2.52571e-06	0.0143732	6.24773	0.0822156	0.776534	0.849952	-0.079655	6.24773	2.41253	0.132161	0.378917
GL50803_008174	Ankyrin repeat protein 1	835	chr5	0.286266	8.27443	19.5683	0.000204799	0.000542108	0.0101649	8.27443	0.0224418	0.882253	0.924346	-0.00477403	8.27443	0.00480921	0.945325	0.980492
GL50803_008449	Hypothetical protein	176	chr5	0.286204	4.99744	21.622	8.02064e-05	0.000233931	-0.178629	4.99744	5.36411	0.0284927	0.074975	0.162592	4.99744	4.43898	0.0446817	0.206616
GL50803_00114121	pVSP	578	chr5	0.286186	2.32631	7.75278	0.00974157	0.0170678	0.269522	2.32631	1.92275	0.177042	0.301452	-0.244235	2.32631	1.16185	0.29074	0.586872
GL50803_0015256	Undecaprenyl pyrophosphate synthase	263	chr3	0.285775	7.13712	36.5495	1.97631e-06	8.54944e-06	0.0864054	7.13712	2.75566	0.108631	0.207556	0.102575	7.13712	3.88793	0.0590941	0.244206
GL50803_0014827	Ribosomal protein S11	155	chr2	-0.285587	9.39702	21.4926	8.73196e-05	0.000251089	-0.447504	9.39702	50.1476	1.58237e-07	3.0269e-06	-0.206401	9.39702	10.8501	0.0028446	0.035
GL50803_002562	Sec31	1025	chr4	0.285522	8.09557	49.6582	1.52031e-07	8.69739e-07	0.220756	8.09557	26.8829	1.9222e-05	0.000192496	0.0897111	8.09557	4.42987	0.0448853	0.206776
GL50803_0040014	Ankyrin repeat protein 1	1610	chr4	-0.285295	6.52493	20.3956	0.000135906	0.000373366	0.109269	6.52493	2.06089	0.163755	0.284264	-0.0349465	6.52493	0.180997	0.674228	0.849599
GL50803_0017069	Kinase, NEK	524	chr5	0.284941	5.56748	19.4934	0.00015005	0.000406413	0.00831204	5.56748	0.0115137	0.915353	0.945671	-0.0978932	5.56748	1.80257	0.190724	0.466288
GL50803_0094143	Hypothetical protein	140	chr1	0.28479	4.73761	11.605	0.00213342	0.00441375	0.0103319	4.73761	0.00990186	0.921492	0.949211	-0.0997803	4.73761	1.00241	0.325886	0.619513
GL50803_0010677	Helix-hairpin-helix domain-containing protein	196	chr2	-0.284701	3.35689	9.05071	0.00567387	0.0106252	0.0781871	3.35689	0.364902	0.550903	0.675626	-0.183439	3.35689	2.43999	0.130071	0.375641
GL50803_0010876	Hypothetical protein	297	chr3	0.284587	6.69345	40.006	9.55984e-07	4.47986e-06	0.116374	6.69345	5.33717	0.0288595	0.0756152	-0.0255486	6.69345	0.255231	0.617567	0.821299
GL50803_001376	Mge1	179	chr4	-0.28458	5.28625	18.4619	0.000205598	0.000543637	0.037212	5.28625	0.219497	0.643232	0.752531	0.193042	5.28625	5.98744	0.0212924	0.127116
GL50803_0014297	pVSP	590	chr4	0.284509	3.01772	8.06737	0.00852442	0.0151852	0.217013	3.01772	1.67359	0.206875	0.338027	0.732413	3.01772	14.4784	0.000751519	0.0139401
GL50803_002338	Hypothetical protein	215	chr5	-0.284485	6.07202	28.5064	1.2746e-05	4.40488e-05	-0.330086	6.07202	25.3094	2.89921e-05	0.000273553	-0.000272056	6.07202	1.77777e-05	0.996667	0.999381
GL50803_004322	Kinase, NEK	1004	chr4	-0.284444	4.47788	18.4452	0.000206666	0.00054587	-0.173729	4.47788	3.03502	0.093014	0.184813	-0.25772	4.47788	5.87653	0.0224109	0.131103
GL50803_0016934	Tetratricopeptide repeat protein	1376	chr3	-0.284418	6.42335	36.1612	2.1498e-06	9.1944e-06	-0.00374735	6.42335	0.00438535	0.947695	0.968057	0.0985344	6.42335	3.04381	0.092566	0.313049
GL50803_0029744	pVSP	110	chr4	0.28437	2.72142	8.49986	0.00711398	0.0129844	0.224626	2.72142	2.14246	0.154965	0.271897	-0.416248	2.72142	7.7651	0.00969049	0.0780691
GL50803_00119989	Kinase, NEK	635	chr2	0.284311	5.39655	18.0288	0.000235227	0.000609153	-0.0647253	5.39655	0.568863	0.457322	0.593272	0.220751	5.39655	6.80404	0.0147212	0.102126
GL50803_0013467	Hypothetical protein	311	chr1	-0.284276	8.19901	42.3882	5.92641e-07	2.90798e-06	-0.253746	8.19901	30.3482	8.12001e-06	9.44505e-05	-0.0456183	8.19901	0.945281	0.339664	0.631006
GL50803_0010924	Hypothetical protein	332	chr4	0.284068	5.15304	18.2101	0.000222298	0.000579347	-0.0561231	5.15304	0.46822	0.499713	0.630208	-0.00941809	5.15304	0.0146473	0.904578	0.965501
GL50803_002777	Hypothetical protein	141	chr5	-0.283935	5.0001	21.5196	8.26023e-05	0.000240061	0.0537564	5.0001	0.515245	0.479121	0.61308	0.042591	5.0001	0.364883	0.550913	0.786308
GL50803_0032419	Hypothetical protein	565	chr5	-0.283592	8.87721	27.1939	1.77491e-05	5.97371e-05	0.2071	8.87721	13.6445	0.00100367	0.005137	0.290392	8.87721	27.8371	1.50746e-05	0.000669901
GL50803_0010802	Hypothetical protein	1182	chr2	0.28299	6.95945	18.2954	0.000287602	0.000724853	0.117089	6.95945	2.54562	0.124393	0.230112	0.0397827	6.95945	0.303961	0.586782	0.806023
GL50803_0023884	Hypothetical protein	826	chr3	0.282899	5.46856	21.2003	9.05839e-05	0.000260017	-0.0391615	5.46856	0.265279	0.610761	0.72489	-0.07585	5.46856	1.04246	0.316428	0.609483
GL50803_0017625	Kinase, CMGC GSK	351	chr3	-0.282851	8.18905	47.9601	2.06344e-07	1.12901e-06	-0.328008	8.18905	57.8015	3.84714e-08	9.54452e-07	0.105344	8.18905	5.61232	0.0253453	0.141041
GL50803_0010632	Ankyrin repeat protein 1	1006	chr3	-0.282803	5.25144	17.8023	0.000252525	0.000647781	-0.468909	5.25144	28.227	1.36672e-05	0.000147096	-0.256112	5.25144	10.1649	0.00363906	0.0409666
GL50803_0016718	Partner of Nob1	202	chr5	0.282525	6.07223	31.8228	5.72145e-06	2.177e-05	-0.0691493	6.07223	1.35793	0.254218	0.395104	0.00241957	6.07223	0.0018592	0.965928	0.988431
GL50803_005632	Exosome complex exonuclease, putative	315	chr4	-0.282349	4.96362	17.37	0.000289485	0.000728472	-0.345282	4.96362	14.7588	0.000682865	0.00372382	-0.0655566	4.96362	0.601124	0.444973	0.717608
GL50803_0016716	High cysteine membrane protein Group 5	675	chr5	-0.281979	10.2319	38.8344	1.21736e-06	5.54549e-06	-0.242508	10.2319	28.2835	1.34752e-05	0.000145669	0.0486904	10.2319	1.12652	0.29804	0.591753
GL50803_007309	Qa-SNARE 1	294	chr4	-0.281946	7.73098	21.3118	0.000112409	0.000315272	-0.24278	7.73098	13.7317	0.00111743	0.00560199	0.0159892	7.73098	0.0611623	0.806791	0.918895
GL50803_0016184	Hypothetical protein	625	chr3	0.281919	5.80154	18.9125	0.000179276	0.000479473	0.205977	5.80154	7.22413	0.012242	0.0379905	0.100712	5.80154	1.78014	0.193428	0.469926
GL50803_00112550	Hypothetical protein	508	chr5	-0.281881	7.33252	32.8989	4.45722e-06	1.74059e-05	0.0779272	7.33252	2.15401	0.153898	0.270948	0.0869346	7.33252	2.60826	0.118084	0.356656
GL50803_0017119	Putative zinc-RING and/or ribbon domain-containing protein	768	chr5	-0.281863	6.70199	36.2349	2.11568e-06	9.06427e-06	0.0571609	6.70199	1.2323	0.276874	0.419442	0.0298441	6.70199	0.33166	0.569514	0.799028
GL50803_007865	L-asparaginase	401	chr4	-0.281817	5.85435	27.675	1.57051e-05	5.35942e-05	0.208052	5.85435	10.3654	0.00336552	0.0135982	0.179575	5.85435	8.93242	0.00595399	0.0561128
GL50803_0060085	Hypothetical protein	158	chr5	0.281651	0.941856	4.20953	0.0501402	0.0745632	0.783297	0.941856	4.65692	0.0401053	0.0972738	0.144293	0.941856	0.120593	0.731119	0.882497
GL50803_0015339	Adaptor protein complex large chain subunit BetaA	673	chr5	-0.281534	6.91461	41.7807	6.68397e-07	3.22837e-06	-0.0556755	6.91461	1.30667	0.263161	0.404156	-0.0434929	6.91461	0.792192	0.381401	0.665673
GL50803_005274	Hypothetical protein	678	chr4	-0.28132	5.23432	21.3651	8.63655e-05	0.00024893	-0.138347	5.23432	3.14716	0.0874837	0.176154	0.0315548	5.23432	0.159315	0.692967	0.860491
GL50803_0096018	Spindle pole protein, putative	1300	chr3	-0.281297	5.60962	21.8083	7.60381e-05	0.000222969	0.0307387	5.60962	0.174013	0.67991	0.778859	0.148503	5.60962	4.69138	0.0394308	0.190992
GL50803_0011113	Hypothetical protein	139	chr5	0.281172	3.44621	10.0109	0.00386547	0.00752353	0.100264	3.44621	0.743187	0.396331	0.537032	-0.0892927	3.44621	0.704666	0.408685	0.689877
GL50803_0060815	Hypothetical protein	382	chr4	0.280954	2.9132	4.97682	0.0344605	0.0533017	-0.216048	2.9132	1.41762	0.244471	0.38408	0.0518361	2.9132	0.0824888	0.776212	0.906276
GL50803_00114778	Hypothetical protein	270	chr5	0.280939	5.63535	8.37607	0.00932168	0.016438	-0.256355	5.63535	4.83582	0.0405064	0.0980038	-0.0691566	5.63535	0.357479	0.556995	0.790381
GL50803_0089112	MCM5	731	chr1	-0.280918	6.9984	35.6197	2.41969e-06	1.02237e-05	-0.27824	6.9984	27.1101	1.81338e-05	0.000184618	0.028685	6.9984	0.283502	0.598826	0.810478
GL50803_006458	Hypothetical protein	140	chr4	0.28064	5.04118	13.1844	0.00118839	0.00258761	0.0841172	5.04118	0.830055	0.370468	0.512192	-0.0455022	5.04118	0.246418	0.6237	0.823672
GL50803_0038519	Hypothetical protein	615	chr4	-0.280582	1.76903	3.70978	0.064821	0.0934713	0.0744039	1.76903	0.104562	0.748946	0.830147	-0.14213	1.76903	0.517745	0.478066	0.740569
GL50803_0014948	Hypothetical protein	767	chr4	0.280306	5.7944	11.2643	0.00301389	0.00602901	0.325558	5.7944	10.5195	0.00391953	0.015294	0.0290734	5.7944	0.0788957	0.78157	0.908512
GL50803_00137711	Hypothetical protein	6402	chr5	-0.280133	7.10137	9.53884	0.00659737	0.0121365	-0.0801823	7.10137	0.644729	0.43296	0.571777	0.0225576	7.10137	0.0527803	0.821004	0.926091
GL50803_009803	La ribonucleoprotein, putative	349	chr5	-0.279819	6.06889	29.9165	9.01246e-06	3.24993e-05	-0.287238	6.06889	21.1692	9.14048e-05	0.000729006	-0.272707	6.06889	21.553	8.18133e-05	0.00268886
GL50803_00113970	Alpha/beta hydrolase family protein	276	chr4	0.279555	4.01718	11.5401	0.00215095	0.00444814	0.0497681	4.01718	0.199966	0.658361	0.763798	-0.133138	4.01718	2.03454	0.165368	0.430121
GL50803_0020601	Hypothetical protein	105	chr2	-0.279507	3.02391	6.65915	0.0157022	0.0262346	-0.053772	3.02391	0.109065	0.743792	0.826185	0.14375	3.02391	1.12418	0.298533	0.591924
GL50803_0016068	Hypothetical protein	776	chr1	0.279503	7.84642	45.2635	3.40235e-07	1.78196e-06	0.173224	7.84642	14.9119	0.000648285	0.00358717	0.0539063	7.84642	1.41695	0.244399	0.53597
GL50803_0017568	Ankyrin repeat protein 1	505	chr4	-0.279503	8.7613	39.3837	1.08635e-06	5.0093e-06	-0.343227	8.7613	55.5319	5.56341e-08	1.26716e-06	0.0101485	8.7613	0.0479073	0.828413	0.929805
GL50803_0016384	Hypothetical protein	246	chr5	-0.279423	6.53084	33.7662	3.65713e-06	1.45958e-05	-0.129141	6.53084	5.95246	0.0216384	0.0604599	-0.00894129	6.53084	0.0288495	0.866409	0.949386
GL50803_0050288	pVSP	326	chr3	-0.279105	3.01475	6.37274	0.0178595	0.0294868	-0.473814	3.01475	7.60624	0.0103723	0.0333261	-0.0228539	3.01475	0.0156102	0.901508	0.963905
GL50803_008157	RNA polymerase II subunit Rpb5b	202	chr5	-0.279014	5.07956	24.2959	3.80466e-05	0.00011905	-0.23441	5.07956	10.6506	0.00301415	0.0125193	-0.067078	5.07956	0.942592	0.340339	0.631783
GL50803_009529	Palmitoyltransferase	314	chr4	0.278871	5.21684	18.1631	0.000225574	0.000587259	0.0386723	5.21684	0.226587	0.637944	0.747524	0.168213	5.21684	4.6557	0.0401293	0.193609
GL50803_0014324	High cysteine membrane protein	240	chr3	0.278857	3.32267	10.2944	0.00345966	0.00682593	-0.161356	3.32267	1.31708	0.261313	0.40229	0.187278	3.32267	1.34705	0.256083	0.546117
GL50803_0014180	Hypothetical protein	140	chr3	0.278699	4.48868	14.5451	0.000734523	0.00168082	0.302793	4.48868	11.2052	0.00243958	0.010591	0.0330953	4.48868	0.132805	0.718416	0.875363
GL50803_006558	Hypothetical protein	317	chr5	0.278597	6.72981	38.2688	1.37024e-06	6.1335e-06	0.0986815	6.72981	3.62021	0.0679353	0.145211	-0.0641572	6.72981	1.56496	0.221808	0.508881
GL50803_0011683	Alpha-3 giardin	297	chr5	-0.278324	9.60363	33.3841	3.98875e-06	1.5727e-05	-0.447867	9.60363	83.4616	1.06977e-09	4.12493e-08	-0.174168	9.60363	12.6113	0.00145047	0.0227066
GL50803_0011771	Hypothetical protein	178	chr2	0.278078	3.04995	8.14468	0.00825142	0.0147741	0.229257	3.04995	2.93132	0.0984878	0.192714	0.0491342	3.04995	0.171668	0.681949	0.85453
GL50803_0015067	Hypothetical protein	487	chr1	-0.277803	5.13646	18.1445	0.00022688	0.000590347	0.127359	5.13646	2.13865	0.155319	0.272322	0.0347485	5.13646	0.138022	0.713192	0.872471
GL50803_0014581	Chaperone protein DnaK HSP70	641	chr3	0.277675	8.67886	52.2848	9.6069e-08	5.8152e-07	0.00187908	8.67886	0.00223366	0.962657	0.976415	-0.0285432	8.67886	0.517689	0.47809	0.740569
GL50803_00137614	VSP	690	chr1	0.277459	6.59954	20.0406	0.00014491	0.000394455	-0.237434	6.59954	10.7353	0.00308105	0.0127324	-0.318722	6.59954	20.0374	0.000145042	0.00405868
GL50803_00113023	Tetratricopeptide repeat-containing protein	316	chr4	-0.277204	5.46601	20.4303	0.000113464	0.000317685	-0.143654	5.46601	3.40784	0.0760203	0.158279	0.112352	5.46601	1.75999	0.195879	0.472755
GL50803_0015248	Rab-GTPase-TBC domain-containing protein	327	chr1	0.277156	4.92949	14.2003	0.000827019	0.00186374	-0.146721	4.92949	2.38521	0.134278	0.244537	-0.130912	4.92949	1.82506	0.188069	0.46198
GL50803_0016737	Acid sphingomyelinase	420	chr5	0.277015	4.85894	15.0996	0.000608428	0.0014188	-0.172009	4.85894	3.3915	0.0766865	0.15953	0.136047	4.85894	2.31093	0.140241	0.393333
GL50803_007351	Heat shock factor binding protein	63	chr2	-0.276887	2.75414	5.39231	0.0281142	0.0442685	-0.219886	2.75414	1.28808	0.266505	0.407836	-0.230539	2.75414	1.50383	0.230806	0.520137
GL50803_00137619	RNA polymerase III subunit C11	106	chr2	0.276808	1.10315	3.87299	0.0595518	0.08669	0.199844	1.10315	0.551838	0.464064	0.598978	0.0766123	1.10315	0.103197	0.750531	0.893594
GL50803_004410	SALP-1	256	chr4	0.27672	10.2337	24.1562	3.95166e-05	0.0001231	0.12845	10.2337	5.10757	0.032207	0.0820164	-0.0121325	10.2337	0.0446736	0.834213	0.93332
GL50803_0011599	Acid phosphatase	396	chr4	-0.276408	6.36044	33.6459	3.75825e-06	1.49263e-05	-0.401296	6.36044	49.6945	1.51053e-07	2.91223e-06	-0.266118	6.36044	22.5854	6.10006e-05	0.00211858
GL50803_001656	Kinase, STE STE11	487	chr5	0.276197	7.58048	38.0843	1.42448e-06	6.34729e-06	0.0491747	7.58048	1.05291	0.314058	0.458951	0.0343222	7.58048	0.528865	0.473423	0.738564
GL50803_0012741	Hypothetical protein	136	chr5	0.276063	7.12779	38.9157	1.19695e-06	5.46268e-06	0.0863864	7.12779	3.17861	0.0860007	0.173883	-0.0364116	7.12779	0.569857	0.456934	0.725553
GL50803_0016503	Hypothetical protein	1231	chr4	0.276049	5.08078	17.0787	0.000317653	0.000794051	0.0464591	5.08078	0.293689	0.592367	0.710172	-0.0531047	5.08078	0.391463	0.536852	0.781499
GL50803_00112348	Hypothetical protein	318	chr3	0.276017	6.87849	34.3331	3.21869e-06	1.3048e-05	0.0712283	6.87849	1.86869	0.183043	0.308665	0.0502994	6.87849	0.936013	0.342001	0.631851
GL50803_0017090	Giardia trophozoite antigen GTA-1	182	chr3	-0.275938	8.90977	30.7809	7.31998e-06	2.71149e-05	-0.676209	8.90977	168.355	4.95609e-13	5.44392e-11	-0.302536	8.90977	30.5373	7.75939e-06	0.000395318
GL50803_0050130	pVSP	709	chr5	0.2759	4.8645	13.637	0.00100631	0.00223284	-0.220527	4.8645	5.07603	0.0326995	0.0828828	-0.00137018	4.8645	0.000218058	0.988328	0.997019
GL50803_0015269	Na+ driven multidrug efflux pump	619	chr4	-0.275891	7.25239	40.8232	8.09774e-07	3.85439e-06	-0.131997	7.25239	8.05627	0.00856443	0.028628	0.320595	7.25239	47.5418	2.22715e-07	2.18127e-05
GL50803_0014369	Membrane transport protein	435	chr2	0.275876	7.21556	31.6667	5.93486e-06	2.24425e-05	0.18008	7.21556	11.528	0.00216073	0.00966311	-0.0474391	7.21556	0.789789	0.382113	0.665673
GL50803_0017515	Hypothetical protein	546	chr1	0.275833	5.52603	20.6388	0.000106709	0.000300837	0.10133	5.52603	1.88621	0.181072	0.306395	0.0389844	5.52603	0.276819	0.603144	0.811428
GL50803_006605	Hypothetical protein	312	chr4	-0.275823	7.38117	38.1978	1.39085e-06	6.2144e-06	-0.27491	7.38117	32.0411	5.43678e-06	6.68943e-05	0.0415359	7.38117	0.702879	0.409273	0.690392
GL50803_0060090	Reverse transcriptase/endonuclease, putative	813	chr5	0.275753	4.45987	13.9895	0.000889687	0.00199213	-0.0545196	4.45987	0.268525	0.608597	0.723374	0.187057	4.45987	2.55331	0.121851	0.360046
GL50803_0017585	Ankyrin repeat protein 1	719	chr4	0.275621	8.41538	41.6872	6.80957e-07	3.28536e-06	-0.0395413	8.41538	0.776623	0.386053	0.527456	-0.159332	8.41538	11.9103	0.00187437	0.0264519
GL50803_00113304	VSP	637	chr5	0.275601	3.66718	6.16267	0.0199229	0.0324246	0.096161	3.66718	0.380504	0.542768	0.668646	0.0539795	3.66718	0.135358	0.715957	0.873671
GL50803_009367	Hypothetical protein	814	chr4	-0.27548	4.9849	15.3286	0.000563367	0.0013238	0.19629	4.9849	5.15885	0.0314236	0.0805663	-0.0487701	4.9849	0.341229	0.564032	0.794381
GL50803_009348	Glutamine-tRNA synthetase	764	chr5	-0.275132	8.20681	52.3701	9.46727e-08	5.74489e-07	-0.0566014	8.20681	2.0254	0.166286	0.287537	-0.0415846	8.20681	1.09384	0.305013	0.598503
GL50803_004622	Hypothetical protein	582	chr3	-0.274737	5.7018	22.957	5.49742e-05	0.000167003	-0.0403996	5.7018	0.312106	0.581053	0.700325	0.346464	5.7018	19.5191	0.00014889	0.00414269
GL50803_0016653	FYVE zinc finger domain-containing protein	991	chr5	0.274675	9.97096	31.5569	6.09006e-06	2.29408e-05	-0.193684	9.97096	15.2541	0.000577618	0.00325875	0.0381412	9.97096	0.58954	0.449345	0.720537
GL50803_0086431	Hypothetical protein	369	chr3	0.274629	5.73239	25.2107	2.97619e-05	9.51331e-05	0.00421191	5.73239	0.00420625	0.948773	0.968753	-0.0813716	5.73239	1.55089	0.223839	0.511977
GL50803_002098	ATP-dependent RNA helicase p54, putative	431	chr2	0.274585	8.28252	39.2475	1.11736e-06	5.13229e-06	0.0503398	8.28252	1.20857	0.281445	0.424987	-0.0498328	8.28252	1.19074	0.284945	0.579476
GL50803_0010868	Vacuolar ATP synthase E subunit	205	chr3	0.274555	6.64877	38.8154	1.2222e-06	5.55722e-06	-0.061253	6.64877	1.52087	0.228252	0.365636	-0.0306358	6.64877	0.365635	0.550506	0.786185
GL50803_0016585	AAA domain-containing protein	1432	chr1	-0.274468	6.03492	10.8721	0.0036154	0.00708537	-0.399916	6.03492	15.6066	0.000795714	0.00423085	0.123474	6.03492	1.44841	0.242901	0.534698
GL50803_0024537	Hypothetical protein	516	chr4	0.274161	9.25779	28.6522	1.2292e-05	4.25099e-05	0.144892	9.25779	7.65708	0.0101486	0.0327947	-0.0223062	9.25779	0.176746	0.677555	0.850984
GL50803_0091374	Coiled-coil protein	868	chr5	-0.274097	6.30693	26.4613	2.14321e-05	7.09143e-05	0.175215	6.30693	6.80302	0.0147279	0.0439568	0.0666968	6.30693	0.801989	0.378515	0.664606
GL50803_0092495	Neurogenic locus notch-like protein	1094	chr4	0.274075	7.00537	26.1859	2.30226e-05	7.56655e-05	0.164527	7.00537	7.71987	0.00987946	0.0321247	0.236454	7.00537	15.9311	0.000461146	0.00965055
GL50803_0016415	Hypothetical protein	701	chr3	0.273867	4.76839	13.2524	0.00115269	0.00251997	0.111996	4.76839	1.24242	0.274954	0.417116	-0.00561235	4.76839	0.00390352	0.950648	0.98318
GL50803_009662	Ferredoxin Fd1, Fd2	60	chr5	-0.273638	4.01945	6.51573	0.0173887	0.0287774	-0.271174	4.01945	3.49772	0.0735563	0.154396	-0.0955262	4.01945	0.462336	0.502966	0.762074
GL50803_0015196	Iron-sulfur cluster biosynthesis protein IscU	162	chr5	0.273488	9.22371	34.0993	3.39223e-06	1.3661e-05	-0.0132798	9.22371	0.0772836	0.783158	0.854909	0.0468481	9.22371	0.933001	0.342766	0.631851
GL50803_0097820	pVSP	704	chr4	0.273306	6.04822	4.4313	0.0510481	0.0757523	-0.0582313	6.04822	0.141281	0.711832	0.803034	-0.0863307	6.04822	0.329651	0.573662	0.800488
GL50803_0041619	Hypothetical protein	2422	chr2	-0.273284	6.50913	29.9378	8.96606e-06	3.23558e-05	-0.0145044	6.50913	0.0578845	0.811712	0.874577	-0.0382361	6.50913	0.384641	0.540396	0.782471
GL50803_006579	Hypothetical protein	665	chr1	0.272999	6.47096	34.3394	3.2141e-06	1.30401e-05	0.038182	6.47096	0.471259	0.498337	0.629591	-0.0542892	6.47096	1.02475	0.320495	0.613552
GL50803_004151	Hypothetical protein	686	chr4	0.272775	3.70836	8.98158	0.0058358	0.0108905	0.448418	3.70836	12.6363	0.00143744	0.00695568	0.0648355	3.70836	0.273048	0.60561	0.812736
GL50803_0014089	Hypothetical protein	507	chr4	0.272336	4.66515	17.0631	0.000319245	0.000797623	0.12682	4.66515	2.25838	0.144648	0.259075	0.133806	4.66515	3.02888	0.093328	0.314475
GL50803_0011434	20S proteasome alpha subunit 2	251	chr5	0.272174	7.09499	40.8223	8.09917e-07	3.85439e-06	0.00838122	7.09499	0.0320784	0.85921	0.908562	-0.0897963	7.09499	3.79307	0.062069	0.251674
GL50803_0013007	Zinc finger domain-containing protein	468	chr4	0.272062	6.77857	45.0787	3.52341e-07	1.84142e-06	0.147058	6.77857	10.4359	0.00327467	0.0133233	0.0535921	6.77857	1.4385	0.240935	0.532188
GL50803_005631	TFIIH basal transcription factor complex helicase subunit	1060	chr4	0.271785	6.647	36.7708	1.88422e-06	8.17273e-06	0.151213	6.647	8.46775	0.00720943	0.0250565	0.0887162	6.647	3.05844	0.0918263	0.311624
GL50803_0041369	Kinase, NEK	1137	chr3	0.271714	6.06775	20.322	0.000117153	0.000326708	0.0282321	6.06775	0.151278	0.700406	0.794532	0.0232399	6.06775	0.0995346	0.754846	0.895031
GL50803_008804	Hypothetical protein	344	chr2	-0.271571	5.15109	12.868	0.00134998	0.00291299	-0.333611	5.15109	9.94765	0.00401996	0.0155637	-0.033133	5.15109	0.112113	0.740422	0.888422
GL50803_0011595	Glycosyl transferase family protein	469	chr4	-0.271523	7.4937	46.1873	2.86053e-07	1.52096e-06	-0.298473	7.4937	45.8644	3.03849e-07	5.33315e-06	-0.201633	7.4937	21.5063	8.292e-05	0.00270706
GL50803_0010696	Hypothetical protein	114	chr4	-0.271268	5.16104	19.2684	0.000160612	0.000432864	-0.0808144	5.16104	1.1294	0.297437	0.441665	0.00566584	5.16104	0.0058853	0.939423	0.979396
GL50803_0016647	Hypothetical protein	253	chr5	0.271242	6.87533	27.8823	1.49037e-05	5.11089e-05	0.0447655	6.87533	0.601665	0.444771	0.581898	0.0344241	6.87533	0.37242	0.546856	0.785093
GL50803_004149	Homing endonuclease	441	chr4	-0.271215	7.81147	31.3618	6.3768e-06	2.38709e-05	0.155021	7.81147	8.80906	0.00626224	0.0225155	0.0888495	7.81147	2.84933	0.103079	0.331085
GL50803_00103943	High cysteine membrane protein Group 3	839	chr4	0.271178	7.55092	31.7765	5.78386e-06	2.19223e-05	-0.216841	7.55092	17.1801	0.000307529	0.00195835	-0.0298496	7.55092	0.323813	0.574089	0.800488
GL50803_0013428	RNase P subunit p30	242	chr5	0.270847	5.05753	15.861	0.000471931	0.00113287	0.217273	5.05753	6.10547	0.0201693	0.0572976	0.0672064	5.05753	0.587367	0.450173	0.720537
GL50803_0013101	Hypothetical protein	272	chr5	0.270745	4.69615	12.9703	0.00127466	0.00276562	0.0452331	4.69615	0.229874	0.635527	0.745432	-0.221925	4.69615	6.1881	0.0194219	0.120697
GL50803_007261	Phosphatidylinositol-4-phosphate 5-kinase, putative	379	chr2	0.270352	7.60507	18.6358	0.000254	0.000650883	0.168283	7.60507	6.28527	0.0196594	0.056168	0.082793	7.60507	1.5281	0.228833	0.519035
GL50803_0014195	Pms1-like protein	728	chr4	-0.27027	7.34679	41.2994	7.35811e-07	3.5347e-06	-0.273712	7.34679	35.9848	2.23399e-06	3.09911e-05	0.142121	7.34679	9.57565	0.00459267	0.0479189
GL50803_0017075	Spindle pole protein, putative	781	chr4	-0.270191	5.63535	17.1986	0.000305714	0.000766947	-0.0238136	5.63535	0.0863405	0.771158	0.846148	0.0568304	5.63535	0.395075	0.534992	0.78068
GL50803_00137749	Hypothetical protein	1578	chr3	-0.270121	5.36572	20.9656	9.698e-05	0.000276433	0.0780777	5.36572	1.02372	0.320733	0.466755	-0.15742	5.36572	4.37783	0.0460684	0.21025
GL50803_00102438	Plasma membrane calcium-transporting ATPase 2	783	chr5	-0.2701	7.32697	39.5332	1.05337e-06	4.88019e-06	-0.011316	7.32697	0.0584354	0.810836	0.874211	-0.00232222	7.32697	0.00242662	0.961079	0.986834
GL50803_00114230	Hypothetical protein	606	chr5	-0.270003	6.14958	35.6317	2.41333e-06	1.02144e-05	-0.100409	6.14958	3.72509	0.0643051	0.138907	0.0327368	6.14958	0.39665	0.534186	0.780635
GL50803_00100906	IAD-1alpha dynein heavy chain	5551	chr3	-0.269778	8.53329	25.9985	2.41776e-05	7.89843e-05	0.0170906	8.53329	0.0949678	0.760349	0.837667	-0.0122367	8.53329	0.049838	0.825047	0.928368
GL50803_008415	Nop53 (60S ribosomal biogenesis)	404	chr5	0.269701	7.48654	41.1255	7.61944e-07	3.65092e-06	-0.00108485	7.48654	0.00058082	0.980952	0.988014	-0.0175298	7.48654	0.153158	0.698647	0.863872
GL50803_007103	Kinase, NEK	501	chr5	-0.26961	7.26038	37.8182	1.50681e-06	6.66561e-06	-0.0352585	7.26038	0.541989	0.468039	0.603233	0.0538351	7.26038	1.3016	0.264068	0.555712
GL50803_007397	Hypothetical protein	133	chr3	-0.269496	3.26313	8.35811	0.007546	0.0136811	-0.335489	3.26313	5.63055	0.0251297	0.0676898	0.133369	3.26313	0.789881	0.382086	0.665673
GL50803_007800	ATP adenylyltransferase	317	chr3	-0.269457	3.97355	11.8487	0.00191758	0.00399848	0.136243	3.97355	1.31866	0.261034	0.40229	0.0300921	3.97355	0.0622607	0.804871	0.918111
GL50803_0010374	Ankyrin repeat protein 1	701	chr4	-0.269356	4.17761	12.0186	0.00180097	0.00378027	0.0922999	4.17761	0.800126	0.379061	0.521169	0.0535609	4.17761	0.326437	0.572551	0.800471
GL50803_0015367	Hypothetical protein	189	chr5	0.269345	4.98128	17.8769	0.000246677	0.000635108	0.0806231	4.98128	1.04932	0.31487	0.459863	0.0608078	4.98128	0.632951	0.433302	0.70846
GL50803_0011752	Hypothetical protein	414	chr2	0.269287	4.44071	17.4716	0.000280299	0.0007101	0.179436	4.44071	4.53139	0.0426736	0.101888	0.139936	4.44071	2.82324	0.104592	0.333237
GL50803_0088059	Myb-like DNA-binding domain-containing protein	309	chr3	0.269148	7.09905	27.5692	1.61316e-05	5.48587e-05	-0.0668936	7.09905	1.41001	0.245528	0.384998	0.0437421	7.09905	0.608976	0.442048	0.716921
GL50803_0092673	Rad3-related DNA helicase	809	chr5	0.268946	3.97526	12.3862	0.00157403	0.00334259	-0.109252	3.97526	0.981129	0.330826	0.476098	0.0802968	3.97526	0.486355	0.491596	0.752766
GL50803_0093278	Importin-like protein	1056	chr2	0.268703	5.97648	17.8703	0.000254554	0.000651532	0.226121	5.97648	9.13863	0.00553737	0.0204712	-0.0511643	5.97648	0.463823	0.501818	0.761272
GL50803_0015125	Hypothetical protein	253	chr4	-0.268675	6.51102	5.79258	0.028215	0.044356	1.06762	6.51102	72.64	2.01743e-07	3.75641e-06	-0.463906	6.51102	14.0022	0.00171477	0.0247705
GL50803_0017230	Gamma giardin	312	chr3	0.26861	11.8554	25.6349	2.66006e-05	8.59823e-05	0.0651819	11.8554	1.50181	0.23111	0.368957	-0.00922694	11.8554	0.0298407	0.864157	0.947979
GL50803_006133	Ribosomal protein L29	125	chr5	-0.268565	8.25199	22.6796	6.25265e-05	0.000188109	-0.455787	8.25199	58.0318	4.29226e-08	1.04573e-06	-0.358157	8.25199	37.9414	1.61338e-06	0.000114504
GL50803_0016588	Ribosomal protein P2	123	chr1	-0.268546	9.59632	15.9841	0.000526495	0.00124794	-0.485298	9.59632	49.8656	2.60996e-07	4.69888e-06	-0.262986	9.59632	14.9107	0.000743317	0.0138932
GL50803_0017472	Golgi/cell cycle associated protein, putative	471	chr5	-0.268482	6.86788	24.6409	3.46624e-05	0.00010937	-0.106541	6.86788	3.00599	0.0945102	0.186544	-0.22391	6.86788	13.5552	0.00103566	0.0178578
GL50803_00103895	Hypothetical protein	454	chr5	0.268437	5.23307	22.5291	6.19748e-05	0.000186764	-0.0607421	5.23307	0.737463	0.398131	0.538428	-0.0565845	5.23307	0.693883	0.412248	0.693262
GL50803_0015267	GPI-anchor transamidase, putative	251	chr4	-0.268325	4.56167	13.2459	0.00115535	0.00252353	-0.0352511	4.56167	0.144076	0.707269	0.799883	-0.0798038	4.56167	0.720799	0.403442	0.684113
GL50803_009509	RNA polymerase II subunit Rpb12	55	chr2	0.267961	3.02957	5.79329	0.0232928	0.037386	-0.262492	3.02957	2.87314	0.101721	0.198063	0.00404476	3.02957	0.00099918	0.975019	0.992534
GL50803_0035428	Valine-tRNA ligase	1219	chr5	-0.267693	8.07092	30.6553	7.54311e-06	2.78152e-05	-0.309791	8.07092	36.0824	2.18696e-06	3.04249e-05	-0.194015	8.07092	14.5502	0.000733254	0.0137577
GL50803_006262	Kinesin-3	1074	chr4	0.267503	6.81942	44.6526	3.82065e-07	1.97777e-06	0.1145	6.81942	6.45979	0.0171712	0.0498444	-0.0415543	6.81942	0.911185	0.348377	0.638235
GL50803_00114119	Alpha-7.2 giardin	389	chr5	-0.267491	7.41113	20.6333	0.000123966	0.000344138	-0.424717	7.41113	43.7484	6.49995e-07	1.04361e-05	-0.132467	7.41113	4.25044	0.0498636	0.220182
GL50803_008920	Zinc finger domain protein	246	chr5	0.267423	4.62891	15.3533	0.000558734	0.00131418	0.151814	4.62891	2.99071	0.0953089	0.187591	-0.121588	4.62891	1.95469	0.173607	0.441639
GL50803_0024400	Kinase, NEK	573	chr5	0.267111	5.54668	18.7542	0.000187895	0.000500611	-0.0671653	5.54668	0.733906	0.399256	0.539502	-0.062264	5.54668	0.56707	0.458025	0.726343
GL50803_0015585	Hypothetical protein	1337	chr5	-0.267061	5.79291	22.9613	5.4908e-05	0.000166905	0.249486	5.79291	12.5982	0.00145737	0.00704515	0.0342513	5.79291	0.232655	0.633499	0.828149
GL50803_0034094	Hypothetical protein	168	chr4	0.26705	6.66312	28.8679	1.16519e-05	4.06414e-05	0.119121	6.66312	4.5823	0.0416105	0.10018	0.0252281	6.66312	0.215634	0.646157	0.833686
GL50803_008350	Kinase, NEK	618	chr2	0.266955	7.02966	32.2378	5.19331e-06	2.00407e-05	0.355863	7.02966	47.3082	2.32459e-07	4.2318e-06	0.137216	7.02966	7.33995	0.0116359	0.0882056
GL50803_0014696	Hypothetical protein	314	chr2	0.266927	5.24167	19.6716	0.000142213	0.000388192	-0.168559	5.24167	4.95142	0.034729	0.0872142	0.132914	5.24167	3.53098	0.0712074	0.27285
GL50803_0090767	Separase	1618	chr4	0.266886	5.57318	29.7512	9.38188e-06	3.35596e-05	0.189742	5.57318	10.2125	0.00357194	0.0142907	-0.0218277	5.57318	0.142698	0.708605	0.869512
GL50803_0017115	Hypothetical protein	842	chr5	-0.266825	4.64192	9.85195	0.00417383	0.00805329	-0.183173	4.64192	2.29502	0.141785	0.254704	-0.0747802	4.64192	0.381083	0.542363	0.783408
GL50803_008982	Hypothetical protein	1742	chr3	-0.26678	6.68266	26.5517	2.09359e-05	6.9413e-05	0.305547	6.68266	25.5111	2.7484e-05	0.000260832	0.0733745	6.68266	1.49452	0.232215	0.520825
GL50803_007950	26S protease regulatory subunit 6B	391	chr3	0.266772	6.23603	24.577	3.52636e-05	0.000111123	0.0390861	6.23603	0.382627	0.541451	0.667712	-0.00122191	6.23603	0.000357766	0.98505	0.995888
GL50803_0014250	Hypothetical protein	393	chr4	0.266736	4.79025	12.7887	0.00136052	0.00293242	0.137342	4.79025	2.02456	0.166372	0.287565	0.0170807	4.79025	0.0342399	0.854598	0.942979
GL50803_0017623	Kelch motif-containing protein	374	chr3	0.266408	4.48924	15.3368	0.000561815	0.00132079	-0.01988	4.48924	0.051698	0.821869	0.881607	-0.12027	4.48924	2.05184	0.163645	0.428312
GL50803_009922	Exonuclease 1	706	chr4	-0.26619	6.14159	32.9053	4.45062e-06	1.7394e-05	0.191109	6.14159	11.5719	0.00212556	0.0095393	0.0714034	6.14159	1.71017	0.20213	0.481669
GL50803_0011321	Hypothetical protein	1553	chr2	-0.266027	7.78501	48.1352	1.9988e-07	1.10102e-06	-0.160695	7.78501	14.9735	0.000634912	0.00352513	-0.0093099	7.78501	0.0503011	0.82425	0.927952
GL50803_003861	Alcohol dehydrogenase 3	409	chr3	0.265959	9.31144	31.6357	5.97825e-06	2.25891e-05	0.1549	9.31144	10.3335	0.00340749	0.013745	0.0203199	9.31144	0.178391	0.676147	0.850088
GL50803_0016435	Ankyrin repeat protein 1	696	chr1	0.265825	7.89755	46.5492	2.67426e-07	1.42656e-06	0.0752399	7.89755	3.27865	0.0814723	0.167073	-0.0153876	7.89755	0.135901	0.715302	0.873307
GL50803_0010612	Phosphotyrosyl phosphatase activator protein, putative	309	chr5	-0.265803	7.78738	41.6104	6.91455e-07	3.33273e-06	-0.166093	7.78738	14.3712	0.000779686	0.00415465	-0.0232061	7.78738	0.287829	0.596065	0.809914
GL50803_0016271	Hypothetical protein	454	chr2	0.265761	4.81864	11.6972	0.00202855	0.00421104	-0.0964207	4.81864	0.925843	0.344593	0.488132	-0.103586	4.81864	1.21167	0.280842	0.573666
GL50803_0015820	Rab geranylgeranyltransferase	330	chr1	0.26575	6.26034	37.1835	1.72457e-06	7.55386e-06	-0.0546628	6.26034	1.19602	0.283902	0.42738	0.0687295	6.26034	1.94661	0.174469	0.44314
GL50803_005593	Ribosomal protein L11	174	chr5	-0.265733	9.50442	17.7536	0.000273187	0.00069425	-0.445227	9.50442	47.3769	2.81332e-07	4.95569e-06	-0.248364	9.50442	15.0798	0.000644369	0.0125716
GL50803_0010703	Ankyrin repeat protein 2	383	chr4	0.265624	7.57084	48.9104	1.73771e-07	9.74751e-07	0.0977743	7.57084	5.76994	0.023547	0.0644547	-0.00319953	7.57084	0.00610613	0.938299	0.979396
GL50803_00114042	High cysteine membrane protein Group 4	828	chr4	0.265476	5.1527	21.8552	7.50251e-05	0.000220792	0.125236	5.1527	3.01602	0.0939899	0.185892	-0.10488	5.1527	1.84992	0.185185	0.458236
GL50803_0060307	Hypothetical protein	114	chr5	0.265336	4.21603	8.10851	0.0084141	0.0150161	-0.0359489	4.21603	0.0891826	0.767553	0.843137	0.0383759	4.21603	0.108477	0.744479	0.89159
GL50803_00114797	Ankyrin repeat protein 1	301	chr5	0.265307	2.17587	6.56718	0.016362	0.0272255	0.377384	2.17587	3.42515	0.0753221	0.157226	0.49682	2.17587	4.96204	0.0345507	0.176244
GL50803_005069	Ubiquitin family protein	597	chr5	0.265136	6.84327	32.0382	5.44046e-06	2.08629e-05	0.181892	6.84327	11.8488	0.00191755	0.00874325	-0.0593054	6.84327	1.27737	0.268456	0.560132
GL50803_004816	Hypothetical protein	72	chr4	0.26497	4.38543	10.8246	0.00281943	0.00568179	0.0171972	4.38543	0.0296749	0.864531	0.911768	0.0429308	4.38543	0.190145	0.666307	0.844875
GL50803_0032375	Trichohyalin	1415	chr5	0.26466	5.24039	17.0205	0.000323636	0.000807359	0.231329	5.24039	7.79173	0.00958105	0.0313416	0.0574731	5.24039	0.44696	0.50953	0.764686
GL50803_0012152	Kinase, NEK	335	chr3	0.264522	4.71908	11.171	0.00247132	0.00505095	0.126328	4.71908	1.62871	0.212889	0.34509	0.0161984	4.71908	0.0309394	0.861705	0.946928
GL50803_0086683	26S protease regulatory subunit 7	511	chr5	0.264506	7.589	38.3476	1.34775e-06	6.04941e-06	0.0145717	7.589	0.0998562	0.754463	0.833279	-0.0738144	7.589	2.60024	0.118625	0.357481
GL50803_003116	Hypothetical protein	207	chr1	0.264477	6.44726	38.6063	1.27669e-06	5.75687e-06	0.0913982	6.44726	3.58049	0.0693705	0.147892	0.088548	6.44726	3.37749	0.0772627	0.28505
GL50803_004337	Hypothetical protein	277	chr2	-0.264414	6.71472	22.3897	6.44583e-05	0.000193178	0.0406698	6.71472	0.412148	0.526364	0.65438	0.179208	6.71472	6.67697	0.0155778	0.105642
GL50803_0015268	Hypothetical protein	883	chr4	-0.26439	6.32965	36.3391	2.06836e-06	8.89269e-06	0.0827857	6.32965	2.69883	0.112167	0.213219	0.130746	6.32965	6.59117	0.016187	0.107592
GL50803_00102722	Ribosome biogenesis protein BMS1	1294	chr3	-0.2643	5.42359	18.6256	0.000195475	0.000518548	0.118586	5.42359	2.58629	0.119574	0.223281	-0.106132	5.42359	2.53403	0.123205	0.363455
GL50803_0095557	Kinase, NEK	802	chr3	0.263837	4.66955	9.67316	0.00448777	0.00857899	-0.0178656	4.66955	0.0225596	0.881764	0.924229	-0.0878717	4.66955	0.407125	0.528997	0.777572
GL50803_0015475	High cysteine membrane protein Group 2	569	chr5	-0.263724	4.09759	11.8594	0.00190999	0.00398688	-0.310073	4.09759	7.90549	0.00912859	0.0301231	-0.170995	4.09759	2.09089	0.159835	0.422403
GL50803_003331	Malate dehydrogenase	332	chr2	-0.263719	10.0104	36.1651	2.14799e-06	9.1944e-06	-0.2516	10.0104	31.9298	5.58001e-06	6.84845e-05	-0.0262103	10.0104	0.346755	0.560913	0.792239
GL50803_004165	NOD3 protein, putative	1006	chr4	-0.263231	6.83659	35.2662	2.61539e-06	1.09373e-05	-0.0860335	6.83659	2.78432	0.106896	0.205605	-0.105435	6.83659	3.89697	0.0588192	0.243481
GL50803_0010855	Ankyrin repeat protein 1	452	chr1	0.263129	4.99841	12.4103	0.00156028	0.00331915	0.264818	4.99841	7.97617	0.00885922	0.0294525	0.032148	4.99841	0.122658	0.728921	0.880845
GL50803_0017187	DNA-directed RNA polymerase subunit B'	1237	chr3	0.263046	5.88006	6.60475	0.0195994	0.0320355	0.146976	5.88006	1.4882	0.238731	0.377821	0.133061	5.88006	1.29232	0.270996	0.562562
GL50803_0016044	Ribosomal L22e	125	chr5	-0.263037	9.27466	15.0539	0.000733388	0.00167979	-0.363786	9.27466	27.3274	2.48047e-05	0.000239112	-0.190282	9.27466	7.65306	0.0108477	0.0840522
GL50803_00136003	VSP	552	chr3	0.263031	2.09028	2.81443	0.105727	0.143738	-0.123554	2.09028	0.215947	0.646118	0.754961	-0.0310736	2.09028	0.0149801	0.903554	0.965067
GL50803_00101330	Hypothetical protein	411	chr4	0.262824	4.65051	13.6313	0.00100833	0.0022353	-0.106509	4.65051	1.27047	0.269722	0.41116	-0.114382	4.65051	1.24389	0.274676	0.564688
GL50803_0016663	Hypothetical protein	280	chr4	0.262786	6.44338	31.9593	5.54158e-06	2.11678e-05	0.209752	6.44338	15.4689	0.000537546	0.00305733	0.161875	6.44338	8.62747	0.00674807	0.0613086
GL50803_0015871	Serine peptidase, putative	470	chr2	-0.262714	8.28169	41.5977	6.93219e-07	3.33795e-06	-0.16963	8.28169	15.5638	0.000520807	0.00297907	-0.131552	8.28169	9.43143	0.00486544	0.0490378
GL50803_0097017	Hypothetical protein	218	chr3	0.26265	2.68264	6.57564	0.0163001	0.0271502	0.236082	2.68264	2.2522	0.145177	0.259654	0.263783	2.68264	3.0659	0.091452	0.311453
GL50803_0015216	CH-like domain-containing protein	1031	chr1	0.262623	5.95866	21.3546	8.66281e-05	0.00024954	0.224241	5.95866	10.4377	0.00327237	0.0133233	0.0426449	5.95866	0.377751	0.54402	0.783549
GL50803_0010676	Hypothetical protein	715	chr2	-0.262524	5.05648	17.8301	0.000250328	0.000643156	0.00272842	5.05648	0.0012556	0.971997	0.983444	-0.0155234	5.05648	0.0453088	0.833057	0.932665
GL50803_0015948	WD domain, G-beta repeat-containing protein	344	chr1	0.262377	4.92688	17.6477	0.000265119	0.000676191	0.0179991	4.92688	0.0511209	0.822849	0.881822	-0.0151335	4.92688	0.0423178	0.838578	0.93559
GL50803_007723	PX domain-containing protein	703	chr3	0.262236	6.7868	25.4469	2.79545e-05	8.99429e-05	0.264984	6.7868	20.3101	0.000117567	0.000906655	-0.0157172	6.7868	0.0710692	0.791838	0.912684
GL50803_008462	Ribosomal protein L27	136	chr3	-0.262166	9.26992	19.904	0.000134223	0.000369265	-0.445687	9.26992	54.3303	7.05153e-08	1.53473e-06	-0.205194	9.26992	11.8353	0.00193825	0.0270416
GL50803_0017367	Hypothetical protein	180	chr4	-0.261937	4.65388	10.7023	0.00295475	0.00592038	0.104225	4.65388	1.12624	0.298099	0.442277	0.037767	4.65388	0.156427	0.695615	0.862387
GL50803_00104173	Isoleucyl-tRNA synthetase	1166	chr4	-0.261816	8.49225	37.0798	1.76328e-06	7.70274e-06	-0.331432	8.49225	53.4525	7.873e-08	1.66181e-06	-0.0810156	8.49225	3.26362	0.0821347	0.291818
GL50803_0017566	Kinase, CAMK CAMKL	644	chr4	-0.261664	7.022	34.9474	2.80655e-06	1.16719e-05	0.00972079	7.022	0.0382024	0.846519	0.899475	-0.0249925	7.022	0.247742	0.622751	0.823329
GL50803_0088888	Hypothetical protein	393	chr5	0.261548	8.54212	31.9398	5.56693e-06	2.12315e-05	0.0401758	8.54212	0.696002	0.411544	0.551391	-0.0297911	8.54212	0.389346	0.537947	0.781898
GL50803_009659	Hypothetical protein	605	chr5	-0.261441	3.77191	8.45865	0.00723673	0.0131692	0.146265	3.77191	1.37342	0.251593	0.392248	-0.0748992	3.77191	0.406592	0.529144	0.777572
GL50803_0096732	Hypothetical protein	3418	chr4	-0.261312	7.46248	15.3002	0.000767808	0.00174638	0.169473	7.46248	5.45623	0.0291913	0.07624	-0.0551777	7.46248	0.597518	0.447895	0.720537
GL50803_0014586	VSP with INR	734	chr5	0.26123	4.22872	3.16575	0.0926257	0.127843	0.0760422	4.22872	0.154732	0.698819	0.793944	-0.125401	4.22872	0.451064	0.510627	0.764945
GL50803_0024372	ENC6 protein	354	chr2	0.261092	7.2262	34.5058	3.0966e-06	1.26425e-05	0.0560154	7.2262	1.33382	0.258375	0.399263	-0.0142523	7.2262	0.0892665	0.767428	0.901006
GL50803_006483	Ribonuclease HI, large sub	244	chr5	-0.261081	3.77591	8.19311	0.00808527	0.0145138	0.169462	3.77591	1.64451	0.210747	0.341958	0.00289812	3.77591	0.000467009	0.98292	0.995112
GL50803_0016256	Hypothetical protein	1052	chr2	-0.260828	7.25733	40.2238	9.14425e-07	4.30157e-06	-0.161138	7.25733	12.7499	0.0013797	0.00672278	0.00135772	7.25733	0.000876682	0.9766	0.992534
GL50803_0032606	Hypothetical protein	1677	chr3	-0.260496	7.38257	21.7192	8.13647e-05	0.000236887	0.0125464	7.38257	0.0421457	0.838932	0.893514	-0.00447449	7.38257	0.00558431	0.941	0.979903
GL50803_00113213	High cysteine membrane protein EGF-like	1678	chr5	0.260481	4.81425	12.1165	0.00173722	0.00366057	0.0855173	4.81425	0.70694	0.40794	0.547761	0.00827482	4.81425	0.0066561	0.935586	0.979332
GL50803_003117	HECT type ubiquitin ligase, putative	924	chr1	0.260445	6.63358	33.3719	3.99988e-06	1.57582e-05	0.140641	6.63358	7.2186	0.0122667	0.0380292	0.00697423	6.63358	0.0179851	0.894324	0.962106
GL50803_005910	Helicase-related protein	596	chr1	0.260369	5.95047	24.9436	3.19592e-05	0.000101692	0.1191	5.95047	3.8205	0.0611919	0.133895	0.134679	5.95047	4.51394	0.043045	0.201462
GL50803_0024043	CH-like domain-containing protein	1097	chr4	-0.260264	5.48476	19.6937	0.000141273	0.000385842	0.250077	5.48476	11.6325	0.00207806	0.00938769	0.0962293	5.48476	1.92119	0.177211	0.447551
GL50803_008348	Hypothetical protein	199	chr2	-0.260199	4.61152	8.35564	0.00766789	0.0138713	0.197569	4.61152	3.44362	0.0748802	0.156537	0.00433602	4.61152	0.00164942	0.967915	0.989501
GL50803_0017195	Hypothetical protein	179	chr5	-0.26011	8.19269	18.9281	0.000208623	0.000549557	-0.187761	8.19269	9.09596	0.00589454	0.0214774	0.0687485	8.19269	1.19377	0.285208	0.579529
GL50803_0050319	pVSP	623	chr3	0.26009	3.68263	10.1483	0.00366273	0.00716882	-0.146682	3.68263	1.56378	0.221979	0.357106	0.0635791	3.68263	0.374669	0.545656	0.784521
GL50803_0016774	Trichohyalin	608	chr4	0.259989	5.23301	18.0175	0.000236055	0.000610974	0.408752	5.23301	26.9647	1.8822e-05	0.000190044	-0.0617129	5.23301	0.566181	0.458374	0.726509
GL50803_008250	RNA recognition motif-containing protein	159	chr1	0.259795	7.52124	19.9218	0.000149307	0.000404849	0.329626	7.52124	27.9405	1.77391e-05	0.000181353	0.0681404	7.52124	1.17315	0.289077	0.584962
GL50803_0089622	Mu Adaptin	449	chr2	-0.259573	8.09008	40.5363	8.58169e-07	4.0682e-06	-0.116806	8.09008	7.42042	0.0112371	0.0354792	0.20796	8.09008	23.6417	4.5483e-05	0.00166217
GL50803_0014498	Tubulin tyrosine ligase	404	chr4	0.259571	6.29167	34.6762	2.98105e-06	1.22683e-05	0.166283	6.29167	9.82688	0.0041564	0.0160015	-0.0975676	6.29167	3.44773	0.0744219	0.27963
GL50803_0016493	Hypothetical protein	732	chr1	-0.259551	7.13315	8.73331	0.00868025	0.0154179	-0.0966593	7.13315	0.996566	0.331789	0.477009	-0.0678981	7.13315	0.444685	0.513594	0.766789
GL50803_0017262	Hypothetical protein	506	chr1	0.259433	5.0684	11.7513	0.00198817	0.00413421	0.488067	5.0684	31.1478	6.70815e-06	7.99265e-05	-0.0818929	5.0684	0.98583	0.329691	0.621868
GL50803_0017607	Cathepsin L	457	chr3	0.259418	4.88764	16.4667	0.000386978	0.00094989	0.241769	4.88764	8.03178	0.00865339	0.028827	-0.065414	4.88764	0.516383	0.47864	0.740569
GL50803_0016717	START domain-containing protein	263	chr5	-0.259335	7.80845	10.5968	0.00432872	0.00831937	-0.186232	7.80845	4.79349	0.0417788	0.100349	-0.0187493	7.80845	0.0477861	0.829385	0.930409
GL50803_0031530	NH3-dependent NAD+ synthetase	288	chr5	0.259332	4.79913	19.5846	0.000145984	0.000396937	0.305905	4.79913	17.1054	0.000314957	0.00199527	-0.0987567	4.79913	1.88339	0.181387	0.453421
GL50803_0010038	Alpha-18 giardin	287	chr5	-0.259226	5.81722	23.3352	4.94929e-05	0.000151101	0.00239365	5.81722	0.00126317	0.971913	0.983444	-0.143679	5.81722	4.14443	0.0518223	0.22438
GL50803_009573	Hypothetical protein	770	chr4	-0.259064	7.68893	35.9521	2.24996e-06	9.57259e-06	0.124662	7.68893	7.28693	0.011907	0.0371687	-0.0256411	7.68893	0.316771	0.578258	0.801675
GL50803_003763	Protein 21.4	152	chr4	-0.258994	5.8742	23.5619	4.64919e-05	0.00014292	-0.0150881	5.8742	0.0562474	0.814342	0.876832	-0.125171	5.8742	4.19465	0.0505193	0.222276
GL50803_0090418	Alpha/beta hydrolase	972	chr1	-0.258955	5.47474	14.8058	0.000672038	0.00155015	0.102162	5.47474	1.48396	0.233828	0.372619	-0.0493632	5.47474	0.38072	0.542453	0.783408
GL50803_0014628	Phosphatidylinositol-4-phosphate 5-kinase, putative	569	chr5	-0.258949	6.38787	12.2468	0.00210482	0.00435827	-0.260257	6.38787	8.53538	0.00808748	0.0274459	-0.295718	6.38787	9.87451	0.00486672	0.0490378
GL50803_001909	Hypothetical protein	222	chr5	-0.258818	4.75903	11.8483	0.0019179	0.00399848	0.167361	4.75903	3.2388	0.0832427	0.16985	0.0489926	4.75903	0.271211	0.60682	0.813245
GL50803_007524	Hypothetical protein	202	chr1	-0.258801	3.89226	7.58345	0.0104743	0.0182019	-0.373845	3.89226	6.94781	0.0138139	0.0417313	0.259121	3.89226	2.51168	0.124798	0.366388
GL50803_003978	Ubiquitin-conjugating enzyme E2-17 kDa	159	chr2	-0.258778	5.54503	12.5465	0.00156315	0.00332237	-0.0632888	5.54503	0.472405	0.498116	0.629591	-0.250473	5.54503	7.36663	0.0117756	0.0888525
GL50803_006700	Kinase, CMGC RCK	398	chr5	-0.258759	7.82034	42.1512	6.21039e-07	3.02309e-06	-0.087457	7.82034	4.26725	0.0487001	0.112652	0.0472392	7.82034	1.23838	0.275717	0.565798
GL50803_002452	Ornithine cyclodeaminase	332	chr5	-0.258746	7.07563	34.0873	3.40141e-06	1.36867e-05	-0.261813	7.07563	27.6116	1.59592e-05	0.000166281	-0.0524664	7.07563	1.10249	0.303146	0.596279
GL50803_0015296	Hypothetical protein	327	chr1	-0.258728	7.07766	39.4215	1.0779e-06	4.97501e-06	-0.138335	7.07766	9.17791	0.00538858	0.0200974	0.028165	7.07766	0.391562	0.536801	0.781499
GL50803_0016089	Hypothetical protein	415	chr3	-0.25868	6.75715	38.1251	1.41227e-06	6.29862e-06	-0.170976	6.75715	13.6016	0.00101892	0.00520843	0.0750992	6.75715	2.72146	0.110743	0.342521
GL50803_0090024	Hypothetical protein	5731	chr3	-0.258677	7.7435	7.12715	0.0165336	0.0274831	0.0225122	7.7435	0.0470302	0.830991	0.887151	-0.00163151	7.7435	0.000256423	0.987417	0.996851
GL50803_00137606	VSP	737	chr4	0.258289	7.56855	9.32577	0.00702087	0.0128343	-0.182423	7.56855	3.94564	0.0629339	0.13679	-0.0907294	7.56855	0.989233	0.333526	0.624546
GL50803_0024122	Hypothetical protein	624	chr4	-0.258106	6.56781	30.0672	8.68943e-06	3.15201e-05	-0.0868906	6.56781	2.61038	0.117941	0.220974	0.0821276	6.56781	2.1103	0.157981	0.419996
GL50803_0013882	Hypothetical protein	718	chr4	0.258018	4.57436	8.82513	0.00629609	0.0116523	0.183229	4.57436	2.75017	0.109194	0.208551	0.0556526	4.57436	0.253699	0.6187	0.821299
GL50803_0020307	Hypothetical protein	124	chr5	0.257993	4.49585	14.5175	0.00074152	0.00169367	0.189387	4.49585	4.73354	0.0386226	0.0947569	-0.0181655	4.49585	0.0439796	0.835486	0.933971
GL50803_003589	Ribosome biogenesis protein Brix	349	chr4	-0.257957	5.20563	18.6693	0.000192862	0.000512451	-0.0571611	5.20563	0.619568	0.43815	0.576355	-0.0863299	5.20563	1.63556	0.211957	0.496279
GL50803_006139	Hypothetical protein	567	chr5	0.257728	7.21969	27.7458	1.54261e-05	5.27895e-05	0.229908	7.21969	18.3087	0.00021559	0.00148071	-0.0363734	7.21969	0.464044	0.501615	0.761205
GL50803_0094646	Hypothetical protein	2012	chr4	-0.25769	5.17725	11.4265	0.00228993	0.00469983	0.175584	5.17725	3.35028	0.0786479	0.162712	0.172378	5.17725	3.27429	0.0819168	0.291818
GL50803_006582	Hypothetical protein	1671	chr1	0.257615	6.83973	24.3141	3.78597e-05	0.000118542	0.383778	6.83973	41.7103	6.77829e-07	1.08122e-05	0.137411	6.83973	5.3761	0.028331	0.152962
GL50803_006590	RNA 3'-terminal phosphate cyclase-like protein	381	chr3	0.257552	3.22999	6.28337	0.0185978	0.0305001	-0.117599	3.22999	0.560231	0.46072	0.595604	0.0124883	3.22999	0.00743988	0.931909	0.977626
GL50803_0011557	Hypothetical protein	597	chr3	-0.257536	7.0351	36.5117	1.9925e-06	8.6119e-06	0.0199796	7.0351	0.185059	0.670519	0.772051	0.179106	7.0351	15.5152	0.000529302	0.0108
GL50803_0028069	Hypothetical protein	95	chr1	0.257492	3.64358	8.62992	0.00674125	0.0123826	0.0521994	3.64358	0.186917	0.668972	0.770857	-0.180686	3.64358	2.56603	0.120967	0.359451
GL50803_009354	Kinase, NEK	1393	chr5	-0.257337	8.75071	23.6802	4.50039e-05	0.000138781	-0.32818	8.75071	36.6041	1.95315e-06	2.7804e-05	-0.161834	8.75071	8.712	0.006517	0.0597195
GL50803_0016863	Caffeine-induced death protein 1-like protein	678	chr2	0.257262	5.35702	20.4016	0.000114428	0.000320202	0.0974541	5.35702	1.83662	0.18672	0.313785	0.0332567	5.35702	0.240961	0.62753	0.826139
GL50803_0017333	Kinesin-2	719	chr1	0.257217	7.36468	17.74	0.000306024	0.000767332	0.0823782	7.36468	1.51414	0.230389	0.368216	0.0460241	7.36468	0.469724	0.499656	0.758901
GL50803_0015112	Dual specificity phosphatase, catalytic	708	chr5	-0.256742	6.22892	28.4687	1.28664e-05	4.44334e-05	0.259371	6.22892	21.2151	9.01971e-05	0.000720547	-0.11134	6.22892	3.93931	0.0575501	0.24045
GL50803_00114973	Reverse transcriptase/endonuclease, putative	755	chr3	0.256561	2.86473	6.33856	0.0181379	0.029876	0.0988723	2.86473	0.379782	0.542947	0.668646	0.322962	2.86473	4.33091	0.0471652	0.213438
GL50803_0013455	Hypothetical protein	576	chr4	-0.256542	6.37477	33.7593	3.66284e-06	1.46066e-05	0.078546	6.37477	2.50333	0.125399	0.231641	-0.0122531	6.37477	0.0680052	0.796268	0.9153
GL50803_005812	VSP	410	chr4	0.256493	9.0077	8.97731	0.00765386	0.0138562	-0.0852312	9.0077	0.932042	0.346933	0.490423	-0.108576	9.0077	1.53055	0.231688	0.520825
GL50803_0013999	Hypothetical protein	648	chr5	0.256452	7.15594	20.2031	0.000126819	0.000350867	0.182989	7.15594	8.67239	0.00671346	0.0237714	-0.0313455	7.15594	0.248574	0.622261	0.823032
GL50803_0010232	Hypothetical protein	670	chr3	-0.256403	6.94171	22.2337	6.73656e-05	0.000201275	-0.162601	6.94171	6.89565	0.0141357	0.0424679	-0.038034	6.94171	0.349135	0.55958	0.791904
GL50803_0014525	Hypothetical protein	345	chr5	0.256296	5.76449	19.5321	0.000148309	0.000402587	0.162564	5.76449	5.75274	0.0237362	0.0646973	0.192244	5.76449	8.31169	0.00769363	0.0658478
GL50803_0014599	Hypothetical protein	408	chr3	-0.256059	3.2661	8.09862	0.0084129	0.0150161	-0.0323991	3.2661	0.0589953	0.80995	0.87364	0.399713	3.2661	8.97197	0.0058587	0.0557088
GL50803_0014859	Ankyrin repeat protein 1	926	chr5	0.256023	10.74	16.7427	0.000353879	0.000876996	0.00991488	10.74	0.0247583	0.876157	0.919927	-0.00206069	10.74	0.00106241	0.974241	0.992275
GL50803_0012231	Hypothetical protein	941	chr4	0.255818	2.79304	4.35789	0.0465309	0.0696613	0.208966	2.79304	1.42181	0.243613	0.383099	-0.0850254	2.79304	0.281632	0.600027	0.810478
GL50803_003951	Hypothetical protein	276	chr2	0.25577	7.10616	35.2614	2.61818e-06	1.09396e-05	-0.0941964	7.10616	3.91766	0.058195	0.128951	0.035663	7.10616	0.548931	0.465232	0.732184
GL50803_0028626	VSP	169	chr4	0.255703	4.52786	12.5016	0.00150931	0.00321771	0.122198	4.52786	1.51839	0.228621	0.365989	-0.106399	4.52786	1.24944	0.273631	0.564352
GL50803_0017094	Hypothetical protein	652	chr3	-0.255434	5.26797	15.0825	0.000611945	0.00142564	0.108188	5.26797	1.50318	0.230903	0.368797	-0.0710338	5.26797	0.790148	0.382007	0.665673
GL50803_008620	Hypothetical protein	651	chr1	-0.255384	5.11303	14.8705	0.000657437	0.00152005	-0.0764519	5.11303	0.71237	0.406169	0.545981	-0.130412	5.11303	1.97926	0.171021	0.43812
GL50803_00135231	Histone H3	147	chr4	-0.255187	4.75401	9.51958	0.00471144	0.00896346	-0.255745	4.75401	6.63161	0.0159258	0.0467837	-0.236024	4.75401	5.62895	0.0251845	0.140626
GL50803_0095064	Queuine tRNA-ribosyltransferase, putative	403	chr3	-0.255083	6.81522	28.7383	1.20322e-05	4.16998e-05	-0.221277	6.81522	16.8967	0.000336754	0.00210584	-0.0534467	6.81522	1.05061	0.314578	0.607448
GL50803_005553	Kinase, NEK	534	chr3	0.255071	7.03777	33.8282	3.60618e-06	1.44041e-05	0.133452	7.03777	7.39928	0.0113404	0.0357132	0.123716	7.03777	6.45751	0.0171889	0.112232
GL50803_0017237	Hypothetical protein	175	chr3	-0.254879	1.44407	3.76809	0.0628805	0.0910484	-0.0901746	1.44407	0.120018	0.731735	0.817546	0.163904	1.44407	0.424449	0.520303	0.772425
GL50803_0015120	Hypothetical protein	235	chr4	0.254797	7.55129	30.0822	8.65802e-06	3.14294e-05	0.015915	7.55129	0.102873	0.750909	0.831946	0.0182052	7.55129	0.136372	0.714831	0.87295
GL50803_007870	Ribosomal protein L23A	142	chr4	-0.254774	9.46096	17.9648	0.000247175	0.000635722	-0.472055	9.46096	58.5068	3.85913e-08	9.54452e-07	-0.204591	9.46096	11.2917	0.00239794	0.0309018
GL50803_0032958	Kinase, NEK	748	chr4	0.254772	2.3028	5.26605	0.0298532	0.0466766	0.237278	2.3028	1.51136	0.229672	0.367311	0.311422	2.3028	2.51874	0.124292	0.365561
GL50803_0061439	Kinase, NEK	986	chr2	0.254505	4.56343	15.1282	0.000602593	0.00140787	0.0149443	4.56343	0.0281914	0.867927	0.913244	-0.0654636	4.56343	0.486491	0.491536	0.752766
GL50803_00101010	VSP with INR	420	chr2	0.2545	4.4817	8.73918	0.00646238	0.011933	0.117224	4.4817	1.00247	0.325757	0.471544	0.176059	4.4817	2.28419	0.142516	0.396093
GL50803_004018	Hypothetical protein	579	chr5	0.254354	7.02582	32.8821	4.47446e-06	1.74593e-05	0.0495576	7.02582	0.9431	0.340212	0.484448	-0.0255288	7.02582	0.239423	0.628625	0.826189
GL50803_0016605	ABC transporter family protein	860	chr2	-0.254204	5.61804	20.9016	9.88075e-05	0.000280661	0.143058	5.61804	4.32181	0.0473812	0.110504	-0.00289792	5.61804	0.00184989	0.966014	0.988431
GL50803_0014534	Hypothetical protein	347	chr5	-0.254084	4.34253	14.6001	0.000720846	0.00165571	-0.17409	4.34253	4.02325	0.0551243	0.123601	0.0130576	4.34253	0.023754	0.878673	0.954798
GL50803_0014602	Hypothetical protein	854	chr3	-0.25398	6.18363	23.6317	4.56074e-05	0.000140465	0.095701	6.18363	2.30163	0.141009	0.253656	-0.0142734	6.18363	0.0492787	0.826015	0.928876
GL50803_006917	Transmembrane domain-containing protein	209	chr5	-0.253869	7.95062	17.2343	0.000364259	0.000899534	-0.261043	7.95062	16.2723	0.000490027	0.00283964	-0.0876391	7.95062	1.87301	0.183912	0.456655
GL50803_003746	Ankyrin repeat protein 1	1102	chr4	-0.253814	6.31573	27.5799	1.60881e-05	5.47869e-05	0.252287	6.31573	19.6771	0.000141979	0.00106165	0.064494	6.31573	1.28888	0.266359	0.557896
GL50803_0017348	Hypothetical protein	424	chr1	0.253687	3.06787	5.99906	0.0211788	0.0342399	0.125811	3.06787	0.711275	0.406525	0.54631	-0.13162	3.06787	0.951932	0.337999	0.629586
GL50803_0011495	Rab GDI	472	chr2	-0.253491	7.99711	39.4393	1.07396e-06	4.96149e-06	0.0192303	7.99711	0.207634	0.652318	0.758765	0.172685	7.99711	16.6844	0.000360611	0.00810051
GL50803_009480	Histone-like transcription factor	91	chr1	0.253326	4.58758	15.4974	0.000532461	0.00125964	0.251953	4.58758	8.99318	0.00580828	0.0212262	0.171231	4.58758	4.30649	0.0477474	0.21471
GL50803_008125	Hypothetical protein	926	chr5	0.253317	7.5131	27.254	1.74789e-05	5.89085e-05	0.195484	7.5131	14.1191	0.00085058	0.00447881	0.102988	7.5131	3.99312	0.0559815	0.236125
GL50803_0014100	Ankyrin repeat protein 1	404	chr5	0.253129	6.65904	33.6814	3.72806e-06	1.48367e-05	0.0274427	6.65904	0.311117	0.58165	0.700871	-0.0481691	6.65904	1.00331	0.325516	0.61929
GL50803_0017335	Kinase, CMGC SRPK	903	chr1	0.252861	7.95646	34.5218	3.08551e-06	1.26125e-05	0.153834	7.95646	11.2811	0.00237062	0.0103559	0.119738	7.95646	7.09075	0.0129721	0.0942332
GL50803_0050381	pVSP	425	chr1	0.252818	2.12615	4.26604	0.0487297	0.0725798	0.129325	2.12615	0.354614	0.556535	0.679809	-0.267078	2.12615	1.45465	0.238379	0.528687
GL50803_0061627	Hypothetical protein	194	chr1	-0.252721	5.72831	19.0437	0.000171969	0.000460684	-0.131238	5.72831	3.50282	0.0722766	0.152363	-0.014608	5.72831	0.0392485	0.84446	0.937594
GL50803_0011299	Amino acid transporter, putative	590	chr4	0.252659	9.1321	26.207	2.28968e-05	7.53532e-05	-0.0780606	9.1321	2.39077	0.133844	0.244143	-0.00790524	9.1321	0.0243138	0.877264	0.954798
GL50803_0028856	Hypothetical protein	154	chr4	0.252613	4.98801	18.0808	0.000231437	0.000601246	-0.0748873	4.98801	1.0503	0.314648	0.459675	-0.00050912	4.98801	5.40967e-05	0.994186	0.999381
GL50803_0015456	Ankyrin repeat protein 1	811	chr4	0.25259	6.53435	31.5673	6.07517e-06	2.29023e-05	0.0519838	6.53435	1.01262	0.323322	0.469268	0.0354756	6.53435	0.454145	0.506175	0.764067
GL50803_008189	Ubiquitin carboxyl-terminal hydrolase 14	460	chr3	-0.252564	6.4448	30.124	8.57107e-06	3.116e-05	0.0995575	6.4448	3.43425	0.0749576	0.156599	0.0337258	6.4448	0.444022	0.510914	0.764945
GL50803_00137702	Kinase	509	chr5	0.252459	4.23098	11.2617	0.00238806	0.00489303	-0.143423	4.23098	2.09601	0.159344	0.277973	-0.0844743	4.23098	0.839274	0.367818	0.654939
GL50803_00113365	5'-3' exoribonuclease 2	1957	chr4	-0.252178	7.18197	22.0166	7.16505e-05	0.000212149	0.0560929	7.18197	0.910107	0.348657	0.492039	0.0283623	7.18197	0.232088	0.633912	0.828246
GL50803_0010229	Hypothetical protein	540	chr3	-0.251716	5.23247	19.5391	0.000147997	0.000401965	-0.233077	5.23247	10.4003	0.00332014	0.0134592	-0.0418849	5.23247	0.371483	0.547357	0.785352
[truncated: 2,899 more rows]

## Sheet: Sig. DEG fit vs non-fit
GENE	Description	logFC_Inoculum	logFC_1h	logFC_3h	FDR_Inoculum	FDR_1h	FDR_3h
GL50803_0017380	High cysteine membrane protein	-2.39883	-1.16497		3.09046e-15	1.1969e-05
GL50803_008051	Hypothetical protein	-2.01391	-1.20388		2.53512e-18	1.74962e-12
GL50803_0015030	Ankyrin repeat protein 1	-1.99045			1.57372e-18
GL50803_00115158	High cysteine membrane protein	-1.94631	-1.79335	-0.55036	1.67088e-16	3.11489e-15	1.82066e-05
GL50803_005657	Hypothetical protein	-1.92316	-0.707529		1.39123e-18	3.27077e-08
GL50803_0091707	High cysteine membrane protein Group 1	-1.69029	-1.01448	-0.312013	2.53512e-18	4.30178e-13	0.000857456
GL50803_0014047	Tenascin-like protein	-1.61585	-0.699283	-0.317146	8.96712e-16	1.04023e-07	0.00844396
GL50803_0022385	Ankyrin repeat protein 1	-1.57885	-0.542872		3.8114e-19	2.1959e-09
GL50803_009485	KH domain-containing protein	-1.55704	-0.689227		2.07755e-19	2.8602e-11
GL50803_0015993	Hypothetical protein	-1.54127		0.205325	2.23924e-18		0.0402631
GL50803_0021444	Spindle pole protein, putative	-1.52661	0.318612	0.240626	4.05491e-18	0.000505388	0.0229207
GL50803_0016537	Ankyrin repeat protein 1	-1.50887			2.35326e-13
GL50803_0017174	AMP-binding enzyme	-1.49496			1.39123e-18
GL50803_0014552	Hypothetical protein	-1.48069	0.304997		1.0763e-12	0.0138665
GL50803_0012830	Hypothetical protein	-1.44672	-0.520048		2.23823e-15	1.19061e-06
GL50803_001590	Hypothetical protein	-1.40518	-1.04809	-0.604442	1.49629e-12	7.2913e-07	0.00424155
GL50803_0014085	Hypothetical protein	-1.37839	-1.17448		1.23051e-15	4.96878e-12
GL50803_0010122	Reverse transcriptase, putative	-1.36442	-0.61949		8.71116e-12	0.000146302
GL50803_007896	26S proteasome non-ATPase regulatory subunit 7	-1.35811			3.44557e-14
GL50803_0015011	Hypothetical protein	-1.35121	-0.202169		6.13271e-18	0.00476772
GL50803_0016842	High cysteine membrane protein Group 2	-1.34326	-0.546666		9.5101e-19	3.66598e-10
GL50803_0012081	O-linked GlcNAc transferase	-1.33277	-0.373743		2.07436e-15	5.23291e-05
GL50803_0016861	Hypothetical protein	-1.30005		0.212364	1.63781e-16		0.0402631
GL50803_0014593	Hypothetical protein	-1.2971	-0.535429		2.13376e-17	1.23213e-08
GL50803_0014247	TM efflux protein	-1.29542			1.21236e-09
GL50803_00137680	Cathepsin L-like protease	-1.29391	-0.548516		4.72661e-18	1.07159e-09
GL50803_00112432	High cysteine membrane protein Group 5	-1.28918	-2.006	-1.09449	5.4835e-17	3.13075e-20	2.48761e-14
GL50803_0042048	ABC transporter	-1.2795	-1.05521		4.83119e-15	1.06989e-10
GL50803_0032861	Hypothetical protein	-1.2747	-0.161712		2.53512e-18	0.0146689
GL50803_004081	4Fe-4S binding domain-containing protein	-1.26165	-0.643456		1.908e-12	2.39199e-05
GL50803_00113876	ABC transporter, ATP-binding protein, putative	-1.25751	-0.24542		6.13271e-18	0.000436447
GL50803_00137715	High cysteine membrane protein Group 5	-1.25484	-2.1664	-1.2104	3.06758e-16	3.13075e-20	2.10836e-14
GL50803_0029359	Hypothetical protein	-1.25049			1.07081e-13
GL50803_009062	Long chain fatty acid CoA ligase 5	-1.23356	-0.44344		1.23751e-16	3.24726e-07
GL50803_0015255	Hypothetical protein	-1.20294	0.193299	0.193731	1.49664e-16	0.0138665	0.0434896
GL50803_0094510	Tenascin-like protein	-1.20173	-0.315467		2.23924e-18	4.8764e-06
GL50803_0016722	Xaa-Pro dipeptidase	-1.20072	-0.165049		2.86445e-17	0.0297392
GL50803_0011151	Hypothetical protein	-1.19951	-0.738226		1.90689e-16	7.30232e-10
GL50803_0015009	Flavohemoprotein	1.19063			3.52005e-10
GL50803_0014135	Nucleoside diphosphate kinase	-1.19015	-0.626971		2.43491e-15	7.2271e-08
GL50803_00137748	Hypothetical protein	-1.18652	-0.339565		2.13376e-17	2.92017e-06
GL50803_004631	Putative undecaprenyl diphosphate synthase	-1.16645			1.82107e-15
GL50803_003920	Hypothetical protein	-1.16208	-1.26057		1.46311e-14	7.29277e-11
GL50803_005786	Ribosome biogenesis protein NEP1, putative	-1.15709	-0.895475		8.24947e-12	1.1581e-06
GL50803_0016888	Hypothetical protein	-1.152	-0.399798		1.87903e-16	1.40333e-06
GL50803_00112584	High cysteine membrane protein VSP-like	-1.13629	-1.48605	-1.2281	1.55794e-07	2.32858e-07	1.05257e-05
GL50803_0015338	Kinase, NEK	-1.13294	-0.288072	0.352063	2.53512e-18	7.71025e-06	2.55989e-06
GL50803_00137641	TMP55	-1.13143	-0.422289		3.98828e-15	3.02235e-05
GL50803_0017476	High cysteine membrane protein	-1.12759			6.56131e-11
GL50803_008682	6-phosphogluconolactonase/Glucose-6-phosphate 1-dehydrogenase	-1.11523	-1.35778	-0.592928	4.85977e-14	2.58145e-15	2.09924e-07
GL50803_0016803	Hypothetical protein	-1.10986	-0.518198		1.77318e-16	3.39195e-08
GL50803_0015166	Hypothetical protein	-1.10294	-0.877786		4.27891e-15	7.29277e-11
GL50803_0029692	Hypothetical protein	1.09261			2.8539e-06
GL50803_0041467	Ankyrin repeat protein 2	-1.08661			1.22337e-11
GL50803_0011149	Hypothetical protein	-1.08116	-0.327565		9.82812e-17	4.76566e-06
GL50803_0024068	UBC3	-1.08082	-0.302224		7.5667e-12	0.00229411
GL50803_0014543	LMBR1-like membrane protein	-1.05912	-0.363391		4.87555e-18	1.44438e-07
GL50803_008652	Hypothetical protein	-1.0445	-0.195434		5.51177e-15	0.0081959
GL50803_006509	High cysteine membrane protein	-1.04375		0.193998	3.69456e-17		0.00828719
GL50803_004977	Kinase, NEK	-1.04298	-0.458524		2.16652e-14	1.55381e-05
GL50803_00114888	High cysteine membrane protein	-1.03852	-0.721905		5.67482e-06	0.000825998
GL50803_0015376	Hypothetical protein	-1.03424	-0.455475		3.40968e-12	1.27722e-05
GL50803_0010882	Hypothetical protein	-1.02739	-1.00162	-0.212885	4.34332e-15	4.93712e-14	0.013111
GL50803_005188	Ankyrin repeat protein 1	-1.02198	-0.899395	-0.3218	3.38011e-14	1.27578e-10	0.00971273
GL50803_0016582	Hypothetical protein	-1.01843			1.42618e-11
GL50803_008055	Hypothetical protein	-1.01662	-0.275581		6.06823e-15	0.000255681
GL50803_0011551	Hypothetical protein	-1.00915	-0.411928		1.37285e-15	1.7145e-06
GL50803_0017392	Kinase	-1.00465	-0.288831		6.06823e-15	0.000312944
GL50803_0017406	Phosphoinositide-3-kinase, class 3	-1.004	-0.213279		2.84337e-16	0.00124687
GL50803_002419	Hypothetical protein	-1.0023	-0.201523		1.74094e-13	0.0439568
GL50803_0013469	Hypothetical protein	-1.00059	-1.05882	-0.306193	2.73854e-13	5.44392e-11	0.0393528
GL50803_0014802	Hemagglutinin protein-like protein	-0.992051			4.45512e-12
GL50803_008650	Hypothetical protein	-0.985669		-0.629675	3.19264e-11		0.0193669
GL50803_0016674	Hypothetical protein	-0.975222	-0.472188		2.35062e-10	0.00124687
GL50803_0023630	Hypothetical protein	-0.97272			6.81656e-06
GL50803_0010775	DNA-directed DNA polymerase	0.967129			1.63171e-12
GL50803_0020020	Transmembrane domain-containing protein	0.966609			3.20375e-05
GL50803_0050380	High cysteine membrane protein Group 5	-0.964449	-1.10053	-0.381776	6.06823e-15	2.18152e-15	1.05257e-05
GL50803_0014748	p25-alpha family protein	-0.963475	-0.438366		8.01595e-11	0.000104162
GL50803_0011363	Hypothetical protein	0.955091			3.94721e-07
GL50803_006148	Alanyl dipeptidyl peptidase	-0.954394			2.29602e-15
GL50803_0050273	pVSP	0.952349			3.62399e-07
GL50803_0017608	Ankyrin repeat protein 1	-0.941232			5.48669e-15
GL50803_003079	Hypothetical protein	0.939442			2.68351e-08
GL50803_008883	Hypothetical protein	-0.937716			2.82301e-09
GL50803_00112018	Hypothetical protein	0.936019			2.21209e-05
GL50803_0090659	Hypothetical protein	-0.93445	-0.135555	0.181856	2.72287e-16	0.0202516	0.00975309
GL50803_00113357	VSP	0.933513			0.0011263
GL50803_009720	Ankyrin repeat protein 1	-0.928013	-0.848912	-0.207158	1.82438e-15	2.06752e-13	0.00793925
GL50803_007969	Hypothetical protein	-0.924939			3.10084e-07
GL50803_0016215	Hypothetical protein	-0.923948			1.53261e-14
GL50803_0016519	AstB/chuR-related protein	0.923941	0.284131	0.186108	1.10769e-13	0.000324484	0.0393528
GL50803_0014627	Hypothetical protein	-0.91843			1.57878e-12
GL50803_008074	Manganese-dependent inorganic pyrophosphatase, putative	-0.916826	-0.471462		1.25563e-14	3.27077e-08
GL50803_0050427	pVSP	0.915451			3.1938e-06
GL50803_0060163	TLD domain-containing protein	-0.914284	-0.436152		2.50686e-16	7.39719e-09
GL50803_00102688	Hypothetical protein	-0.91148	-0.63766	-0.264271	1.0567e-14	4.40262e-10	0.00194669
GL50803_0025013	High cysteine membrane protein	-0.911219	-0.394043		5.14768e-07	0.00694764
GL50803_00114043	Hypothetical protein	0.905475			2.08756e-07
GL50803_0014017	High cysteine membrane protein Group 2	-0.904905	-0.166221	0.163295	2.7525e-15	0.00672726	0.0243501
GL50803_00102921	Transporter, MFS superfamily protein	-0.902898	0.27535		5.58489e-15	0.000352592
GL50803_0095693	Hypothetical protein	-0.90126	-0.580921		7.56201e-14	4.79578e-09
GL50803_0017012	Hypothetical protein	-0.897863			6.40592e-07
GL50803_0016952	Kinase, NEK	-0.896081			6.58828e-14
GL50803_0094287	Hypothetical protein	-0.894474	-0.327424		3.18936e-14	0.000382404
GL50803_00137733	Kinase, NEK	-0.893945	-0.463834		5.36712e-13	5.73039e-07
GL50803_0017435	Hypothetical protein	-0.891257			7.54299e-12
GL50803_0014164	Ankyrin repeat protein 1	-0.887113			2.28176e-13
GL50803_0016240	Hypothetical protein	-0.885853	-0.280366		1.83397e-14	0.000233572
GL50803_00114829	Hypothetical protein	-0.876064			3.18936e-14
GL50803_0016820	Ankyrin repeat protein 1	-0.873754	-0.531233		2.38412e-12	4.11305e-06
GL50803_0016558	Phosphatidylinositol 4-kinase	-0.871484	0.357756	0.422398	1.63171e-12	0.000230415	5.62785e-05
GL50803_0061564	Ankyrin repeat protein 3	-0.870351	-0.320897		9.55989e-15	8.36074e-06
GL50803_0024412	Ankyrin repeat protein 1	-0.868884	-0.482078		2.12206e-11	2.52886e-06
GL50803_006147	Hypothetical protein	-0.867168	-0.261713		1.05559e-11	0.0214815
GL50803_00137744	VSP	0.865551			9.28367e-06
GL50803_0024505	Hypothetical protein	-0.865537	0.225352		1.0399e-14	0.00193683
GL50803_0031576	Ubiquitin-conjugating enzyme E2	0.861073			3.58694e-07
GL50803_005857	Pantothenate kinase 4	0.860677			6.23945e-11
GL50803_0015382	NHL repeat-containing protein	-0.859699	0.326952	0.386397	1.91296e-13	0.00013205	0.000200355
GL50803_008627	Hypothetical protein	-0.857067			6.31775e-09
GL50803_002933	Programmed cell death protein-like protein	-0.854655	-0.729837		1.98008e-12	2.13705e-10
GL50803_0016930	Hypothetical protein	-0.854472	-0.316102		6.06823e-15	5.95698e-06
GL50803_0020081	Hypothetical protein	-0.853064	-0.416578		3.49709e-11	0.00147998
GL50803_003073	Hypothetical protein	0.852614			9.2705e-06
GL50803_0016464	RING-H2 zinc finger domain-containing protein	-0.849929			1.38193e-12
GL50803_008382	Short-chain dehydrogenase, putative	-0.849906			1.30203e-10
GL50803_0017431	Hypothetical protein	-0.846163	-0.152588		2.78838e-14	0.0321247
GL50803_003868	Coiled-coil protein	-0.845103			3.97449e-10
GL50803_0017043	Glyceraldehyde 3-phosphate dehydrogenase	-0.841334	-0.861479	-0.370911	3.18515e-13	1.6897e-12	3.48591e-05
GL50803_0024512	Neurogenic locus notch-like protein	-0.839271	-0.342758		1.7171e-13	2.50919e-05
GL50803_004897	Ring finger domain-containing protein	0.839072	0.378497		8.82126e-09	0.0207389
GL50803_003643	FKBP-type peptidyl-prolyl cis-trans isomerase	-0.837413	-0.917523	-0.467931	4.72761e-10	3.39195e-08	0.000465598
GL50803_0015063	Long chain fatty acid CoA ligase 5	-0.836949		0.155686	5.48669e-15		0.0301161
GL50803_004079	Protein phosphatase PP2A regulatory subunit B	-0.834674	-0.45767		2.8523e-13	3.96191e-07
GL50803_0060069	Hypothetical protein	0.83463			8.69246e-06
GL50803_0033807	Ankyrin repeat protein 2	-0.832935	-0.491379		2.3019e-15	1.40222e-09
GL50803_009060	Hypothetical protein	-0.831833	-0.312705		1.61398e-10	0.0105586
GL50803_00112059	Hypothetical protein	0.831702			7.52242e-08
GL50803_0029307	UTP-glucose-1-phosphate uridylyltransferase	-0.830162	-0.422457		9.29638e-14	2.63609e-07
GL50803_0034126	Hypothetical protein	-0.830121	-0.294846		5.26377e-15	3.92102e-05
GL50803_00113986	PP-loop family protein	0.828973			2.05223e-05
GL50803_0014863	Ankyrin repeat protein 1	-0.82693	-0.59567		3.57004e-15	1.96749e-11
GL50803_0086934	Kinase, NEK	0.825398			1.60928e-05
GL50803_0093002	Hypothetical protein	-0.82476	-0.398345	-0.216399	4.55185e-15	8.99962e-07	0.00840339
GL50803_008048	Hypothetical protein	-0.822793	-0.544064		1.23751e-12	1.61254e-08
GL50803_008960	Alpha/beta hydrolase family protein	-0.820466	-0.823313	-0.275849	2.16145e-13	1.91277e-12	0.00126142
GL50803_0016958	Phospholipid-transporting ATPase IA, putative	-0.819875			1.61864e-14
GL50803_0094653	WD40 repeat protein	-0.819408			1.21417e-11
GL50803_0023876	Hypothetical protein	0.815303			8.05067e-05
GL50803_0014401	Hypothetical protein	0.814908	0.240505		1.3421e-10	0.0207777
GL50803_0014905	Nuclear LIM interactor-interacting factor 1	0.814094			2.66079e-09
GL50803_0017403	Hypothetical protein	-0.81111			3.32503e-11
GL50803_00114470	High cysteine membrane protein Group 6	0.810014			3.193e-09
GL50803_003680	Hypothetical protein	0.808677			3.75859e-09
GL50803_0087774	Hypothetical protein	-0.807848			2.22703e-12
GL50803_00113793	EamA-like transporter family protein	-0.803609	-0.459394	-0.222414	4.96524e-10	2.99237e-05	0.049974
GL50803_0096779	Hypothetical protein	0.803355			7.86317e-10
GL50803_0014647	Hypothetical protein	-0.801293			7.90483e-11
GL50803_0013766	Ankyrin repeat protein 1	-0.799277			8.40156e-14
GL50803_00114201	Hypothetical protein	-0.798267			8.71746e-07
GL50803_004690	Hypothetical protein	-0.798216	-0.516185		2.42245e-06	0.00666869
GL50803_0016954	Hypothetical protein	-0.797146			6.56131e-11
GL50803_00103981	Hypothetical protein	-0.797103			1.72706e-08
GL50803_0010659	High cysteine membrane protein Group 1	-0.794838	-0.701673	-0.38753	2.94023e-11	7.50469e-09	0.000389663
GL50803_0090434	Hypothetical protein	-0.793126	-0.270685		1.97396e-14	5.67247e-05
GL50803_0021318	Hypothetical protein	-0.791226			7.05428e-14
GL50803_0016342	Hypothetical protein	-0.787383			1.7938e-13
GL50803_0013653	ERCC4 domain-containing protein	0.786827	0.256268		1.93792e-10	0.023993
GL50803_0016936	High cysteine membrane protein EGF-like	-0.786807	-0.782322		2.38709e-05	8.93794e-05
GL50803_003762	Ankyrin repeat protein 1	-0.785564			2.74989e-14
GL50803_005661	RNA binding protein	-0.780617	-0.377169		1.50709e-12	2.38487e-05
GL50803_002362	Hypothetical protein	-0.779474			8.95754e-14
GL50803_006469	Hypothetical protein	-0.776958			4.73642e-12
GL50803_0029796	Hypothetical protein	0.776211			6.49483e-10
GL50803_00112787	Hypothetical protein	-0.77578			2.99979e-10
GL50803_009003	High cysteine membrane protein	0.774827			1.72706e-08
GL50803_009916	Hypothetical protein	-0.774573		0.168384	1.72768e-13		0.0389585
GL50803_005213	tRNA dihydrouridine synthase, putative	0.773595			2.09496e-11
GL50803_003903	Ankyrin repeat protein 1	-0.771139			9.41798e-12
GL50803_006010	Hypothetical protein	-0.768433	-0.310529		1.7491e-08	0.0399487
GL50803_008789	Kelch motif-containing protein	-0.766451			5.89052e-14
GL50803_0033721	Hypothetical protein	0.765815	0.250594		1.4676e-10	0.0279249
GL50803_00112408	Nuclear pore complex subunit	-0.764385			6.75272e-12
GL50803_006757	Pyrazinamidase/nicotinamidase	-0.763177	-0.25941		2.68351e-08	0.0349223
GL50803_00112831	Cysteine protease	0.7621			3.96452e-11
GL50803_00d23876	Hypothetical protein	0.760428			0.00140288
GL50803_007890	Transcriptional regulator ATRX, putative	-0.759186			6.49483e-10
GL50803_0014030	Hypothetical protein	0.758712			3.34798e-10
GL50803_00113873	Hypothetical protein	-0.757173			3.47942e-07
GL50803_006404	Kinesin-9	-0.756843			4.53345e-12
GL50803_0015497	Hypothetical protein	-0.755992	-0.320631		5.70121e-15	6.08822e-07
GL50803_003896	Sec61-gamma	-0.755406			2.94905e-05
GL50803_006542	Ankyrin repeat protein 1	-0.754255	-0.226408		6.51013e-12	0.03071
GL50803_00112885	Adenine phosphoribosyltransferase	-0.753875	-0.609833	-0.186102	1.95418e-12	1.30513e-09	0.0253861
GL50803_0015446	Hypothetical protein	0.750418	0.212635		1.63171e-12	0.0037964
GL50803_0017312	Hypothetical protein	-0.749181	-0.398774		7.90483e-11	0.000617894
GL50803_0016906	Phosphatidate cytidylyltransferase	-0.748582	-0.789089	-0.381007	2.02132e-10	5.21462e-08	0.00493688
GL50803_00114773	Cysteine protease	0.747607			7.82701e-11
GL50803_0050345	VSP	0.747024			3.19442e-05
GL50803_001875	Hypothetical protein	-0.746044	-0.97463		2.96862e-06	3.56119e-06
GL50803_0027521	Histone H2A	-0.745584	-0.36268		7.99817e-06	0.0133736
GL50803_00137706	Kinase, NEK	-0.741345		0.203196	1.3116e-14		0.00637021
GL50803_0016323	Hypothetical protein	0.741176			9.09596e-07
GL50803_0061026	Hypothetical protein	0.740371			2.3728e-05
GL50803_0039210	Hypothetical protein	-0.740202			8.76929e-12
GL50803_0094542	Hypothetical protein	-0.739238	-0.396557		1.49242e-13	2.85897e-06
GL50803_007246	FKBP-type peptidyl-prolyl cis-trans isomerase	0.739191			1.25725e-08
GL50803_00114161	High cysteine membrane protein EGF-like	0.739102	0.248319		1.73384e-09	0.0220709
GL50803_0021232	Hypothetical protein	0.738847			1.11797e-07
GL50803_0086761	Hypothetical protein	-0.737925	-0.265057		1.0399e-14	2.52932e-05
GL50803_003993	Polyadenylate-binding protein, putative	-0.736652	-0.525859		1.05135e-08	0.000887867
GL50803_008364	Thymidine kinase	0.736465			4.06186e-13
GL50803_002201	Hypothetical protein	-0.734568	-0.598606		8.89328e-13	3.36328e-10
GL50803_0028614	Hypothetical protein	-0.733564			2.25994e-06
GL50803_005610	Hypothetical protein	-0.731032	-0.559845		8.80044e-12	5.69925e-08
GL50803_005615	Hypothetical protein	0.728927		-0.148341	9.49845e-15		0.026965
GL50803_0012164	Small nuclear ribonucleoprotein Sm D3, putative	0.728683			5.91397e-06
GL50803_007608	Leucine-rich repeat protein	-0.72586	-0.188301		4.3492e-13	0.00531782
GL50803_0016332	Coiled-coil protein	-0.722798	-0.259091		7.70275e-12	0.00186931
GL50803_006680	Kinase, NEK	-0.720786	-0.214027		6.24289e-12	0.00555568
GL50803_0028629	Hypothetical protein	-0.720566	-0.459412		3.96452e-11	4.11106e-05
GL50803_0012240	Kinase, NEK	0.717948			3.34851e-11
GL50803_005787	Hypothetical protein	0.716831			3.86642e-09
GL50803_0010911	Ankyrin repeat protein 1	-0.715127	-0.209452		3.10738e-12	0.00731069
GL50803_0015089	Hypothetical protein	-0.714872	-0.369079	-0.276147	3.15809e-09	0.00509742	0.049974
GL50803_0014520	Hypothetical protein	-0.714624	-0.628152	-0.183779	6.49306e-13	3.00345e-10	0.0227066
GL50803_0010125	Hypothetical protein	0.710924	0.340527	0.317582	5.79683e-09	0.00973111	0.0433519
GL50803_0094927	Kinase, NEK	0.710775			2.66927e-12
GL50803_0016953	Flap structure-specific endonuclease	-0.708517	-0.536273		6.06884e-08	0.0154413
GL50803_0012820	ABC transporter family protein	0.707711	0.243905	0.200294	4.80243e-12	0.00192971	0.02897
GL50803_0016205	Kinase, NEK	-0.705344	-0.506269		2.22067e-11	3.78212e-07
GL50803_0020315	Hypothetical protein	-0.704551	1.76126	1.39097	6.03964e-06	5.55313e-11	4.65256e-09
GL50803_0096605	Hypothetical protein	-0.703961			1.05042e-05
GL50803_0033762	WD40 repeat protein	-0.700611	-0.465349		5.19332e-11	8.68138e-06
GL50803_00112630	Hypothetical protein	-0.698149		0.317263	4.18575e-13		9.15013e-05
GL50803_0011448	Phosphomannomutase-2	0.697578	0.406992	0.275655	1.46811e-12	2.32858e-07	0.000352851
GL50803_00113656	Cysteine protease	0.697072			2.63448e-09
GL50803_0014341	SF-assemblin/beta-giardin, putative	-0.696675			1.70837e-09
GL50803_002822	Hypothetical protein	0.695191	0.266444		2.36715e-08	0.041788
GL50803_006245	Hypothetical protein	0.694983			3.94395e-09
GL50803_00102813	Ankyrin repeat protein 1	-0.694734	-0.347316		1.90236e-11	1.38168e-05
GL50803_005942	Polyadenylate-binding protein, putative	-0.691723	-0.479639	-0.181579	1.84957e-13	1.84316e-09	0.00756751
GL50803_009272	Tubulin tyrosine ligase-like 5	0.689022			2.95862e-09
[truncated: 3,439 more rows]

## Sheet: DEG Infection vs Inoculum
GENE	Description	Length	Chromosome	logFC_1h fit	logCPM_1h fit	F_1h fit	PValue_1h fit	FDR_1h fit	logFC_1h non-fit	logCPM_1h non-fit	F_1h non-fit	PValue_1h non-fit	FDR_1h non-fit	logFC_3h fit	logCPM_3h fit	F_3h fit	PValue_3h fit	FDR_3h fit	logFC_3h non-fit	logCPM_3h non-fit	F_3h non-fit	PValue_3h non-fit	FDR_3h non-fit
[truncated: 4,897 more rows]

[truncated: 1 more sheets: Sig. DEG Infection vs Inoculum]
